# Supplementary material for: Mild proteasomal stress improves photosynthetic performance in Arabidopsis chloroplasts
Source: Nat Commun. 2020 Apr 3;11:1662. doi: 10.1038/s41467-020-15539-8 (PMC7125294; doi:10.1038/s41467-020-15539-8)
Supplement: Supplementary file 4 — Supplementary Data 1 [file 41467_2020_15539_MOESM4_ESM.xlsx]

## Sheet: Supplementary Table 1
DataS1: Quantitative proteomics data with wildtype (Col-0), sp1 and rpn8a plants, based on MSE protein quantification. All genotypes were analyzed in three biological and three technical replicates each giving rise to nine measurements. Data were ppm normalized after quantification.
main.cat	protein.key	protein.Entry	protein.Accession	protein.Description	Σsuba	BINCODE	NAME	categorie	ppm (01,I)	ppm(01,II)	ppm (01,III)	ppm (02,I)	ppm(02,II)	ppm (02,III)	ppm (03,I)	ppm(03,II)	ppm (03,III)	MEAN (Col)	SD	ppm (01,I)	ppm(01,II)	ppm (01,III)	ppm (02,I)	ppm(02,II)	ppm (02,III)	ppm (03,I)	ppm(03,II)	ppm (03,III)	MEAN (sp1-2)	SD	ppm (01,I)	ppm(01,II)	ppm (01,III)	ppm (02,I)	ppm(02,II)	ppm (02,III)	ppm (03,I)	ppm(03,II)	ppm (03,III)	MEAN (rpn8a)	SD	sp1-2/Col	t-test (2,2)	rpn8a/Col	t-test (2,2)	-LOG10(ppi2 vs x sp1-2)	log2 (Mut/WT)	-LOG10(ppi2 vs x sp1-2)	log2 (Mut/WT)
29	8628	AT1G79210	AT1G79210	N-terminal nucleophile aminohydrolases (Ntn hydrolases) superfamily protein	cytosol,nucleus	29.5.11.20	protein.degradation.ubiquitin.proteasom	29.5	319.156	262.627	276.381	303.758	388.952	334.334	435.03	280.731	353.802	328.308	53.4519	359.298	320.924	319.669	323.621	335.646	400.501			533.275	370.419	71.6889	560.682	615.661	634.044	801.544	1072.44	754.975	868.316	907.139	926.958	793.529	158.793	1.12827	0.252887	2.41703	1.5696e-05
4.	21520	AT1G09780	AT1G09780	Phosphoglycerate mutase, 2,3-bisphosphoglycerate-independent	cytosol	4.1.12	glycolysis.cytosolic branch.phosphoglycerate mutase	4.1.	1666.81	1504.7	1641.88	1744.55	1829.83	1877.78	1702.79	1608.73	1518.42	1677.28	120.059	1539.66	1217.06	1617.82	1535.06	1589.56	1754.26	1702.28	1635.6	1661.77	1583.67	146.01	1139.89	1379.26	1462.38	1519.34	1473.96	1269.94	1381.5	1367.04	1393.61	1376.32	108.029	0.944194	0.181144	0.82057	7.89604e-05
29	8713	AT3G14290	AT3G14290	PAE2 / 20S proteasome alpha subunit E2	cytosol,nucleus	29.5.11.20	protein.degradation.ubiquitin.proteasom	29.5		454.75	492.198						540.206	495.718	34.976	453.307		456.188	619.789	534.528	573.552		553.64		531.834	60.3435	851.865	628.775	767.957	836.937	759.604	1015.17	704.95		734.329	787.448	108.636	1.07286	0.361178	1.5885	0.000190801
29	8112	AT3G60820	AT3G60820	PBF1 / N-terminal nucleophile aminohydrolases (Ntn hydrolases) superfamily protein	cytosol	29.5.11.20	protein.degradation.ubiquitin.proteasom	29.5	445.846	337.362	337.977	350.798	478.372	394.085			543.5	412.563	73.6379	467.274	424.751	398.914	49.4562	895.049	641.15			432.638	472.748	237.627	723.653	618.249	695.363	993.59	879.8	785.816	666.443	875.593	393.368	736.875	165.629	1.14588	0.571733	1.78609	0.000377703
29	9223	AT2G27020	AT2G27020	PAG1 / 20S proteasome alpha subunit G1	cytosol,nucleus	29.5.11.20	protein.degradation.ubiquitin.proteasom	29.5	226.466	329.496	310.061				397.173			315.799	60.8739	436.205	309.002	277.146			110.728				283.27	116.038	981.421	651.352	757.183	1143.81	583.611	791.967	664.355	454.466		753.52	206.896	0.896995	0.686874	2.38607	0.000590863
35	6035	AT1G09310	AT1G09310	Protein of unknown function, DUF538	cytosol	35.2	not assigned.unknown	35.2	1228.59	974.641	776.003	1190.38	665.733	1506.61	1426.95	834.1	1214.32	1090.81	276.73	884.315	817.412	880.928	1221.46		638.235	1294.83	1182.04	1360.43	1034.96	245.207	1347.57	1531.91	1577.59	1534.62	1381.18	1738.39	1796.29	1287.36	1745.12	1548.89	174.479	0.948792	0.68439	1.41994	0.00152117
29	10397	AT1G13060	AT1G13060	PBE1 / 20S proteasome beta subunit E1	cytosol,nucleus	29.5.11.20	protein.degradation.ubiquitin.proteasom	29.5	286.87	313.122			382.343		331.098			328.358	34.9117	457.74	366.907	339.285	493.078	408.953				395.895	410.31	52.0225	544.251	615.642			665.093	543.279	573.556	516.702	309.405	538.276	104.349	1.24958	0.0290139	1.63929	0.00202074
29	10538	AT5G42790	AT5G42790	PAF1, ATPSM30, ARS5 / proteasome alpha subunit F1	cytosol,nucleus	29.5.11.20	protein.degradation.ubiquitin.proteasom	29.5		451.847	324.848	169.337		77.0429			79.3721	220.49	146.646	195.47	224.491	358.494		313.949	225.13				263.507	61.9531	656.624	698.128	370.84	525.928	736.814	670.415			583.722	606.067	116.202	1.1951	0.610503	2.74873	0.00288738
31	25096	AT3G09840	AT3G09840	CDC48, ATCDC48, CDC48A / cell division cycle 48	cytosol	31.2	cell.division	31.2	659.759	726.66	544.833	670.284	939.68	642.174	362.345	1071.55	673.199	698.943	194.608	910.683	673.777	959.648	1066.68	334.194	1167.8	1065.93	950.432	907.133	892.919	236.681	1418.02	986.8	1270.14	1214.16	1073.41	872.694	1420.47	1090.76	571.999	1102.05	256.004	1.27753	0.0930117	1.57674	0.00295435
30	5593	AT1G18210	AT1G18210	Calcium-binding EF-hand family protein	plasma membrane	30.3	signalling.calcium	30.3	494.182	505.401	585.613	607.455	620.251	724.48	528.771	783.545	501.827	594.614	96.8698	490.624	399.708	580.136	486.021	527.039	508.95		567.714	419.402	497.449	59.7953	491.244	432.207	452.452	395.234	485.749	413.132		481.362	473.824	453.15	33.786	0.836592	0.03336	0.762092	0.00302066
26	20652	AT1G66270	AT1G66270	BGLU21 / Glycosyl hydrolase superfamily protein	endoplasmic reticulum	26.3	misc.gluco-, galacto- and mannosidases	26.3	399.13	274.037	385.392	571.086	349.32	559.438	560.519	527.708	567.422	466.006	107.618	320.089	363.983	376.067	541.883	439.456	492.405	566.403	380.25	248.153	414.299	98.7587	255.694	261.692	273.287	369.253	317.801		259.509	377.73	350.597	308.195	48.6842	0.889042	0.331709	0.661355	0.00307977
27	26122	AT5G61780	AT5G61780	Tudor2, AtTudor2, TSN2 / TUDOR-SN protein 2	nucleus	27.3.73	RNA.regulation of transcription.Zn-finger(CCHC)	27.3	475.908	600.919	477.249	293.601	416.84	391.258	387.834		680.44	465.506	116.321	851.603	88.6549	180.307	882.444	477.539	1668.43		744.782	470.875	670.58	465.701	293.751	253.735	200.755	94.7975	452.329	257.831	187.301		329.453	258.744	99.4181	1.44054	0.291602	0.555834	0.00315227
8.	13011	AT5G43330	AT5G43330	Lactate/malate dehydrogenase family protein	endoplasmic reticulum	8.2.9	TCA / org transformation.other organic acid transformatons.cyt MDH	8.2.	46.229	43.893	282.591	73.7638	120.301	97.7073	408.314	82.7257	64.8624	135.599	118.167	60.1313	56.991	59.8819		112.797	220.984	139.068	1022.45	73.1924	218.187	308.476	325.824	430.623	358.895		191.276	451.683	495.578	125.875	405.974	348.216	121.052	1.60906	0.522006	2.56799	0.00382581
29	15908	AT3G51800	AT3G51800	ATG2, EBP1, ATEBP1 / metallopeptidase M24 family protein	nucleus	29.5	protein.degradation	29.5	497.031	626.422	630.783	905.562	722.521	820.414	733.178	340.988	683.447	662.261	158.503	343.19	331.75	429.974	508.452	775.306	588.229	580.69		627.169	523.095	141.362	599.371	565.003	473.687	448.006	365.574	355.937	594.459	263.496	217.253	431.421	132.83	0.789863	0.0924461	0.651436	0.00628778
21	2783	AT5G40370	AT5G40370	Glutaredoxin family protein	cytosol	21.4	redox.glutaredoxins	21.4	810.258	883.952	801.45	1355.99	1473.44	1315.19	1133.58	1444.51	1216.23	1159.4	252.238	1109.97		1060.79	1089.09	1090.48	923.944		1102.34	1326.06	1100.38	109.512	882.477	907.153	720.028	862.94					795.889	833.697	67.7945	0.949098	0.565529	0.719077	0.00656001
21	7585	AT1G19570	AT1G19570	DHAR1, ATDHAR1, DHAR5 / dehydroascorbate reductase	cytosol	21.2.1	redox.ascorbate and glutathione.ascorbate	21.2	954.665	982.44	1206.02	1180.59	1065.23	1378.9	1159.75	1244.36	1064.54	1137.39	126.822	1255.82	1191.2	1235.96	1338.67	1309.24	981.258	1446.67	1556.62	1325.65	1293.46	152.281	858.027	861.536	938.273	1205.53	857.775			647.099	602.083	852.904	184.013	1.13722	0.0411253	0.74988	0.00860998
20	24193	AT5G49910	AT5G49910	CPHSC70-2EAT SHOCK PROTEIN 70-2, HSC70-7, cpHsc70-2 / chloroplast heat shock protein 70-2	plastid	20.2.1	stress.abiotic.heat	20.2	1655.65	1297.27	1322.84	1762.55	1681.52	1306.08	1539.17	1467.05	1665.87	1522	170.612	834.1	1276.06	1169.5	1945.14	1289.23	1077.8	1063.9	1315.19	1624.8	1288.41	309.234	1287.55	1370.43	1530.25	1445.89	1160.75	1260.06	1113.25	1341.91	1036.27	1282.93	150.54	0.846526	0.0850595	0.842923	0.00910889
26	13704	AT4G08770	AT4G08770	Prx37 / Peroxidase superfamily protein	extracellular	26.12	misc.peroxidases	26.1	759.072	979.937	993.095	1357.54	1417.68	1427.05	1183.16	978.921	1214.61	1145.67	219.146	883.914	1084.35	785.568		1318.73	1227.22	903.953	1198.88	1393.26	1099.48	207.377	589.575	888.613	919.444	964.873	915.371	728.811	988.708	791.087	1050.88	870.818	135.587	0.959684	0.681122	0.760093	0.00967002
29	9126	AT1G56450	AT1G56450	PBG1 / 20S proteasome beta subunit G1	cytosol,nucleus	29.5.11.20	protein.degradation.ubiquitin.proteasom	29.5			157.741	284.631			298.574	248.892		247.46	54.8769	207.622	202.068	182.662	248.115	297.404	289.917		172.681	230.618	228.886	43.6737	403.675	426.973	393.79	383.874	443.457		292.043	358.553	453.349	394.464	48.6077	0.924942	0.626667	1.59405	0.00974464
11	3124	AT2G38530	AT2G38530	LTP2, LP2, cdf3 / lipid transfer protein 2	extracellular	11.6	lipid metabolism.lipid transfer proteins etc	11.6		1702.19	1695.99	2500.35	2837		1789.54	1248.37	1675.21	1921.24	507.564	1967.94	1995.39			2653.37	2838.05	2188.84	1929.63		2262.2	355.524	2256.55	2382.67	2205.44	3237.56	3062.2	3127.97	3068.73	2819.62	2161.32	2702.45	419.742	1.17747	0.219111	1.40662	0.010282
35	17474	AT5G28500	AT5G28500	unknown protein; FUNCTIONS IN: molecular_function unknown; INVOLVED IN: biological_process unknown; LOCATED IN: chloroplast stroma, chloroplast; EXPRESSED IN: 23 plant structures; EXPRESSED DURING: 13 growth stages; BEST Arabidopsis thaliana protein match is: unknown protein (TAIR:AT3G04550.1); Has 109 Blast hits to 109 proteins in 49 species: Archae - 0; Bacteria - 67; Metazoa - 0; Fungi - 0; Pl…	plastid	35.2	not assigned.unknown	35.2	1000.85		216.788		106.023				396.939	430.15	345.464	58.5645	112.073	1812.51	1110.26		416.656	386.764		1531.79	775.518	653.939		1123.4	1211.89	1846.9	1350.25	2102.52	548.768		1163.21	1335.28	471.921	1.8029	0.327145	3.10422	0.0118421
1.	14067	ATCG00020	ATCG00020	PSBA / photosystem II reaction center protein A	plastid	1.1.1.2	PS.lightreaction.photosystem II.PSII polypeptide subunits	1.1.	4521.38	3920.7	3660.38	3775.28	4351.18	4184.06	5568.43	5709.48	5116	4534.1	719.689	4261.82	3730.1	3938.91	5195.77	3520.14	4352.51	5744.74	5945.57	4747.53	4604.12	818.741	3273.38	3312.73	3812.11	4704.22	4514.48	5046.71	4495.81	5252.52	5306.33	4413.14	736.114	1.01544	0.858146	0.973323	0.743966
5.	15314	AT1G77120	AT1G77120	ADH1, ADH, ATADH, ATADH1 / alcohol dehydrogenase 1	cytosol	5.3	fermentation.ADH	5.3	3005.42	3054.69	3661	3651.59	4417.25	4393.51	3322.07	3406.41	3284.45	3577.38	490.409	2988.05	2633.32	2990.24	3567.36	3790.56	3876.75	2828.02	2511.87	2648.68	3092.76	490.361	2976.12	2572.63	2975.64	3527.91	3561.6	3108.65	2675.88	2567.11	2686.74	2961.36	360.066	0.864533	0.0656019	0.827803	0.0120326
4.	16251	AT1G79550	AT1G79550	PGK / phosphoglycerate kinase	cytosol	4.1.11	glycolysis.cytosolic branch.3-phosphoglycerate kinase (PGK)	4.1.	1942.24	2126.65	2227.72	2278.34	2594.1	2591.66	2975.8	2976.72	2462.94	2464.02	339.016	2090.67	2221.59	2186.38	2412.21	2780.51	2504.35	3036.07	2396.33	2933.33	2506.83	318.905	2416.9	2385.22	2585.46	3396.67	3343.08	2991.97	3450.79	3059.96	3262.33	2988.04	399.896	1.01737	0.798084	1.21267	0.0123813
1.	6103	AT5G38420	AT5G38420	Ribulose bisphosphate carboxylase (small chain) family protein	plastid	1.3.2	PS.calvin cycle.rubisco small subunit	1.3.	6681.85	2845.51	6637.07	2720.6	1309.96	8250.98	2528.56	1566.76	1546.29	3787.51	2497.19	2783.68	2789.27	2356.94		7938.6		7722.06			4718.11	2546.88	7891.77	7688.74	8760.09	7782.61		7812.74	8478.23	890.768	10129.8	7429.34	2585.28	1.2457	0.565041	1.96154	0.0147258
29	24030	AT5G42270	AT5G42270	VAR1, FTSH5 / FtsH extracellular protease family	plastid	29.5.7	protein.degradation.metalloprotease	29.5	618.278	62.3054	218.932	244.964	560.63		571.009	290.893	441.305	376.04	187.939	722.761	764.971	703.656		69.9707		815.256	880.839	850.276	686.818	258.855	335.56	732.39	265.024	527.986	839.638	815.435	728.929	1111.08	895.429	694.607	256.739	1.82645	0.0332253	1.84717	0.0147922
9.	5473	AT3G52300	AT3G52300	ATPQ / ATP synthase D chain, mitochondrial	mitochondrion	9.9	mitochondrial electron transport / ATP synthesis.F1-ATPase	9.9	1254.67	858.14	819.312	980.39	1334.99	1376.34	1397.13	770.064	1418.58	1134.4	257.138	1255.63	888.194	1096.4	1258.1	1213.26	713.347	783.069	848.829	771.495	980.926	210.888	668.533	1140.44	731.325	992.934	563.137	837.934	713.706	989.982	838.901	830.765	172.948	0.864708	0.210937	0.732338	0.0149953
13	17458	AT3G59760	AT3G59760	OASC, ATCS-C / O-acetylserine (thiol) lyase isoform C	plastid	13.1.5.3.1	amino acid metabolism.synthesis.serine-glycine-cysteine group.cysteine.OASTL	13.1	136.487	249.576	286.293	204.847	180.291	340.123			295.083	241.814	66.318	190.941	197.904	210.822	194.592		139.898	147.829	1083.34	335.87	312.649	296.604	175.354	116.651	169.207	163.22	23.7415	106.764	228.479		173.572	144.624	57.6548	1.29293	0.556549	0.598077	0.0161694
2.	12703	AT2G31390	AT2G31390	pfkB-like carbohydrate kinase family protein	cytosol	2.2.1.1	major CHO metabolism.degradation.sucrose.fructokinase	2.2.	1005.57	942.912	1215	1391.76	1620.22	2065.44	1257.42	830.985	1172.86	1278.02	357.754	1338.14	1242.67	909.419	984.102	1125.61	1724.39	1455.17	1089.87	1277.71	1238.57	236.259	684.628	525.103	969.842	570.186	1082.78	1344.16	866.183	779.679	925.165	860.858	243.525	0.969129	0.798469	0.673588	0.0163008
11	7936	AT2G22230	AT2G22230	Thioesterase superfamily protein	plastid	11.1.5	lipid metabolism.FA synthesis and FA elongation.beta hydroxyacyl ACP dehydratase	11.1			229.957	173.146	167.855					190.319	28.111										#DIV/0!	#DIV/0!	372.373		371.991				233.554		359.162	334.27	58.3911	#DIV/0!	#DIV/0!	1.75636	0.0165249
3.	14533	AT5G36790	AT5G36790	Haloacid dehalogenase-like hydrolase (HAD) superfamily protein	plastid	3.99	minor CHO metabolism.misc	3.99	742.674	870.57	868.022	1063.53	1056.67	235.885	660.394	1115.21	1126.11	859.897	270.669	932.007	988.182	900.661	1175.5	1068.42	1166.71	942.422	1357.8	1317.94	1094.4	159.901	1119.98	1142.83	942.394	1129.78	1221.53	1003.75	1444.12	1328.92		1166.66	152.996	1.27272	0.0548554	1.35675	0.0168024
16	21174	AT5G26000	AT5G26000	TGG1, BGLU38 / thioglucoside glucohydrolase 1	vacuole	16.5.1.3.1.1	secondary metabolism.sulfur-containing.glucosinolates.degradation.myrosinase.TGG	16.5	1327.67	1733.65	1669.92	1469.15	1530.71	1496.78	2026.57	1628.85	1284.65	1574.22	212.33	1666.69	1624.2	1947.59	1857.19	2241.31	1993.64	2830.53	2707.68	2537.34	2156.24	420.759	1694.05	1561.56	1841.98	1711.61	1926.43	1624.61	2446.95	2382.17	2321.13	1945.61	327.044	1.36972	0.00453255	1.23592	0.0177027
29	26491	AT3G19170	AT3G19170	ATPREP1, ATZNMP, PREP1 / presequence protease 1	plastid	29.5.7	protein.degradation.metalloprotease	29.5	395.888	530.239	615.248	456.283	536.865	689.955	579.672		565.225	546.172	85.1002	538.392	526.1	498.633	597.969	549.938	880.26	495.629	393.388	503.907	553.802	126.577	495.529	659.386	613.814	669.033	674.234	588.214	774.239	713.649	806.033	666.015	89.1631	1.01397	0.891844	1.21942	0.0178836
21	5090	AT2G16060	AT2G16060	GLB1, AHB1, ARATH GLB1, NSHB1, ATGLB1, HB1 / hemoglobin 1	cytosol	21.3	redox.heme	21.3	2236.18	2412.54	2382.34	2887.35	3412.79	2766.06	3355.35	3257.25	2657.21	2818.56	416.537	2013.42	2030.9	1967.64	2713.5	3400.6	2423.43	1820.87	2341.11	2258.83	2330.03	457.941	2231.29	2054.89	2067.87	2650.39	3097.02	2306.66	2306.6	2207.68	1989.13	2323.5	329.475	0.826674	0.0403911	0.824357	0.0185364
29	6928	AT4G14800	AT4G14800	PBD2 / 20S proteasome beta subunit D2	cytosol,vacuole	29.5.11.20	protein.degradation.ubiquitin.proteasom	29.5	285.689		251.075				414.924		277.593	307.32	63.4306	275.607	260.989	214.851				464.032	314.267	264.624	299.062	79.2923	319.622	378.227	397.933	568.632	504.652			521.276	505.594	456.562	84.3382	0.973126	0.875646	1.48562	0.0188024
8.	14576	AT5G50850	AT5G50850	MAB1 / Transketolase family protein	mitochondrion	8.1.1.1	TCA / org transformation.TCA.pyruvate DH.E1	8.1.	479.128	490.157	385.534	574.649	625.387	610.885	656.563	531.845	527.892	542.449	79.7996	424.703	697.337	689.469	576.129	613.623	1222.03	717.042	704.753	772.671	713.084	204.201	549.05	676.227	640.32	854.535	693.508	639.7	770.826	452.803	719.395	666.263	110.919	1.31457	0.0513501	1.22825	0.0220459
20	25004	AT3G07770	AT3G07770	Hsp89.1, AtHsp90.6, AtHsp90-6 / HEAT SHOCK PROTEIN 89.1	mitochondrion	20.2.1	stress.abiotic.heat	20.2	245.342	117.543	177.929	160.183	101.418			250.322	109.96	166.1	57.6206	228.736	191.06	163.551	109.406		174.467				173.444	38.9033	104.019	101.509	98.411			95.4936			73.8451	94.6557	10.7939	1.04422	0.81472	0.569873	0.0225056
34	15136	AT1G12840	AT1G12840	DET3, ATVHA-C / vacuolar ATP synthase subunit C (VATC) / V-ATPase C subunit / vacuolar proton pump C subunit (DET3)	vacuole,golgi	34.1	transport.p- and v-ATPases	34.1	948.551	735.944	954.681	983.708	996.354	731.693	1185.93	1188.21		965.635	160.951	981.897	981.804	849.692	846.145	920.944	1122.33		1216.58	1149.61	1008.62	130.782	929.678	779.494	966.934	739.929	706.682	579.029	671.764	847.996	153.338	708.316	227.917	1.04452	0.592378	0.733524	0.0228151
13	22479	AT4G34200	AT4G34200	EDA9 / D-3-phosphoglycerate dehydrogenase	plastid	13.1.5.1.1	amino acid metabolism.synthesis.serine-glycine-cysteine group.serine.phosphoglycerate dehydrogenase	13.1	1358.5	979.56	1173.88	1725.22	1959.13	1695.28	1585.99	1220.97	1561.38	1473.32	294.299	1295.87	1151.42	1037.36	1683.89	1495.58	1837.71	1276.81	1166.55	1324.88	1363.34	246.911	1129.84	965.015	982.708	944.998	1066.24	1030.14	1338.52	1644.05	1226.76	1147.58	213.822	0.925351	0.430311	0.77891	0.023325
13	20523	AT2G45300	AT2G45300	RNA 3'-terminal phosphate cyclase/enolpyruvate transferase, alpha/beta	plastid	13.1.6.1.6	amino acid metabolism.synthesis.aromatic aa.chorismate.5-enolpyruvylshikimate-3-phosphate synthase	13.1	275.845	282.457	368.42	217.523	384.116				327.711	309.345	57.2922	355.476	297.222	326.149		354.347					333.299	23.914		188.65	135.148			278.539		177.847		195.046	52.191	1.07743	0.43657	0.630512	0.0241576
29	22324	AT3G13470	AT3G13470	TCP-1/cpn60 chaperonin family protein	plastid	29.6	protein.folding	29.6	2281.25	1115.14	974.525	1402.6	1168.35	625.077	2898.24	920.451	2071.6	1495.25	710.009	743.55	661.733	833.17	1659.22	833.612	1063.82	710.406	707.975	964.533	908.669	292.44	930.053	630.359	783.376	508.133	1091.36	695.273	826.576	871.279	931.509	807.547	166.528	0.607705	0.0544616	0.540076	0.0260403
31	13706	AT3G11820	AT3G11820	SYP121, AT-SYR1, ATSYP121, SYR1, ATSYR1, PEN1 / syntaxin of plants 121	plasma membrane	31.4	cell.vesicle transport	31.4	269.059	191.636		293.478		318.855			284.051	271.416	43.0518	94.1809		242.622		373.298					236.7	114.026		132.719	185.274		208.627					175.54	31.7445	0.872095	0.713223	0.646758	0.0261389
29	4379	AT3G49910	AT3G49910	Translation protein SH3-like family protein	cytosol	29.2.1.2.2.26	protein.synthesis.ribosomal protein.eukaryotic.60S subunit.L26	29.2	1523.33		1284.3	1514.82			1594.65	1892.17	1311.81	1520.18	201.254	1580.88	1467.16	1290.74	1900.08					1431.74	1534.12	205.091	885.005	929.73	1150.01	1076.85	1488.15	1385.45	1381.43		1382.39	1209.88	215.857	1.00917	0.920995	0.795877	0.0264649
29	16537	AT5G58290	AT5G58290	RPT3 / regulatory particle triple-A ATPase 3	cytosol,nucleus	29.5.11.20	protein.degradation.ubiquitin.proteasom	29.5	363.578	303.019	539.634	663.731	377.254		332.1	327.277	474.585	422.647	118.142	190.158	470.917	407.458		253.624	283.327	376.964	357.243		334.242	89.6394	376.52	287.996	352.116	194.192	286.697	283.953		298.343	292.41	296.528	50.3852	0.790829	0.150005	0.701598	0.0277212
1.	15848	AT2G01140	AT2G01140	Aldolase superfamily protein	plastid	1.3.6	PS.calvin cycle.aldolase	1.3.	897.064	1469.14	1334.87	908.982	995.294	1710.05	1648.56	1763.21	1469.8	1355.22	323.781	1391.08	782.58	1194.37	1358.46	585.911	929.917	887.092	1497.42	1384.48	1112.37	305.002	597.416	799.889	1304.74	1013.99	1259.31	1405.78	934.394	832.508	882.207	1003.36	252.369	0.820804	0.142155	0.740367	0.0283466
13	21963	AT5G65010	AT5G65010	ASN2 / asparagine synthetase 2	cytosol	13.1.3.1.1	amino acid metabolism.synthesis.aspartate family.asparagine.asparagine synthetase	13.1	535.918	606.038	574.811	447.17	595.196	789.885	567.754	1257.58	934.557	700.99	239.863	458.905	386.771	566.163	220.052	923.146	1685.18	641.592	525.652	419.176	647.404	409.967	396.388	524.253	488.519	317.75	550.335	636.119	414.141	475.567	453.268	472.927	87.7423	0.923557	0.754762	0.674655	0.0298803
20	23760	AT4G37910	AT4G37910	mtHsc70-1 / mitochondrial heat shock protein 70-1	mitochondrion	20.2.1	stress.abiotic.heat	20.2	576.889	539.212	611.182	567.317	709.326	538.813	563.022	657.644	506.664	585.563	60.2259	467.255	516.432	519.457	865.688	909.415	645.831	580.477	498.669	522.822	614.005	154.33	572.393	488.852	452.682	407.097	703.497	493.879	285.42	393.036	105.803	433.629	160.179	1.04857	0.637343	0.740533	0.0303946
13	16438	AT5G19550	AT5G19550	ASP2, AAT2 / aspartate aminotransferase 2	cytosol	13.1.1.2.1	amino acid metabolism.synthesis.central amino acid metabolism.aspartate.aspartate aminotransferase	13.1	1803.53	2262.32	2709.19	2827.47	2843.52	2189.31	2973.7	2900.25	2546.63	2561.77	374.095	2215.59	2005.24	2113.67	3184.58	2953.79	2668.78	1936.25	2017.8	1727.7	2313.71	472.867	2612.65	2679.13	3144.36	3282.76	2991.49	2977.18	2871.69	2964.23	2772.69	2921.8	202.419	0.90317	0.262524	1.14054	0.0334031
16	15900	AT3G14210	AT3G14210	ESM1 / epithiospecifier modifier 1	plastid	16.5.1.3.1	secondary metabolism.sulfur-containing.glucosinolates.degradation.myrosinase	16.5	2633.5	2281.81	2207.75	4354.21	4603.87	3954.51	2907.53	2843.7	2968.14	3195	835.791	2993.92	3430.59	2411.84	4179.74	3474.43	3129.26	3830.57	2411.03	2911.2	3196.95	563.764	3742.67	3290.75	3483.11	4326.48	4765.96	3494.21	3870.39	4331.03	5079.82	4042.71	583.239	1.00061	0.99571	1.26532	0.0334574
27	5517	AT4G39260	AT4G39260	CCR1, ATGRP8, GR-RBP8, GRP8 / cold, circadian rhythm, and RNA binding 1	nucleus	27.3.75	RNA.regulation of transcription.GRP	27.3	3094.33	3361.61	3020.97	2891.31	3424.14	3571.75	3860.81	2644.13	3508.66	3264.19	358.533	2668.69	2803.77	2956.85	2301.65	3406.12	3542.92	3419.36	2231.86	3213.65	2949.43	457.781	2534.52	2879.5	2593.79	2316.73	3118.53	3181.04	3758.82	2314.3	2287.16	2776.04	472.887	0.903571	0.146386	0.850454	0.0344962
11	1991	AT1G31812	AT1G31812	ACBP6, ACBP / acyl-CoA-binding protein 6	cytosol	11.1.13	lipid metabolism.FA synthesis and FA elongation.acyl-CoA binding protein	11.1		1055.23	929.941	1085.55		1161.57				1058.07	83.505	1153.31	1112.26	1156.09	1798.04		1098.78		1066.73	1333.48	1245.53	239.276		998.929	1127.77	1342.57	1393.8	1357.09	1405.72			1270.98	152.917	1.17717	0.122252	1.20123	0.0346796
26	18951	AT5G34850	AT5G34850	ATPAP26, PAP26 / purple acid phosphatase 26	extracellular	26.13	misc.acid and other phosphatases	26.1	291.919				491.614	304.526		386.845		368.726	79.7663										#DIV/0!	#DIV/0!	125.961	195.699							262.379	194.68	55.6971	#DIV/0!	#DIV/0!	0.52798	0.0349894
10	19156	AT5G15490	AT5G15490	UDP-glucose 6-dehydrogenase family protein	extracellular	10.1.4	cell wall.precursor synthesis.UDP-Glc dehydrogenase (UGD)	10.1	199.183		226.902	281.867	102.109		467.053	310.885	549.461	305.351	143.951	260.76			286.956	116.247	362.709				256.668	89.2984	109.056		187.052	149.671	170.099	122.29				147.634	28.9594	0.840566	0.549615	0.483487	0.0364461
11	19040	AT4G33030	AT4G33030	SQD1 / sulfoquinovosyldiacylglycerol 1	plastid	11.10.3	lipid metabolism.glycolipid synthesis.UDP-sulfoquinovose synthase	11.1	1098.38	909.278	1238.95	926.798	1118.52	976.293	1091.82	1122.62	1236.46	1079.9	113.967	1020.05	993.178	1027.65	1050.31	872.648	1065.77	1345.24	665.752	1307.94	1038.73	193.371	977.096	991.088	1034.74	726.971	911.98	698.601	1208.3	813.227	974.36	926.262	150.9	0.961872	0.612611	0.857728	0.0364829
31	27163	AT3G11130	AT3G11130	Clathrin, heavy chain	plasma membrane	31.4	cell.vesicle transport	31.4	352.484	635.905	368.805	453.723	539.951	498.635	483.803	267.25	684.205	476.085	126.667	639.28	430.215	443.578	468.716	633.685	380.404	288.692		702.737	498.413	135.25	422.299	499.3	90.7959	349.203	337.717			98.4084	328.382	303.729	143.245	1.0469	0.747215	0.637974	0.0373819
13	14674	AT1G65960	AT1G65960	GAD2 / glutamate decarboxylase 2	cytosol	13.1.1.1.1	amino acid metabolism.synthesis.central amino acid metabolism.GABA.Glutamate decarboxylase	13.1	312.578	445.82	596.091	644.767	505.592	431.203	395.67	787.86	434.35	505.993	137.741	774.236	703.471	667.887	523.602	555.59	1004.25	814.571	958.977	808.397	756.775	154.21	861.167	555.907	735.237	684.07	624.207	920.009	640.375	412.993	573.043	667.445	147.154	1.49563	0.00348521	1.31908	0.0377712
21	20576	AT4G23100	AT4G23100	RML1, PAD2, GSH1, CAD2, ATECS1, GSHA / glutamate-cysteine ligase	plastid	21.2.2	redox.ascorbate and glutathione.glutathione	21.2	478.039	724.533	649.373	709.91	628.611	761.676	1079.27	225.07	687.97	660.495	215.235	647.687	864.532	606.856	543.612		757.195	1388.53	406.845	1263.73	809.873	325.468	645.624	903.407	970.282	650.953	845.884	1252.35	823.725		1169.58	907.726	205.176	1.22616	0.322346	1.37431	0.0380963
29	7308	AT2G37270	AT2G37270	ATRPS5B, RPS5B / ribosomal protein 5B	cytosol	29.2.1.2.1.5	protein.synthesis.ribosomal protein.eukaryotic.40S subunit.S5	29.2	1517.17	1475.63	1585.83	1839.3	1862.99	1163.91	1658.2	1616.19	1789.72	1612.1	204.791	1228.31	1458.92	742.053	1650.81	1346.44	1531.92	454.421	1353.21	836.361	1178.05	382.921	1274.74	1300.79	1274.89	1574.87	614.59	1517.05			1401.96	1279.84	293.08	0.730752	0.0150107	0.793895	0.0384851
29	2443	AT3G53740	AT3G53740	Ribosomal protein L36e family protein	plastid	29.2.1.2.2.36	protein.synthesis.ribosomal protein.eukaryotic.60S subunit.L36	29.2	1273.22	1102.24	1261.14	1309.21		1190.7	1215.78	1470.68	1361.25	1273.03	104.596		1003.66	1076.2	1262.19				1058.48	1315.18	1143.14	122.371	872.582		1036.98		1159.36	1195.16	1233.13	1170.35		1111.26	122.598	0.897971	0.11597	0.872926	0.0385135
29	7290	AT3G49010	AT3G49010	ATBBC1, BBC1, RSU2 / breast basic conserved 1	cytosol	29.2.1.2.2.13	protein.synthesis.ribosomal protein.eukaryotic.60S subunit.L13	29.2	1080.57	1310.72	1332.75		1316.24	1125.86	1429.85	1498.61	725.538	1227.52	230.275	916.931	1050.45	1250.44	1506.1	910.119	1520.88	1160.01	992.563	555.357	1095.87	288.354	375.612	988.674	1002.42	1363.08	1058.28	714.464			577.459	868.569	308.076	0.892754	0.34176	0.707582	0.0387676
29	15741	AT1G43170	AT1G43170	ARP1, emb2207, RPL3A, RP1 / ribosomal protein 1	cytosol	29.2.1.2.2.3	protein.synthesis.ribosomal protein.eukaryotic.60S subunit.L3	29.2	1647.57	1524.2	1677.87	2003.19	2076.44	2224.17	1662.6	1925.98	1679.47	1824.61	225.01	1300.25	1424.12	1313.94	2002.73	2128.51	2259.08	1737.63	1649.61	1648.51	1718.27	329.377	1315.84	1451.57	1460.43	1921.47	1629.95	2015.63	1407.27	1398.97	1523.9	1569.45	229.539	0.941717	0.463206	0.860156	0.0392394
31	13488	AT4G35450	AT4G35450	AKR2, AFT, AKR2A / ankyrin repeat-containing protein 2	cytosol	31.1	cell.organisation	31.1	463.355	534.426	682.406	623.736	787.738	602.327	1069.71	921.524	917.668	733.654	191.405	383.45	716.124	464.129		583.71		782.951		776.653	617.836	153.772	600.99	568.596	266.425	367.677	455.121			884.584	169.049	473.206	220.84	0.842135	0.25274	0.644999	0.0397092
29	13301	AT3G10670	AT3G10670	ATNAP7, NAP7 / non-intrinsic ABC protein 7	plastid	29.8	protein.assembly and cofactor ligation	29.8			572.404	329.93					436.102	446.145	99.244	252.525		261.635		373.707					295.956	55.1039		97.8979	147.888	201.043	283.988					182.704	68.9183	0.663362	0.154356	0.409517	0.041503
29	7165	AT3G22630	AT3G22630	PBD1, PRCGB / 20S proteasome beta subunit D1	cytosol,nucleus	29.5.11.20	protein.degradation.ubiquitin.proteasom	29.5	207.891		195.265			124.22			223.528	187.726	38.0075	129.377	130.027	603.782				70.9391	174.737	208.038	219.483	177.015	283.343	713.212	611.638			793.674	253.379	242.084	174.91	438.891	238.445	1.16917	0.712984	2.33793	0.0420091
30	17136	AT1G09210	AT1G09210	CRT1b, AtCRT1b / calreticulin 1b	endoplasmic reticulum	30.3	signalling.calcium	30.3	517.806	502.055	587.575	687.547	450.899	636.774	624.064	557.607	436.128	555.606	81.1338	547.87	575.779	577.178	641.406	444.699	866.383	368.699	417.515	605.834	560.596	138.836	417.204	525.682	587.119	568.26	522.313	391.686	461.629	272.046	352.31	455.361	99.6146	1.00898	0.931413	0.819575	0.0429141
20	23955	AT5G56000	AT5G56000	Hsp81.4, AtHsp90.4 / HEAT SHOCK PROTEIN 81.4	cytosol	20.2.1	stress.abiotic.heat	20.2	60.7971	62.1946	87.3261						165.385	93.9256	42.5861			261.538		60.1208	182.945		411.346		228.988	127.426			259.249	176.812	622.511		568.886	203.755		366.243	189.985	2.43797	0.163202	3.89928	0.043624
26	14096	AT3G49110	AT3G49110	PRX33, PRXCA, ATPRX33, ATPCA / peroxidase CA	extracellular	26.12	misc.peroxidases	26.1	469.863	330.272							397.619	399.251	56.9996	301.899	313.064		311.908		339.943			474.065	348.176	64.1959	151.674	151.086	225.672				44.232	357.617	427.306	226.265	130.399	0.872072	0.372372	0.566722	0.0449768
2.	26031	AT3G29320	AT3G29320	Glycosyl transferase, family 35	plastid	2.2.2.2	major CHO metabolism.degradation.starch.starch phosphorylase	2.2.	168.008		284.897				427.293		230.822	277.755	95.7335	525.82	533.615	209.966	1380.4			520.542		571.013	623.56	359.372	985.765	1255.73	210.4	829.757		402.746		485.597	362.401	647.486	353.765	2.245	0.0872383	2.33114	0.0455316
12	14220	AT1G66200	AT1G66200	ATGSR2, GSR2, GLN1;2 / glutamine synthase clone F11	cytosol	12.2.2	N-metabolism.ammonia metabolism.glutamine synthetase	12.2	876.498	714.186	62.6677	1279.11	910.872	1072.66	979.349	1001.8	709.512	845.183	322.449	495.821	233.021	144.908	1008.5			216.879	448.61	946.636	499.197	324.751	640.252	865.708	870.071	269.312	575.959	438.095	232.049	531.254	496.976	546.631	212.498	0.590638	0.0696472	0.64676	0.0464426
29	6422	AT3G27850	AT3G27850	RPL12-C / ribosomal protein L12-C	plastid	29.2.1.1.1.2.12	protein.synthesis.ribosomal protein.prokaryotic.chloroplast.50S subunit.L12	29.2	2935.54	1880.22	3007.83	2974.74		3661.35	4174.36	2428.94	2263.23	2915.78	697.088	3016.73	2732.44	2789.09	3220.92	1708.12	2507		3357.41	1963.12	2661.85	543.747	3314.19	2984.93			3528.57	3369.69	3933.55	3829.82	4229.51	3598.61	392.518	0.912915	0.460653	1.23419	0.0481794
24	10764	AT1G11840	AT1G11840	ATGLX1, GLX1 / glyoxalase I homolog	cytosol	24.2	Biodegradation of Xenobiotics.lactoylglutathione lyase	24.2	1026.02		975.617	1343.7	1162.99	1460.23	1207.97	1388.16	1093.67	1207.29	164.584	1460.58	1381.92	1071.88	1238.66	1391.36	2534.45	1438.31	2606.78	1393.37	1613.03	524.311	856.961	1134.24	1094.63				1113.03	1043.31	1009.61	1041.96	92.7482	1.33607	0.0654052	0.863056	0.0482093
27	13489	AT3G53460	AT3G53460	CP29 / chloroplast RNA-binding protein 29	plastid	27.3.99	RNA.regulation of transcription.unclassified	27.3	1038.09	1096.37	1143.53	754.184	447.975	940.969	1132.8	622.588	981.694	906.468	231.339	861.653	482.27	674.737			288.418	479.193	502.919	358.88	521.153	178.738	1034.23	479.041	568.688		601.892	734.372	889.04	624.959	453.804	673.253	188.693	0.574927	0.0034332	0.742722	0.0484427
1.	14442	AT5G66190	AT5G66190	ATLFNR1, FNR1 / ferredoxin-NADP(+)-oxidoreductase 1	plastid	1.1.5.3	PS.lightreaction.other electron carrier (ox/red).ferredoxin reductase	1.1.	1713.34	1770.7	2151.05	1842.76	1843.76	2206.29	1473.44	1781.9	2242.44	1891.74	242.073	2170.75	2000.78	1721.49	2045.68	1979.65	2240.12	2444.28	1882.29	2762.12	2138.57	295.546	1559.03	2004.21	2095.67	2008.15	2446.2	2404.07	2702.08	2629.84	2047.8	2210.78	342.879	1.13048	0.0870698	1.16865	0.0490173
26	13572	AT4G16260	AT4G16260	Glycosyl hydrolase superfamily protein	extracellular	26.4.1	misc.beta 1,3 glucan hydrolases.glucan endo-1,3-beta-glucosidase	26.4	892.038	1157.95	953.508	1837.23	1883.28	1594.57	1714.61	1825.99	1125.95	1442.79	382.626	1497.53	1332.18	1394.35	1632.63	1698.95	1801.93	1601.04	1466.4	1114.15	1504.35	196.556	1013.73	846.124	786.493	1308.49	1175.74	1177.35	1287.53	1196.83	1233.37	1113.96	178.247	1.04267	0.692797	0.772089	0.049137
35	21164	AT1G76160	AT1G76160	sks5 / SKU5 similar 5	extracellular	35.1	not assigned.no ontology	35.1	535.015	642.22	664.625	797.21	390.818			568.484	649.565	606.848	117.079	642.452	490.943	566.514	863.491	762.688	864.084	757.14		849.484	724.599	133.785	621.293	347.847	519.085	477.052	332.712	592.912	294.221	584.967	467.507	470.844	114.669	1.19404	0.114414	0.775885	0.0494755
1.	20112	ATCG00120	ATCG00120	ATPA / ATP synthase subunit alpha	plastid	1.1.4.1	PS.lightreaction.ATP synthase.alpha subunit	1.1.	4510.24	4969.08	4542.68	4921.84	6049.35	5322.3	6111.17	6704.69	6453.98	5509.48	787.377	5199.06	4942.41	4664.76	5510.57	5875.45	5829.51	7076.31	6924.47	7096.2	5902.08	879.107	4798.46	4992.96	4769.88	5920.06	5896.6	5958.13	6133.24	6970.21	7057.74	5833.03	803.935	1.07126	0.360899	1.05873	0.428016
35	18577	AT4G26910	AT4G26910	Dihydrolipoamide succinyltransferase	mitochondrion	35.1	not assigned.no ontology	35.1	232.998		47.7189					285.812	314.011	220.135	103.705	232.386	334.35	345.046	400.836			316.581			325.84	54.562		335.584	746.158	309.192		402.683	359.693		402.977	426.048	147.077	1.48018	0.179437	1.93539	0.0501126
13	21221	AT1G17290	AT1G17290	AlaAT1 / alanine aminotransferas	mitochondrion	13.1.1.3.1	amino acid metabolism.synthesis.central amino acid metabolism.alanine.alanine aminotransferase	13.1	1411.3	1482.17	1503.78	1615.84	1711.76	1896.75	1511.47	1553.23	1321.93	1556.47	159.808	1486.55	1601.27	1267.43	1729.83	1904.94	1560.09	1269.89	1493.47	1204.4	1501.98	217.375	1303.75	1252.84	1236.94	1712.86	1480.25	1545.74	1352.13	1144.81	1429.61	1384.32	166.383	0.964994	0.576494	0.889399	0.0509287
27	5904	AT2G21660	AT2G21660	ATGRP7, CCR2, GR-RBP7, GRP7 / cold, circadian rhythm, and rna binding 2	cytosol,nucleus	27.4	RNA.RNA binding	27.4	4120.15	3602.04	4524.51		4505.54	4391.23	4240.06	3918.31	3618.72	4115.07	346.464	3700.46	3411.27	3748.7	4320.14	3592.86	2091.99	2160.43	3567.86	3105.1	3299.87	696.674	3405.51	3725.47	3496.67	3996.82	3821.06	4219.27	3957.88	3307.37	3920.59	3761.18	286.113	0.801898	0.012726	0.914002	0.0511154
29	9284	AT3G22110	AT3G22110	PAC1 / 20S proteasome alpha subunit C1	cytosol,nucleus	29.5.11.20	protein.degradation.ubiquitin.proteasom	29.5	425.14	410.524	294.647		790.501		522.036		384.573	471.237	157.594	647.382	673.655	418.531	655.6		623.25	457.609	458.64		562.095	103.118	973.876	1077.46	1047.9	1034.39	569.713	262.423				827.626	305.791	1.19281	0.299362	1.75628	0.051355
28	19720	AT3G53110	AT3G53110	LOS4 / P-loop containing nucleoside triphosphate hydrolases superfamily protein	cytosol,nucleus	28.1	DNA.synthesis/chromatin structure	28.1	374.51	346.668	251.541	298.065	319.245	456.955		347.091	253.332	330.926	63.0785	212.953	239.094	350.612			212.341	44.9863			211.997	97.8181	260.572	313.856	236.132	208.309	377.754	165.329	231.196	330.176	234.035	261.929	62.6864	0.640619	0.0719818	0.791503	0.0514761
17	24041	AT3G16460	AT3G16460	Mannose-binding lectin superfamily protein	cytosol	17.7.3	hormone metabolism.jasmonate.induced-regulated-responsive-activated	17.7	628.816	700.338	472.941	999.886	1177.1	823.416	1298.28	967.074	1145.77	912.625	260.45	636.108	528.415	802.616	799.048	908.189	730.529	813.249	659.721	944.487	758.04	125.628	704.792	569.04	563.29	641.935	735.138	516.799	561.027	964.75	911.622	685.377	151.4	0.830615	0.157434	0.750995	0.052741
29	8040	AT5G20290	AT5G20290	Ribosomal protein S8e family protein	cytosol,nucleus	29.2.1.2.1.8	protein.synthesis.ribosomal protein.eukaryotic.40S subunit.S8	29.2	1578.2	1637.44	1917.49	1746.15	2250.35	2235.01	1723.57	1920.21	2014.99	1891.49	229.867	1605.01	1803.1	1671.98	2010.22	1996.72	2166.89	1649.76	1837.39	1653.31	1821.6	186.55	1612.82	1448.81	1360.06	1329.4	1976.67	1755.31	1970.43	1774.47	1645.6	1652.62	227.215	0.963049	0.514201	0.873712	0.0529065
29	10717	AT1G07320	AT1G07320	RPL4 / ribosomal protein L4	plastid	29.2.1.1.1.2.4	protein.synthesis.ribosomal protein.prokaryotic.chloroplast.50S subunit.L4	29.2	344.586	597.086	504.922	674.871	434.825		472.536	949.712	760.309	592.356	184.035		574.276	570.153	544.832	575.766	565.956	707.501			589.748	53.6473	739.551	711.609	750.844		683.271		793.054	859.3		756.272	57.1556	0.995597	0.97253	1.27672	0.0549563
8.	16632	AT1G65930	AT1G65930	cICDH / cytosolic NADP+-dependent isocitrate dehydrogenase	cytosol	8.1.4	TCA / org transformation.TCA.IDH	8.1.	2897.51	2603.93	1732.46	3202.07	2002.26	3328.79	1441.02	2071.41	3523.4	2533.65	709.284	2627.59	3194.99	2091.99	3298.74	2776.59	3775.44	2494.15	3920.19	4051.08	3136.75	648.138	2920.46	2732.72	2684.75	3679.7	3611.54	3546.09	2110.94	3664.76	3852.95	3200.44	568.587	1.23804	0.0950082	1.26317	0.0553154
29	11407	AT1G72370	AT1G72370	P40, AP40, RP40, RPSAA / 40s ribosomal protein SA	cytosol	29.2.1.2.1.31	protein.synthesis.ribosomal protein.eukaryotic.40S subunit.SA	29.2	1478.91	1541.95	881.798	1325.64	1698.86	2363.49	1800.71	2104.48	2093.4	1698.8	428.457	1104.09	1166.85	1268.52	1515.09	2000.08	1325.16	894.484	1510.4	1731.71	1390.71	318.876	1085.99	1450.95	1161.87	1725.53	991.394	1358.25		1737.36	961.379	1309.09	289.969	0.81864	0.123881	0.770596	0.0557384
29	25598	AT4G33090	AT4G33090	APM1, ATAPM1 / aminopeptidase M1	cytosol	29.5	protein.degradation	29.5	461.641	676.652	378.696	644.685			613.523	500.286		545.914	106.899	398.621	445.508	452.16	771.595	434.418					500.46	136.821	409.916	380.1	456.113	504.346		415.533	516.526		239.896	417.49	86.0586	0.916738	0.601947	0.764754	0.0569499
17	21594	AT3G19820	AT3G19820	DWF1, DIM, EVE1, DIM1, CBB1 / cell elongation protein / DWARF1 / DIMINUTO (DIM)	plasma membrane,golgi	17.3.1.2.8	hormone metabolism.brassinosteroid.synthesis-degradation.sterols.DWF1	17.3	445.869	434.077	388.163	380.799					353.357	400.453	34.492	513.381	380.637	360.459		556.361					452.71	83.8589	275.167	340.277	320.484	280.103	473.072	414.08	298.936		276.217	334.792	67.9205	1.13049	0.370105	0.836033	0.0575508
1.	8453	AT4G05180	AT4G05180	PSBQ, PSBQ-2, PSII-Q / photosystem II subunit Q-2	plastid	1.1.1.2	PS.lightreaction.photosystem II.PSII polypeptide subunits	1.1.	2546.88	3136.5	2978.23	2867.33	3192.31	2355.56	3696.24	2773.46	3542.28	3009.86	411.444	2769.14	3168.97	3119.85	3839.57	3745.19	4049.64	2418.12	3186.58	4377.11	3408.24	598.89	2397.38	3165.18	3108.57	3643.96	3395.26	3459.49	3970.3	4079.05	4425.92	3516.12	570.174	1.13236	0.142997	1.1682	0.0603187
29	22974	AT3G09790	AT3G09790	UBQ8 / ubiquitin 8	cytosol	29.5.11.1	protein.degradation.ubiquitin.ubiquitin	29.5	690.748		974.181		972.381	1830.72	2543.45	686.853	806.401	1214.96	652.631	1492.41	1202.03	974.789	856.74		2421.99	1471.47	2971.93	2953.83	1793.15	807.934			1081.62	2143.16	2622.88	2428.19	3062.69	1216.22		2092.46	721.985	1.47589	0.177324	1.72224	0.0619672
26	10954	AT1G71500	AT1G71500	Rieske (2Fe-2S) domain-containing protein	plastid	26.30	misc. other Ferredoxins and Rieske domain	26.3	541.245	600.454	565.223	508.298	474.089		632.252	596.697	562.82	560.135	48.2754	639.146	537.027	532.398	351.196		583.549	534.924	506.483	405.103	511.228	86.7207		598.145	507.746		519.48	522.782	435.674	347.664	252.529	454.86	110.138	0.912688	0.219061	0.812054	0.0620606
26	18236	AT1G78820	AT1G78820	D-mannose binding lectin protein with Apple-like carbohydrate-binding domain	extracellular	26.16	misc.myrosinases-lectin-jacalin	26.1	88.7059	16.662	54.5156	138.927	90.9167	39.6522	34.1514	47.6439		63.8968	37.133	987.037	94.159		68.8361	134.177	47.1938	86.3359	65.2752	214.713	212.216	296.987	45.8381	228.319	84.9381	152.67	166.087	221.26		32.3783	81.4197	126.614	71.3471	3.32123	0.229984	1.98153	0.0646477
1.	7162	AT1G03130	AT1G03130	PSAD-2 / photosystem I subunit D-2	plastid	1.1.2.2	PS.lightreaction.photosystem I.PSI polypeptide subunits	1.1.	2966.11	3083.74	3128.83	3134.24	2969.07	2967.05	3595.44	3619.66	1357.74	2980.21	621.541	2937.11	2968.53	3058.06	3092.85	3029.62	2609.97	4026.17	2976.55	4435.98	3237.2	555.693	2886.36	2589.82	2465.59	2600.51	2402.3	2608.12	742.917	3170.45	554.949	2224.56	870.958	1.08623	0.396344	0.746443	0.0649302
31	15224	AT3G12110	AT3G12110	ACT11 / actin-11	cytosol	31.1	cell.organisation	31.1	399.918		381.71	1285.09	346.58		353.682			553.396	366.352	52.0106		94.0362	17.1836	33.7711		117.342	365.742	129.009	115.585	109.312	10.2894	127.91	56.1721		134.88			161.398	70.6333	93.5472	52.1964	0.208865	0.0739394	0.169042	0.0655034
29	16751	AT1G72730	AT1G72730	DEA(D/H)-box RNA helicase family protein	nucleus	29.2.3	protein.synthesis.initiation	29.2	1008.65		1153.18	1142.87	958.495	1637.28		1587.52	1480.02	1281.14	260.246	548.538	957.412			1187.96	269.348	839.367	1708.72	717.964	889.901	430.546	1401.74	1886.54	1488.3		2868.19				2009.37	1930.83	522.023	0.694614	0.0863132	1.50711	0.0660036
27	11039	AT5G50250	AT5G50250	CP31B / chloroplast RNA-binding protein 31B	plastid	27.4	RNA.RNA binding	27.4	397.463	295.197		364.723		291.133			346.586	339.021	40.8583	298.994		382.509				366.904			349.469	36.2551			184.855		290.689				257.213	244.252	44.1675	1.03082	0.764333	0.720465	0.0683746
29	7744	AT1G08360	AT1G08360	Ribosomal protein L1p/L10e family	cytosol	29.2.1.1.3.2.510	protein.synthesis.ribosomal protein.prokaryotic.unknown organellar.50S subunit.L10A	29.2	1266.41	1531.14	1417.85	1458.11	906.795	1940.25				1420.09	308.608	1304.57	1658.99	1353.62	1044.66	833.612					1239.09	281.403	741.368	1372.89	1155.24	1511.18	1075.25		882.708		461.806	1028.63	336.934	0.872542	0.382779	0.724344	0.0699548
4.	21588	AT5G42740	AT5G42740	Sugar isomerase (SIS) family protein	cytosol	4.1.3	glycolysis.cytosolic branch.glucose-6-phosphate isomerase	4.1.	281.659	263.912	327.64	386.369		429.312		330.52		336.568	56.9967	263.13	457.207	282.965			246.438				312.435	84.5785	427.039	398.409					370.628		390.932	396.752	20.226	0.928296	0.680895	1.17882	0.0699996
30	7735	AT5G59840	AT5G59840	Ras-related small GTP-binding family protein	cytosol	30.5	signalling.G-proteins	30.5				260.753	450.369		369.581	183.963	537.173	360.368	126.876	354.483	755.892	391.811	186.783	327.408	550.971	905.725	523.55	380.351	486.33	212.565	207.822			211.024	136.762	264.509				205.029	45.3927	1.34954	0.225199	0.568943	0.070283
31	18048	AT5G23860	AT5G23860	TUB8 / tubulin beta 8	cytosol	31.1	cell.organisation	31.1	1437.75		154.849		1182.33	207.248	333.101	557.071	42.2743	559.233	502.26	148.141	98.8507	1573.67		447.036	74.1881	501.674	283.766	653.98	472.663	459.088	126.573	61.2803	175.085		147.764	78.451			64.7717	108.988	43.4843	0.845199	0.75266	0.194888	0.0706729
16	9731	AT4G34050	AT4G34050	CCoAOMT1 / S-adenosyl-L-methionine-dependent methyltransferases superfamily protein	cytosol	16.2.1.6	secondary metabolism.phenylpropanoids.lignin biosynthesis.CCoAOMT	16.2	312.462	478.48	485.705		497.302	698.552	689.563	634.996		542.437	129.184	550.717		421.197	487.709	484.189	370.509		505.432		469.959	58.5457	95.0533	283.979	425.883		605.718				160.511	314.229	184.399	0.866384	0.250627	0.579291	0.0712715
11	3100	AT2G38540	AT2G38540	LP1, LTP1, ATLTP1 / lipid transfer protein 1	extracellular	11.6	lipid metabolism.lipid transfer proteins etc	11.6	2897.23	1251.36	1101.66			2257.54			2533.53	2008.26	710.372	1536.99	2444.31	2498.98	3804.02			3434.48	3114.16		2805.49	744.026	1664.11	2695.31	2686.28	3189.52	3030.29	3187.67	3602.1	2487.57	3377.47	2880.04	546.298	1.39697	0.1369	1.43409	0.0713991
30	9378	AT3G22060	AT3G22060	Receptor-like protein kinase-related family protein	extracellular	30.2.99	signalling.receptor kinases.misc	30.2	231.701			246.398		200.756				226.285	19.0227	479.274		134.107	234.063						282.481	145.013	162.398	199.349				128.104				163.284	29.0924	1.24834	0.639734	0.721586	0.0722788
29	7379	AT1G74970	AT1G74970	RPS9, TWN3 / ribosomal protein S9	plastid	29.2.1.1.1.1.9	protein.synthesis.ribosomal protein.prokaryotic.chloroplast.30S subunit.S9	29.2		675.987	751.082	869.54				499.393	552.938	669.788	133.594		412.179	378.441	410.292					700.52	475.358	130.687	622.576	461.427	625.027			460.952	416.207		444.811	505.167	85.2215	0.709714	0.0979631	0.754219	0.0727133
29	4243	AT4G29410	AT4G29410	Ribosomal L28e protein family	cytosol	29.2.1.2.2.28	protein.synthesis.ribosomal protein.eukaryotic.60S subunit.L28	29.2	642.921	700.781	643.385	655.785	690.35	745.164		470.847	730.558	659.974	79.9842	601.829	592.231	409.151	852.571	531.964	257.626	974.137	445.64		583.144	218.992	616.375	517.667	581.554			376.603				523.05	91.6625	0.883586	0.406338	0.792531	0.0740977
26	18254	AT1G78830	AT1G78830	Curculin-like (mannose-binding) lectin family protein	extracellular	26.16	misc.myrosinases-lectin-jacalin	26.1	1695.39	1962.18	1885.92	2001.14	2097.03	2215.39	1788.84	2349.79	1733.64	1969.92	208.91	1780.07	1721.06	2010.08	1586.95	1950.67	1353.31	2005.54	2293.54	2459.56	1906.75	322.605	1953.99	1620.25	1897.99	1063.61	1426.54	1101.33	2226.93	2203.96	1280.31	1641.66	424.97	0.967932	0.649313	0.83336	0.0742548
13	16563	AT5G14200	AT5G14200	ATIMD1, IMD1 / isopropylmalate dehydrogenase 1	plastid	13.1.4.4.3	amino acid metabolism.synthesis.branched chain group.leucine specific.3-isopropylmalate dehydrogenase	13.1	261.115	214.457	45.0689		41.7968	210.075	212.32	275.625	277.985	192.305	89.8306	186.833	321.737	185.718	464.425	237.873	292.072	287.724	160.641	183.988	257.89	90.9024	192.437	588.005	240.672		301.36	238.829	261.036	343.974	234.757	300.134	116.988	1.34104	0.18132	1.56072	0.0749456
20	23747	AT5G09590	AT5G09590	MTHSC70-2, HSC70-5 / mitochondrial HSO70 2	mitochondrion	20.2.1	stress.abiotic.heat	20.2	935.789	520.246	681.051	503.875	462.989	612.191	718.857	589.191	635.055	628.805	134.102	613.065	704.08	645.409	526.51	651.842	835.489	485.947	764.682	645.767	652.532	102.195	762.697	543.952	288.12	424.236	445.918	211.611	827.946	387.839	301.911	466.026	199.067	1.03773	0.696228	0.741129	0.0756827
1.	22414	AT1G55490	AT1G55490	CPN60B, LEN1 / chaperonin 60 beta	plastid	1.3.13	PS.calvin cycle.rubisco interacting	1.3.	2188.14	2509.45	2239.95	1555.98	2366.85	2614.16	685.732	2880.28	1118.22	2017.64	694.293	2065.71	2014.24	2158.86	2129.65	2431.11	2344.83	2446.74	2592.57	1278.8	2162.5	362.786	2100.61	2437.5	2343.52	3883.98	2241.28	2268.53	2898.67	2281.11	3012.02	2607.47	536.336	1.0718	0.610421	1.29234	0.0765603
29	3201	AT1G69620	AT1G69620	RPL34 / ribosomal protein L34	cytosol	29.2.1.2.2.34	protein.synthesis.ribosomal protein.eukaryotic.60S subunit.L34	29.2	1197.53	1436.24		1163.59	1206.21				1580.8	1316.87	163.64	1081.75	808.293	1128.92		1136.53	1490.76	1486.44	1054.66	1354.05	1192.68	220.088	1183.08	981.026	966.851		1117.77				1287.81	1107.31	121.743	0.905687	0.311514	0.84086	0.0768302
1.	8334	AT3G08940	AT3G08940	LHCB4.2 / light harvesting complex photosystem II	plastid	1.1.1.1	PS.lightreaction.photosystem II.LHC-II	1.1.	1884.99	1748.1	1791.75		1607.39	1827.2	2678.73	2626.98	1794.68	1994.98	387.263		2113.66	1482.51	1887.41	2056.2	2330.5	3342.19	3079.36	3596.81	2486.08	709.919	2099.53	2250.61	1730.79	2672.04		2663.79	3191.01	1978.61	2850.55	2429.62	461.421	1.24617	0.136855	1.21787	0.0776104
34	17734	AT3G42050	AT3G42050	vacuolar ATP synthase subunit H family protein	vacuole,golgi	34.1.1.6	transport.p- and v-ATPases.H+-transporting two-sector ATPase.subunit H	34.1		662.139	404.791	567.358					326.56	490.212	131.899	229.462			259.015	304.825					264.434	31.0046	90.0567		396.636	123.69						203.461	137.284	0.539428	0.0546589	0.415046	0.0781403
12	14210	AT5G37600	AT5G37600	ATGSR1, GLN1;1, GSR 1, ATGLN1;1 / glutamine synthase clone R1	cytosol	12.2.2	N-metabolism.ammonia metabolism.glutamine synthetase	12.2	497.633	686.135	822.731	481.164		414.047	668.731	528.321	502.664	575.178	127.777	1296.92	194.188	541.798	1244.34	739.288	1132.02	871.412	1284.55	1146.76	939.03	361.806	1082.18	523.654	661.45	711.802	623.421	1353.97	563.722	842.201		795.301	268.902	1.63259	0.0234713	1.3827	0.078912
34	2572	AT4G23710	AT4G23710	VHA-G2, VAG2, VATG2 / vacuolar ATP synthase subunit G2	vacuole,golgi	34.1	transport.p- and v-ATPases	34.1	341.483		306.38	430.009	368.48			202.423	334.403	330.53	68.879	425.142	327.932	406.368		332.378		564.797	457.429	447.639	423.098	75.0526			333.413		671.049	297.562	483.071	490.613	457.337	455.507	121.317	1.28006	0.0567502	1.37811	0.0804793
1.	24444	AT2G45290	AT2G45290	Transketolase	plastid	1.3.8	PS.calvin cycle.transketolase	1.3.	208.748		83.7255	112.98	58.5616	98.9354	53.0298	119.569	150.718	110.784	47.7088	171.203	116.074	105.129	805.23	853.379		203.607	97.1246	152.765	313.064	300.133	135.816	152.438		131.548		257.746		165.998		168.709	46.1794	2.82591	0.119561	1.52287	0.0810975
29	14319	AT5G60360	AT5G60360	SAG2, AALP, ALP / aleurain-like protease	vacuole	29.5.3	protein.degradation.cysteine protease	29.5	449.737	363.219			523.347	565.209				475.378	76.8239	484.777	455.115	406.018	169.66		319.128	235.96	565.635	520.446	394.592	131.565	473.805	308.391	414.586	355.485		318.502	309.579			363.391	61.6583	0.83006	0.255865	0.764426	0.08182
34	19390	AT4G38510	AT4G38510	ATPase, V1 complex, subunit B protein	vacuole	34.1.1.1	transport.p- and v-ATPases.H+-transporting two-sector ATPase.subunit B	34.1	1215.87		1618.94	1708.3	1817.97	1906.54	1535.79			1633.9	222.989	1483.64	1528.8	1082.08	1985.67	2253.72	2132.22		1797.55		1751.96	382.399	1437.71	1151.14						831.339		1140.06	247.673	1.07225	0.538379	0.697754	0.0823873
34	11226	AT2G38270	AT2G38270	CXIP2, ATGRX2 / CAX-interacting protein 2	plastid	34.21	transport.calcium	34.2			88.5803	72.064		149.271	113.796	132.999		111.342	28.194		193.213		128.094	164.952			163.405	164.598	162.852	20.6768	156.592	126.732	175.441	132.62						147.846	19.4653	1.46263	0.020395	1.32786	0.0828067
4.	22058	AT1G23190	AT1G23190	PGM3 / Phosphoglucomutase/phosphomannomutase family protein	cytosol	4.1.2	glycolysis.cytosolic branch.phosphoglucomutase (PGM)	4.1.	775.146	672.797	764.271	1029.17	843.766	950.521	788.537	833.053	954.687	845.772	106.177	608.02	701.44	688.009	603.195	1069.06	937.574	735.461	489.096	760.635	732.499	166.843	544.823	567.63	819.903	642.023	791.556	848.804	892.206	680.777	861.25	738.775	124.565	0.866071	0.128225	0.873492	0.0834926
29	25191	AT3G12915	AT3G12915	Ribosomal protein S5/Elongation factor G/III/V family protein	#N/A	29.2.4	protein.synthesis.elongation	29.2	127.801	95.5409	141.781	39.2984	188.696		167.953		186.953	135.432	49.9723	142.275	129.54	603.626		49.9304		1177.08	89.882	246.297	348.376	379.583	281.19	581.613	405.318	112.724	65.4752	158.419	517.693	143.208	116.83	264.719	181.106	2.57233	0.22043	1.95463	0.0845719
35	22655	AT4G27500	AT4G27500	PPI1 / proton pump interactor 1	plasma membrane,endoplasmic reticulum	35.2	not assigned.unknown	35.2	191.957			313.445	249.491					251.631	49.6204	190.425		250.562	228.084			185.66			213.683	26.8964		69.527		70.7862		209.146				116.487	65.5225	0.849192	0.400527	0.462926	0.0854891
31	12345	AT4G04020	AT4G04020	FIB / fibrillin	plastid	31.1	cell.organisation	31.1	369.739	356.506	317.526			443.094	535.756	636.962	513.984	453.367	106.304	502.566	398.145	374.588	152.985	279.656		460.82	588.871	576.692	416.79	139.196	399.113	378.536	369.522	168.758	286.366		507.724	356.786	331.781	349.823	90.6644	0.919323	0.60092	0.771612	0.0859845
29	22068	AT4G30920	AT4G30920	Cytosol aminopeptidase family protein	plastid	29.5	protein.degradation	29.5	229.732	86.523	123.09	579.256	780.277	362.542	303.106	59.0059	51.9736	286.167	238.572	244.557	377.895	100.381	184.708	318.829	165.045	149.317	198.019	342.929	231.298	90.2574	214.102	152.824	180.713	78.7316	52.6532	88.7314	32.579		144.987	118.165	60.2857	0.808261	0.556154	0.412923	0.0861127
12	27140	AT2G41220	AT2G41220	GLU2 / glutamate synthase 2	plastid	12.2.1.1	N-metabolism.ammonia metabolism.glutamate synthase.ferredoxin dependent	12.2	54.3353	559.862	129.725	157.828	752.85	65.3656	149.25	157.179	180.077	245.164	227.951	591.779	204.119	707.685		259.548	669.89	1108.62	651.838	4111.71	1038.15	1190.95	581.419	224.92	541.323	299.233	694.129	178.453	635.548	131.774	863.445	461.138	244.462	4.23452	0.12391	1.88094	0.0864141
21	21999	AT3G54960	AT3G54960	ATPDIL1-3, PDI1, ATPDI1, PDIL1-3 / PDI-like 1-3	plastid	21.1.1	redox.thioredoxin.PDIL	21.1		267.08	683.903	514.135		411.922	367.954			448.999	141.746	271.728	286.194	424.331		375.5					339.438	63.1007	276.49	285.717	268.998					326.954		289.54	22.3979	0.755989	0.219517	0.644857	0.0870889
30	4480	AT5G21274	AT5G21274	CAM6, ACAM-6 / calmodulin 6	#N/A	30.3	signalling.calcium	30.3	1756.77	1637.49	1624.42	1199.24	1418.58		1404.16	1666.85	1302.69	1501.28	184.845	1445.64	2103.3	1370.26	1338.31	1351.39	1706.04	1274.31		1313.71	1487.87	264.318	1267.47	1302.68	1214.43	1227.42		1408.18		1628.48	1315.94	1337.8	132.832	0.991069	0.914169	0.891109	0.0880866
29	21516	AT1G48920	AT1G48920	ATNUC-L1, PARL1, NUC-L1 / nucleolin like 1	nucleus	29.2.2.3.1	protein.synthesis.ribosome biogenesis.Pre-rRNA processing and modifications.snoRNPs	29.2	1667.72	1005.55	463.757	946.253		381.823	1278.75	691.679	732.048	895.947	399.439	1206.64	909.479	867.538	447.384				434.65	555.04	736.788	281.588	622.655	614.599	716.471	589.207	970.982		297.14	429.156	391.655	578.983	197.744	0.822357	0.433958	0.646225	0.0886163
31	14959	AT3G18780	AT3G18780	ACT2, DER1, LSR2, ENL2 / actin 2	cytosol	31.1	cell.organisation	31.1	3107.95	2081.05	1833.59	3383.69	1972.86	1655.12	2119.09	1502.06	2101.32	2195.19	598.665	132.835	1304.94	1640.13	1077.54	2257.97	2679.19	2410.42	2212.71	1508.06	1691.53	751.074	1478.31	1356.59		1392.15	1797.28	2418.65	2180.37	2015.49	934.694	1696.69	461.472	0.770563	0.158407	0.772913	0.0894691
29	4219	AT5G61170	AT5G61170	Ribosomal protein S19e family protein	cytosol	29.2.1.2.1.19	protein.synthesis.ribosomal protein.eukaryotic.40S subunit.S19	29.2	1289.57	952.772	1408.87	999.21	1034.7	893.908	666.578	1038.82	393.514	964.216	285.714	515.846	966.551	870.827		646.849	608.265	929.387	855.181		770.415	163.609	442.641	555.463	564.964	1118.94		426.446		929.643	875.73	701.976	250.512	0.799007	0.133234	0.728028	0.0900454
8.	22540	AT4G00570	AT4G00570	NAD-ME2 / NAD-dependent malic enzyme 2	mitochondrion	8.2.10	TCA / org transformation.other organic acid transformatons.malic	8.2.	175.536		150.945	234.398	186.186	317.841			237.227	217.022	54.6395	198.718	218.154	200.275	174.683			279.883			214.343	35.5669	234.108	227.025	476.093				292.29	253.986	340.346	303.975	86.0092	0.987654	0.931368	1.40066	0.0907655
21	19905	AT1G21750	AT1G21750	ATPDIL1-1, ATPDI5, PDI5, PDIL1-1 / PDI-like 1-1	endoplasmic reticulum	21.1.1	redox.thioredoxin.PDIL	21.1	1312.87	1078.14	1110.58	1769.72	1550.37	1394.02	1443.15	1206.88	1371.23	1359.66	205.381	1177.27	1236.62	1318.14	1635.61	1881.83	1244.26	1265.24	1385.47	1469.82	1401.59	215.551	1027.52	1175.26	1135.85	1224.66	1309.75	1397.37	1107.84	1290.53	1219.93	1209.86	106.615	1.03083	0.695708	0.889822	0.0919813
31	18070	AT1G04820	AT1G04820	TUA4, TOR2 / tubulin alpha-4 chain	cytosol,plasma membrane	31.1	cell.organisation	31.1	455.874	998.393	992.164	675.751	547.481	543.082	757.265	556.994	1102.66	736.629	225.156	1932	423.918	901.809	1122.67	358.886	2428.13	1010.86	2037.97	163.874	1153.35	763.089	955.194	912.349	524.378	1023.66	1140.15	1001.11	449.01	2240.71	2133.72	1153.37	593.735	1.56571	0.171273	1.56573	0.0923487
29	2993	AT2G27720	AT2G27720	60S acidic ribosomal protein family	cytosol	29.2.1.2.2.82	protein.synthesis.ribosomal protein.eukaryotic.60S subunit.P2	29.2	618.347	372.946	932.409	788.322	427.065	510.507		695.687	703.081	631.046	176.011	492.19	850.782	812.989	586.927	747.028	230.365	678.195	559.512	618.888	619.653	177.304	367.653	338.403	604.734	119.356	729.224	209.631			639.313	429.759	214.215	0.981946	0.902492	0.681027	0.0927126
21	3141	AT5G42980	AT5G42980	ATTRX3, ATH3, ATTRXH3, TRXH3, TRX3 / thioredoxin 3	cytosol	21.1	redox.thioredoxin	21.1	3061.19	2921	3088.94	3495.38	3011.26	4443.01	3529.91	3687.86		3404.82	472.842	3149.74	2338.92	2996.02		4285.6	4239.54	3704.11	3602.27	4221.6	3567.23	654.364	2860.47	2952.89	2501.24		3440.61	3671.97		2364.56	2844.15	2947.98	435.114	1.0477	0.603716	0.865827	0.0930965
29	18565	AT5G43060	AT5G43060	Granulin repeat cysteine protease family protein	extracellular	29.5.3	protein.degradation.cysteine protease	29.5	93.5465	130.349		467.587	105.194					199.169	155.541	437.39	131.246	403.001	512.112	232.767					343.303	140.071		377.068	243.475	381.029			987.518	547.054		507.229	258.727	1.72367	0.252024	2.54672	0.0931315
17	12821	AT2G46280	AT2G46280	TRIP-1, TIF3I1 / TGF-beta receptor interacting protein 1	cytosol	17.3.2.99	hormone metabolism.brassinosteroid.signal transduction.other	17.3	439.824	196.067	244.44	267.02	406.454		423.512		467.213	349.219	101.502	359.794	223.211	316.555	277.175	253.261	212.341	155.858			256.885	63.1327	424.728	213.042		161.688		191.661	97.9165			217.807	110.495	0.7356	0.0876455	0.623699	0.0932628
7.	11043	AT3G25530	AT3G25530	GHBDH, ATGHBDH, GLYR1, GR1 / glyoxylate reductase 1	cytosol	7.1.3	OPP.oxidative PP.6-phosphogluconate dehydrogenase	7.1.	1401.25	490.024	1336.17	589.885		1917.46	611.946	422.795	618.323	923.481	515.582	523.985	607.829	404.616		485.256			479.271	639.093	523.342	79.6086	469.539	503.955	531.491	473.659	457.913	653.225	634.089		650.715	546.823	79.8699	0.566705	0.0806201	0.592132	0.0958349
31	17859	AT5G44340	AT5G44340	TUB4 / tubulin beta chain 4	cytosol	31.1	cell.organisation	31.1	672.312	797.297	798.214	879.063	880.635	959.021	82.399	862.211	785.956	746.345	246.636	1055.67	1132.85	1011.65	1258.33	647.87	1255.59	933.826	1057.2	842.153	1021.68	184.173	773.164	874.862	791.409	1585.8	1008.91	1030.04	1288.38	739.531	682.592	974.965	279.062	1.36891	0.0232656	1.30632	0.10202
29	18119	AT5G27470	AT5G27470	seryl-tRNA synthetase / serine--tRNA ligase	cytosol	29.1.11	protein.aa activation.serine-tRNA ligase	29.1	230.774	245.854	332.252	293.171		35.9287				227.596	102.306	366.96	320.031	117.857	429.488		1087.2	1307.46			604.833	434.349	347.528	265.612	402.138	367.677		328.614		305.204		336.129	43.7185	2.65749	0.112171	1.47687	0.102489
16	19908	AT1G74920	AT1G74920	ALDH10A8 / aldehyde dehydrogenase 10A8	plastid	16.4.2.1	secondary metabolism.N misc.betaine.betaine-aldehyde dehydrogenase	16.4	369.183	257.242	272.962		572.95	321.584				358.785	114.048	220.195	270.473	306.143						190.775	246.897	44.5213	264.423	297.093	107.281	252.173				250.919		234.378	65.6958	0.688148	0.128449	0.653255	0.104601
4.	22088	AT1G70730	AT1G70730	PGM2 / Phosphoglucomutase/phosphomannomutase family protein	cytosol	4.1.2	glycolysis.cytosolic branch.phosphoglucomutase (PGM)	4.1.	659.458	628.327	581.81	739.174	672.457	492.611	267.252	767.077	717.225	613.932	145.85	693.182	741.39	675.924	1045.68	329.269	741.717	513.552	590.173	684.433	668.369	182.293	716.227	799.078	771.137	463.044	759.397		848.513	753.459	711.285	727.767	108.218	1.08867	0.519391	1.18542	0.104762
20	23248	AT3G09440	AT3G09440	Heat shock protein 70 (Hsp 70) family protein	cytosol	20.2.1	stress.abiotic.heat	20.2	1643.84	1558.83	1246.15	1583.5	1702.52	1611.96	2015.51	2001.76	2137.84	1722.44	264.191	1576.69	1600.32	1666.42	1858.27	1735.31	1777.02	1682.16	1528.08	1525.16	1661.05	108.159	1589.52	1718.48	1618.51	1819.25	1500.22	1221.53	1443.83	1425.35	1440.85	1530.84	167.64	0.964361	0.555846	0.888764	0.105976
20	23282	AT5G02500	AT5G02500	HSC70-1, HSP70-1, AT-HSC70-1, HSC70 / heat shock cognate protein 70-1	cytosol	20.2.1	stress.abiotic.heat	20.2	2651.87	1715.68	2876.24	2860.28	3162.6	2972.31	3132.71	3204.27	2830.75	2822.97	426.698	2733.16	2465.68	1620.78	2637.65	3022.52	2946.93	2355.77	3008.1	2646.28	2604.1	411.383	2194.95	2363.15	2273.08	2843.71	2448.81	2431.14	2823.19	2443.86	2879.67	2522.39	244.042	0.922468	0.311818	0.893525	0.107875
4.	13313	AT3G04120	AT3G04120	GAPC, GAPC-1, GAPC1 / glyceraldehyde-3-phosphate dehydrogenase C subunit 1	cytosol	4.1.8	glycolysis.cytosolic branch.glyceraldehyde 3-phosphate dehydrogenase (GAP-DH)	4.1.		2757.92	2001.26		2409.39	3943.63	2887.07		4584.31	3097.26	890.823		3940.93		3775.94	2608.93	4233.81	2706.43	1839.47	2154.53	3037.15	870.208	3623.3			3949.76	4827.69	3675.88	3522.79		3767.17	3894.43	437.725	0.980591	0.912444	1.25738	0.11393
35	13959	AT5G26260	AT5G26260	TRAF-like family protein	extracellular	35.1	not assigned.no ontology	35.1		124.079			597.499	158.667		231.3	248.443	271.998	169.048	133.542			134.785		163.054			192.02	155.85	23.9871				132.467			36.149		130.266	99.6274	44.895	0.572983	0.243204	0.36628	0.114418
7.	22330	AT5G13110	AT5G13110	G6PD2 / glucose-6-phosphate dehydrogenase 2	plastid	7.1.1	OPP.oxidative PP.G6PD	7.1.	220.63	830.155	940.137						271.998	565.73	322.286										#DIV/0!	#DIV/0!	225.359	85.1319			172.56					161.017	57.8264	#DIV/0!	#DIV/0!	0.284618	0.115791
26	10220	AT3G15356	AT3G15356	Legume lectin family protein	extracellular	26.16	misc.myrosinases-lectin-jacalin	26.1	584.023	1179.37	803.291	1243.31	1795.26	1112.33	1121.19	1356.8	1103.97	1144.39	318.56	984.706	1478.19	1558.25	1245.78	1264.97	2058.53	1671.6	2440.06	1384.03	1565.12	420.273	746.621	812.906	989.236	1679.1	1798.13	1751.98	2324.27	2299.33	1350.22	1527.98	559.637	1.36764	0.0394875	1.33518	0.116439
1.	6261	ATCG00130	ATCG00130	ATPF / ATPase, F0 complex, subunit B/B', bacterial/chloroplast	plastid	1.1.4.8	PS.lightreaction.ATP synthase.subunit B (ATPF)	1.1.	1660.77	1860.88	2022.48	2021.68	2328.67	2266.8	2526.25	2233.19	2495.65	2157.37	272.58	1694.21	2035.47	1778.61	1676	1615.75	2134.99	2568.33	2595.52	2539.51	2070.93	385.582	2039.43	1818.19	1941.02	2433.19	2148.48	2184.18	2178.66	2649.98	1437.69	2092.31	329.242	0.959932	0.612479	0.969843	0.672765
1.	8428	AT3G55330	AT3G55330	PPL1 / PsbP-like protein 1	plastid	1.1.1.2	PS.lightreaction.photosystem II.PSII polypeptide subunits	1.1.		271.711	287.406		463.289	391.823				353.557	78.3902		259.242			1116.6			367.113		580.986	381.29	478.762	316.174	543.248			1388.54		389.917	1589.53	784.363	506.565	1.64326	0.488897	2.21849	0.116974
35	7260	AT5G10860	AT5G10860	Cystathionine beta-synthase (CBS) family protein	mitochondrion	35.1	not assigned.no ontology	35.1	715.924	757.547		820.965	897.377	812.05	308.439	579.923	1577.64	808.733	337.845	779.032	801.103	852.3	360.286	938.715	707.764	1155.71	829.569	556.058	775.615	212.351	519.189	702.145	567.683						501.071	572.522	78.7009	0.95905	0.827021	0.707925	0.117054
31	5889	AT3G56070	AT3G56070	ROC2 / rotamase cyclophilin 2	cytosol	31.3.1	cell.cycle.peptidylprolyl isomerase	31.3	255.209	275.278	271.081	259.32	281.847	323.787	185.129			264.521	38.5233	198.737	123.101	321.965	325.614	335.26		192.839	150.382	238.13	235.754	77.9465		255.222	274.71	293.739	187.905		203.04	121.042	186.125	217.398	55.9102	0.891245	0.408146	0.821852	0.118098
13	8337	AT2G43920	AT2G43920	HOL2, ATHOL2 / S-adenosyl-L-methionine-dependent methyltransferases superfamily protein	cytosol	13.1.3.4.13	amino acid metabolism.synthesis.aspartate family.methionine.methionine S-methyltransferase	13.1	50.3516		111.317			79.9866				80.5518	24.8923										#DIV/0!	#DIV/0!	141.346	144.326	194.604	107.712	106.237		124.792	53.8426		124.694	39.9985	#DIV/0!	#DIV/0!	1.548	0.119556
21	14486	AT2G47470	AT2G47470	ATPDIL2-1, UNE5, MEE30, PDI11, ATPDI11 / thioredoxin family protein	endoplasmic reticulum	21.1.1	redox.thioredoxin.PDIL	21.1	870.198	741.882	1246.27	820.371	998.772	908.997	974.241	977.874	881.956	935.618	134.353	896.945	878.221	785.14	1014.93	734.522	1095.54	911.794	877.64	1260.9	939.514	152.512	847.501	719.276	671.764	848.866	1329.36	775.515	625.22	388.696	774.638	775.648	236.514	1.00416	0.957443	0.829022	0.120742
10	9108	AT2G45790	AT2G45790	ATPMM, PMM / phosphomannomutase	cytosol,mitochondrion	10.1.21	cell wall.precursor synthesis.phosphomannomutase	10.1	495.688	427.076		718.818	1277.97		437.033	469.417		637.667	302.666	470.694	443.315	490.693	382.533	683.139		280.497	301.975	178.286	403.892	145.128	96.5345	415.462	399.063	556.615	213.88	534.979	387.131	429.624	388.711	380.222	136.37	0.63339	0.155738	0.596271	0.121114
30	10071	AT1G35160	AT1G35160	GRF4, 14-3-3PHI, GF14 PHI / GF14 protein phi chain	cytosol	30.7	signalling.14-3-3 proteins	30.7	420.508	628.062	607.804	524.312	602.749	312.577		267.097	741.434	513.068	154.832	529.909	476.015	346.447	775.194	238.395	861.231	745.663	612.998		573.231	203.077	447.854	312.717	422.243			240.746	57.2546	650.01	400.032	361.551	171.296	1.11726	0.543785	0.704684	0.122028
13	19639	AT2G02010	AT2G02010	GAD4 / glutamate decarboxylase 4	#N/A	13.1.1.1.1	amino acid metabolism.synthesis.central amino acid metabolism.GABA.Glutamate decarboxylase	13.1	139.938	172.559	236.834	84.1873						158.379	55.2286	209.571		256.284	606.896	171.171					310.98	173.485		394.875	447.138			210.874	57.2321		447.059	311.436	153.95	1.96351	0.227721	1.96639	0.122498
15	19508	AT4G14030	AT4G14030	SBP1 / selenium-binding protein 1	cytosol	15	metal handling	15		289.37	448.141	164.218		423.853	473.738	214.04	552.389	366.535	134.228	359.68	388.944	344.053	426.56	536.707	406.187		322.743	385.148	396.253	61.6313	336.508	192.957	308.329		256.772	362.257		130.085	233.366	260.039	76.2871	1.08108	0.630934	0.709451	0.123556
29	9292	AT2G31610	AT2G31610	Ribosomal protein S3 family protein	cytosol	29.2.1.2.1.3	protein.synthesis.ribosomal protein.eukaryotic.40S subunit.S3	29.2		951.775		52.1589				179.75		394.561	397.438		802.931	30.1648		1145.99		1167.31			786.599	460.044		914.415			1529.22				842.916	1095.52	308.059	1.9936	0.360174	2.77654	0.124373
29	3235	AT1G16890	AT1G16890	UBC36, UBC13B / ubiquitin-conjugating enzyme 36	cytosol	29.5.11.3	protein.degradation.ubiquitin.E2	29.5		408.331	414.744		580.435		446.797		382.403	446.542	70.0177			322.821			516.299		335.424	44.2322	304.694	168.738					670.635	480.628	741.795			631.019	110.239	0.682342	0.246391	1.41312	0.125077
23	8749	AT4G11010	AT4G11010	NDPK3 / nucleoside diphosphate kinase 3	plastid	23.4.10	nucleotide metabolism.phosphotransfer and pyrophosphatases.nucleoside diphosphate kinase	23.4	593.38	823.22	757.069		896.317	984.305	546.472	948.154	962.818	813.967	157.914		421.827	701.905	871.097	876.801		776.669	1038.19	532.935	745.632	196.942	561.432	589.396	690.279	556.987	542.332	576.901	823.702	874.891	953.59	685.501	149.183	0.916047	0.508528	0.842173	0.128357
5.	21840	AT5G17380	AT5G17380	Thiamine pyrophosphate dependent pyruvate decarboxylase family protein	peroxisome	5.2	fermentation.PDC	5.2	119.765	291.054	273.59		392.245				250.378	265.406	87.4646	149.879	184.114	224.465	321.262		375.128	278.892			255.623	77.8862	279.097	1202.39	486.03	337.428		258.989	396.022	462.782		488.963	301.948	0.96314	0.865399	1.84232	0.128688
29	3845	AT4G27090	AT4G27090	Ribosomal protein L14	cytosol	29.2.1.2.2.14	protein.synthesis.ribosomal protein.eukaryotic.60S subunit.L14	29.2	1030.61	1265.89	1302.47	1327.17	1519.56	1295.48		1112.89		1264.87	145.934	1225.31	1069.26	1100.6	1408.1	1653.02	1559.67	800.662		1323.75	1267.55	260.718	1147		1005.68	1371.29		1062.5		886.819		1094.66	162.12	1.00212	0.981846	0.865432	0.129381
10	21498	AT1G11580	AT1G11580	ATPMEPCRA, PMEPCRA / methylesterase PCR A	extracellular	10.8.1	cell wall.pectin*esterases.PME	10.8	2571.01	1542.72	2174.15	2729.73	2480.54	1882.91	1880.83	1668.12	1505.51	2048.39	433.386	2103.07	1650.32	1919.82	1850.93	2594.27	2354.31	1626.95	1836.55	2196.36	2014.73	306.002	1157.43	1949.59	2071.07	1703.44	1832.23	2334.09	1949.73	1209.33	1229.38	1715.14	399.511	0.983567	0.860077	0.837312	0.129481
29	4579	AT4G00100	AT4G00100	ATRPS13A, RPS13, PFL2, RPS13A / ribosomal protein S13A	cytosol	29.2.1.2.1.13	protein.synthesis.ribosomal protein.eukaryotic.40S subunit.S13	29.2		1264.48	1358.32	1438.62	1479.86	1654.38	775.442	1122.13	1381.12	1309.29	248.62	1325.62	989.218	1181.84	1574.42	1667.56	1545.65	896.42	1197.23	1158.88	1281.87	252.181	996.233	1186.73	1289.24	1023.07	1433.26	1128.73	1067.74	896.251		1127.66	161.377	0.979057	0.835245	0.861272	0.130893
9.	12678	AT2G33040	AT2G33040	ATP3 / gamma subunit of Mt ATP synthase	mitochondrion	9.9	mitochondrial electron transport / ATP synthesis.F1-ATPase	9.9	401.817	472.387	280.973	346.477	424.578	619.131	462.671	233.675	114.509	372.913	140.393	460.013	542.003	507.702	720.227	410.905		701.999	315.341	805.274	557.933	158.55	484.707	479.022	528.834		369.379	506.456		395.271	464.189	461.122	53.8241	1.49615	0.0321046	1.23654	0.132738
30	23121	AT3G18890	AT3G18890	NAD(P)-binding Rossmann-fold superfamily protein	plastid	30.11	signalling.light	30.1	225.795	329.319	264.244	256.494	339.809	378.236			473.357	323.893	78.6486	161.936	326.814	247.098			927.516		385.802	168.806	369.662	261.983	300.011	279.46	432.431	450.589	374.983		519.804	363.542	419.303	392.515	74.4742	1.14131	0.719863	1.21187	0.13307
26	7710	AT2G30860	AT2G30860	ATGSTF9, GLUTTR, ATGSTF7, GSTF9 / glutathione S-transferase PHI 9	cytosol	26.9	misc.glutathione S transferases	26.9	1975.15	2308.69	2151.29	2994.87	2957.37	3329.16	2478.15	2994.52	2706.23	2655.05	427.713	2696.89	2384.74	2519.34	3536.55	2963.35	2957.47	3018.1	2720.15	2836.92	2848.17	314.509	2240.42	2090.56	2177.01	3099.73	2147.53	2142.97	2542.96	2345.82	2468.23	2361.69	299.109	1.07274	0.320184	0.88951	0.133723
13	19186	AT1G23310	AT1G23310	GGT1, AOAT1, GGAT1 / glutamate:glyoxylate aminotransferase	peroxisome	13.1.1.3.1	amino acid metabolism.synthesis.central amino acid metabolism.alanine.alanine aminotransferase	13.1	1791.28	2054.79	2195.72	2172.63	2130.05	2740.83	2299.03	2665.07	2553.66	2289.23	291.703	1943.21	1742.83	1954.83	2352.38	1941.02	2051.77	1906.31	1923.03	1989.54	1978.33	153.593	1771.96	2069.93	1874.35	2526.88	2058.09	2189.36	2222.8	1748.12	2248.49	2078.89	237.658	0.864189	0.0203597	0.908116	0.134188
1.	10016	AT1G44575	AT1G44575	NPQ4, PSBS / Chlorophyll A-B binding family protein	plastid	1.1.1.2	PS.lightreaction.photosystem II.PSII polypeptide subunits	1.1.	1987.75	2083.82	2305.86	1700.03	2062.41	1442.22	2798.36	2871.99	2001.98	2139.38	438.258	2196.71	2033.23	2213.41	2248.37	2026.11	2276.14	3172.4	2967.91	2881.4	2446.19	411.022	2187.13	2261.37	2225.9	2188.42	2288.39	2320.54	2832.69	2722.93	2806.28	2425.96	260.101	1.14341	0.168034	1.13395	0.13571
20	24841	AT2G04030	AT2G04030	CR88, EMB1956, HSP90.5, Hsp88.1, AtHsp90.5 / Chaperone protein htpG family protein	plastid	20.2.1	stress.abiotic.heat	20.2	943.872	1150.9	1019.98	1652.07	1116.61	1636.3	1186.14	1280.23	1082.58	1229.85	239.094	1018.01	926.235	871.45	1042.69	1027.61	997.085	901.261	855.981	902.676	949.222	68.021	1264.41	1144.76	1158.88	1305.15	1022.77	885.691	1086.09	880.79	888.765	1070.81	153.361	0.771818	0.0105278	0.870682	0.136193
20	25218	AT4G24190	AT4G24190	SHD, HSP90.7, AtHsp90.7, AtHsp90-7 / Chaperone protein htpG family protein	endoplasmic reticulum	20.2.1	stress.abiotic.heat	20.2	1260.83	811.278	1038.83	1013.79	1008.14	990.212	794.22	795.469	798.427	945.689	150.47	944.14	988.304	946.2	795.713	1054.35	1463.99	1005.36	1009.4	1076.46	1031.55	170.989	924.701	1338.14	819.046	940.993	1144.51	1004.48	922.203	1223.52	1573.63	1099.03	229.481	1.09079	0.30242	1.16214	0.136631
#N/A	22827	Crap_K1C9_HUMAN	Crap_K1C9_HUMAN		#N/A	#N/A	#N/A	#N/A	1382.56	1228.87	1322.66	1195.09	1667.87	967.793	2315.11	2305.95	2029.5	1601.71	474.269	889.111	1063.96	1177.57	1096.78	1294.08	1176.79	1225.09	1214.18	1284	1157.95	119.108	1199.14	1447.59	1438.57	1081.47	1278.98	1335.02	1387.36	1686.92	910.203	1307.25	213.278	0.722947	0.0303352	0.816158	0.137275
29	3864	AT4G15000	AT4G15000	Ribosomal L27e protein family	cytosol	29.2.1.2.2.27	protein.synthesis.ribosomal protein.eukaryotic.60S subunit.L27	29.2	610.195		966.919		1289	1106.52	860.37	818.831	746.61	914.063	211.369	423.461	550.066	591.249		1020.17	1128.69	819.743	409.061		706.063	266.134		668.83	571.261	915.121	822.68		825.094		710.696	752.28	114.19	0.772444	0.160977	0.823007	0.139203
30	8350	AT1G07140	AT1G07140	SIRANBP / Pleckstrin homology (PH) domain superfamily protein	cytosol	30.5	signalling.G-proteins	30.5	746.843	1419.42	649.029	952.232	538.408	627.592	555.536	760.387	706.035	772.831	256.936	1056.68	632.019	1128.51	773.059	756.378	388.903				789.259	249.32	716.01	75.7651	457.117			716.718	787.351	465.822	746.641	566.489	235.756	1.02126	0.911146	0.733005	0.142188
34	15149	AT5G14040	AT5G14040	PHT3;1 / phosphate transporter 3;1	plastid	34.9	transport.metabolite transporters at the mitochondrial membrane	34.9	890.255	831.839	953.123	1086.96		1203.35	1265.58	948.205	801.695	997.626	159.659	767.224	857.302	803.005	460.541	1230.94	841.38	1247.64	1156.72	1368.3	970.34	278.185	612.208	619.176	833.376	975.751	1125.16	804.713	993.737	860.677	992.105	868.544	163.826	0.97265	0.816748	0.870612	0.14385
29	22091	AT2G33210	AT2G33210	HSP60-2 / heat shock protein 60-2	mitochondrion	29.6	protein.folding	29.6	464.814	295.707	292.301	527.835	372.809	270.605	336.531	338.154	317.802	357.395	80.8114	307.497	481.844	281.661	265.055	359.953	423.821	123.624	213.327	640.699	344.164	145.583	251.566	279.672	290.589	315.911	274.764	254.292	355.876	367.414	368.878	306.551	44.5365	0.962979	0.825803	0.857737	0.144153
29	8679	ATCG00160	ATCG00160	RPS2 / ribosomal protein S2	plastid	29.2.1.1.1.1.2	protein.synthesis.ribosomal protein.prokaryotic.chloroplast.30S subunit.S2	29.2	432.273	271.467	471.585			338.544				378.468	78.4361		393.006			247.156	474.278				371.48	93.9635	469.598	514.249	371.615	618.865						493.582	88.8458	0.981537	0.93519	1.30416	0.144254
21	22342	AT5G60640	AT5G60640	ATPDIL1-4, PDI2, ATPDI2, PDIL1-4 / PDI-like 1-4	endoplasmic reticulum	21.1.1	redox.thioredoxin.PDIL	21.1	352.762	341.461	198.562			321.194	757.966		437.671	401.603	174.159	277.04	334.918	349.736						584.566	386.565	117.499	166.368	249.274	286.467				301.72	315.78		263.922	53.5866	0.962556	0.887894	0.657171	0.144465
2.	25075	AT3G43190	AT3G43190	SUS4, ATSUS4 / sucrose synthase 4	cytosol	2.2.1.5	major CHO metabolism.degradation.sucrose.Susy	2.2.	477.854	464.942	600.744	774.56	896.87	876.851	426.867	492.652	416.207	603.061	183.668	529.813	443.843	558.204	651.411	722.153	679.271	510.577	489.621	560.9	571.755	87.8351	462.785	428.151	443.917	591.133	567.583		458.036			491.934	63.161	0.948088	0.671681	0.815729	0.145658
30	7072	AT4G17530	AT4G17530	RAB1C, ATRAB1C, ATRABD2C / RAB GTPase homolog 1C	cytosol	30.5	signalling.G-proteins	30.5	452.886	661.031	682.265	621.668	401.618	32.2637	1307.92	579.667	294.168	559.276	329.048	674.189	734.119	812.95		717.773	766.576	884.023	530.724	619.16	717.439	103.656	473.785	917.409	513.687	757.154	927.49	613.388	384.257	1944.62	1266.66	866.495	461.408	1.2828	0.227258	1.54932	0.146781
26	14314	AT1G71695	AT1G71695	Peroxidase superfamily protein	extracellular	26.12	misc.peroxidases	26.1	327.563	422.511	233.699	475.328	230.907		318.004	931.966	697.172	454.644	229.622	376.953	512.187	371.591		383.443		738.886	1071.34	890.594	620.714	261.704	557.858	239.482	553.248	1201.7	293.646	697.38	871.482		1077.27	686.509	324.218	1.36527	0.25081	1.50999	0.147284
14	18564	AT3G22890	AT3G22890	APS1 / ATP sulfurylase 1	plastid	14.1	S-assimilation.ATPS	14.1	381.505	469.019	533.1	579.85	508.401	502.144	812.873	705.441	405.566	544.211	130.797	433.416	553.011	448.988	465.625	796.186	325.204	444.975	568.651	692.646	525.411	136.768	528.767	600.385	521.658	589.163	728.914	604.014	706.499		767.572	630.871	86.4306	0.965455	0.782334	1.15924	0.148156
8.	25729	AT4G35830	AT4G35830	ACO1 / aconitase 1	cytosol,mitochondrion	8.1.3	TCA / org transformation.TCA.aconitase	8.1.	541.106	1052.57	736.699	978.486	1312.86	1287.54	797.575	875.284	1161.61	971.526	244.734	742.785	928.347	827.39	1103.21	1335.68	729.277	859.203	851.731	1583.56	995.687	274.852	806.501	616.898	851.933	1112.49	630.701	1089.44	843.101	472.474	802.179	802.858	198.723	1.02487	0.855052	0.826388	0.150522
30	7978	AT5G20020	AT5G20020	RAN2 / RAS-related GTP-binding nuclear protein 2	nucleus	30.5	signalling.G-proteins	30.5	1671.63	1875.48	1722.75	2062.93			2327.98	2765.03	2067.65	2070.49	351.891	1805.11	1381.57	1751.85	2242.02	2224.17	1666.99		2048.71	1922.12	1880.32	272.852	1652.66	1576.87	1698.11	1089.61	2182.63	2078.59	1434.17	2473.85	1705.83	1765.81	393.954	0.908151	0.30478	0.852847	0.15078
29	4628	AT1G22780	AT1G22780	PFL, RPS18A, PFL1 / Ribosomal protein S13/S18 family	cytosol	29.2.1.2.1.18	protein.synthesis.ribosomal protein.eukaryotic.40S subunit.S18	29.2	1487.92	1699.68	1863.28	2196.67		1981.71		2452.66	2191.36	1981.9	304.573	1825.99	1430.07	1639.72		2513.93	2282.42	2268.87	1945.76	2276.23	2022.87	349.309	1730.25	1738.29	1508.07	1428.95	1956.92	1968.71	1922.32	775.885	2233.93	1695.92	399.895	1.02067	0.82477	0.855707	0.151059
4.	15834	AT5G17310	AT5G17310	UGP2, AtUGP2 / UDP-glucose pyrophosphorylase 2	extracellular,golgi	4.1.1	glycolysis.cytosolic branch.UGPase	4.1.			156.083	165.979		332.014	27.266	398.794	107.764	197.983	128.032		106.812	161.858	40.2239	125.62	140.76	45.0335	107.772	188.694	114.597	48.7437	66.4958	109.273	26.925	45.396	184.1				149.457	96.9411	56.2624	0.578821	0.21463	0.489643	0.151081
35	9629	AT1G47420	AT1G47420	SDH5 / succinate dehydrogenase 5	mitochondrion	35.2	not assigned.unknown	35.2	329.254	280.707	354.038	386.819					376.495	345.463	37.9551		324.824	317.567	358.476			405.467	468.693		375.006	56.2065	307.22	310.728	241.111	455.755		290.041	282.052	241.382	251.191	297.435	65.2703	1.08552	0.412446	0.860976	0.151086
25	17033	AT3G59970	AT3G59970	MTHFR1 / methylenetetrahydrofolate reductase 1	cytosol	25.6	C1-metabolism.methylenetetrahydrofolate reductase	25.6	649.035	494.743	603.495	875.684		583.924	657.414		791.603	665.128	119.566	677.82	901.903	414.814	540.033	879.525	210.658	291.478	351.577	569.588	537.488	232.73	291.381	498.489	689.944				468.836	672.383		524.207	146.534	0.808097	0.205862	0.788129	0.151324
35	8704	AT1G62780	AT1G62780	unknown protein; FUNCTIONS IN: molecular_function unknown; INVOLVED IN: biological_process unknown; LOCATED IN: chloroplast, chloroplast stroma; EXPRESSED IN: 22 plant structures; EXPRESSED DURING: 14 growth stages; Has 94 Blast hits to 94 proteins in 35 species: Archae - 6; Bacteria - 10; Metazoa - 21; Fungi - 2; Plants - 48; Viruses - 0; Other Eukaryotes - 7 (source: NCBI BLink).	plastid	35.2	not assigned.unknown	35.2		360.139	303.487			50.6861		349.057		265.842	126.022										#DIV/0!	#DIV/0!		425.93	445.59		425.3		320.221			404.26	49.2009	#DIV/0!	#DIV/0!	1.52068	0.153012
28	9517	AT4G34180	AT4G34180	Cyclase family protein	extracellular	28.99	DNA.unspecified	28.9	269.638				381.031	263.802	339.987		222.796	295.451	57.0158		123.061	242.233					106.766		157.353	60.3864		204.602	178.454		329.465			120.21		208.183	76.3956	0.532587	0.0576935	0.704628	0.153813
4.	22664	AT4G24620	AT4G24620	PGI1, PGI / phosphoglucose isomerase 1	plastid	4.2.3	glycolysis.plastid branch.glucose-6-phosphate isomerase	4.2.	601.602	314.696	267.804	471.396	410.922	384.259		832.772		469.064	179.19	359.603	291.109	370.812			337.049			228.084	317.332	52.3233	247.952	369.439	167.01	461.052	461.574	219.511	424.941			335.926	113.588	0.67652	0.0892588	0.716161	0.154816
8.	20236	AT5G50950	AT5G50950	FUM2 / FUMARASE 2	cytosol,mitochondrion	8.1.8	TCA / org transformation.TCA.fumarase	8.1.	131.322	533.784	268.189	970.397	49.6496	135.897	193.691	1392.37		459.412	450.615	199.884	53.9444	222.966	1034.13		976.29				497.442	419.021	322.861	63.4434	149.332					184.525		180.041	93.4823	1.08278	0.89115	0.391893	0.155243
1.	7873	AT4G32260	AT4G32260	ATPase, F0 complex, subunit B/B', bacterial/chloroplast	plastid	1.1.4.9	PS.lightreaction.ATP synthase.subunit B_ (ATPX)	1.1.	1221.11	2281.95	2347.95	2217.3	2111.79	2586.38	1895.53	2750.63	2579.25	2221.32	432.029	2150.68	2272.18	2340.43	1857.92	2490.03	2138.89	3081.67	2944.74	2698.8	2441.71	378.185	1863.58	2416.16	2225.86	2215.36	2043.32	2571.76	3227.27	3353.19	3388.15	2589.41	553.339	1.09921	0.293999	1.16571	0.158627
29	4260	AT1G15930	AT1G15930	Ribosomal protein L7Ae/L30e/S12e/Gadd45 family protein	cytosol	29.2.1.2.1.12	protein.synthesis.ribosomal protein.eukaryotic.40S subunit.S12	29.2	936.808	901.567	1133.8			1376.05	779.398	1214.05	637.565	997.035	238.681	970.853	870.442	932.947		1522.04	910.457	404.334		149.507	822.94	407.322	446.018	713.83	849.548	921.841	77.8216	1286.6		838.407		733.439	354.324	0.825387	0.388286	0.73562	0.160151
28	24760	AT3G15950	AT3G15950	NAI2 / DNA topoisomerase-related	endoplasmic reticulum	28.99	DNA.unspecified	28.9	1011.2	887.608	1055.88	1514.84	1347.91	1022.01	1087.94	1158.39	1243.47	1147.69	182.038	978.19	887.787	1162.86	1099.08	902.606	1143.14	889.265	1139.68	1161.42	1040.45	116.66	909.217	985.294	938.085	816.778	1009.7	969.409	1308.12	1179.91	1129.49	1027.33	143.078	0.906555	0.183004	0.895129	0.161935
6.	14112	AT2G22780	AT2G22780	PMDH1 / peroxisomal NAD-malate dehydrogenase 1	peroxisome	6.3	gluconeogenesis / glyoxylate cycle.Malate DH	6.3	211.296	205.284	448.12	524.517		589.753	282.225	68.5806		332.825	177.068	494.139	461.33	557.289		260.977	926.387	368.203	35.1623		443.355	254.876	193.701	551.001	484.628	648.283	447.697	531.061				476.062	140.776	1.3321	0.402154	1.43037	0.163296
35	7739	AT4G02530	AT4G02530	chloroplast thylakoid lumen protein	plastid	35.1	not assigned.no ontology	35.1	1226.25	1120.06	898.608	1108.32	1232.83		1445.28	793.043	1333.93	1144.79	202.09	1156.69		1090.39	1126.33		1099.25	1364.59	1282.93	1266.22	1198.06	98.4101	1084.53		1117.1	1001.56			982.937		892.512	1015.73	79.3336	1.04653	0.550283	0.887262	0.1646
35	5393	AT1G56580	AT1G56580	SVB / Protein of unknown function, DUF538	#N/A	35.2	not assigned.unknown	35.2	102.209	101.147	64.9333	44.8685					85.3328	79.698	22.0436			58.3445	67.738	242.322		92.8064			115.303	74.4085	103.506		155.169				165.544	66.004		122.556	40.2263	1.44674	0.474475	1.53775	0.165219
35	18641	AT4G01050	AT4G01050	TROL / thylakoid rhodanese-like	plastid	35.1.41	not assigned.no ontology.hydroxyproline rich proteins	35.1	1068.94	1133.11	1066.22	1039.08	588.034	1007.15	1547.33	1278.11	1267.86	1110.65	244.183	1120.58	1125.13	3230.98	906.806	1143.41	1201.85	1650.16	1520.04	1470.39	1485.48	655.797	1019.52	1083.58	1120.41		1109.07		1533.55	1663.35	1751.3	1325.82	287.797	1.33749	0.160191	1.19374	0.166445
31	27199	AT1G24460	AT1G24460	unknown protein; FUNCTIONS IN: molecular_function unknown; INVOLVED IN: biological_process unknown; LOCATED IN: cellular_component unknown; EXPRESSED IN: 23 plant structures; EXPRESSED DURING: 14 growth stages; BEST Arabidopsis thaliana protein match is: unknown protein (TAIR:AT4G31570.1); Has 181008 Blast hits to 85359 proteins in 3551 species: Archae - 3290; Bacteria - 48304; Metazoa - 70793; F…	nucleus	31.1	cell.organisation	31.1	2143.3	2474.56		2403.55						2340.47	142.401										#DIV/0!	#DIV/0!			2225.52		348.843		993.894			1189.42	778.527	#DIV/0!	#DIV/0!	0.508198	0.167945
30	9520	AT1G34760	AT1G34760	GRF11, GF14 OMICRON, RHS5 / general regulatory factor 11	#N/A	30.7	signalling.14-3-3 proteins	30.7				396.977	472.362			72.1552		313.831	173.64	959.121						300.05		147.606	468.926	352.163	17.6954			139.646					28.4514	61.931	55.1282	1.4942	0.616415	0.197339	0.168079
16	14422	AT4G39330	AT4G39330	ATCAD9, CAD9 / cinnamyl alcohol dehydrogenase 9	cytosol	16.2.1.10	secondary metabolism.phenylpropanoids.lignin biosynthesis.CAD	16.2	363.787	346.668	293.636	306.216						327.577	28.6527	318.503			117.276		276.861				237.547	86.727	411.121	379.946	400.632	396.81		277.212				373.144	49.0044	0.725163	0.276972	1.1391	0.169446
21	8530	AT4G11600	AT4G11600	ATGPX6, PHGPX, LSC803, GPX6 / glutathione peroxidase 6	mitochondrion	21.2.2	redox.ascorbate and glutathione.glutathione	21.2	1617.37	1609.35	2258.79	1712.03	2721.33	2697.11	2366.39	2426.98	1953.98	2151.48	417.312	1597.31	1770.68	1777.79	1904.84	2488.76	2296.03	2432.87	2343.35	2380.14	2110.2	323.21	1584.64	1472.37	1635.08	2180.23	2154.64	1886.57	2102.43	1932.8	2150.39	1899.91	258.373	0.980813	0.827909	0.883071	0.170227
33	6426	AT2G03440	AT2G03440	NRP1, ATNRP1 / nodulin-related protein 1	nucleus	33.99	development.unspecified	33.9	429.448	356.284	2233.3		495.321		523.989			807.668	715.158										#DIV/0!	#DIV/0!			324.041		288	144.136			85.488	210.416	98.6534	#DIV/0!	#DIV/0!	0.260523	0.170962
#N/A	23181	Crap_K22E_HUMAN	Crap_K22E_HUMAN		#N/A	#N/A	#N/A	#N/A	282.029	259.414	228.844	241.196	537.487		702.207	556.841	717.251	440.659	196.992	151.427	269.722	332.416	263.834	374.751	388.061	454.35	343.786	303.991	320.26	82.1616	389.436	457.855	394.962	191.893	225.668	349.575	324.914	338.751	223.275	321.814	85.1997	0.726775	0.165819	0.730303	0.172154
13	20025	AT3G22200	AT3G22200	POP2, GABA-T, HER1 / Pyridoxal phosphate (PLP)-dependent transferases superfamily protein	mitochondrion	13.1.1.1.2	amino acid metabolism.synthesis.central amino acid metabolism.GABA.GABA transaminase	13.1	481.305	271.822	411.77	488.864	554.205	563.454	483.978	743.28	469.357	496.448	119.05	431.983	618.492	498.614		615.189	492.405	505.854	516.97		525.644	62.9215	418.606	394.488	385.234	416.903		396.363	493.714	463.353	477.999	430.833	39.0003	1.05881	0.564178	0.86783	0.17223
31	15201	AT2G35490	AT2G35490	Plastid-lipid associated protein PAP / fibrillin family protein	plastid	31.1	cell.organisation	31.1	707.864		550.8	840.727	819.287		677.67	1354.28	610.794	794.488	247.961	669.604	615.913	566.319	133.89	635.297		736.005	238.962	640.541	529.566	204.798	588.943	500.517	625.759	631.801	683.085	567.527	633.235	815.929	666.801	634.844	82.2712	0.66655	0.0604176	0.799061	0.173395
10	10157	AT4G30270	AT4G30270	MERI5B, MERI-5, XTH24, SEN4 / xyloglucan endotransglucosylase/hydrolase 24	extracellular	10.6.2	cell wall.degradation.mannan-xylose-arabinose-fucose	10.6	316.353	793.175	496.952	445.47	796.351	626.539	461.62	495.358	493.357	547.242	152.005	478.127	539.992	670.533		573.497			565.726		565.575	62.2585			313.267	547.05			329.449			396.589	106.597	1.0335	0.773042	0.724705	0.174404
29	8897	AT1G78630	AT1G78630	emb1473 / Ribosomal protein L13 family protein	plastid	29.2.1.1.1.2.13	protein.synthesis.ribosomal protein.prokaryotic.chloroplast.50S subunit.L13	29.2	168.935	389.453	271.991				285.905			279.071	78.1201	165.93	208.527	96.6245		650.571	520.056				328.342	216.8	402.431	222.525	536.7		755.054					479.177	194.408	1.17655	0.691235	1.71704	0.174425
30	9494	AT5G38480	AT5G38480	GRF3, RCI1 / general regulatory factor 3	cytosol	30.7	signalling.14-3-3 proteins	30.7	1053.03	1285.88	1149.6	1704.8	1712.79	1469.68	1783.33	1599.21	1115.37	1430.41	268.955	1148.57	1025.43	979.09	1682.1	1431.51	1898.2	1436.8	1467.9	1415.04	1387.18	281.696	758.827	1015.67	1041.04	1563.27	1553.33	1400.34	1334.61	1403.99	1117.93	1243.22	258.302	0.96978	0.757641	0.869137	0.174889
35	1627	AT2G23120	AT2G23120	Late embryogenesis abundant protein, group 6	nucleus	35.2	not assigned.unknown	35.2	668.699	794.017	627.81	454.194	746.171	419.467	832.328	961.712	682.663	687.451	163.696	619.179	367.598	278.625		721.994		530.532		464.313	497.04	148.423	629.469	356.925	355.694			713.896	760.094	543.858	612.494	567.49	148.397	0.723019	0.0527007	0.825498	0.174933
1.	14085	ATCG00270	ATCG00270	PSBD / photosystem II reaction center protein D	plastid	1.1.1.2	PS.lightreaction.photosystem II.PSII polypeptide subunits	1.1.	3032.91	3259	4743.47	3681.96	3198.55	4423.81	4536.98	3321.21	4404.31	3844.69	637.325	3383.06	4306.9	3812.47	4155.46	3391.05	5653.16	6606.28	2170.28	5323.56	4311.36	1276.18	4410.78	4598.84	3941	5543.32	4291.07	4386.14	4809.74	6273.14	3340.46	4621.61	811.497	1.12138	0.373403	1.20208	0.0499985
13	22227	AT3G58610	AT3G58610	ketol-acid reductoisomerase	plastid	13.1.4.1.2	amino acid metabolism.synthesis.branched chain group.common.ketol-acid reductoisomerase	13.1	1916.93	2203.47	1974.03	2130.86	2184.35	2619.15	3132.59	2736.74	2781.26	2408.82	396.533	1641.98	1921.79	1752.88	2469.46	2536.92	2155.03	2628.78	2533.99	1559.42	2133.36	400.365	2215.28	2085.02	2121.82	2768.67	1734.72	2062.54	2068.42	2600.58	1707.65	2151.63	329.558	0.885646	0.185773	0.893231	0.17807
31	5654	AT4G38740	AT4G38740	ROC1 / rotamase CYP 1	cytosol	31.3.1	cell.cycle.peptidylprolyl isomerase	31.3	1604.9	1250.36	2057.03	1670.05	1086.1	1637.18	1567.23	1132.75	1574.21	1508.87	288.067	1252.08	815.95	1754.79	1790.21	1592.06	1721.44	723.725	1777.1	1831.19	1473.17	410.776	739.117	1058.61	1495.37	1221.56	1208.17	1767.02			1458.27	1278.3	308.332	0.97634	0.843326	0.847192	0.179069
31	25153	AT3G53230	AT3G53230	ATPase, AAA-type, CDC48 protein	cytosol,nucleus	31.2	cell.division	31.2	315.728		857.969	272.16	391.693		228.394		140.261	367.701	232.344	64.3159	388.761			816.317		123.506	114.946	399.99	317.973	259.315		172.755		128.746	420.026	137.521			99.0847	191.627	116.591	0.86476	0.7561	0.521148	0.179196
1.	5746	AT2G46820	AT2G46820	PTAC8, TMP14, PSAP, PSI-P / photosystem I P subunit	plastid	1.1.2.2	PS.lightreaction.photosystem I.PSI polypeptide subunits	1.1.	1640.27	1279.21	1645.2	1648.83	1628.69	1134.71	1290.62			1466.79	206.252	1498.98	1386.31	1114.54	1582.34	1420.43	1191.53	2076.57	2050.86	1934.5	1584.01	338.449	1509.6	1650.07	1533.61	1621.06		1382.41		1848.74	1752.45	1613.99	144.724	1.07991	0.436964	1.10036	0.180828
1.	14543	AT1G80380	AT1G80380	P-loop containing nucleoside triphosphate hydrolases superfamily protein	plastid	1.2.7	PS.photorespiration.glycerate kinase	1.2.	535.825	331.092	478.18	344.204		261.19		525.87	456.991	419.05	98.7359	386.354	461.29	410.474	695.783	368.623	476.619	551.006	432.228		472.797	99.9007	440.211	419.827	433.561	518.53	419.075		477.076	569.921	635.004	489.151	74.1685	1.12826	0.348607	1.16728	0.181126
20	2204	AT2G43535	AT2G43535	Scorpion toxin-like knottin superfamily protein	extracellular	20.1.7.6.1	stress.biotic.PR-proteins.proteinase inhibitors.trypsin inhibitor	20.1	919.669		1026.59						462.612	802.958	244.588	1269.08	1527.56			1353.27	1407.75				1389.42	93.8182		1068.51	1090.99					1308.23	1095.85	1140.9	97.1593	1.73037	0.0656432	1.42087	0.181446
29	7939	AT1G14320	AT1G14320	SAC52, RPL10, RPL10A / Ribosomal protein L16p/L10e family protein	cytosol	29.2.1.2.2.10	protein.synthesis.ribosomal protein.eukaryotic.60S subunit.L10	29.2	787.166	1317.34	1308.9	1552.11	1597.65	1382.13	1656.77		1538.47	1392.57	259.298	1175.05	1035.73	1289.73	1334.83	1528.55	1412.61		1159.08	1449.3	1298.11	155.647	1042.84	1198.61	1201.31	1168.02	1471.54	1190.94	1225.81	1391.91		1236.37	125.724	0.93217	0.425462	0.887835	0.18172
34	25970	AT5G57350	AT5G57350	AHA3, ATAHA3, HA3 / H(+)-ATPase 3	plasma membrane	34.1.2	transport.p- and v-ATPases.H+-exporting ATPase	34.1	45.8584	65.5403	822.711	64.7327	141.672	189.001	746.724	552.271		328.564	304.59	30.2281	152.815	41.6274			333.929			213.423	154.404	113.007	22.2574	337.38	40.3142	37.3849	445.836	40.5316	67.3583	267.758	59.9808	146.533	150.679	0.469938	0.204938	0.445982	0.18206
15	15922	AT3G17390	AT3G17390	MTO3, SAMS3, MAT4 / S-adenosylmethionine synthetase family protein	nucleus,plasma membrane	15.2	metal handling.binding, chelation and storage	15.2	1700.56	2182.31	2677.96	2455.85	3186.74	3017.5	3090.88	2816.04	2907.51	2670.59	455.367	1985.18	2513.92	2437.14	2204.77	2823.02	2628.42	2673.01	2105.51	2279.96	2405.66	264.798	2038.18	2115.57	2529.65	2802.36	2300.9	2425.28	3005.1	2226.8	2132.03	2397.32	310.709	0.900795	0.178672	0.897673	0.182483
12	27276	AT5G53460	AT5G53460	GLT1 / NADH-dependent glutamate synthase 1	plastid	12.2.1.2	N-metabolism.ammonia metabolism.glutamate synthase.NADH dependent	12.2	347.412		149.63	275.252	431.509					300.951	103.396	135.491	169.551	435.735						817.628	389.601	273.097	319.682		721.827			308.601	888.456		305.364	508.786	247.69	1.29457	0.627891	1.69059	0.184211
29	2259	AT5G43970	AT5G43970	TOM22-V, TOM9-2, ATTOM22-V / translocase of outer membrane 22-V	mitochondrion	29.3.2	protein.targeting.mitochondria	29.3	501.107	418.324	315.806	470.741	350.725	423.873	580.799	484.762		443.267	79.4873	399.385	409.234		631.604					370.396	452.655	104.298	367.87		349.522	356.864		327.055	462.168	467.615		388.516	55.3886	1.02118	0.895004	0.876482	0.185068
29	23783	AT1G06430	AT1G06430	FTSH8 / FTSH protease 8	plastid	29.5.7	protein.degradation.metalloprotease	29.5	508.82	247.228	306.724	249.941	327.904	539.866	929.574	267.71	164.574	393.593	222.152	402.977	202.556	151.836			114.567	99.0644	98.5183	173.263	177.54	98.9194	300.485	218.276	283.706	91.4705	297.327	240.535		244.059	487.769	270.453	103.305	0.451075	0.0312652	0.68714	0.186483
29	9273	AT4G31700	AT4G31700	RPS6, RPS6A / ribosomal protein S6	cytosol	29.2.1.2.1.6	protein.synthesis.ribosomal protein.eukaryotic.40S subunit.S6	29.2	1002.05	1125.06	994.632	1216.53	1021.29	621.042	926.82	802.21		963.705	173.407	1012.53	660.9	721.95	978.449		1007.9	911.628	910.746		886.3	129.982	870.686	912.059	877.707	856.111	956.857	603.276	897.931			853.518	106.627	0.91968	0.375681	0.885663	0.187023
26	7696	AT2G30870	AT2G30870	ATGSTF10, ERD13, ATGSTF4, GSTF10 / glutathione S-transferase PHI 10	cytosol	26.9	misc.glutathione S transferases	26.9	2243.91	2613.97	3314.06	3737.15	3748.7	3775.79	3239.27	4021.75	3058.68	3305.92	556.526	3078.05	3031.61	1444.97	3540.72	3286.24	3898.24	4197.19	3806.73	3425.06	3300.98	749.505	1933.91	2859.68	2546.97	3142.35	3204.77	3249.08	3434.22	3259.84	3015.93	2960.75	438.199	0.998505	0.988256	0.89559	0.188111
10	11322	AT2G06850	AT2G06850	EXGT-A1, EXT, XTH4 / xyloglucan endotransglucosylase/hydrolase 4	extracellular	10.7	cell wall.modification	10.7	357.811	455.835	517.039	404.677	803.144		506.938	362.844	374.717	472.876	137.891		549.985	605.611		565.644	463.275	573.818	508.311	835.977	586.089	110.731	367.416	377.493	167.7	459.06		338.852	524.452			372.495	110.836	1.23941	0.124862	0.787724	0.188461
1.	10321	AT1G61520	AT1G61520	LHCA3 / photosystem I light harvesting complex gene 3	plastid	1.1.2.1	PS.lightreaction.photosystem I.LHC-I	1.1.	2032.38		1842.22	2366.79	3349.14	3162.07	3327.13	3444.68	3347.38	2858.97	621.709	2630.76	2560.23	2725.77	3026.67	2970.52	3079.46	4292.59	4212.37	4060.51	3284.32	662.538	2433.55	2955.61	2648.42	3285.23	3390.03	3139.14	3904.27	3955.8	3644.27	3261.81	497.629	1.14878	0.219412	1.1409	0.192556
2.	13667	AT1G06020	AT1G06020	pfkB-like carbohydrate kinase family protein	cytosol	2.2.1.1	major CHO metabolism.degradation.sucrose.fructokinase	2.2.	51.3475			42.8411					56.5748	50.2545	5.65978										#DIV/0!	#DIV/0!	816.218	36.0188		536.894	63.5726		48.745			300.29	319.785	#DIV/0!	#DIV/0!	5.97538	0.192938
19	16267	AT1G03630	AT1G03630	POR C, PORC / protochlorophyllide oxidoreductase C	plastid	19.14	tetrapyrrole synthesis.protochlorophyllide reductase	19.1	420.276	341.971	535.851		883.352		391.414	334.069		484.489	190.374	398.181	351.045	339.636	146.64	334.829	521.103	387.189		393.383	359.001	97.4093		401.364	292.806	235.757	447.325					344.313	84.1182	0.740989	0.218911	0.710673	0.193164
8.	13424	AT3G15020	AT3G15020	mMDH2 / Lactate/malate dehydrogenase family protein	mitochondrion	8.1.9	TCA / org transformation.TCA.malate DH	8.1.	294.212	1977.07		2585.44	2379.86	193.796	1164.68	188.354	286.77	1133.77	972.871		196.442	269.634		581.44	154.247	742.357	2580.32	324.015	692.637	795.441	206.4	506.736	210.232	579.335	153.906	533.8	61.9472	118.106	2393.58	529.338	684.192	0.610914	0.384926	0.466882	0.194095
29	25888	AT5G50920	AT5G50920	CLPC, ATHSP93-V, HSP93-V, DCA1, CLPC1 / CLPC homologue 1	plastid	29.5.5	protein.degradation.serine protease	29.5	1806.17	1485.18	2045.03	1946.71	2049.82	2507.37	1836.71	1860.1	1723.78	1917.88	264.408	1226.34	1542.74	1691.8	1847.19	1740.62	1752.15	1776.66	2092.26	1477.06	1682.98	231.427	1926.27	1448.81	1414.89	1829.61	1486.72	1879.07	1847.62	1971.7	1976.77	1753.49	220.201	0.877522	0.0772256	0.91429	0.196032
4.	20238	AT5G08570	AT5G08570	Pyruvate kinase family protein	cytosol	4.1.14	glycolysis.cytosolic branch.pyruvate kinase (PK)	4.1.	559.38	393.685	260.906	212.711	143.675	530.957				350.219	156.976	520.718	217.687	443.694	379.402	123.714					337.043	146.055	239.539	317.545	313.727	196.38			121.065			237.651	74.1211	0.962378	0.899435	0.678579	0.19662
7.	19401	AT5G41670	AT5G41670	6-phosphogluconate dehydrogenase family protein	cytosol	7.1.3	OPP.oxidative PP.6-phosphogluconate dehydrogenase	7.1.	650.494	655.802	723.025	816.582	787.968	682.294	705.311	591.77	1021.61	737.207	119.86	649.522	425.096	723.74	602.118	600.89	665.804		687.389	690.678	630.655	87.3444	731.711	886.334	728.313	881.742	754.764	714.38	837.264	746.131	994.112	808.306	91.0823	0.855465	0.0665239	1.09644	0.201609
13	11722	AT3G22460	AT3G22460	OASA2 / O-acetylserine (thiol) lyase (OAS-TL) isoform A2	#N/A	13.1.5.3.1	amino acid metabolism.synthesis.serine-glycine-cysteine group.cysteine.OASTL	13.1	31.4292	21.1378		42.8002	108.188					50.8888	33.9575	97.2955		32.8893	744.711	55.2185		34.2888		25.9737	165.063	260.31	113.519	17.8259	75.0426			341.338		728.019	28.7726	217.419	252.507	3.2436	0.375655	4.27244	0.202773
22	13380	AT1G70310	AT1G70310	SPDS2 / spermidine synthase 2	cytosol	22.1.6	polyamine metabolism.synthesis.spermidine synthase	22.1	216.669	337.406	361.3	472.911	479.57	449.079				386.156	93.034	139.485	380.007	331.326	259.422	184.243	82.5841				229.511	104.604	325.508	166.44	221.78	497.386		398.322			91.0819	283.42	138.584	0.594348	0.0316272	0.733951	0.202939
1.	4211	AT4G28750	AT4G28750	PSAE-1 / Photosystem I reaction centre subunit IV / PsaE protein	plastid	1.1.2.2	PS.lightreaction.photosystem I.PSI polypeptide subunits	1.1.	1263.35	1537.01	2199.46		1399.33	2067.21		2004.85	2613.58	1869.26	450.232		1575.88	1144.16	2363.89	1407.83	1596.97	2297.23	2229.07	2100.54	1839.45	433.382	1843.14			2050.81	1253.09	2657.69	2804.69	2327.81	2841.53	2254.11	538.353	0.984054	0.905556	1.20588	0.204809
29	24164	AT1G50250	AT1G50250	FTSH1 / FTSH protease 1	plastid	29.5.7	protein.degradation.metalloprotease	29.5	193.949	810.125	706.66	362.286			363.772	827.334	603.291	552.488	229.474	127.352	59.5704	197.569	791.605	712.349	635.957	46.356	278.831	140.14	332.192	279.621	599.055	251.147	727.267		170.389		318.223		158.45	370.755	216.605	0.601265	0.128257	0.671064	0.204994
31	27161	AT3G08530	AT3G08530	Clathrin, heavy chain	plasma membrane	31.4	cell.vesicle transport	31.4	211.852	252.523	379.627	512.66	259.417	444.42	257.162	493.29		351.369	113.015	324.77	333.801	414.892	512.478	212.726	578.54	701.385	1041.89		515.06	246.68	346.797	96.4301	600.613	453.675	762.747	773.008		568.57	240.86	480.338	226.644	1.46587	0.142121	1.36705	0.206829
#N/A	23156	Crap_K2C1_HUMAN	Crap_K2C1_HUMAN		#N/A	#N/A	#N/A	#N/A	1210.8	1779.32	1603.77	1696.51	1669.02	1394.96	2679.48	3140.77	3319.67	2054.92	735.881	1750.38	1574.16	1296.52	1790.45	1855.08	1851.71	1589.21	1555.39	1161.42	1602.7	229.606	1787.35	1772.47	1653.82	2091.59	1829.58	1325.37	1401.32	1063.24	2130.35	1672.79	333.118	0.779933	0.129513	0.81404	0.207536
26	13990	AT3G32980	AT3G32980	Peroxidase superfamily protein	extracellular	26.12	misc.peroxidases	26.1	1260.32	1734.12	1575.59	1751.72	394.686	2282.49	2337.74	2831.03	1608.46	1752.91	660.38	1939.28	2013.69	870.458	1966.72	2081.28	2440.84	2872.49	1702.39	2770.99	2073.13	565.48	2066.23	2234.98	1975.12	2481.37	2295.09	2047.35	2144.8	2777.78	1078.15	2122.32	437.456	1.18268	0.313367	1.21074	0.208489
34	10465	AT3G01280	AT3G01280	VDAC1, ATVDAC1 / voltage dependent anion channel 1	mitochondrion	34.20	transport.porins	34.2	844.767	854.506	919.362	947.113	1056.3	1362.91	1213.58	1226.87	995.314	1046.75	172.201	774.561	981.439	1009.51	1011.01	1020.96	953.791	887.565	985.411	1209.2	981.494	109.286	1092.75	854.603	886.222	1006.04	1125.49	992.582	519.288	728.747	1139.74	927.274	192.964	0.937662	0.381322	0.885863	0.210056
29	17223	AT1G53750	AT1G53750	RPT1A / regulatory particle triple-A 1A	cytosol,nucleus	29.5.11.20	protein.degradation.ubiquitin.proteasom	29.5	387.226	252.346		167.166		335.757		234.313		275.361	77.5655		209.624	234.974		364.175	227.163			262.361	259.659	54.954	620.779		383.351		800.51	547.619		195.128	84.0694	438.576	246.332	0.942976	0.750518	1.59273	0.210248
21	15250	AT5G28840	AT5G28840	GME / GDP-D-mannose 3',5'-epimerase	cytosol	21.2.1.1	redox.ascorbate and glutathione.ascorbate.GME	21.2	915.06	1130.12	956.097	1078.77	1111.59	923.794	493.943	962.835	1038.71	956.769	180.336	1026.28	970.37	913.856	643.785	1867.33	185.737	646.362	911.089	711.403	875.135	425.192	978.182	851.841	747.392	791.716	827.643	934.355	1092.96	648.71	825.626	855.38	123.762	0.914678	0.627165	0.89403	0.210667
1.	18894	ATCG00280	ATCG00280	PSBC / photosystem II reaction center protein C	plastid	1.1.1.2	PS.lightreaction.photosystem II.PSII polypeptide subunits	1.1.	4379.71	4586.12	5376.92	5025.99	5702.56	5285.16	4919.58	5532.15	3126.67	4881.65	741.37	5470.5	4996.62	5567.87	5548.27	5610.34	5471.49	6643.88	4963.04	6539.66	5645.74	553.845	5264.33	5500.13	5294.59	6135.07	5925.28	5659.59	6047.27	5447.72	7305.23	5842.14	597.679	1.15652	0.0340229	1.19675	0.0119075
26	13329	AT3G17790	AT3G17790	ATACP5, ATPAP17, PAP17 / purple acid phosphatase 17	#N/A	26.13	misc.acid and other phosphatases	26.1	162.496	193.386					218.178			191.354	22.7775										#DIV/0!	#DIV/0!	148.1		212.366	131.176		128.778				155.105	33.8881	#DIV/0!	#DIV/0!	0.810568	0.212011
30	17162	AT1G56340	AT1G56340	CRT1, CRT1a, AtCRT1a / calreticulin 1a	endoplasmic reticulum	30.3	signalling.calcium	30.3	981.972	842.32	836.061	1015.98	965.081	815.657	564.299	949.609	853.407	869.376	128.159	935.695	847.654	951.669	894.91	1007.55	908.199	958.031	916.138	822.062	915.768	53.5507	678.407	812.172	690.718	838.666	850.599	835.891	843.797	806.107	865.399	802.417	65.3187	1.05336	0.365641	0.92298	0.212772
35	12900	AT3G07720	AT3G07720	Galactose oxidase/kelch repeat superfamily protein	cytosol	35.1	not assigned.no ontology	35.1	332.983		180.62	356.552						290.052	77.976										#DIV/0!	#DIV/0!	605.276	262.696							619.159	495.71	164.863	#DIV/0!	#DIV/0!	1.70904	0.213664
27	13595	AT2G17390	AT2G17390	AKR2B / ankyrin repeat-containing 2B	cytosol	27.3.39	RNA.regulation of transcription.AtSR Transcription Factor family	27.3	48.0818		34.6715				253.782			112.178	100.278	141.281	328.663	197.375	185.034						213.088	69.9066	18.6828	147.957	131.884				884.504		717.253	380.056	350.491	1.89955	0.297409	3.38796	0.21413
31	15283	AT2G42100	AT2G42100	Actin-like ATPase superfamily protein	#N/A	31.1	cell.organisation	31.1	1195.77			1255.4		405.392				952.186	387.408	91.181	28.2924		815.093	615.642		1022.9	195.894	102.809	410.259	372.173		1033.69		86.4363	48.972	942.823	99.825			442.35	446.968	0.43086	0.173291	0.464562	0.214496
25	15518	AT5G14780	AT5G14780	FDH / formate dehydrogenase	mitochondrion	25.10	C1-metabolism.formate dehydrogenase	25.1	1474.97	1366.2	1565.15	2128.56	2334.13	2154.88	2009.17	2026.78	1798	1873.09	318.899	1744.99	2169.29	1719.64	2295.91	1763.77	1675.41	1668.77	2178.83	2055.02	1919.07	237.297	1562.78	1600.53	2093.47	1670.85	1862.05	2085.63	1448.94	1398.25	1461.3	1687.09	251.424	1.02455	0.748147	0.900696	0.214502
21	17476	AT3G52880	AT3G52880	ATMDAR1, MDAR1 / monodehydroascorbate reductase 1	peroxisome	21.2	redox.ascorbate and glutathione	21.2	940.722	1195.83	1085.28	838.044	1350.88	1350.24	1220.26	1097.24	1135.42	1134.88	161.151	1351.03	1459.36	1244.81	1007.33	1181.81	1020.92	1222.16	1030.1	1044.42	1173.55	152.344	1299.72	1393.8	948.231	1308.45	956.278	1213.65	1352.38	1305.42	1365.51	1238.16	160.159	1.03407	0.628581	1.09101	0.216832
10	23563	AT1G78570	AT1G78570	RHM1, ROL1, ATRHM1 / rhamnose biosynthesis 1	cytosol	10.1.10	cell wall.precursor synthesis.UDP-glucose 4,6-dehydratase	10.1	271.283	134.293	164.983	204.929		977.014			1253.38	500.98	443.56	894.098	253.25	202.843	327.79	308.162	399.988	251.073	400.402		379.701	205.265	203.911	247.96	221.257		195.061	199.519	252.481	234.34		222.076	21.7589	0.757916	0.588109	0.443283	0.21889
1.	15038	AT4G04640	AT4G04640	ATPC1 / ATPase, F1 complex, gamma subunit protein	plastid	1.1.4.4	PS.lightreaction.ATP synthase.gamma chain	1.1.	1760.01	2248.69	2243.31	2106.34	2240.24	2565.87	2767.19	2778.36	2326.5	2337.39	306.305	2090.46	1949.86	2122.72	2515.25	2102.39	2452.89	3164.13	3084.82	3197.5	2520	476.008	2307.82	2300.84	2366.13	2404.89	2285.86	2602.34	3118.98	2442.25	2887.56	2524.08	277.158	1.07813	0.377344	1.07987	0.219569
1.	26380	AT2G26080	AT2G26080	AtGLDP2, GLDP2 / glycine decarboxylase P-protein 2	mitochondrion	1.2.4.1	PS.photorespiration.glycine cleavage.P subunit	1.2.	1266.92	766.742	1071.95	742.43	472.73	505.906	680.449	1203.28	922.165	848.062	271.015	959.541	677.778	724.518	997.442	1094.43	1083.26	1115.09	1122.75	1076.91	983.525	159.512	880.087	1367.09	1455.33	1057.42	1067.81	543.048	1155.55	693.38	985.681	1022.82	276.263	1.15973	0.244815	1.20607	0.219748
10	19138	AT5G39320	AT5G39320	UDP-glucose 6-dehydrogenase family protein	extracellular	10.1.4	cell wall.precursor synthesis.UDP-Glc dehydrogenase (UGD)	10.1	156.335	235.684	121.532	46.2201	296.424	333.398				198.266	100.05	640.675	344.424	723.857	107.026	350.512	155.623	356.537	528.531		400.898	203.808	253.798	51.1989	100.378		37.0599	152.731	156.81			125.329	73.2069	2.02203	0.0443674	0.632128	0.220299
1.	14817	AT4G18360	AT4G18360	Aldolase-type TIM barrel family protein	peroxisome	1.2.2	PS.photorespiration.glycolate oxydase	1.2.	733.572		338.867				274.263	65.5423		353.061	241.799	65.0611			122.461	127.595	109.065			265.461	137.929	67.4585						40.1524	157.574		208.742	135.489	70.5756	0.390665	0.22174	0.383756	0.221197
34	25895	AT2G24520	AT2G24520	AHA5, HA5 / H(+)-ATPase 5	plasma membrane	34.1	transport.p- and v-ATPases	34.1	94.6582	261.829	32.8914	78.1462		671.26	104.708		945.093	312.655	328.456			73.6604			43.7451			227.813	115.073	80.6492	163.801		49.2055		68.2051				218.779	124.997	69.4089	0.36805	0.21393	0.399794	0.221793
8.	13013	AT1G04410	AT1G04410	Lactate/malate dehydrogenase family protein	plasma membrane	8.2.9	TCA / org transformation.other organic acid transformatons.cyt MDH	8.2.	2517.93	2804.23	2683.95	3429.65	3607.15	3274.25	3388.47	3579.93	3417.34	3189.21	385.608	3154.25	2677.48	2850.53	3130.34	3455.98	3127.4	2870.76	2997.52	3185.08	3049.93	215.978	2876.38	2921.83	2537.41	3220.66	3167.69	3037.97	2734.63	3158.68	3225.47	2986.75	225.707	0.956327	0.389486	0.936517	0.222518
29	7444	AT5G59240	AT5G59240	Ribosomal protein S8e family protein	cytosol,nucleus	29.2.1.2.1.8	protein.synthesis.ribosomal protein.eukaryotic.40S subunit.S8	29.2			1966.1	38.3154		54.3706		3516.51		1393.82	1454.72										#DIV/0!	#DIV/0!		35.0339			94.9453			81.2837	218.136	107.35	67.7062	#DIV/0!	#DIV/0!	0.0770182	0.223105
13	18045	AT5G11520	AT5G11520	ASP3, YLS4 / aspartate aminotransferase 3	plastid	13.1.1.2.1	amino acid metabolism.synthesis.central amino acid metabolism.aspartate.aspartate aminotransferase	13.1	294.026	99.9723	260.744	185.556	156.042	603.828	201.804	133.102	845.067	308.905	236.08	1547.23	214.396	242.7	181.251	306.369			93.7432	225.437	401.59	471.502	206.242	261.866	109.248		166.128	108.618	105.169	272.124	322.253	193.956	79.4107	1.30004	0.670012	0.627883	0.224077
7.	15295	AT4G05390	AT4G05390	ATRFNR1, RFNR1 / root FNR 1	plastid	7.3	OPP.electron transfer	7.3	68.6949		215.291			254.308				179.431	79.9062										#DIV/0!	#DIV/0!	206.953	307.715						289.872	296.183	275.181	39.9077	#DIV/0!	#DIV/0!	1.53363	0.225504
9.	19370	AT5G08530	AT5G08530	CI51 / 51 kDa subunit of complex I	mitochondrion	9.1.2	mitochondrial electron transport / ATP synthesis.NADH-DH.localisation not clear	9.1.		658.461	872.129				746.023			758.871	87.7013	651.26	432.225	558.826		234.378			517.427		478.823	141.103		791.005	110.21			361.14				420.785	281.115	0.630968	0.0260106	0.554488	0.225611
8.	20119	AT3G17240	AT3G17240	mtLPD2 / lipoamide dehydrogenase 2	mitochondrion	8.1.1.3	TCA / org transformation.TCA.pyruvate DH.E3	8.1.	1665.24	613.837	701.522	1091.28	641.023	255.731	755.837	842.806	520.572	787.539	377.095	852.367	632.466	825.424	761.874	1116.51	1080.78	323.972	328.844	830.094	750.259	266.491	626.546	429.368	640.278	412.57	434.875	942.655	169.967	856.805	781.918	588.331	234.283	0.952663	0.822584	0.74705	0.226022
35	17740	AT4G22670	AT4G22670	AtHip1, HIP1, TPR11 / HSP70-interacting protein 1	cytosol	35.1.5	not assigned.no ontology.pentatricopeptide (PPR) repeat-containing protein	35.1	552.964	557.514	617.877	234.111	577.073	378.489	627.945	610.689	384.416	504.564	130.471	569.557	431.961	637.663	659.057	644.216	643.306		421.399	606.422	576.698	90.4822	346.521	318.762	392.933		548.495	212.159		576.937	522.403	416.887	126.003	1.14296	0.229215	0.826232	0.226456
12	14124	AT3G17820	AT3G17820	ATGSKB6, GLN1.3, GLN1;3 / glutamine synthetase 1.3	cytosol	12.2.2	N-metabolism.ammonia metabolism.glutamine synthetase	12.2	619.737	170.01		337.364	322.354	317.685		351.201	146.509	323.551	143.246	664.693	691.67	554.02	320.774	423.66	1852.71	441.598	608.748	107.854	629.525	465.783	669.836	337.785	155.043	652.551	221.077	499.63	45.8935	810.394	2606.39	666.512	727.64	1.94567	0.110724	2.05999	0.226568
29	4339	AT5G18380	AT5G18380	Ribosomal protein S5 domain 2-like superfamily protein	cytosol	29.2.1.2.1.16	protein.synthesis.ribosomal protein.eukaryotic.40S subunit.S16	29.2	666.012	1290.98	655.583	1019.73	968.351	1283.68	979.649	652.563	956.465	941.446	233.064	500.884		1110.51	133.686		966.006	634.862	817.46	794.03	708.205	299.057	776.127	771.692	783.543	1148.73	918.659		839.621	292.081	814.812	793.159	222.692	0.752253	0.141617	0.84249	0.227447
1.	9653	AT1G15820	AT1G15820	LHCB6, CP24 / light harvesting complex photosystem II subunit 6	plastid	1.1.1.1	PS.lightreaction.photosystem II.LHC-II	1.1.	2633.48	3906.16	2601.34	1682.48	2852.85	2770.06	4835.98	4424.83	3256.56	3218.19	940.633	3513.72	2792.33	3670.43	3722.23	4112.5	2740.44	4195.02	4552.2	4503.42	3755.81	627.125	3818.33	2953.6	2642.1	4194.49	4251.18	2690.65	5360.96	5072.49	3281.68	3807.27	941.115	1.16706	0.200083	1.18305	0.228491
29	25368	AT1G56070	AT1G56070	LOS1 / Ribosomal protein S5/Elongation factor G/III/V family protein	cytosol	29.2.4	protein.synthesis.elongation	29.2	2666.83	2804.3	2771.36	3289.61	3109.94	3515.96	2909.25	2536.77	3182.6	2976.29	300.899	3043.23	2840.41	2904.92	3515.83	3644.65	3653.61	2875.49	3102.41	2635.02	3135.06	355.944	2651.26	2730.29	2533	2969.78	3086.1	3351.57	2862.26	2451.97	2509.1	2793.93	283.328	1.05335	0.350019	0.938728	0.230042
35	26320	AT5G06400	AT5G06400	Pentatricopeptide repeat (PPR) superfamily protein	#N/A	35.1.5	not assigned.no ontology.pentatricopeptide (PPR) repeat-containing protein	35.1	149.503	397.762	350.013	242.773	189.709	209.568	208.339	124.574		234.03	88.519	107.881	89.5891	77.2996		151.607	127.068	152.599	90.7959		113.834	28.2677	167.612				151.114	56.5209	580.09	781.732	823.35	426.737	312.787	0.486409	0.00843039	1.82343	0.232317
31	9696	AT5G13120	AT5G13120	ATCYP20-2, CYP20-2 / cyclophilin 20-2	plastid	31.3.1	cell.cycle.peptidylprolyl isomerase	31.3	499.069	380.524	412.053		419.742			382.887	399.475	415.625	39.9109	358.381			311.196				675.531	335.576	420.171	148.373	296.97	391.765	458.184	93.7469			416.095	386.695		340.576	120.491	1.01094	0.961586	0.819431	0.233661
29	4254	AT1G75350	AT1G75350	emb2184 / Ribosomal protein L31	plastid	29.2.1.1.1.2.31	protein.synthesis.ribosomal protein.prokaryotic.chloroplast.50S subunit.L31	29.2	308.432	487.764	546.633		448.32	755.691	822.237	774.839	883.184	628.388	194.103	592.658	471.953	416.157		531.782	804.122	676.235	501.799	792.152	598.357	136.439	540.103	467.975	594.546	951.324	926.353	739.428	897.28	704.242	898.4	746.628	171.662	0.95221	0.743242	1.18816	0.234577
4.	17856	AT2G36530	AT2G36530	LOS2, ENO2 / Enolase	cytosol	4.1.13	glycolysis.cytosolic branch.enolase	4.1.	3927.73	3724.79	3581.08	4252.72	4526.59	4462.97	4000.4	5144.29	5119.34	4304.43	531.264	4170.12	3835.13	3669.73	4412.61	3558.95	4593.92	4151.02	3654.93	4144.04	4021.16	340.148	3600.87	3923.89	3883.53	3971.62	4178.15	3628.7	3933.97	4178.86	4901.78	4022.37	364.253	0.934191	0.225325	0.934473	0.235664
27	11059	AT2G37220	AT2G37220	RNA-binding (RRM/RBD/RNP motifs) family protein	plastid	27.4	RNA.RNA binding	27.4	2291.34	2185.36	2453.59	2178.39	1824.62	1640.38	1338.79	2065.26	2139.39	2013.01	329.352	1932.84	1971.87	1704.41	1641.21	2254.2	1478.77	2622.17	2490.33	1719.19	1979.44	374.206	2089.81	1484.21	2111.32	2151.95	2385.69	2343.21	3064.76	2037.73	2476.5	2238.35	398.192	0.983324	0.851378	1.11194	0.235856
29	4250	AT2G19730	AT2G19730	Ribosomal L28e protein family	cytosol	29.2.1.2.2.28	protein.synthesis.ribosomal protein.eukaryotic.60S subunit.L28	29.2	1432.75	1581.52	1490.84	1690.32	2306.01	1977.07	1574.42	2115.86		1771.1	300.332	1722.29	1411.65	1696.04	1197.3	1712.75	1959.58		653.872		1479.07	406.487	1591.52	1412.89	1295.51	2142.52		1705.91	1612.18		1221.91	1568.92	285.276	0.835114	0.17458	0.885845	0.235986
34	21857	AT1G72150	AT1G72150	PATL1 / PATELLIN 1	plasma membrane	34.99	transport.misc	34.9	328.814	461.995	435.417	245.62	591.811	432.957	45.4184	461.349	418.821	380.245	148.402	375.367	449.611	393.018	444.943		258.345	749.748	474.565	142.38	410.997	165.26	408.79	380.583	352.849	648.327	541.505	184.351	526.428	509.062	689.096	471.221	147.827	1.08088	0.711766	1.23926	0.237039
31	25648	AT4G34450	AT4G34450	coatomer gamma-2 subunit, putative / gamma-2 coat protein, putative / gamma-2 COP, putative	cytosol	31.4	cell.vesicle transport	31.4	289.996	362.953	361.705	444.651	550.636	432.333			799.028	463.043	156.786	440.677	434.703	417.986	424.466	486.164	371.68				429.279	33.8221	313.54	302.829	361.426	374.944	414.587	494.932		364.165		375.203	60.0456	0.927082	0.624273	0.810299	0.237129
20	23579	AT5G28540	AT5G28540	BIP1 / heat shock protein 70 (Hsp 70) family protein	endoplasmic reticulum	20.2.1	stress.abiotic.heat	20.2	682.086	1090.26	937.203	1098.24	552.225	878.04				873.009	200.594		902.716	892.098	1136.46	1911.77	1160.49	875.757	511.578	935.64	1040.81	377.759	975.239	707.186	691.555	1383.99		1189.05	1875.77			1137.13	412.073	1.19221	0.34072	1.30254	0.237147
20	24100	AT5G52310	AT5G52310	COR78, LTI78, RD29A, LTI140 / low-temperature-responsive protein 78 (LTI78) / desiccation-responsive protein 29A (RD29A)	nucleus	20.2.2	stress.abiotic.cold	20.2	608.365	468.443				418.921				498.576	80.2217	1376.3		408.995					641.923		809.071	412.206		615.661	431.322	673.761				1203.35	539.479	692.715	267.901	1.62276	0.398823	1.38939	0.237191
10	15766	AT2G27860	AT2G27860	AXS1 / UDP-D-apiose/UDP-D-xylose synthase 1	cytosol	10.1.3	cell wall.precursor synthesis.AXS	10.1	52.8066			844.188	186.992	120.204	388.685	628.154	91.5812	330.373	281.545	703.978	140.893	242.758		268.694		132.149	660.909	509.066	379.778	223.72	595.243	517.937	692.58	682.779		493.437		95.4979		512.912	201.061	1.14954	0.742579	1.55253	0.237514
8.	15947	AT1G24180	AT1G24180	IAR4 / Thiamin diphosphate-binding fold (THDP-binding) superfamily protein	mitochondrion	8.1.1.1	TCA / org transformation.TCA.pyruvate DH.E1	8.1.	269.962	435.606	344.187	657.566	614.655	2260.68	551.856		266.613	675.141	615.536	517.737	494.314	463.992	507.801	538.568		707.005	282.418	76.292	448.516	177.38	496.694	387.903	434.774	528.686	225.958	419.725		316.248	157.7	370.961	120.894	0.66433	0.376156	0.549458	0.237543
8.	10189	AT3G01500	AT3G01500	CA1, ATBCA1, SABP3, ATSABP3 / carbonic anhydrase 1	plastid	8.3	TCA / org transformation.carbonic anhydrases	8.3	3049.91	3453.83	4006.52	3571.69	5009.98	4317.66	3985.4	4069.44	4234.93	3966.59	532.877	3183.29	3470.05	3681.27	3021.35	4106.8	4109.19	3931.95	3685.85	4337.69	3725.27	417.481	4061.2	3493.15	3863.95	4701.11	4374.8	4418.09	4415.11	4446.57	4416.28	4243.36	349.283	0.939161	0.329155	1.06978	0.239745
13	8296	AT2G43910	AT2G43910	ATHOL1, HOL1 / HARMLESS TO OZONE LAYER 1	cytosol	13.1.3.4.13	amino acid metabolism.synthesis.aspartate family.methionine.methionine S-methyltransferase	13.1	1132.8	906.663	635.941	831.716	885.31	1225.79	503.433	1148.43	994.53	918.29	226.05	1077.28	940.148	778.153	1112.89		1342.69	682.847		821.021	965.005	211.457	1068.57	962.582	991.621	959.817	1176.18	1146.26	1059.19	830.845	1042.96	1026.45	98.8179	1.05087	0.697577	1.11778	0.240891
8.	20189	AT4G13430	AT4G13430	IIL1, ATLEUC1 / isopropyl malate isomerase large subunit 1	plastid	8.2.3	TCA / org transformation.other organic acid transformatons.aconitase	8.2.	569.269	741.395	820.506	377.891	355.791	542.985	577.82	773.715	716.205	608.397	158.226	643.044	700.566	879.118	710.201	625.333	885.187	641.498			726.421	102.704	804.665	684.609	456.783	678.664	512.324	868.859	622.705	798.129	870.484	699.691	141.109	1.19399	0.113935	1.15006	0.241118
1.	24374	ATCG00340	ATCG00340	PSAB / Photosystem I, PsaA/PsaB protein	plastid	1.1.2.2	PS.lightreaction.photosystem I.PSI polypeptide subunits	1.1.	2832.31	2737.83	2715.42	2514.32	3011.42		3496.81	3767.93	3634.02	3088.76	445.722	2550.97	2605.34	2612.56	3139.62	3450.72	3554.11	4057.98	3466.67	4462.04	3322.22	630.467	2508.91	2607.71	2558.67	3079.03	3009.17	2034.46	4010.83	3844.66	3997.03	3072.27	684.001	1.07559	0.417055	0.994663	0.956192
29	3649	AT3G56340	AT3G56340	Ribosomal protein S26e family protein	cytosol	29.2.1.2.1.26	protein.synthesis.ribosomal protein.eukaryotic.40S subunit.S26	29.2	892.594	1195.46	1234.22	1071.4	1230.67	1457.64		1531.47	1480.41	1261.73	205.415			1193.03	1492.09		975.079	1412.43			1268.15	201.555	1114.21		775.698	1005.52	1195.35	1295.03		1246.41	1296.43	1132.66	174.838	1.00509	0.964924	0.897706	0.242743
29	7122	AT3G12390	AT3G12390	Nascent polypeptide-associated complex (NAC), alpha subunit family protein	nucleus	29.2.4	protein.synthesis.elongation	29.2	713.191	1027.88	834.14	451.9	799.367	1149.5		657.976		804.852	215.129	779.09	1095.68	940.304	1128.85	680.325		442.826			844.513	240.035	520.314	610.91	662.454	769.259	1050.5	534.01			499.304	663.822	180.455	1.04928	0.780663	0.824775	0.242865
17	9311	AT4G27450	AT4G27450	Aluminium induced protein with YGL and LRDR motifs	cytosol	17.2.3	hormone metabolism.auxin.induced-regulated-responsive-activated	17.2		389.564	337.107			496.724			949.197	543.148	241.388										#DIV/0!	#DIV/0!	290.729				379.905			352.186		340.94	37.2644	#DIV/0!	#DIV/0!	0.627711	0.243478
8.	12967	AT5G14740	AT5G14740	CA2, CA18, BETA CA2 / carbonic anhydrase 2	plastid	8.3	TCA / org transformation.carbonic anhydrases	8.3	2674.26	2475.73	2817.17	2645.4	3113.58	2749.22	3014.89	2696.83	2666.42	2761.5	184.809	2314.63	2296.82	2447.14	1728.45	2847.92	1967.91	2681.75	2254.84	2301.29	2315.64	317.038	2407.18	2731.23	2116.55	2670.4	2986.57	2762.72	3009.59	1605.3	2748.17	2559.75	426.036	0.838544	0.00447935	0.92694	0.244998
35	16993	AT1G27090	AT1G27090	glycine-rich protein	nucleus	35.1.40	not assigned.no ontology.glycine rich proteins	35.1	67.3979	127.668	582.842	62.3162	342.204					236.486	200.951	189.642	507.922		171.958	145.752					253.818	147.536	468.65	237.608				515.093				407.117	121.351	1.07329	0.899016	1.72153	0.245673
21	7757	AT3G26060	AT3G26060	ATPRX Q / Thioredoxin superfamily protein	plastid	21.5	redox.peroxiredoxin	21.5	1606.18	1663.94	1765.68	1718.05	2106.86	1980.78	2146.51	2151.99	1456.62	1844.07	243.861	1520.08	1521.63	1647.31	1889.34	2030.31	2061.44	2125.17	2392.56	2007.53	1910.6	278.565	1653.92	1783.23	1730.02	2040.59	2101.06	3737.25	2092.84	2019.88	1938.44	2121.92	591.475	1.03608	0.618315	1.15067	0.245781
11	20349	AT3G48990	AT3G48990	AMP-dependent synthetase and ligase family protein	peroxisome	11.1.8	lipid metabolism.FA synthesis and FA elongation.acyl coa ligase	11.1	1671.24	1555.13	850.889	1941.33	2442.8	2199.54	1486.51	1941.17	2227.26	1812.87	455.755	1620.32	1571.54	1844.29	2092.33	1789.53	1948.39	927.261	1015.34	1313.03	1569.11	384.24	1616.12	1702.37	1629.83	1815.29	915.516	1647.81	1768.96	1374.52	1801.4	1585.76	268.103	0.86554	0.264898	0.874721	0.246111
35	13882	AT5G26280	AT5G26280	TRAF-like family protein	extracellular	35.1	not assigned.no ontology	35.1	265.469	305.655	415.492	842.447	644.408	690.872	26.4899	650.137	558.533	488.834	241.184	437.486	264.543	300.772	654.624	606.564	539.947	188.824	433.051	340.395	418.467	150.133	270.684	361.154	328.392	570.186	431.38	354.167	439.917	354.421	287.03	377.481	86.4595	0.856053	0.49557	0.772208	0.247052
26	12737	AT5G19440	AT5G19440	NAD(P)-binding Rossmann-fold superfamily protein	cytosol,golgi	26.11.1	misc.alcohol dehydrogenases.cinnamyl alcohol dehydrogenase	26.1		291.63	248.85	310.783		315.56				291.706	26.3133		374.117	175.578		332.65				299.67	295.504	74.0936	179.205	191.856	361.573		170.637					225.818	78.7408	1.01302	0.937598	0.774128	0.247361
29	4766	AT2G39460	AT2G39460	ATRPL23A, RPL23A, RPL23AA / ribosomal protein L23AA	cytosol	29.2.1.2.2.523	protein.synthesis.ribosomal protein.eukaryotic.60S subunit.L23A	29.2	1357.06	1238.11	2437.4	1625.36	2434.51	4371.15	1942.72			2200.9	989.764	1856.54		1983.85	1047.77	2964.8				807.401	1732.07	764.433	1669.05	1686.44	1362.71	2120.54	1720.82	2379.9	757.197	2034.2	1171.54	1655.82	473.373	0.786983	0.4194	0.752338	0.247668
31	3969	AT3G46000	AT3G46000	ADF2 / actin depolymerizing factor 2	cytosol	31.1	cell.organisation	31.1	126.296		224.434	210.212		227.054				196.999	41.3206	262.06	188.46	516.245		330.471			313.399		322.127	108.906	152.148		139.185	218.881	205.898	158.271	55.2114			154.933	53.0692	1.63517	0.0849333	0.786463	0.248958
34	10971	AT3G53420	AT3G53420	PIP2A, PIP2, PIP2;1 / plasma membrane intrinsic protein 2A	plasma membrane	34.19.1	transport.Major Intrinsic Proteins.PIP	34.1	465.741		649.616	352.723			862.523		947.341	655.589	226.162										#DIV/0!	#DIV/0!	634.683		316.76			456.17				469.204	130.118	#DIV/0!	#DIV/0!	0.715699	0.249151
21	7560	AT4G25100	AT4G25100	FSD1, ATFSD1 / Fe superoxide dismutase 1	plastid	21.6	redox.dismutases and catalases	21.6	2598.02	2466.47	2517.65	3117.82	2446.23	3196.5	3342.08	3162.73	3297.65	2905.02	363.465	2588.57	2422.2	1960.51	3205.75	3528.47	3466.62	3912.58	2623.85	3725.48	3048.23	632.692	2698.5	2590.23	3002.75	2172.46	2190.63	1682.04	3131.17	2455.43	3671.73	2621.66	559.012	1.0493	0.588404	0.90246	0.249685
8.	21093	AT3G13930	AT3G13930	Dihydrolipoamide acetyltransferase, long form protein	mitochondrion	8.1.1.2	TCA / org transformation.TCA.pyruvate DH.E2	8.1.	543.098	559.574	593.32		324.426	846.731	716.503	541.241	854.975	622.484	165.729	700.061	707.127	257.159	540.785	581.712	438.519	840.193	732.536	729.661	614.195	169.706	679.039	606.391	585.382	589.995	769.096	1756.43	821.861	518.833	805.98	792.556	355.442	0.986684	0.92515	1.27322	0.249814
18	11942	AT5G01410	AT5G01410	PDX1, ATPDX1.3, RSR4, PDX1.3, ATPDX1 / Aldolase-type TIM barrel family protein	cytosol	18	Co-factor and vitamine metabolism	18	593.611	642.153	551.447	594.841	510.589		696.548	1094.94		669.162	182.444	690.526	968.217	687.27	676.607	723.696	695.098		290.277		675.956	184.062		553.782	584.566	523.477	755.592		355.495	577.925		558.473	117.162	1.01015	0.949855	0.834586	0.25115
4.	20241	AT5G63680	AT5G63680	Pyruvate kinase family protein	cytosol	4.1.14	glycolysis.cytosolic branch.pyruvate kinase (PK)	4.1.	104.293	163.275	221.056	234.439	76.5469					159.922	62.205		274.8	140.023	206.468	190.87	368.641			173.671	225.745	75.7998		164.624	55.7118	646.729	421.556	116.223	94.8405		387.051	269.534	203.521	1.4116	0.186304	1.68541	0.253576
23	8480	AT5G63310	AT5G63310	NDPK2, NDPK1A, NDPK IA IA, NDPK IA, ATNDPK2 / nucleoside diphosphate kinase 2	plastid	23.4.10	nucleotide metabolism.phosphotransfer and pyrophosphatases.nucleoside diphosphate kinase	23.4			384.421	387.311		382.875	287.107	643.958	589.513	445.864	126.657		305.001	279.306	577.735			450.43	616.653	666.605	482.622	149.88		431.666	367.493			509.11	594.819	578.653	1209.46	615.201	277.249	1.08244	0.684416	1.37979	0.254147
26	7409	AT1G02920	AT1G02920	ATGSTF7, GST11, ATGSTF8, GSTF7, ATGST11 / glutathione S-transferase 7	cytosol	26.9	misc.glutathione S transferases	26.9	718.726	658.106	941.128	1681.27	1591.99	1371.78	799.879	1229.83	1951.62	1216.04	438.518	1227.68	1240.21	1206.2	1812.35	1505.06	1496.69	1236.76	1593.98	2019.66	1482.07	273.017	1208.81	968.047	839.004	1562.38			1185.51	651.257	223.195	948.314	401.35	1.21877	0.168261	0.77984	0.255813
35	20028	AT4G08310	AT4G08310	FUNCTIONS IN: molecular_function unknown; INVOLVED IN: biological_process unknown; LOCATED IN: cellular_component unknown; EXPRESSED IN: 25 plant structures; EXPRESSED DURING: 13 growth stages; CONTAINS InterPro DOMAIN/s: Histone chaperone domain CHZ (InterPro:IPR019098); BEST Arabidopsis thaliana protein match is: unknown protein (TAIR:AT1G44780.2); Has 53711 Blast hits to 33687 proteins in 1618…	nucleus	35.1	not assigned.no ontology	35.1	1794.68		1803.89	1414.76	2065.85					1769.8	232.098										#DIV/0!	#DIV/0!			1475.18	1700.53			1696.55		312.858	1296.28	575.057	#DIV/0!	#DIV/0!	0.732447	0.257326
3.	11946	AT2G21250	AT2G21250	NAD(P)-linked oxidoreductase superfamily protein	cytosol	3.5	minor CHO metabolism.others	3.5	1058.73	441.19	970.864	822.828	432.108	542.887	481.399		694.349	680.544	230.587	783.943	704.567	800.942	449.885	268.944	875.908		1077.97		708.879	250.392	956.497	795.872	912.164	413.27	1011.14	1028.1	599.646	819.307		817	200.457	1.04164	0.836387	1.20051	0.257414
3.	14623	AT5G51970	AT5G51970	GroES-like zinc-binding alcohol dehydrogenase family protein	cytosol	3.3	minor CHO metabolism.sugar alcohols	3.3	220.167	447.083	253.381	318.114	457.439	291.445			297.619	326.464	84.9133	336.77	327.789	407.905			142.998		426.517		328.396	100.392	326.831	266.269	343.037		541.732	328.529	1037.95		362.267	458.087	249.702	1.00592	0.975557	1.40318	0.259198
8.	13451	AT1G53240	AT1G53240	mMDH1 / Lactate/malate dehydrogenase family protein	mitochondrion	8.1.9	TCA / org transformation.TCA.malate DH	8.1.	2238.12		2386.93			2195.9	1219.84	2944.7	1811.99	2132.91	528.405	2279.74	1648.82	2234.66	2167.84	1974.39	2934.52	1232.01		2470.3	2117.78	482.027	2051.65	1412.85	1941.3	873.884	2083.48	1757.98	2361.36	1822.72		1788.15	431.207	0.992907	0.960545	0.838362	0.259223
13	24691	AT3G03780	AT3G03780	ATMS2, MS2 / methionine synthase 2	cytosol	13.1.3.4.3	amino acid metabolism.synthesis.aspartate family.methionine.methionine synthase	13.1	1086.98	1009.38	1194.81	2849.63	1218.05	3534.5	1313	635.456	1257.22	1566.56	903.456	1293.67	1155.95	1081.09	2889.08	2869.73	1810.96	3184.61	1275.6	488.635	1783.26	908.469	2175.42	567.958	553.269	1654.04	1127.64	1653.1	318.627	1019.11	1026.28	1121.72	574.498	1.13833	0.638852	0.716038	0.260143
29	16182	AT1G45000	AT1G45000	AAA-type ATPase family protein	cytosol,nucleus	29.5.11.20	protein.degradation.ubiquitin.proteasom	29.5	187.07	80.4077	90.3402	142.531	237.931	83.8271	233.226	148.319	23.5554	136.356	69.2703		149.972	149.228		410.678	463.563	345.792			303.847	131.351	195.755	248.076	77.4066			545.196		152.173		243.721	160.779	2.22833	0.0610458	1.78739	0.260193
35	9339	AT2G43090	AT2G43090	Aconitase/3-isopropylmalate dehydratase protein	plastid	35.1.23	not assigned.no ontology.aconitase C-terminal domain-containing protein	35.1	487.28	441.101	329.278	516.49		509.883		1145.16	839.681	609.84	261.947	519.036	474.918	515.097	375.599	574.677		543.661			500.498	63.4777	507.596	444.606	423.707	467.377		474.161	538.642			476.015	38.123	0.820704	0.356723	0.780557	0.260593
5.	21077	AT3G48000	AT3G48000	ALDH2B4, ALDH2, ALDH2A / aldehyde dehydrogenase 2B4	mitochondrion	5.10	fermentation.aldehyde dehydrogenase	5.10	676.782	728.942	680.707	1065.93	1128.86	1218.26	915.553	882.51	813.329	901.208	187.505	742.613	821.169	729.111		860.37	562.631	746.253	454.71	725.543	705.3	124.834	829.746	779.958	711.932	968.441	846.608	870.882		719.938	797.094	815.575	78.3336	0.782616	0.0303757	0.904979	0.263077
34	8712	AT1G64200	AT1G64200	VHA-E3 / vacuolar H+-ATPase subunit E isoform 3	vacuole	34.1.1	transport.p- and v-ATPases.H+-transporting two-sector ATPase	34.1	386.762	297.059							225.62	303.147	65.9269	47.5013	205.988		260.601	144.889					164.745	79.1039					502.956		337.375		1035.06	625.131	297.643	0.543449	0.0902279	2.06214	0.263109
29	17469	AT1G03230	AT1G03230	Eukaryotic aspartyl protease family protein	extracellular	29.5.4	protein.degradation.aspartate protease	29.5	174.957	213.15	150.5	290.406				199.435	113.829	190.38	55.2179	174.203	130.332	184.589			263.969	305.411	332.682	599.499	284.384	145.563	56.9174	114.99	53.4733		256.338	188.48				134.04	78.3866	1.49377	0.182368	0.704066	0.26369
8.	15111	AT5G03290	AT5G03290	IDH-V / isocitrate dehydrogenase V	plastid	8.2.4	TCA / org transformation.other organic acid transformatons.IDH	8.2.	275.868	683.188	742.282	738.334	830.732	792.692	750.479	982.393	651.996	716.441	179.9	825.234	780.203	829.745	698.244	705.926	845.917	757.73	872.751	1012.34	814.232	90.413	656.308	604.923	689.63	743.737	605.367	610.671		632.079	554.949	637.208	54.7888	1.1365	0.195052	0.889408	0.26453
27	9689	AT5G16840	AT5G16840	BPA1 / binding partner of acd11 1	#N/A	27.4	RNA.RNA binding	27.4	314.084	191.68				260.585				255.45	50.1029		322.529	250.017						273.832	282.126	30.1782	168.402		231.278			203.817				201.166	25.7375	1.10443	0.56119	0.787497	0.266562
29	3430	AT3G05560	AT3G05560	Ribosomal L22e protein family	cytosol	29.2.1.2.2.22	protein.synthesis.ribosomal protein.eukaryotic.60S subunit.L22	29.2	1292.12	1171.51			618.731	817.899				975.063	269.623	553.01	1198.39	475.105	1340.14	1666.29	563.986	990.974			969.7	423.94	1158.06	1116.29		1297.62						1190.66	77.5302	0.994499	0.982149	1.22111	0.266635
13	15156	AT1G75330	AT1G75330	OTC / ornithine carbamoyltransferase	plastid	13.1.2.3.21	amino acid metabolism.synthesis.glutamate family.arginine.ornithine carbamoyltransferase	13.1	425.487	357.392	449.597		123.825				344.547	340.17	115.217										#DIV/0!	#DIV/0!	1086.25	450.284	468.561	278.023	429.498	269.249			392.833	482.1	257.427	#DIV/0!	#DIV/0!	1.41723	0.266852
29	7631	AT1G02780	AT1G02780	emb2386 / Ribosomal protein L19e family protein	cytosol	29.2.1.2.2.19	protein.synthesis.ribosomal protein.eukaryotic.60S subunit.L19	29.2	464.629	554.279		589.844		803.356	1317.48	1096.78	1034.56	837.275	297.174		573.565	630.463	711.178		889.416		830.049	454.879	681.591	148.205		582.231	845.72	683.698	792.693		424.851	726.33		675.92	139.572	0.814059	0.288806	0.807286	0.267741
20	4598	AT4G23670	AT4G23670	Polyketide cyclase/dehydrase and lipid transport superfamily protein	cytosol	20.2.99	stress.abiotic.unspecified	20.2	525.634	600.454	362.696	208.799		1124.24	690.289	772.924	1000.57	660.7	286.954	597.205	627.002	696.923		841.646	694.503	967.123	1277.84		814.605	223.385	453.503		636.638	954.542		612.04	992.008	1153.33	1007.01	829.868	240.321	1.23294	0.297338	1.25604	0.268219
35	15264	AT1G09340	AT1G09340	CRB, CSP41B, HIP1.3 / chloroplast RNA binding	plastid	35.2	not assigned.unknown	35.2	1747.83	1843.75	1845.99	1783.7	1927.95	1961.53	1831.28	1750.59	2103.88	1866.28	108.376	1276.1	3719.16	1658.46	1479.38	1633.2	1666.99	2327.55	2106.38	4269.14	2237.37	992.928	1779.47	4006.99	2264.44	1859.29	1749.49	1913.85	1721.5	1686.25	2486.27	2163.06	699.979	1.19884	0.323343	1.15902	0.268484
1.	13045	AT5G66570	AT5G66570	PSBO-1, OEE1, OEE33, OE33, PSBO1, MSP-1 / PS II oxygen-evolving complex 1	plastid	1.1.1.2	PS.lightreaction.photosystem II.PSII polypeptide subunits	1.1.	3738.73	3596.76	3806.26	4050	4873.03	5435.5	4021.1	5884.5	5740.46	4571.82	864.868	3759.94	3437.7	3948.72	4658.87	4971.96	5252.29	4915.69	3917.47	6152.55	4557.24	817.012	4372.31	4188.38	3662.48	5207.34	4810.94	4934.49	5934.2	6198.61	6312.84	5069.07	876.526	0.996812	0.97279	1.10876	0.270196
35	2301	AT3G47070	AT3G47070	LOCATED IN: thylakoid, chloroplast thylakoid membrane, chloroplast, chloroplast envelope; EXPRESSED IN: 22 plant structures; EXPRESSED DURING: 13 growth stages; CONTAINS InterPro DOMAIN/s: Thylakoid soluble phosphoprotein TSP9 (InterPro:IPR021584); Has 37 Blast hits to 37 proteins in 10 species: Archae - 0; Bacteria - 0; Metazoa - 0; Fungi - 0; Plants - 37; Viruses - 0; Other Eukaryotes - 0 (sour…	plastid	35.2	not assigned.unknown	35.2		1475.14	1595.15	1217.78		865.797	1901.86		2092.93	1524.78	408.434		1725.04					1895.83	1064.03	468.318	1288.3	566.237	1443.55	933.67	1403.38		709.887	1649.75				1228.05	349.332	0.844913	0.556127	0.805395	0.270615
29	26534	AT1G09620	AT1G09620	ATP binding;leucine-tRNA ligases;aminoacyl-tRNA ligases;nucleotide binding;ATP binding;aminoacyl-tRNA ligases	cytosol	29.1.4	protein.aa activation.leucine-tRNA ligase	29.1	494.9	198.106	248.183	251.702		853.535				409.285	244.978	303.389	268.564		279.411	413.152	292.606				311.424	52.2091	277.655	188.959	227.743	311.753						251.527	46.8782	0.760899	0.474816	0.614553	0.271333
28	4301	AT5G22880	AT5G22880	H2B, HTB2 / histone B2	nucleus	28.1.3.2.1	DNA.synthesis/chromatin structure.histone.core.H2A	28.1		1276.55			1055.61	1205.88	1376.2	1379.17		1258.68	120.56	1102.54	1342.96	1077.37		991.982			1516.87		1206.34	194.139		1088.06	1070.16	1468.96	800.841	1200.61		1099.62	1279.4	1143.95	191.029	0.958419	0.661441	0.908847	0.271524
34	25956	AT1G17260	AT1G17260	AHA10 / autoinhibited H(+)-ATPase isoform 10	cytosol,vacuole	34.1	transport.p- and v-ATPases	34.1		274.569				87.2386	208.839	850.313		355.24	293.625	98.0024	121.598	153.607		734.046	156.485		539.52	554.882	336.877	243.741	304.139	51.5852	68.5153	66.7588			121.716	204.976	67.7159	126.487	87.6161	0.948308	0.929119	0.35606	0.271548
29	21381	AT3G25230	AT3G25230	ROF1, ATFKBP62, FKBP62 / rotamase FKBP 1	cytosol	29.6	protein.folding	29.6	124.489		364.354	609.851			350.528			362.306	171.74	331.362		509.531					187.098		342.664	131.875	266.773	262.213		149.452						226.146	54.2628	0.945787	0.891005	0.624186	0.272247
17	931	AT5G15960	AT5G15960	KIN1 / stress-responsive protein (KIN1) / stress-induced protein (KIN1)	#N/A	17.1.3	hormone metabolism.abscisic acid.induced-regulated-responsive-activated	17.1			1003.51	360.955		644.611	317.979			581.764	273.935	248.589	788.592			370.098		430.735	366.976	464.698	444.948	167.791				352.837	309.798		330.797	468.265	386.222	369.583	55.451	0.764825	0.474659	0.635281	0.273265
8.	17820	AT5G58330	AT5G58330	lactate/malate dehydrogenase family protein	plastid	8.2.9	TCA / org transformation.other organic acid transformatons.cyt MDH	8.2.	743.277	401.706	416.706	896.654	715.774	610.378		520.432	125.62	553.818	226.182	674.954	610.632	601.758	354.531	315.606		593.205			525.114	137.397	813.789	717.499	554.587	1103.38	865.014			542.792	316.204	701.895	237.948	0.948171	0.789872	1.26737	0.273969
1.	10057	AT2G34430	AT2G34430	LHB1B1, LHCB1.4 / light-harvesting chlorophyll-protein complex II subunit B1	plastid	1.1.1.1	PS.lightreaction.photosystem II.LHC-II	1.1.	1520.69		3359.03			3263.58	3338.82			2870.53	780.142		2983.31	3251.7	2690.02			5603.08	5974.04		4100.43	1394.7	3055.25	3300.74	3537		3157.35	2816.74			6029.2	3649.38	1086.75	1.42846	0.185103	1.27132	0.274685
1.	7884	AT4G12800	AT4G12800	PSAL / photosystem I subunit l	plastid	1.1.2.2	PS.lightreaction.photosystem I.PSI polypeptide subunits	1.1.	1758.21	2131.72	2148.93	1851.67	2057.69	1183.29	1018.33			1735.69	425.105	1345.38	1295.11	1495.74	1630.67		1833.48	2796.43	2832.31	2489.54	1964.83	602.14	1641.44	1673.57	1821.29	2268.57	2194.19	2074.23	2218.67	2099.76	1655.19	1960.77	246.13	1.13202	0.438247	1.12968	0.276246
29	5973	AT3G14600	AT3G14600	Ribosomal protein L18ae/LX family protein	cytosol	29.2.1.2.2.518	protein.synthesis.ribosomal protein.eukaryotic.60S subunit.L18A	29.2		74.8463	898.426	213.591	229.387	628.001				408.85	306.465										#DIV/0!	#DIV/0!	321.123	52.8019		157.529				299.695		207.787	109.36	#DIV/0!	#DIV/0!	0.508223	0.276607
16	19035	AT5G62790	AT5G62790	DXR, PDE129 / 1-deoxy-D-xylulose 5-phosphate reductoisomerase	plastid	16.1.1.2	secondary metabolism.isoprenoids.non-mevalonate pathway.DXR	16.1	100.263	214.635	107.635	138.21					127.633	137.675	40.8067										#DIV/0!	#DIV/0!	150.134	142.434		179.877		189.808				165.563	19.7844	#DIV/0!	#DIV/0!	1.20256	0.277319
4.	9479	AT3G55440	AT3G55440	ATCTIMC, TPI, CYTOTPI / triosephosphate isomerase	cytosol	4.1.7	glycolysis.cytosolic branch.triosephosphate isomerase (TPI)	4.1.	3995.03	4023.48	3612.43	4864.03	5020.76	5077.78	5057.99	5506.93	4876.86	4670.59	597.471	3608.82	3891.76	3688.78	4665.48	4907.26	4880.55	5183.63	5068.25	5133.85	4558.71	607.482	4166.86	3705.42	4047.93	3613.21	4799.9	4320.01	4672.2	5137.66	4807.37	4363.39	496.458	0.976046	0.715224	0.934228	0.280408
29	6897	AT5G15200	AT5G15200	Ribosomal protein S4	cytosol	29.2.1.2.1.9	protein.synthesis.ribosomal protein.eukaryotic.40S subunit.S9	29.2		1364.6	1552.9	1370.88	1700.94	1529.75		1850.12	1317.17	1526.62	181.31	1025.06	1262.31	1127.54	1243.97	1472.4	1805.11	1552.61	1487.3		1372.04	237.731	1086.51	1366.15		1396.53		1615.43		1505.2		1393.96	177.049	0.898742	0.207365	0.913104	0.280887
29	5978	AT2G34480	AT2G34480	Ribosomal protein L18ae/LX family protein	cytosol	29.2.1.2.2.518	protein.synthesis.ribosomal protein.eukaryotic.60S subunit.L18A	29.2	713.353	532.122	672.069	581.489	635.404	779.104	580.874		377.305	608.965	114.913	446.791	408.929	513.696		913.773	869.114	666.034	409.815	543.23	596.423	187.735	398.777	632.425	440.36	503.996	596.867	772.06			365.773	530.037	134.407	0.979404	0.882755	0.87039	0.28165
1.	24534	ATCG00350	ATCG00350	PSAA / Photosystem I, PsaA/PsaB protein	plastid	1.1.2.2	PS.lightreaction.photosystem I.PSI polypeptide subunits	1.1.	1512.22	1432.87	1639.66	1117.56	1395.21	1457.3		1894.39	1419.16	1483.54	207.106	994.966	1470.74	1169.4	1846.76	1949.94	1730.94	2527.9	2424.53	2856.33	1885.72	591.906	1303.18	1354.25	1528.3	1670.7	2056.93	1189.15		1883.32	2381.59	1670.93	385.216	1.27109	0.101554	1.12631	0.281666
13	17355	AT2G30970	AT2G30970	ASP1 / aspartate aminotransferase 1	mitochondrion	13.1.1.2.1	amino acid metabolism.synthesis.central amino acid metabolism.aspartate.aspartate aminotransferase	13.1	353.434	505.201	284.675	630.862	493.709	465.981	640.664	350.384	302.691	447.511	125.831	596.651	654.949	696.786	584.243	588.226	816.582	350.492	627.986	419.855	592.863	131.117	535.324	474.406	604.65		716.422	476.541			341.256	524.767	116.735	1.3248	0.0379781	1.17263	0.283569
16	13333	AT3G63410	AT3G63410	APG1, VTE3, IEP37, E37 / S-adenosyl-L-methionine-dependent methyltransferases superfamily protein	plastid	16.1.3.3	secondary metabolism.isoprenoids.tocopherol biosynthesis.MPBQ/MSBQ methyltransferase	16.1	177.829	380.834	198.36	192.417						237.36	83.1711	319.86	302.158		386.235		456.809		246.159	743.938	409.193	163.74	205.471	41.1754	350.464		457.169	414.459	231.802	714.403		344.992	199.458	1.72393	0.0862041	1.45346	0.285008
35	23623	AT3G05900	AT3G05900	neurofilament protein-related	nucleus	35.1	not assigned.no ontology	35.1	364.551	210.447	227.57			269.611	1452.51	184.78	216.992	418.066	425.815	128.173	223.699	161.333	645.432	76.3028		230.741			244.28	187.131	118.594		289.752	272.201		161.516				210.516	72.3429	0.58431	0.392377	0.503546	0.285552
29	9869	AT4G34670	AT4G34670	Ribosomal protein S3Ae	cytosol	29.2.1.2.1.53	protein.synthesis.ribosomal protein.eukaryotic.40S subunit.S3A	29.2	932.709	526.516	1082.93	1037.26	1175.24	1338.31	1336.04	747.723	909.302	1009.56	250.801	319.038	1065.36	798.296	855.296	786.654	1421.11		763.425	842.176	856.42	289.052	856.961	750.949	944.486	1308.6	884.453	1273.82	462.841	405.509	850.357	859.775	289.927	0.848312	0.294875	0.851635	0.285783
35	16667	AT4G27585	AT4G27585	SPFH/Band 7/PHB domain-containing membrane-associated protein family	mitochondrion	35.1	not assigned.no ontology	35.1	289.996	285.626	322.927						179.764	269.578	53.8218										#DIV/0!	#DIV/0!	294.383	261.557	171.843					49.8408		194.406	94.7533	#DIV/0!	#DIV/0!	0.721148	0.288347
20	10023	AT1G20440	AT1G20440	COR47, RD17, AtCOR47 / cold-regulated 47	nucleus	20.2.99	stress.abiotic.unspecified	20.2	1412.69	1237.82	1092.05	1291.83	1740.11	1663.93	1478.22	1476.91	1118.82	1390.26	213.065	1276	1353.36	1380.42	1007.35	1539.29	1620.07	1084.18	1439.6	1232.53	1325.87	188.513	1173.9	1203.24	1134.91	1251.98	1539.85	1565.9	925.728	1310.49	1405.49	1279.05	191.609	0.953678	0.531195	0.920008	0.288752
20	23657	AT1G09080	AT1G09080	BIP3 / Heat shock protein 70 (Hsp 70) family protein	endoplasmic reticulum	20.2.1	stress.abiotic.heat	20.2	207.729	35.4733	160.29	575.406	304.184	69.4205		268.271	91.7642	214.067	162.916	387.252	58.7173	315.854	245.837	109.756		132.479	103.613	270.484	202.999	110.361	29.8807		260.693	161.688		216.92		69.0444	62.7643	133.498	85.4659	0.948296	0.884109	0.623627	0.289726
1.	9891	AT1G06680	AT1G06680	PSBP-1, OEE2, PSII-P, OE23 / photosystem II subunit P-1	plastid	1.1.1.2	PS.lightreaction.photosystem II.PSII polypeptide subunits	1.1.	3366.56	4470.04	4221.01	3192.96	4916.57	3685.08	4252.2	5577.17	5210.06	4321.29	770.849	2972.29	3804.16	4156.2	4751.7	4288.75	4828.08	5917.46	5488.56	4909.57	4568.53	834.255	3615.03	4551.55	4047.09	5102.39	4698.11	3757.79	6030.81	5517.18	5415.29	4748.36	789.136	1.05721	0.546842	1.09883	0.289746
4.	21592	AT3G08590	AT3G08590	Phosphoglycerate mutase, 2,3-bisphosphoglycerate-independent	cytosol	4.1.12	glycolysis.cytosolic branch.phosphoglycerate mutase	4.1.	415.783	426.81	471.181	687.178	567.447	620.535	419.581	467.885	2372.06	716.496	592.329	425.773	566.193	423.241	579.098	575.244	563.555	509.821	369.741	397.071	489.971	80.6181	420.837	458.975	419.063	606.039	582.577	474.624	689.322	509.14	98.0944	473.186	157.829	0.683843	0.313996	0.660416	0.290236
29	7098	AT3G15190	AT3G15190	chloroplast 30S ribosomal protein S20, putative	plastid	29.2.1.1.1.1.20	protein.synthesis.ribosomal protein.prokaryotic.chloroplast.30S subunit.S20	29.2	781.098	842.209	641.342			692.723	498.826		1167.97	770.694	208.075	411.862			804.477			612.192			609.511	160.296	829.924	668.946	607.098		875.602	448.692		355.07		630.889	187.432	0.790859	0.32436	0.818598	0.290676
9.	10568	AT1G47260	AT1G47260	APFI, GAMMA CA2 / gamma carbonic anhydrase 2	mitochondrion	9.1.1.5	mitochondrial electron transport / ATP synthesis.NADH-DH.complex I.carbonic anhydrase	9.1.	267.253	387.525	400.381	295.239	459.097	293.863	736.383		357.985	399.716	140.725	380.755	427.107	393.29		353.099	468.469	327.491	375.315	519.27	405.6	59.033	204.287	322.316	274.835		194.689	626.386		258.221	325.09	315.118	135.586	1.01472	0.920896	0.788354	0.290703
29	12738	AT3G18130	AT3G18130	RACK1C_AT / receptor for activated C kinase 1C	cytosol	29.4	protein.postranslational modification	29.4	1851.27			118.305		116.949		72.9978	273.332	486.57	685.733	103.104	119.1	16.1917		92.9387	212.218				108.711	62.7084	47.8723					33.1373		126.005		69.005	40.7518	0.223422	0.33312	0.141819	0.290804
26	22757	AT3G16410	AT3G16410	NSP4 / nitrile specifier protein 4	cytosol	26.16	misc.myrosinases-lectin-jacalin	26.1		177.034	111.358	1231.52	261.144			531.359		462.483	410.236	159.242	195.65	177.116	235.446		798.23		630.179		365.977	252.026	114.684	86.2135			423.976	258.168	107.571	280.309	204.299	210.746	112.108	0.791331	0.693716	0.455683	0.291489
4.	22333	AT3G22960	AT3G22960	PKP1, PKP-ALPHA / Pyruvate kinase family protein	plastid	4.2.14	glycolysis.plastid branch.pyruvate kinase (PK)	4.2.	316.076	658.66		436.562			351.704			440.751	133.206	567.971	725	241.649	241.364						443.996	209.963	271.237	287.919	310.045	331.562		488.402				337.833	77.9858	1.00736	0.982826	0.766494	0.291542
29	17303	AT3G58140	AT3G58140	phenylalanyl-tRNA synthetase class IIc family protein	plastid	29.1.20	protein.aa activation.phenylalanine-tRNA ligase	29.1	333.909	176.923	271.445	119.206		297.606	648.576		370.089	316.822	157.771	247.481	311.907	210.219	43.9656	213.748			194.044		203.561	81.0114	382.721	437.286	432.41	382.758		678.441	384.481		175.071	410.453	136.609	0.642507	0.15871	1.29553	0.293778
19	8550	AT4G03205	AT4G03205	hemf2 / Coproporphyrinogen III oxidase	plastid	19.8	tetrapyrrole synthesis.coproporphyrinogen III oxidase	19.8				109.192		71.6624	81.2473	269.063		132.791	79.8755										#DIV/0!	#DIV/0!			440.632			216.246	35.8346	291.535		246.062	145.782	#DIV/0!	#DIV/0!	1.853	0.294711
11	16242	AT2G43710	AT2G43710	SSI2, FAB2 / Plant stearoyl-acyl-carrier-protein desaturase family protein	plastid	11.1.15	lipid metabolism.FA synthesis and FA elongation.ACP desaturase	11.1	267.276	177.854	331.625	227.353	385.291			363.789	52.2088	257.914	108.637		303.945	179.393				306.946	138.89		232.293	74.5481	450.264	1132.38	371.928	369.866	107.333			185.201		436.162	332.804	0.900663	0.689156	1.69112	0.295551
4.	26036	AT2G42600	AT2G42600	ATPPC2, PPC2 / phosphoenolpyruvate carboxylase 2	cytosol	4.1.15	glycolysis.cytosolic branch.phospho-enol-pyruvate carboxylase (PEPC)	4.1.	836.036	792.599	385.695	213.755	419.442	411.825	436.307	229.743	408.808	459.357	205.033	770.969	603.401	840.098	620.237	473.046	591.124	648.535	316.323	671.831	615.063	145.083	470.033	564.733	492.494	55.3989	339.412	115.949	370.044	422.971	408.196	359.915	160.116	1.33897	0.100779	0.783519	0.296567
4.	14335	AT3G52930	AT3G52930	Aldolase superfamily protein	plastid	4.3.10	glycolysis.unclear/dually targeted.aldolase	4.3.	2982.28	3287.23	3146.75	3737.17	3997.85	4044.5	4471.85	3412.36	3506.96	3620.77	454.561	2513.52	3052.02	3011.47	3923.94	4142.55	3893.75	3715.3	3398.2	3964.88	3512.85	519.772	3162.43	2877.82	2681.11	4049.59	3798.66	3414.77	3469.83	3527.08	3522.86	3389.35	403.061	0.970193	0.664447	0.936085	0.29749
29	25947	AT5G51070	AT5G51070	ERD1, CLPD, SAG15 / Clp ATPase	plastid	29.5.5	protein.degradation.serine protease	29.5	164.511	660.211	85.809			781.58				423.028	302.226	49.2018	206.841	315.64	40.1222	66.2032	379.357		185.43		177.542	124.483	277.912	90.9065			341.067			148.171	155.318	202.675	92.2154	0.419694	0.257107	0.479105	0.299526
29	13569	AT2G40290	AT2G40290	Eukaryotic translation initiation factor 2 subunit 1	cytosol	29.2.3	protein.synthesis.initiation	29.2	224.752	389.985		404.451	489.886		127.292		310.116	324.414	120.472	400.627	481.722	361.238			162.458				351.511	117.476	353.275	284.307	237.848	478.978	877.36				435.068	444.473	210.291	1.08353	0.76429	1.37008	0.300321
26	8782	AT3G23600	AT3G23600	alpha/beta-Hydrolases superfamily protein	cytosol	26.1	misc.misc2	26.1	547.799	729.762		763.277	930.952	847.375	544.62	483.256	832.074	709.889	154.473	995.272	709.686	926.389	1248.67	1359.83	1163.71		823.743	591.874	977.397	250.346	718.696	708.113	543.269		1038.38	990.728		898.434		816.27	174.293	1.37683	0.0337089	1.14986	0.300431
35	15988	AT1G30580	AT1G30580	GTP binding	cytosol	35.2	not assigned.unknown	35.2	314.987	441.522	371.617	516.551	561.966	206.234				402.146	120.479	331.859	434.256	229.855	589.103				233.501		363.715	135.399	317.193	358.064	209.228	232.934	656.862	140.976			267.17	311.775	155.449	0.904435	0.668576	0.775278	0.301014
29	20101	AT1G11910	AT1G11910	APA1, ATAPA1 / aspartic proteinase A1	vacuole	29.5.4	protein.degradation.aspartate protease	29.5	719.907	993.297	881.373	1050.84	1371.93		979.499	881.412	786.165	958.052	186.954	1167.74	1758.43	1115.08	1297.03	1270.25		1106.66	1314.23	615.63	1205.63	295.263	1188	506.775	737.288	971.439	807.335	723.755		884.246	976.34	849.397	191.829	1.25842	0.085769	0.886587	0.301337
34	15561	AT5G13490	AT5G13490	AAC2 / ADP/ATP carrier 2	plastid	34.14	transport.unspecified cations	34.1					181.442	2078.89	539.061	149.723	63.4768	602.519	755.857		36.7415	128.774				697.489			287.668	292.212		172.504		84.6195	144.951				216.744	154.705	47.8874	0.477442	0.493606	0.256763	0.302116
30	9196	AT5G65430	AT5G65430	GRF8, 14-3-3KAPPA, GF14 KAPPA / general regulatory factor 8	nucleus	30.7	signalling.14-3-3 proteins	30.7	514.934	479.543	694.563	891.923	478.925	961.75	909.894		1107.26	754.849	229.933	723.869	704.567	668.393	925.515	795.369	867.348	727.267		847.832	782.52	84.9034	423.978	529.834	885.113	660.693	508.519	805.239	380.934	879.698		634.251	189.805	1.03666	0.772056	0.840235	0.303285
26	14046	AT3G49120	AT3G49120	ATPERX34, PERX34, PRXCB, ATPCB, PRX34 / peroxidase CB	extracellular	26.12	misc.peroxidases	26.1	993.228	1086.09	1287.54	2327.18	3124.98	2146.62	1805.44	1810.54	1746.13	1814.19	630.522	2018.8	2088.8	2426.53	2483.33	1865.36	2160.41	2218.36	2358.93	2100.41	2191.21	190.076	1279.42	982.185	1352.11	1659.51	1586.36	1429.33	1490.71	1798.71	2292.33	1541.18	346.153	1.20782	0.138259	0.849514	0.303442
26	11310	AT1G01800	AT1G01800	NAD(P)-binding Rossmann-fold superfamily protein	cytosol	26.22	misc.short chain dehydrogenase/reductase (SDR)	26.2	110.616	182.884	116.253	365.808				201.018		195.316	92.3903	320.318	113.454			419.756	253.151				276.67	111.323	279.788	364.09	217.262		250.589	175.44				257.434	63.6534	1.41653	0.345316	1.31804	0.30426
4.	20744	AT3G52990	AT3G52990	Pyruvate kinase family protein	cytosol	4.1.14	glycolysis.cytosolic branch.pyruvate kinase (PK)	4.1.	473.175	598.77		445.409		685.569	722.763		775.577	616.877	123.488	538.603	447.986	238.769	673.211		478.918	710.052		978.719	580.894	217.246	773.224	582.327	542.39		809.238			818.268		705.089	118.186	0.941669	0.737824	1.143	0.304659
29	8460	AT1G30230	AT1G30230	Glutathione S-transferase, C-terminal-like;Translation elongation factor EF1B/ribosomal protein S6	cytosol	29.2.4	protein.synthesis.elongation	29.2	513.243	1189.61	1468.28		1711.64	1550.1	1434.51	1388.54	625.33	1235.16	409.11	1129.77	1283.29	1512.87	1127.63	1944.95	873.096	1085.17	1161.34	411.529	1169.96	395.117	876.394	1255.79	1075.7	1041.53	1094.96	942.507	719.14	1500.68	936.781	1049.28	214.008	0.947216	0.758815	0.849509	0.305021
9.	10997	AT4G28510	AT4G28510	ATPHB1, PHB1 / prohibitin 1	mitochondrion	9.1.1	mitochondrial electron transport / ATP synthesis.NADH-DH.complex I	9.1.	133.221	203.623			531.891					289.578	173.735			201.345	94.1336				152.393		149.29	43.8238	120.016	119.567				125.492				121.692	2.69343	0.515545	0.372278	0.420239	0.305089
29	6612	AT1G48830	AT1G48830	Ribosomal protein S7e family protein	cytosol	29.2.1.2.1.7	protein.synthesis.ribosomal protein.eukaryotic.40S subunit.S7	29.2	161.732			165.958				438.855	661.852	357.099	208.723										#DIV/0!	#DIV/0!	141.168	61.0486	515.11		34.4748	200.109				190.382	172.626	#DIV/0!	#DIV/0!	0.533135	0.305558
29	16472	AT3G09630	AT3G09630	Ribosomal protein L4/L1 family	cytosol	29.2.1.2.2.141	protein.synthesis.ribosomal protein.eukaryotic.60S subunit.L4/L1	29.2	1222.5	1270.26	1609.23	1921.24	1795.21	1712.9	1579.45	1559.56	2118.39	1643.19	270.672	1348.09	1339.71	1365.32	1479.74	1653.99	2008.17	1655.07	1546.32	1503.8	1544.47	199.354	1149.47	1218.69	1049.57	1480.73	1778.56	2054.37	1414.55	1498.37	1764.12	1489.83	310.254	0.939919	0.419448	0.906665	0.308009
29	9856	AT4G01310	AT4G01310	Ribosomal L5P family protein	plastid	29.2.1.1.1.2.5	protein.synthesis.ribosomal protein.prokaryotic.chloroplast.50S subunit.L5	29.2	811.786	702.354	781.06	1123.54	695.808		1065.6	704.471		840.66	166.331	637.083		752.873	601.67	772.197	796.65	572.613	885.865	521.464	692.552	118.944	691.225	489.18	802.79	711.955	886.522				878.326	743.333	135.742	0.82382	0.0971428	0.884226	0.308173
30	9698	AT1G78300	AT1G78300	GRF2, 14-3-3OMEGA, GF14 OMEGA / general regulatory factor 2	cytosol	30.7	signalling.14-3-3 proteins	30.7	658.207	702.132	1157.79	716.319	1082.69	819.77	1025.39	981.372	936.596	897.808	170.38	784.593	870.199	643.307	577.979	1062.38	983.598	838.304	644.55	968.402	819.257	160.63	373.242	688.665	850.824	994.378	972.678	656.406	939.806	773.209	969.917	802.125	192.762	0.912508	0.356876	0.893426	0.308682
20	7527	AT3G04720	AT3G04720	PR4, HEL, PR-4 / pathogenesis-related 4	#N/A	20.1	stress.biotic	20.1	1548.9	1545.18	1667.23	2214.45	2418.71	1411.28	1266.96			1724.67	395.638	1475.88	2211.31	2225.15	1982.05	2177.19			541.782	1474.5	1726.84	570.963	1718.13	1742.75	1281.06	1537.6	1905.36	1745.18	1045.4	1144.44		1514.99	298.238	1.00126	0.994044	0.878421	0.309825
29	5660	AT5G45775	AT5G45775	Ribosomal L5P family protein	cytosol	29.2.1.2.2.11	protein.synthesis.ribosomal protein.eukaryotic.60S subunit.L11	29.2	1340.34	1754.06	1026.01	1751.12		2671.65			880.805	1570.66	592.167	1538.96	1771.72	1392.66	1558.79	2095.51	1667.06	913.801	1546.18	1150.87	1515.06	322.917	1239.48		869.967	1111.2	951.914			1932.28		1220.97	377.876	0.964599	0.852677	0.777359	0.311632
29	2344	AT5G12140	AT5G12140	ATCYS1, CYS1 / cystatin-1	cytosol	29.5.3	protein.degradation.cysteine protease	29.5	546.549	715.338	397.165	839.17		695.979	491.339			614.257	149.613	600.568	496.589	724.986	723.338						636.37	95.1797	550.294	518.729	390.171	609.65					586.746	531.118	77.0052	1.036	0.804876	0.864652	0.313702
29	15740	AT2G40660	AT2G40660	Nucleic acid-binding, OB-fold-like protein	cytosol	29.1	protein.aa activation	29.1	282.075	196.643	222.128	240.684			240.862			236.479	27.9599	212.571	156.065	158.978	226.417	244.16					199.638	35.8285		223.355		169.392		233.141				208.63	28.0311	0.844212	0.145847	0.882234	0.315025
29	7017	ATCG00380	ATCG00380	RPS4 / chloroplast ribosomal protein S4	plastid	29.2.1.1.1.1.4	protein.synthesis.ribosomal protein.prokaryotic.chloroplast.30S subunit.S4	29.2		306.763	192.716	240.029						246.503	46.784										#DIV/0!	#DIV/0!					338.689	245.465		292.159		292.104	38.0585	#DIV/0!	#DIV/0!	1.18499	0.34747
1.	10064	AT1G29910	AT1G29910	CAB3, AB180, LHCB1.2 / chlorophyll A/B binding protein 3	plastid	1.1.1.1	PS.lightreaction.photosystem II.LHC-II	1.1.	3189.59	4337.52	4624.12	2401.17		2473.99	3642.16	6829.95	5202.14	4087.58	1394.88	4395.05	4209.31	4361.18		5156.73		612.806	1247.91		3330.5	1733.3	4323.79	4704.56	2229.46	2183.41	1663.12		6126.55	2487.16	2625.74	3292.97	1466.18	0.814785	0.439539	0.805605	0.316527
26	8645	AT5G02790	AT5G02790	GSTL3 / Glutathione S-transferase family protein	cytosol	26.9	misc.glutathione S transferases	26.9			294.202	677.431			613.999	626.8		553.108	151.349		380.109	368.808		575.925			572.375		474.304	99.9335		370.386		666.625		151.003	282.77	688.625	363.284	420.449	195.726	0.857525	0.484369	0.760157	0.316726
1.	14770	AT3G14420	AT3G14420	Aldolase-type TIM barrel family protein	plastid	1.2.2	PS.photorespiration.glycolate oxydase	1.2.	1411.88	1392.19	1951.54	2633.58	2013.92	2543.04	2406.77	2465.05	2551.57	2152.17	458.468	2012.9	1713.38	1929.45	2259.55	2244.78	1845.71	2469.38	2147.14	2129.52	2083.54	219.677	2020.11	1992.7	1606.4	1669.85	2415.53	1762.26	2034	2125.17	2031.24	1961.92	235.305	0.968109	0.709539	0.911599	0.31706
29	10500	AT3G25920	AT3G25920	RPL15 / ribosomal protein L15	plastid	29.2.1.1.1.2.15	protein.synthesis.ribosomal protein.prokaryotic.chloroplast.50S subunit.L15	29.2	246.917	190.993	242.478	529.494						302.471	132.902	413.009		432.563	494.217					247.18	396.742	91.4028	536.252	445.436	255.463	603.544	242.523					416.644	145.852	1.31167	0.355206	1.37747	0.317857
1.	16549	AT1G11860	AT1G11860	Glycine cleavage T-protein family	plastid	1.2.4.2	PS.photorespiration.glycine cleavage.T subunit	1.2.	1820.62	1962.64	2005.55	2273.1	2160.93	2451.32	2577	2566.23	1193.82	2112.36	411.991	2034.49	2151.28	2185.23	2141.83	1853.03	2461.76	2756.7	2570.66	2243.87	2266.54	264.923	1900	2258.91	2475.69	2412.66	2030.87	2152.24	2195.05	2538.48	2594.3	2284.24	224.048	1.07299	0.38872	1.08137	0.319759
29	18606	AT1G04170	AT1G04170	EIF2 GAMMA / eukaryotic translation initiation factor 2 gamma subunit	cytosol	29.2.3	protein.synthesis.initiation	29.2	183.295	199.125	247.758		305.727					233.976	47.7529	143.708	99.2975		260.215	156.282					164.876	58.9745	42.1252	169.858	188.83			283.3				171.028	85.9349	0.704668	0.167941	0.730966	0.321013
19	16900	AT5G45930	AT5G45930	CHLI2, CHL I2, CHLI-2 / magnesium chelatase i2	plastid	19.10	tetrapyrrole synthesis.magnesium chelatase	19.1	127.315	381.765	155.233		233.556	1074.06		362.027	1140.73	496.383	396.727	535.373	235.601	636.418	464.039			337.079			441.702	141.853	478.11		268.496	450.217	213.57	547.303		45.865	169.209	310.396	171.066	0.889841	0.764952	0.625316	0.321896
29	25834	AT1G63770	AT1G63770	Peptidase M1 family protein	plastid	29.5	protein.degradation	29.5	407.514	774.12	751.85	1199.04	355.492		1392.85	564.986	1311.91	844.72	381.872	299.912	407.833	1188.02	276.076	1219.71	1247.75	569.945	969.898	1175.35	817.167	397.996	1377.69	979.404	1066.87	621.317	1070.1			1064.12	943.713	1017.6	207.355	0.967382	0.893109	1.20466	0.323476
1.	3709	AT3G62410	AT3G62410	CP12-2, CP12 / CP12 domain-containing protein 2	plastid	1.3	PS.calvin cycle	1.3	693.504	982.795	811.018		407.628	1451.01	1753.41	1175.32	1013.56	1036.03	398.815	541.736				979.59	960.135			804.211	821.418	175.199				871.257	1694.87	968.861	1830.6		1108.75	1294.87	391.759	0.792851	0.264473	1.24983	0.324036
29	9112	AT2G05840	AT2G05840	PAA2 / 20S proteasome subunit PAA2	cytosol,nucleus	29.5.11.20	protein.degradation.ubiquitin.proteasom	29.5		251.504	446.603		436.529		863.224	217.998	561.618	462.913	214.333	70.3348		266.793		232.63	258.96		219.496		209.643	71.7364	586.455	479.466	632.705		558.008	744.926	835.063	335.633	462.931	579.398	149.619	0.452878	0.0460112	1.25164	0.324555
31	17980	AT1G75780	AT1G75780	TUB1 / tubulin beta-1 chain	cytosol	31.1	cell.organisation	31.1		85.8361		973.735		1759.47	114.823	73.7638	53.0193	510.108	646.973			69.0092	280.245		104.344			143.941	149.385	80.0672	75.462	53.922		116.248		103.625	679.69		68.0906	182.84	223.192	0.292849	0.270536	0.358433	0.324965
29	3785	AT4G18100	AT4G18100	Ribosomal protein L32e	cytosol	29.2.1.2.2.32	protein.synthesis.ribosomal protein.eukaryotic.60S subunit.L32	29.2	984.357	248.801					420.533			551.23	314.189	870.615	671.279	775.526	781.701						774.78	70.6139	522.052		858.209						1537.9	972.721	422.549	1.40555	0.420921	1.76464	0.325716
35	6158	AT2G24020	AT2G24020	Uncharacterised BCR, YbaB family COG0718	plastid	35.2	not assigned.unknown	35.2	3750.13	1087.77	1040.87	594.759	849.685	269.845	295.244	1134.98		1127.91	1041.43		861.465	706.926	897.879	680.234	1127.77			1070.49	890.793	167.082	888.777	643.762	581.031	717.165	718.904			917.742	493.925	708.758	142.902	0.789772	0.571366	0.628381	0.32576
10	11204	AT4G37800	AT4G37800	XTH7 / xyloglucan endotransglucosylase/hydrolase 7	extracellular	10.7	cell wall.modification	10.7	276.61	560.372	551.265	749.351	1693.45	823.611	428.295	582.961	711.238	708.573	381.885	716.971	719.171	589.925		560.605	702.837	997.964	971.406	846.475	763.169	151.734	662.983	673.968	650.362	385.778	667.843	663.421	410.728	475.515	471.228	562.425	116.278	1.07705	0.716989	0.793744	0.326151
35	26955	AT2G32240	AT2G32240	FUNCTIONS IN: molecular_function unknown; INVOLVED IN: response to cadmium ion; LOCATED IN: plasma membrane; EXPRESSED IN: 25 plant structures; EXPRESSED DURING: 13 growth stages; CONTAINS InterPro DOMAIN/s: Prefoldin (InterPro:IPR009053); BEST Arabidopsis thaliana protein match is: unknown protein (TAIR:AT1G05320.3); Has 470429 Blast hits to 168274 proteins in 4282 species: Archae - 6896; Bacter…	nucleus,plasma membrane	35.2	not assigned.unknown	35.2	617.907	436.204	355.09	615.381	387.847	489.004	496.923		458.01	482.046	89.566	829.954	471.871	487.248	829.978	597.191	525.167		537.989	643.821	615.403	134.338	379.581	795.08	347.158		796.043	495.606	408.618	782.096		572.026	194.278	1.27665	0.049079	1.18666	0.326703
35	13197	AT1G55480	AT1G55480	ZKT / protein containing PDZ domain, a K-box domain, and a TPR region	plastid	35.2	not assigned.unknown	35.2	581.035	526.272	641.929		720.633	1050.1	1222.29	1221.46	1061.09	878.101	272.037	618.835	621.539	655.684	587.11	779.709	770.846	1363.76	1414.51	1342.85	906.093	336.8	422.378	570.121	705.907	280.562	278.776		1128.07	1107.18	1162.71	706.963	355.332	1.03188	0.861175	0.805104	0.329949
34	10903	AT2G45960	AT2G45960	PIP1B, TMP-A, ATHH2, PIP1;2 / plasma membrane intrinsic protein 1B	plasma membrane	34.19.1	transport.Major Intrinsic Proteins.PIP	34.1		1049.78	846.519				1325.9	1179.96		1100.54	176.208	953.962	895.668	991.506	1192.48			1155.64			1037.85	115.919		777.312	977.29	1099.29						951.297	132.725	0.943039	0.615871	0.864392	0.33086
31	17877	AT4G20890	AT4G20890	TUB9 / tubulin beta-9 chain	cytosol	31.1	cell.organisation	31.1	253.078		306.279	366.32		444.303	560.243	408.292	253.018	370.219	103.24	301.65		377.137	443.378	399.852	353.225		46.8145	276.298	314.051	121.064	329.536	278.861	371.887			346.225	395.618		173.037	315.861	73.4583	0.848283	0.404558	0.853172	0.331403
29	20872	AT3G02090	AT3G02090	MPPBETA / Insulinase (Peptidase family M16) protein	mitochondrion	29.3.2	protein.targeting.mitochondria	29.3	925.158	870.304	827.06	1117.11	865.736	1293	1144.37	920.426	897.799	984.551	151.068	861.883	919.35	940.751	1089.93	1236.64	887.671	1082.81	1055.3	1006.1	1008.94	113.053	934.279	989.833	1121.83	989.081	1192.08	1199.81	1040.57	976.808	985.521	1047.76	93.1371	1.02477	0.719871	1.0642	0.331731
11	24741	AT2G38040	AT2G38040	CAC3 / acetyl Co-enzyme a carboxylase carboxyltransferase alpha subunit	plastid	11.1.1.2.1	lipid metabolism.FA synthesis and FA elongation.Acetyl CoA Carboxylation.heteromeric Complex.alpha Carboxyltransferase	11.1	801.711	340.974	560.267	378.3	684.938	547.839		1069.87	434.481	602.297	228.193	474.516	477.457	562.349		309.705	318.943				428.594	98.5339	652.97	479.717	455.862		333.001	350.207			697.313	494.845	138.359	0.711599	0.109791	0.821596	0.331854
23	7366	AT5G26667	AT5G26667	PYR6 / P-loop containing nucleoside triphosphate hydrolases superfamily protein	cytosol	23.4.3	nucleotide metabolism.phosphotransfer and pyrophosphatases.uridylate kinase	23.4		280.042		196.553					384.076	286.89	76.709		133.764	152.303	205.939						164.002	30.6044			182.01		236.96				235.212	218.061	25.5017	0.571654	0.139056	0.760084	0.332398
29	21244	AT3G20050	AT3G20050	ATTCP-1, TCP-1 / T-complex protein 1 alpha subunit	cytosol	29.6	protein.folding	29.6	708.674		410.839	428.084	660.966	188.864			283.24	446.778	186.803		174.06	195.02	221.028	309.069	297.491				239.334	54.4148		330.273	212.157			456.36				332.93	99.7131	0.535688	0.0559773	0.745179	0.335055
29	9220	AT5G35530	AT5G35530	Ribosomal protein S3 family protein	cytosol	29.2.1.2.1.3	protein.synthesis.ribosomal protein.eukaryotic.40S subunit.S3	29.2	1255.39	356.129	699.863	1866.44	1517.24	1044.8	860.62	944.043	1492.04	1115.17	439.116	1538.36	353.502	916.814	1913.6	392.635	1947.65	766.42	1873.63	1781.75	1276.04	628.884	1233.26	564.965	1560.87			1891.82	1836.52	1145.51		1372.16	455.251	1.14425	0.562302	1.23045	0.338461
17	12445	AT1G62380	AT1G62380	ACO2, ATACO2 / ACC oxidase 2	golgi	17.5.1.2	hormone metabolism.ethylene.synthesis-degradation.1-aminocyclopropane-1-carboxylate oxidase	17.5	1129.21	1377.17	1342.06	1461.66	1742.04	1494.89		1722.2	1391.94	1457.64	188.515	1404.48	1208.16	1325.5	1669.09	2108.81	1082.65	1315.63	1107.65	1278.98	1388.99	302.591	1584.03	1460.14	1363.13	1976.61	1966.02	1540.22	1480.72	1032.81	1816.15	1579.98	285.647	0.952903	0.601892	1.08393	0.339087
21	21689	AT3G54660	AT3G54660	GR, EMB2360, ATGR2 / glutathione reductase	plastid	21.2.2	redox.ascorbate and glutathione.glutathione	21.2	371.36	1535.63	361.725				509.642			694.59	489.09	342.502		406.835		401.305					383.547	29.1109	292.368	420.889	427.577	514.393		336.977			251.031	373.873	89.3823	0.552192	0.351444	0.538264	0.339765
1.	3736	ATCG00470	ATCG00470	ATPE / ATP synthase epsilon chain	plastid	1.1.4.3	PS.lightreaction.ATP synthase.epsilon chain	1.1.	1406.12	1700.04	1686.42	1231.27		1667.01	1894.9		2163.46	1678.46	282.055	1734.39	2227.12	1777.95	1571.25	1794.27	2011.6	1789.3	1858.39	2576.44	1926.75	287.934	1836.19	1859.52	1853.41	2257.65		1314.08	1337.24	2284.18	2155.8	1862.26	353.1	1.14792	0.130106	1.1095	0.316175
1.	19811	ATCG00480	ATCG00480	ATPB, PB / ATP synthase subunit beta	plastid	1.1.4.2	PS.lightreaction.ATP synthase.beta subunit	1.1.	5941.63	6105.27	6363.8	5857.4	6878.56	6027.01	6973.12	7247.13	6298.68	6410.29	473.316	6058.04	5875.37	6178.81	6263.56	6171.58	6432.09	7689.97	7195.26	7605.22	6607.77	656.034	6120.34	6106.75	6375.33	6993.5	6562.62	6224.72	7456.59	7432.23	8682.95	6883.89	806.955	1.03081	0.500769	1.07388	0.175921
31	18088	AT5G62690	AT5G62690	TUB2 / tubulin beta chain 2	cytosol	31.1	cell.organisation	31.1	584.949	768.515	570.3	237.408	530.762		965.403	500.005	619.866	597.151	196.73	527.348				619.591				607.892	584.944	41.0055	753.672	635.11		1811.27	749.408	351.386		806.912	456.56	794.902	442.981	0.979558	0.881968	1.33116	0.341451
4.	22838	AT5G51820	AT5G51820	PGM, ATPGMP, PGM1, STF1 / phosphoglucomutase	plastid	4.2.2	glycolysis.plastid branch.phosphoglucomutase (PGM)	4.2.	561.511	459.802	581.244	398.943	661.518	394.065	657.69	669.9	510.664	543.926	103.281	412.474	543.669	622.406	323.519	567.891	555.118	488.922	510.595	539.678	507.141	84.7832	582.268	592.524	611.91	536.456	646.191	440.16	945.8	530.865	535.571	602.416	133.62	0.932372	0.447985	1.10753	0.342782
29	4300	AT5G35680	AT5G35680	Nucleic acid-binding, OB-fold-like protein	#N/A	29.2.3	protein.synthesis.initiation	29.2				367.242	347.708				358.22	357.723	7.98236	254.092			340.012				234.461		276.188	45.8362						347.763	220.531		348.135	305.476	60.0655	0.772071	0.124336	0.853945	0.343359
31	11970	AT4G22240	AT4G22240	Plastid-lipid associated protein PAP / fibrillin family protein	plastid	31.1	cell.organisation	31.1		201.03		357.678	201.408	156.425	290.888			241.486	72.6904	221.036	251.991	218.354	284.15	146.659		299.484		259.194	240.124	47.1173	194.017	200.064	293.455		294.246	3042.99	232.903	248.58	273.861	597.514	925	0.99436	0.974613	2.47432	0.344157
13	16357	AT1G62800	AT1G62800	ASP4 / aspartate aminotransferase 4	#N/A	13.1.1.2.1	amino acid metabolism.synthesis.central amino acid metabolism.aspartate.aspartate aminotransferase	13.1		59.0483	40.7805		69.9608	1037.68		641.226		369.74	403.599	257.416						159.495		38.1686	151.693	89.6774	33.0405	61.1644	104.415		249.865	460.278	54.448	81.2837		149.214	143.299	0.410271	0.35236	0.403564	0.345073
13	18475	AT4G33680	AT4G33680	AGD2 / Pyridoxal phosphate (PLP)-dependent transferases superfamily protein	plastid	13.1.3.5.3	amino acid metabolism.synthesis.aspartate family.lysine.LL-diaminopimelic acid aminotransferase	13.1		390.694	293.353	188.444	322.63	284.72		708.862		364.784	165.049	398.373	339.63	108.165	414.745				522.385	452.458	372.626	130.554	390.7		321.196	471.711	871.425	356.463			434.533	474.338	184.215	1.0215	0.935321	1.30033	0.345597
31	18080	AT5G19770	AT5G19770	TUA3 / tubulin alpha-3	cytosol	31.1	cell.organisation	31.1	1118.41	1345.77	1419.71	1328.57	1573.33	1254.48	635.982	1451.96	1643.89	1308.01	280.613	1505.27	172.496	1622.84	1342.96	1430.23	2454.49	1394.03	80.9029	1619.35	1291.4	696.47			809.359	1565.57	1170.18	1538.85	1557.17	2240.71	1612.71	1499.22	406.411	0.987298	0.951272	1.14618	0.345741
20	23263	AT3G12580	AT3G12580	HSP70, ATHSP70 / heat shock protein 70	cytosol	20.2.1	stress.abiotic.heat	20.2	116.638	60.2227	78.3245	58.1796	222.341	51.8168	109.315	139.383		104.527	53.4327	19.4132	91.6405			135.788	98.0211	244.178	272.433	149.484	144.423	81.9446	37.6816	59.0786	50.0633		190.635	29.7246	73.0389	93.3151		76.2196	50.7349	1.38167	0.331281	0.729183	0.345853
34	23764	AT1G22530	AT1G22530	PATL2 / PATELLIN 2	plasma membrane	34.99	transport.misc	34.9	279.412	400.244	388.204	386.205	1531.72		479.947	668.112	554.219	586.008	374.321	292.307	298.685	366.823	448.746	373.82	315.515	323.925	492.112	573.751	387.298	91.9976	306.193	359.223	313.957	331.43	244.819	315.658	373.345	1120.67	436.487	422.42	251.802	0.660909	0.209462	0.720843	0.347084
20	23950	AT5G56030	AT5G56030	HSP81-2, ERD8, HSP90.2, AtHsp90.2 / heat shock protein 81-2	cytosol,nucleus	20.2.1	stress.abiotic.heat	20.2	1265.95	1280.83	1411.24	1669.49	1579.32	1278.77	2948.94	1982.89	1908.62	1702.89	508.127	1194.03	2973.75	1124.41	1574.97	1571.22	1649.18	1395.05	1561.83	1421.31	1607.3	511.747	1767.6	1777.52	1122.06	2063.92	2321.46	2674.96	2057.86	1663.46	1893.29	1926.9	410.58	0.943867	0.712656	1.13155	0.347171
1.	19123	ATCG00490	ATCG00490	RBCL / ribulose-bisphosphate carboxylases	plastid	1.3.1	PS.calvin cycle.rubisco large subunit	1.3.	10810.1	9962.15	12824.3	7393.07	10632.7	10099.2	13365.2	11714.9	13741.8	11171.5	1878.4	8584.47	9854.2	11664.9	9696.13	8789.76	11540.5	11629	13769.4	14225.8	11083.8	1911.22	11511.1	11033.6	11702.5	9216.35	8804.77	9308.35	11097.3	11604.3	14120.1	10933.1	1552.31	0.992151	0.927406	0.978665	0.785713
29	21288	AT5G55220	AT5G55220	trigger factor type chaperone family protein	plastid	29.6	protein.folding	29.6	388.685	327.923	287.669	269.948	141.603	383.48			394.403	313.387	84.0203	301.077	85.3646	283.51		1254.68	161.678			338.269	404.097	390.159	409.047	402.059	558.834	423.076				89.5472	431.535	385.683	142.591	1.28945	0.630185	1.23069	0.348137
11	15821	AT2G05990	AT2G05990	MOD1, ENR1 / NAD(P)-binding Rossmann-fold superfamily protein	plastid	11.1.6	lipid metabolism.FA synthesis and FA elongation.enoyl ACP reductase	11.1	565.054	507.24	573.375	486.611	558.489	493.566	647.049	623.609	548.311	555.923	52.0687	464.542	504.794	474.462	453.85	671.519		599.156	773.364	639.794	572.685	109.155	476.57	432.67	462.18	548.845	579.537	1061.64	596.188	556.175	992.961	634.085	217.12	1.03015	0.718558	1.1406	0.348207
13	15952	AT4G01850	AT4G01850	SAM-2, MAT2, SAM2, AtSAM2 / S-adenosylmethionine synthetase 2	cytosol,nucleus	13.1.3.4.11	amino acid metabolism.synthesis.aspartate family.methionine.S-adenosylmethionine synthetase	13.1	402.141	455.725	617.797	658.611	931.436	638.548	344.168	1033.41	431.004	612.537	224.966			584.418	588.513	664.597	785.031	425.422		381.415	571.566	136.742	518.735	458.666	277.45	388.274	956.939	636.582	538.283	258.013		504.118	209.585	0.933112	0.689652	0.822999	0.349504
4.	15970	AT5G03690	AT5G03690	Aldolase superfamily protein	cytosol	4.1.10	glycolysis.cytosolic branch.aldolase	4.1.	111.982	823.575			45.1129	290.022	80.6714	497.631		308.166	277.282	30.3045		233.787			37.2172		45.535		86.7108	85.0853		24.0834	261.258		222.277				184.466	173.021	90.1738	0.281377	0.144607	0.561454	0.350485
1.	9988	AT2G05070	AT2G05070	LHCB2.2, LHCB2 / photosystem II light harvesting complex gene 2.2	plastid	1.1.1.1	PS.lightreaction.photosystem II.LHC-II	1.1.	2180.94	2847.37		2691.58	4444.58	3576.63	2745.28	1335.1	6543.26	3295.59	1495.87	76.2008		2958.25	3400.93	4863.43	5316.23		7179.45	7614.86	4487.05	2415.25	2821.34	3234.94	3275.91	5415.45	347.437	4631.26	7097.3	6651.96	3936.27	4156.87	1962.16	1.36153	0.31995	1.26134	0.351388
35	17943	AT4G15390	AT4G15390	HXXXD-type acyl-transferase family protein	#N/A	35.1	not assigned.no ontology	35.1	245.574	262.715	98.1483	155.821		136.989		214.704	162.378	182.333	55.7453	224.265	235.377	195.507	185.258					226.84	213.449	19.4619	225.951	178.491	205.776		324.336				5031.77	1193.27	1919.88	1.17066	0.244179	6.54444	0.351755
35	6116	AT4G39730	AT4G39730	Lipase/lipooxygenase, PLAT/LH2 family protein	plastid	35.1	not assigned.no ontology	35.1	955.754	1154.38	1096.34	1799.33	1520.55	616.051		1141.64	1512.96	1224.63	348.555	1311.75	1141.83	1054.85	1106.46		1546.91	1569.75	1428.42	1566.47	1340.81	203.291	1282.12		1440.43	1482.88	1758.42	510.753	1647.61	1934.46		1436.67	427.48	1.09487	0.461836	1.17315	0.352018
29	16680	AT3G13920	AT3G13920	EIF4A1, RH4, TIF4A1 / eukaryotic translation initiation factor 4A1	cytosol	29.2.3	protein.synthesis.initiation	29.2	498.004	1350.71	869.013	1184.11	825.62	1480.11	637.034		784.989	953.699	325.537	931.319	1249.92	1262.62	2387.18	1525.06	2793.63	1475.29	803.431	917.631	1482.9	643.413	648.764	580.743	1118.32	2690.58	650.037	2472.45	624.277	2289.04	428.591	1278.09	875.283	1.55489	0.0629623	1.34014	0.352066
20	4576	AT2G01520	AT2G01520	MLP328 / MLP-like protein 328	cytosol	20.2.99	stress.abiotic.unspecified	20.2	148.067	256.511	192.028	81.2999	541.309			353.116	248.103	260.062	139.919	467.007	418.638	452.355	797.36		382.416	450.076			494.642	138.171	65.4096	108.095	89.0385		269.408	365.122		309.699	116.991	189.109	112.789	1.90201	0.0181002	0.727168	0.353441
35	5713	AT4G37300	AT4G37300	MEE59 / maternal effect embryo arrest 59	#N/A	35.2	not assigned.unknown	35.2	210.462			411.046	347.938		286.106	265.565	440.756	326.979	81.107	376.934		429.371			368.231	358.167		495.4	405.621	51.1806		299.758	352.87		285.374	481.092		499.5		383.718	90.0662	1.24051	0.111935	1.17353	0.354751
29	9230	AT5G10360	AT5G10360	EMB3010, RPS6B / Ribosomal protein S6e	cytosol	29.2.1.2.1.6	protein.synthesis.ribosomal protein.eukaryotic.40S subunit.S6	29.2	1064.45	772.193	739.45	832.842	1434.61	940.481	828.272	740.497	1287.34	960.015	237.887	380.526	498.986	735.572	724.213	1777.02	982.284	1157.15	742.634	1156.05	906.05	397.306	695.846	756.57	681.074	1420.5	1101.81	1113.1	1394.7	1278.11	1321.45	1084.8	283.864	0.943787	0.746912	1.12998	0.355224
31	26810	AT2G21390	AT2G21390	Coatomer, alpha subunit	cytosol	31.4	cell.vesicle transport	31.4	246.917	260.81	149.104	280.167						234.249	50.5573	384.52	249.513	574.668	224.688						358.347	138.915		224.939	208.998	314.576		822.998				392.878	251.57	1.52977	0.223577	1.67718	0.357445
11	19434	ATCG00500	ATCG00500	ACCD / acetyl-CoA carboxylase carboxyl transferase subunit beta	plastid	11.1.1.2.2	lipid metabolism.FA synthesis and FA elongation.Acetyl CoA Carboxylation.heteromeric Complex.beta Carboxyltransferase	11.1	348.037	307.339	160.209	180.478				221.547	132.784	225.066	78.1173	162.892	99.6225	96.5272				170.948			132.497	34.5574	184.695	273.531	259.187		477.001	106.68				260.219	123.654	0.588705	0.0526385	1.15619	0.637033
29	18054	AT1G07920	AT1G07920	GTP binding Elongation factor Tu family protein	cytosol	29.2.4	protein.synthesis.elongation	29.2	5743.76	6069.08	6614.31	5474.06	6500.94	6690.12	7180.16	7322.25	7213.81	6534.28	623.343	6273.11	5978.06	6164.72	5828.98	6436.53	6517.35	6983.46	6596.59	7187.42	6440.69	418.311	6366.48	6264.46	6245.19	6723.4	6376.37	6481.33	7365.9	7531.27	8122.05	6830.72	638.033	0.985678	0.729638	1.04537	0.361209
34	10479	AT5G67500	AT5G67500	VDAC2, ATVDAC2 / voltage dependent anion channel 2	mitochondrion	34.20	transport.porins	34.2				359.112	522.126		757.966			546.401	163.734		603.767	639.084		542.472		692.034	859.225	408.158	624.123	137.738	310.064	204.429	549.441		571.905	389.242				405.016	140.15	1.14224	0.592817	0.741243	0.362882
11	21057	AT5G35360	AT5G35360	CAC2 / acetyl Co-enzyme a carboxylase biotin carboxylase subunit	plastid	11.1.1.2.4	lipid metabolism.FA synthesis and FA elongation.Acetyl CoA Carboxylation.heteromeric Complex.Biotin Carboxylase	11.1	518.733	575.306	499.217	250.78	551.189			638.367	466.063	499.951	114.049	542.214	409.356	492.172	328.054	512.65	521.246		409.084	428.928	455.463	68.634	411.812	494.433	537.432			577.828	275.989	392.828	409.106	442.776	94.3189	0.911016	0.424356	0.885639	0.363306
13	16325	AT2G04400	AT2G04400	Aldolase-type TIM barrel family protein	plastid	13.1.6.5.4	amino acid metabolism.synthesis.aromatic aa.tryptophan.indole-3-glycerol phosphate synthase	13.1	233.924		122.706	408.691	237.655	208.515				242.298	92.975		205.765	285.436	162.461		270.764				231.107	49.6962	156.553	169.8		158.404	178.702	305.925	178.5			191.314	51.9827	0.953811	0.844049	0.789582	0.364805
26	12842	AT5G64120	AT5G64120	Peroxidase superfamily protein	extracellular	26.12	misc.peroxidases	26.1		313.056	255.202	599.223	929.202	673.97	195.194		244.182	458.575	257.886	321.522	306.646	475.435	726.592	564.94	635.444				505.097	154.701	301.413	325.792	379.481	487.208	293.17	328.55				352.602	66.1953	1.10145	0.719581	0.768908	0.365125
29	5898	AT1G27400	AT1G27400	Ribosomal protein L22p/L17e family protein	cytosol,plastid,nucleus	29.2.1.2.2.17	protein.synthesis.ribosomal protein.eukaryotic.60S subunit.L17	29.2		979.227		1369.05			1525.3	685.577		1139.79	329.115	822.922		1114.54	870.365				1366.35		1043.54	216.741	911.271			1206.5	1355.71			449.919	501.419	884.962	363.88	0.915559	0.689238	0.776427	0.366087
22	15294	AT1G23820	AT1G23820	SPDS1 / spermidine synthase 1	cytosol	22.1.6	polyamine metabolism.synthesis.spermidine synthase	22.1	212.894	29.5131	270.677				317.428	541.547		274.412	165.521	414.92	1302.69		309.895	523.044					637.637	391.294	188.783	526.049	420.736	487.055		235.627			362.588	370.14	123.543	2.32365	0.209133	1.34885	0.367175
29	20740	AT5G20890	AT5G20890	TCP-1/cpn60 chaperonin family protein	cytosol	29.6	protein.folding	29.6	414.694	388.766	276.098	392.635	519.685	503.625			362.116	408.231	77.249	413.467	315.583	329.691		525.745	426.079	384.544			399.185	69.4955	353.986	325.386	389.962		461.594	316.522				369.49	52.7133	0.97784	0.841861	0.905099	0.368109
34	25966	AT3G42640	AT3G42640	AHA8, HA8 / H(+)-ATPase 8	plasma membrane	34.1	transport.p- and v-ATPases	34.1	218.128					67.0032			301.253	195.462	96.966		36.904	50.9687	48.8055						45.5594	6.18369	20.0258	254.025	41.423	62.819					179.862	111.631	90.1495	0.233086	0.159831	0.571114	0.368239
35	4222	AT3G63540	AT3G63540	Mog1/PsbP/DUF1795-like photosystem II reaction center PsbP family protein	plastid	35.2	not assigned.unknown	35.2		186.362	238.635	417.169	299.97					285.534	85.9806	80.7101	395.423	274.538	95.9842				335.104	298.132	246.648	118.055	458.104	281.333	297.597	294.636		391.602				344.655	68.9938	0.863815	0.606687	1.20705	0.368309
34	25968	AT2G07560	AT2G07560	AHA6, HA6 / H(+)-ATPase 6	plasma membrane	34.1	transport.p- and v-ATPases	34.1	30.2943	47.5046		33.5848		48.0154				39.8498	7.99732	236.284	105.248	2414.15	366.468				150.245	119.008	565.234	831.579			35.5652	330.336			50.1146		45.9558	115.493	124.153	14.1841	0.216861	2.89821	0.369044
35	2992	AT5G64130	AT5G64130	cAMP-regulated phosphoprotein 19-related protein	cytosol	35.2	not assigned.unknown	35.2			149.407	305.294			244.568			233.09	64.1561	246.812	280.243						270.88		265.978	14.0814		172.562				498.745			2286.6	985.97	929.277	1.1411	0.546607	4.23	0.370447
20	23196	AT1G16030	AT1G16030	Hsp70b / heat shock protein 70B	cytosol	20.2.1	stress.abiotic.heat	20.2	102.857		47.6582	243.982	35.5331		88.2829	278.357	63.0062	122.811	90.4821	510.763	416.404	627.913	353.616	202.014	235.641	863.926	385.071	732.648	480.888	210.835	58.4579		127.826			50.7698		366.634	455.329	211.803	167.198	3.91569	0.00113014	1.72463	0.370554
29	23660	AT5G13650	AT5G13650	elongation factor family protein	plastid	29.2.4	protein.synthesis.elongation	29.2	161.454		227.894	279.082		91.9368		153.936		182.86	64.5732										#DIV/0!	#DIV/0!	226.406	196.24	284.417	177.272						221.084	40.5466	#DIV/0!	#DIV/0!	1.20903	0.370645
29	7930	AT5G13510	AT5G13510	Ribosomal protein L10 family protein	plastid	29.2.1.1.1.2.10	protein.synthesis.ribosomal protein.prokaryotic.chloroplast.50S subunit.L10	29.2	259.447	327.081	308.221				272.335			291.771	27.1108										#DIV/0!	#DIV/0!	308.503	365.557	197.952			447.765	347.838		296.826	327.407	75.7299	#DIV/0!	#DIV/0!	1.12214	0.372018
29	18227	AT4G02930	AT4G02930	GTP binding Elongation factor Tu family protein	mitochondrion	29.2.4	protein.synthesis.elongation	29.2	660.917	567.462	505.691	551.221	496.15	295.539	620.008	676.104	624.023	555.235	109.675	575.251	550.716	585.644	516.688	477.971	630.866	656.021	628.168	711.018	592.482	68.1343	465.885	550.828	532.704	707.928	1046.96	517.852	614.959	492.458	656.443	620.669	168.073	1.06708	0.428825	1.11785	0.372311
16	18700	AT5G25980	AT5G25980	TGG2, BGLU37 / glucoside glucohydrolase 2	plastid	16.5.1.3.1.1	secondary metabolism.sulfur-containing.glucosinolates.degradation.myrosinase.TGG	16.5	405.754		196.479	240.91	864.561		71.082			355.757	276.036	178.961	258.389	96.1964	188.471		108.552	486.112			219.447	130.839	513.126	155.721	158.223		80.9238	275.59			59.0172	207.1	153.417	0.616844	0.401777	0.582139	0.372461
26	7075	AT2G44790	AT2G44790	UCC2 / uclacyanin 2	plasma membrane	26.19	misc.plastocyanin-like	26.1	472.735			910.395				574.254	573.408	632.698	165.555										#DIV/0!	#DIV/0!		425.351				575.3	486.821		624.592	528.016	77.1362	#DIV/0!	#DIV/0!	0.834546	0.374019
35	14864	AT5G25460	AT5G25460	Protein of unknown function, DUF642	extracellular	35.2	not assigned.unknown	35.2	507.222	124.589	577.744	442.603		583.534	391.915	157.766	269.044	381.802	168.702	298.077	264.502	208.156	278.781	44.1884		1048.52	796.623	342.726	410.197	313.686	476.965	301.882	480.967	790.862		306.115	71.4896	1425.06		550.478	411.246	1.07437	0.836894	1.44179	0.376076
35	14647	AT3G20820	AT3G20820	Leucine-rich repeat (LRR) family protein	extracellular	35.1	not assigned.no ontology	35.1	192.003	158.821	1508.23	270.829	250.827					476.142	517.602	246.334		1364.23				1742.54		1746.48	1274.9	613.8	263.831	188.437	159.834	264.365						219.117	46.1041	2.67755	0.120161	0.460192	0.378037
29	10259	AT5G17170	AT5G17170	ENH1 / rubredoxin family protein	plastid	29.8	protein.assembly and cofactor ligation	29.8	276.007	662.228	669.966	891.268	525.512		879.574	637.55	617.826	644.991	182.968	343.821	601.005	653.252	780.583	332.991	524.449	856.747	559.717	687.737	593.367	167.637	483.778	311.037	426.385	620.66	550.253		785.106	803.118	514.48	561.852	158.605	0.919961	0.579626	0.8711	0.379336
8.	16336	AT3G47520	AT3G47520	MDH / malate dehydrogenase	plastid	8.2.9	TCA / org transformation.other organic acid transformatons.cyt MDH	8.2.	1484.84	1356.52	1331.62	1607.32	1866.99	1479.74	1424.79	765.187	1118.74	1381.75	290.766	850.972	1198.72	1211.94	1109.76	1298.65	1373.28	1764.17	1093.32	559.656	1162.27	315.659	1246.36	1240.75	1302.59	1616.5	1030.11	937.346	1381.47	1143.61	1511.94	1267.85	204.842	0.841161	0.167483	0.91757	0.380006
29	12519	AT5G37640	AT5G37640	UBQ9 / ubiquitin 9	nucleus	29.5.11.1	protein.degradation.ubiquitin.ubiquitin	29.5	429.262	1319.29	258.641		237.977	421.923			272.966	490.01	378.637										#DIV/0!	#DIV/0!	27.9847							1729.83	1505.25	1087.69	754.91	#DIV/0!	#DIV/0!	2.21972	0.380867
21	8502	AT3G10920	AT3G10920	MSD1, MEE33, ATMSD1 / manganese superoxide dismutase 1	mitochondrion	21.6	redox.dismutases and catalases	21.6	666.8	486.922	505.185	665.799	1236.68	395.781	297.473		609.278	607.989	266.63	677.304	568	510.602			629.922	467.598		629.703	580.521	73.0563	541.841	506.523	478.436	980.151	454.108	163.095		435.185	367.754	490.887	214.895	0.954822	0.801649	0.807393	0.381591
27	7531	AT3G61260	AT3G61260	Remorin family protein	plasma membrane	27.3.67	RNA.regulation of transcription.putative transcription regulator	27.3		198.106	299.219	101.021			174.187			193.133	70.927	196.062					530.012		522.385		416.153	155.659	167.553		275.588					919.743		454.295	332.064	2.15475	0.169408	2.35224	0.381877
13	21116	AT1G72330	AT1G72330	ALAAT2 / alanine aminotransferase 2	mitochondrion	13.1.1.3.1	amino acid metabolism.synthesis.central amino acid metabolism.alanine.alanine aminotransferase	13.1	31.5219				44.2379	73.9628	54.482	44.0948		49.6599	14.165		80.3276	276.27	44.2707	50.2482	26.4811	44.2306	29.4047	40.9968	74.0287	77.9611		54.7525	26.6948	126.798	35.302	88.1836		71.0713	41.5128	63.4736	32.4762	1.49072	0.445191	1.27817	0.382511
13	19300	AT3G14390	AT3G14390	Pyridoxal-dependent decarboxylase family protein	plastid	13.1.3.5.5	amino acid metabolism.synthesis.aspartate family.lysine.diaminopimelate decarboxylase	13.1		136.797				390.186			158.901	228.628	114.594		268.016		525.269				138.89		310.725	160.604	346.383	145.311			260.888	181.086	1482.02			483.137	504.226	1.35909	0.590978	2.1132	0.382682
8.	18632	AT1G34430	AT1G34430	EMB3003 / 2-oxoacid dehydrogenases acyltransferase family protein	plastid	8.1.1.2	TCA / org transformation.TCA.pyruvate DH.E2	8.1.	296.991	228.837	283.926		314.225	128.002				250.396	67.5493			117.234	114.632		226.875			181.499	160.06	46.9619	205.057	241.394	128.328	201.152	223.642			281.92		213.582	46.6196	0.639227	0.0756611	0.852976	0.385242
29	20892	AT3G06720	AT3G06720	AT-IMP, ATKAP ALPHA, AIMP ALPHA, IMPA-1, IMPA1 / importin alpha isoform 1	cytosol	29.3.1	protein.targeting.nucleus	29.3		232.936	74.8654	174.027			305.91			196.935	84.554	78.016						251.026	199.755		176.266	72.5578	145.493	260.456	73.3271			56.1839				133.865	80.4047	0.895047	0.782852	0.679743	0.385375
4.	19045	AT1G74030	AT1G74030	ENO1 / enolase 1	plastid	4.1.13	glycolysis.cytosolic branch.enolase	4.1.	95.2141	230.322		205.687	222.916	1432.51				437.329	499.981	123.415	269.031	219.444	293.28		190.315	314.574	180.358	59.1874	206.201	81.269	263.218	247.246	199.751			61.2398				192.864	79.4976	0.4715	0.4093	0.441003	0.38741
26	25724	AT1G80410	AT1G80410	EMB2753 / tetratricopeptide repeat (TPR)-containing protein	nucleus	26.5	misc.acyl transferases	26.5	329.254	360.959				837.666				509.293	232.555										#DIV/0!	#DIV/0!	282.691	290.121	252.346			489.223				328.595	93.8121	#DIV/0!	#DIV/0!	0.645198	0.388899
13	15934	AT1G02500	AT1G02500	SAM1, SAM-1, MAT1, AtSAM1 / S-adenosylmethionine synthetase 1	cytosol	13.1.3.4.11	amino acid metabolism.synthesis.aspartate family.methionine.S-adenosylmethionine synthetase	13.1	528.715	711.616	710.584	772.758	322.054	678.395	654.835	369.789	1037.35	642.9	203.779	879.653	891.626	969.378	649.073	859.87	758.694	186.534		528.682	715.439	240.896	535.837	573.849	631.68	493.818		852.238		397.739	448.558	561.96	138.573	1.11283	0.542337	0.874102	0.391969
6.	14141	AT5G09660	AT5G09660	PMDH2 / peroxisomal NAD-malate dehydrogenase 2	peroxisome	6.3	gluconeogenesis / glyoxylate cycle.Malate DH	6.3	1670.82	1345.31	1512.84	1894.51	1627.15	1308.52	2261.3	2399.99	2285.24	1811.74	393.455	1189.56	1565.1	1527.15	1958.91	1883.74	1781.19	2063.77	2035.94	2072.98	1786.48	285.385	1488.7	1356.94	1226.18	1681.4	1850.72	1836.56	2299.99	1903.98	1201.36	1649.54	342.521	0.986058	0.88515	0.91047	0.392402
29	6729	AT1G33120	AT1G33120	Ribosomal protein L6 family	cytosol	29.2.1.2.2.9	protein.synthesis.ribosomal protein.eukaryotic.60S subunit.L9	29.2	1567.85	1078.2	1016.38	1390.19	1359.31	1477.72	1317.28	1567.83	1247.99	1335.86	184.925	1407.31	1346.52	1200.73	1586.06	1444.08	1647.76	1462.19	1358.56	1116.57	1396.64	158.598	1095.91	1128.69	988.964	1512.73	1607.7	1428.25	1216.96	955.707	1291.47	1247.38	217.233	1.0455	0.490777	0.933763	0.393655
2.	13437	AT1G43670	AT1G43670	Inositol monophosphatase family protein	cytosol	2.1.1.3	major CHO metabolism.synthesis.sucrose.FBPase	2.1.	780.496	981.044	953.063	997.285	963.906	888.606	1100.78	855.369	860.675	931.247	89.6955	932.256	851.716	936.742	728.931	970.217	732.787	810.202	962.77	704.23	847.761	101.46	1026.8	1002.73	988.19	891.197	517.143	1022.94	905.588	801.455	703.871	873.324	162.613	0.91035	0.100681	0.937801	0.394384
29	17449	AT1G03220	AT1G03220	Eukaryotic aspartyl protease family protein	extracellular	29.5.4	protein.degradation.aspartate protease	29.5	427.965	514.308	459.934	814.268	641.829	1038.34	911.447	963.933	1018.32	754.483	232.383	501.419	498.661	561.201	1036	819.064	994.827	548.928	662.44	841.384	718.213	198.458	485.97	490.609	559.462	882.683	679.156	721.522	476.987	783.655	920.24	666.698	162.936	0.951928	0.741567	0.883649	0.396078
1.	10613	AT4G10340	AT4G10340	LHCB5 / light harvesting complex of photosystem II 5	plastid	1.1.1.1	PS.lightreaction.photosystem II.LHC-II	1.1.	3651.3	4084.13	4195.3	4541.39	4382.68	4863.33	5524.39	5289.01	5576.96	4678.72	639.258	3886.74	3916.13	4054.67	5012.51	5177.13	5245.45	6399.3	6011.35	6187.59	5098.99	925.121	3935.62	4121.58	4126.63	4691.44	5269.72	4684.79	6103.85	5656.26	6540.58	5014.5	879.096	1.08982	0.308101	1.07177	0.396389
29	11539	AT3G25520	AT3G25520	ATL5, PGY3, OLI5, RPL5A / ribosomal protein L5	cytosol	29.2.1.2.2.5	protein.synthesis.ribosomal protein.eukaryotic.60S subunit.L5	29.2	834.993	1043.24	888.635	1206.25		945.121	1135.58	1190.18	1124.44	1046.05	132.343	975.075	1076.63	1072.04	1260.24	1412.35	1336.78		893.245		1146.62	178.794	824.295	1030.83	1091.5	1195.75	865.903	976.256	1234.32	1931.79	1212.86	1151.5	308.928	1.09614	0.280106	1.1008	0.398603
13	14834	AT3G61440	AT3G61440	ATCYSC1, ARATH;BSAS3;1, CYSC1 / cysteine synthase C1	plastid	13.1.5.3.1	amino acid metabolism.synthesis.serine-glycine-cysteine group.cysteine.OASTL	13.1	1680.27	1722.93	1845.04	2254.91	2088.02	2411.26	2109.95	2068.35	2026.84	2023.06	225.479	1864.55	2204.77	2072.98	1638.44	2109.97	2249.68	1561.89	2157.28	1875.62	1970.58	234.55	1642.17	1798.49	1687.26	1714.59	2219	2113.35	1815.71	2204.98	2135.91	1925.72	224.479	0.974056	0.654331	0.951883	0.399629
16	14669	AT3G19450	AT3G19450	CAD4, ATCAD4, CAD, CAD-C / GroES-like zinc-binding alcohol dehydrogenase family protein	cytosol	16.2.1.10	secondary metabolism.phenylpropanoids.lignin biosynthesis.CAD	16.2	174.355	380.768		569.324	459.88		314.223	410.437	463.997	396.141	116.497	229.5			373.423	428.789	335.53			500.378	373.524	90.9203		348.871	177.617		418.744					315.077	101.298	0.942908	0.73832	0.795367	0.400438
35	22609	AT1G70770	AT1G70770	Protein of unknown function DUF2359, transmembrane	plasma membrane,endoplasmic reticulum	35.2	not assigned.unknown	35.2	177.782	414.092	216.808	285.614	568.022	566.632				371.492	156.708	365.565	286.478		260.133		420.68				333.214	63.6826		307.155	214.312			405.169	271.656			299.573	69.3844	0.896962	0.642948	0.806405	0.400741
31	4029	AT5G59880	AT5G59880	ADF3 / actin depolymerizing factor 3	cytosol	31.1	cell.organisation	31.1	1010.39	1224.17	734.029	1480.03		922.78	1116.73	1195.03		1097.59	221.192	867.022	732.961		1464.12	1380.37	1458.41	1271.45	973.919	854.529	1125.35	280.414	1094.01	911.846	1096.6	1352.07	822.928	1189.7	1082.18	859.819	522.778	992.437	228.733	1.02529	0.845109	0.904193	0.401235
31	18046	AT2G29550	AT2G29550	TUB7 / tubulin beta-7 chain	cytosol	31.1	cell.organisation	31.1	264.242	261.342	330.148	323.336	185.15			192.107	244.731	257.294	52.5709		289.159	329.477		243.933	403.539			320.779	317.377	52.4827	202.075	247.941		422.529	35.0332				31.69	187.853	146.032	1.23352	0.111726	0.730113	0.405934
30	9464	AT1G22300	AT1G22300	GRF10, 14-3-3EPSILON, GF14 EPSILON / general regulatory factor 10	cytosol	30.7	signalling.14-3-3 proteins	30.7	813.848	1388.38	1424.26	902.92	868.292	1216.94	1528.6	998.913	1165.98	1145.35	248.587	1025.25	1045.27	1281.96	1149.53	994.728	1223.3	1305.81	1575.68	987.837	1176.6	182.219	1148.2	1144.45	1383.07	1166.27	1635.85	1237.63	1486.98	908.335	1080.06	1243.43	209.931	1.02728	0.778303	1.08563	0.406819
20	13173	AT3G12500	AT3G12500	ATHCHIB, PR3, PR-3, CHI-B, B-CHI, HCHIB / basic chitinase	extracellular	20.1	stress.biotic	20.1	211.134	417.814	364.314	832.146	864.285		392.491		669.565	535.964	233.877	775.077	381.185	596.075	904.122	927.957	831.342	533.909			707.095	191.309		570.836	574.273	665.246			649.671	652.608		622.527	41.1509	1.3193	0.191541	1.16151	0.40684
21	10601	AT4G35970	AT4G35970	APX5 / ascorbate peroxidase 5	#N/A	21.2.1	redox.ascorbate and glutathione.ascorbate	21.2	40.184	22.2678		64.9785	134.418	213.973	100.952		117.62	99.1991	60.1524	81.5891	42.1441	58.7726		65.5224					62.007	14.1493	177.842	111.205					52.1129		206.172	136.833	59.8415	0.625077	0.192556	1.37938	0.408649
29	8095	AT1G05190	AT1G05190	emb2394 / Ribosomal protein L6 family	plastid	29.2.1.1.1.2.6	protein.synthesis.ribosomal protein.prokaryotic.chloroplast.50S subunit.L6	29.2	698.576	645.3	676.601	441.661	662.324	612.211	616.753	639.899		624.166	74.1134	546.112	504.571	488.883	690.252	547.941	681.283		570.433	537.709	570.898	70.5327	628.778	654.249	650.174	808.001	663.087	530.492		226.207	2856.65	877.204	764.51	0.914658	0.190038	1.4054	0.411801
1.	26347	AT4G33010	AT4G33010	AtGLDP1, GLDP1 / glycine decarboxylase P-protein 1	mitochondrion	1.2.4.1	PS.photorespiration.glycine cleavage.P subunit	1.2.	1798.34	1698.91	1874.41	2003.48	1821.26	2336.05	1956.95	1713.21	1909.74	1901.37	181.561	1444.18	1596.7	1591.3	2014.63	1959.34	2035.31	1925.06	2180.49	2058.01	1867.22	241.437	1339.2	2833.28	2089.46	2044.4	1634.09	2056.16	2296.24	1943.64	2038.14	2030.51	389.023	0.982041	0.753636	1.06792	0.412493
31	10425	AT3G63190	AT3G63190	RRF, HFP108, cpRRF, AtcpRRF / ribosome recycling factor, chloroplast precursor	plastid	31.2	cell.division	31.2	883.423	824.749	1023.74			876.909		1202.51	1022.5	972.306	127.104	1037	635.736	713.27	807.406	438.049	562.261		444.977	811.836	681.317	190.969	655.084	828.858	950.804	1069.96	499.44		652.904	1189.32	1192.31	879.835	245.946	0.700723	0.00815457	0.904895	0.414072
29	21947	AT3G23990	AT3G23990	HSP60, HSP60-3B / heat shock protein 60	mitochondrion	29.6	protein.folding	29.6	653.922	978.408	1095.79	1277.33	1579.99	1218.51	1322.79	1824.69	1389.93	1260.15	319.322	1129.12	915.247	1231.52	1314.23	1191.48	1458.37	1177.41	1391.59	981.049	1198.89	167.373	847.54	751.567	1273.99	1313.81	1266.03	1274.96	1208.39	1315.58	1082.46	1148.26	199.131	0.951386	0.639381	0.911207	0.415111
23	13568	AT3G09820	AT3G09820	ADK1, ATADK1 / adenosine kinase 1	plastid	23.3.2.1	nucleotide metabolism.salvage.nucleoside kinases.adenosine kinase	23.3	1338.93	1126.93	828.273	1228.3	1548.44	1291.21	1600.96	1296.83	1220.02	1275.54	214.097	1247.34	1152.27	1560.18	1443.73	1482	1480.83	964.667	1095.38	1497.13	1324.84	201.77	1239.6	1225.49	1076.71	1258.81	1115.62	1395.39	127.958	1266.86	1589.85	1144.03	386.395	1.03864	0.641988	0.896899	0.415599
29	20848	AT3G62120	AT3G62120	Class II aaRS and biotin synthetases superfamily protein	cytosol	29.1.40	protein.aa activation.bifunctional aminoacyl-tRNA synthetase	29.1	396.698	178.94	302.415	410.841	462.39	447.383		411.05	212.705	352.803	101.265	161.076	270.656	364.935	331.186	344.021				323.811	299.281	68.1318	337.436	409.205	268.224		387.991	198.866	400.153		141.936	306.259	97.8689	0.848295	0.295489	0.868074	0.41565
35	5264	AT4G01150	AT4G01150	unknown protein; FUNCTIONS IN: molecular_function unknown; INVOLVED IN: biological_process unknown; LOCATED IN: thylakoid, chloroplast thylakoid membrane, chloroplast, plastoglobule, chloroplast envelope; EXPRESSED IN: 23 plant structures; EXPRESSED DURING: 14 growth stages; BEST Arabidopsis thaliana protein match is: unknown protein (TAIR:AT4G38100.1); Has 323 Blast hits to 323 proteins in 59 sp…	plastid	35.2	not assigned.unknown	35.2	820.402		1035.53		1016.8			1494.02	1437.8	1160.91	260.79	991.049	1076.15	778.912	1436.33	744.894	1050.42	1570.2		870.027	1064.75	278.667	533.152	884.596	1002.94	1103.67	921.203		1555.93			1000.25	304.765	0.917165	0.580558	0.861607	0.416534
33	12807	AT1G18080	AT1G18080	ATARCA, RACK1A_AT, RACK1A / Transducin/WD40 repeat-like superfamily protein	cytosol	33.99	development.unspecified	33.9	1107.27	1128.96	1079	1274.61	1139.48	1240.97	1380.3	1352.57	1209.25	1212.49	102.013	1266.92	955.787	1030.21	1391.06	1616.18	1381.92	1277.16	1084.16	1226.35	1247.75	193.016	1110.44	1042.06	1017.35	1326.71	1337.84	1409.21	1072.7	873.124		1148.68	175.759	1.02908	0.655857	0.947372	0.416707
26	11124	AT2G10940	AT2G10940	Bifunctional inhibitor/lipid-transfer protein/seed storage 2S albumin superfamily protein	plastid	26.21	misc.protease inhibitor/seed storage/lipid transfer protein (LTP) family protein	26.2	1274.24		1550.27	1410.05	1415.22		485.906			1227.14	380.759	558.322	1248.85	945.753	1411.72	1516.64	1271.85				1158.85	321.162	1302.96		1608.95			1331.64				1414.52	137.982	0.944357	0.782071	1.1527	0.417033
13	19664	AT3G17760	AT3G17760	GAD5 / glutamate decarboxylase 5	#N/A	13.1.1.1.1	amino acid metabolism.synthesis.central amino acid metabolism.GABA.Glutamate decarboxylase	13.1	291.641	32.2827						96.3601	326.848	186.783	125.16	174.222		78.8176		242.253		55.6602			137.738	74.9382	24.4891		230.4			48.4104				101.1	91.949	0.737425	0.586087	0.541269	0.418777
29	14158	AT2G46290	AT2G46290	Transducin/WD40 repeat-like superfamily protein	cytosol	29.2.3	protein.synthesis.initiation	29.2	100.865	291.098	63.8409	75.2177			407.438			187.692	137.484										#DIV/0!	#DIV/0!		77.8123		276.141		279.698	497.014			282.666	148.292	#DIV/0!	#DIV/0!	1.50601	0.419318
26	14574	AT1G29670	AT1G29670	GDSL-like Lipase/Acylhydrolase superfamily protein	extracellular	26.28	misc.GDSL-motif lipase	26.2	589.581	407.356	395.891	427.695	491.798	605.056		538.33	363.397	477.388	86.471	555.379	567.696	566.494	290.616	458.271		586.003	468.556	465.874	494.861	91.5098	444.576	309.163	411.678	392.761	612.853		474.292	526.421	325.572	437.164	94.6871	1.0366	0.718985	0.915743	0.420621
26	8812	AT2G32520	AT2G32520	alpha/beta-Hydrolases superfamily protein	cytosol	26.1	misc.misc2	26.1		409.572	310.142	325.466					232.417	319.399	62.8878										#DIV/0!	#DIV/0!	539.531	213.12	676.638		109.132		564.193			420.523	219.262	#DIV/0!	#DIV/0!	1.31661	0.422489
29	8085	AT1G32990	AT1G32990	PRPL11 / plastid ribosomal protein l11	plastid	29.2.1.1.1.2.11	protein.synthesis.ribosomal protein.prokaryotic.chloroplast.50S subunit.L11	29.2		497.623	606.893	649.703	667.851		606.413	512.644	639.5	597.232	61.854	423.575	338.96	550.186	332.142	677.443	678.45		639.318	579.883	527.494	134.881	235.727	415.791	595.257	612.496	760.679	663.505		392.646	653.525	541.203	163.883	0.883231	0.247968	0.906185	0.423422
16	12742	AT5G48180	AT5G48180	NSP5 / nitrile specifier protein 5	cytosol	16.5.1.3.2	secondary metabolism.sulfur-containing.glucosinolates.degradation.nitrilespecifier protein	16.5	264.033	232.382	260.805				225.439			245.665	16.9715										#DIV/0!	#DIV/0!	247.636		155.064						243.242	215.314	42.6408	#DIV/0!	#DIV/0!	0.876454	0.423785
29	19237	AT1G51710	AT1G51710	UBP6, ATUBP6 / ubiquitin-specific protease 6	cytosol	29.5.11.5	protein.degradation.ubiquitin.ubiquitin protease	29.5	177.551	151.244				325.99	277.968			233.188	71.463										#DIV/0!	#DIV/0!	186.552	310.419	205.902		172.56	1044.72				384.031	333.88	#DIV/0!	#DIV/0!	1.64687	0.424908
29	7751	AT2G27530	AT2G27530	PGY1 / Ribosomal protein L1p/L10e family	cytosol	29.2.1.2.2.510	protein.synthesis.ribosomal protein.eukaryotic.60S subunit.L10A	29.2					1811.59			830.219	276.704	972.837	634.677	372.119			446.286	965.246	1654.35		1016.26		890.851	462.799	270.249		585.571			935.724			301.189	523.183	268.02	0.915725	0.881038	0.537791	0.4264
29	7295	AT3G07110	AT3G07110	Ribosomal protein L13 family protein	cytosol	29.2.1.2.2.513	protein.synthesis.ribosomal protein.eukaryotic.60S subunit.L13A	29.2		366.631	273.185			1016.49				552.102	330.581	361.132	274.089	350.476	549.265	370.28	334.996				373.373	84.6089	226.366		261.613	545.409	240					318.347	131.695	0.676275	0.525703	0.576609	0.426424
23	26743	AT1G29900	AT1G29900	CARB / carbamoyl phosphate synthetase B	plastid	23.1.1.1	nucleotide metabolism.synthesis.pyrimidine.carbamoyl phosphate synthetase	23.1	273.552	525.918	287.041	222.807						327.33	117.13	294.944	305.651	306.785	272.599			349.287			305.853	24.9492	328.016	275.732	307.283	355.113		600.58		539.544		401.045	123.108	0.934389	0.774033	1.2252	0.427656
1.	12469	ATCG00540	ATCG00540	PETA / photosynthetic electron transfer A	plastid	1.1.3.4	PS.lightreaction.cytochrome b6/f.apocytochrome f (CYF)	1.1.	2491.18	2500.68	2471.57	2093.44	2718.48	3143.59	3655.43	3036.93	3547.59	2850.99	498.903	2770.88	2280.96	2892.61	2792.71	3327.59	3306.44	3339.69	3288	3603.96	3066.98	387.006	2787.49	2566.98	2693.69	2580.92	3191.87	3065.23	4021.85	3685.91	3130.54	3080.5	473.353	1.07576	0.348539	1.0805	0.359289
29	10100	AT5G20920	AT5G20920	EIF2 BETA, EMB1401 / eukaryotic translation initiation factor 2 beta subunit	cytosol	29.2.3	protein.synthesis.initiation	29.2	316.886	202.847	414.137						367.606	325.369	78.6562	348.234	312.618	184.959	356.3			308.15		297.837	301.35	56.1994	230.099	339.369	283.413					235.743	319.255	281.576	43.6202	0.926179	0.663564	0.865405	0.429845
13	16424	AT1G80560	AT1G80560	ATIMD2, IMD2 / isopropylmalate dehydrogenase 2	plastid	13.1.4.4.3	amino acid metabolism.synthesis.branched chain group.leucine specific.3-isopropylmalate dehydrogenase	13.1	287.958	181.643	169.858	224.568	134.717	141.941	127.141	118.293	125.803	167.991	53.2157	129.664		148.002	317.032		117.646	161.88			174.845	72.6898	169.587		44.2055			121.848	39.8986	241.123	199.026	135.948	75.2918	1.0408	0.872332	0.809255	0.429874
29	3070	AT4G16500	AT4G16500	Cystatin/monellin superfamily protein	extracellular	29.5.3	protein.degradation.cysteine protease	29.5	628.005	512.912	487.97				558.966			546.963	53.2718		497.361	737.227		830.366	713.635	119.231			579.564	254.715	556.061	573.405		1728.62		466.092			479.418	760.718	485.743	1.0596	0.814542	1.3908	0.430439
1.	16040	AT1G32060	AT1G32060	PRK / phosphoribulokinase	plastid	1.3.12	PS.calvin cycle.PRK	1.3.	2703.1	3257.7	3336.7	2843.9	3687.89	3870.82	4308.56	3462.1	4324.99	3532.86	542.608	2858.41	3136.35	2783.29	3595.52	3587.53	3825.14	4557.81	4487.06	4432.79	3695.99	649.589	3245.91	3396.9	3756.27	3339.78	3832.04	3983.01	4684.61	4366.04	3082.06	3742.96	506.274	1.04617	0.59342	1.05947	0.435067
16	11120	AT5G16440	AT5G16440	IPP1 / isopentenyl diphosphate isomerase 1	plastid	16.1.2.7	secondary metabolism.isoprenoids.mevalonate pathway.isopentenyl pyrophosphate:dimethyllallyl pyrophosphate isomerase	16.1	206.687	193.364	288.134	512.373	416.448	122.582			279.789	288.483	125.265	160.025	125.153	240.734	249.64						193.888	52.8538		61.8983	249.019		285.56			307.594		226.018	97.0364	0.672096	0.147407	0.783471	0.435687
26	13829	AT4G27520	AT4G27520	ENODL2, AtENODL2 / early nodulin-like protein 2	plasma membrane	26.19	misc.plastocyanin-like	26.1		1169.8	1297.53	1084.73	1337.82	1064.99	768.131	1092.41	1221.2	1129.58	165.753	1237.42	1035.67	520.449	1284.22	895.73	1219.67	1558.68	1068.05		1102.48	287.28	1042.27	910.553	936.139		858.168	1172.02	1549.17	780.407		1035.53	240.401	0.976016	0.832785	0.916744	0.437341
4.	18773	AT3G03250	AT3G03250	UGP, UGP1, AtUGP1 / UDP-GLUCOSE PYROPHOSPHORYLASE 1	cytosol	4.1.1	glycolysis.cytosolic branch.UGPase	4.1.	1462.07	1664.96	1480.05	1641.7	1640.42	1984.25	1611.1	1422.14	1496.04	1600.3	160.282	1739.07	1656.88	1682.49	1534.04	1744.86	2048.16	1237.32	1626.4	2006.62	1697.32	228.011	1459.2	1728.67	1560.64	1908.34	1481.22	1376.26	1887.9	1670.32	1996.95	1674.39	208.904	1.06062	0.34117	1.04629	0.438566
16	19822	AT4G31500	AT4G31500	CYP83B1, SUR2, RNT1, RED1, ATR4 / cytochrome P450, family 83, subfamily B, polypeptide 1	endoplasmic reticulum	16.5.1.1.4.1	secondary metabolism.sulfur-containing.glucosinolates.synthesis.shared.CYP83B1 phenylacetaldoxime monooxygenase	16.5	87.9879	181.443	274.803	229.257		207.17	530.573			251.873	136.948	172.503		154.599	296.697	244.478				216.477	216.951	50.9524	461.896	207.248	156.675	224.747	325.019	1066.84	225.381	175.742	240.539	342.676	270.358	0.861351	0.615704	1.36052	0.438682
26	17752	AT1G78850	AT1G78850	D-mannose binding lectin protein with Apple-like carbohydrate-binding domain	extracellular	26.16	misc.myrosinases-lectin-jacalin	26.1	2306.38	2669.1	2544.9	2908.41	3061.3	3375.37	3595.01	3760.37	3557.99	3086.53	486.134	2729.28	2644.35	2853.22	2847.13	3001.57	3361.37	3949	3060.33	3902.09	3149.81	458.413	2333	2343.62	2520.28	2882.49	2797.13	3030.05	3063.88	3493.41	3655.67	2902.17	441.339	1.0205	0.792237	0.940268	0.438807
10	14918	AT5G45280	AT5G45280	Pectinacetylesterase family protein	extracellular	10.8.2	cell wall.pectin*esterases.acetyl esterase	10.8	97.2754	249.82	220.207	209.741	348.791		89.7851			202.603	89.2402	378.596	55.6708		71.6627		154.658	654.392			262.996	227.105	163.781	162.288	164.5	248.233		360.297	443.757	201.416		249.182	103.167	1.29808	0.637193	1.2299	0.439137
2.	25076	AT5G20830	AT5G20830	SUS1, ASUS1, atsus1 / sucrose synthase 1	cytosol	2.2.1.5	major CHO metabolism.degradation.sucrose.Susy	2.2.	699.711	720.301	809.319	954.301	1160.73	1088.64	717.43	726.735	645.356	835.836	175.843	766.574	770.759	778.27	802.952	1082.31	903.211	410.474	1529.8	179.757	802.678	359.286	814.105	1081.49	1216.77	961.918	913.799	907.959	771.724		599.272	908.38	177.157	0.96033	0.81871	1.08679	0.439849
34	10398	AT5G15090	AT5G15090	VDAC3, ATVDAC3 / voltage dependent anion channel 3	mitochondrion	34.20	transport.porins	34.2	2888.57	2789.32	3307.17	2760.49	1058.44	1267.54	1284.26	4073.63	1303.18	2303.62	1032.3	3043.5	662.951	2970.61	1232.01	3525.68	4089.44	3968.1	3808.58	1031.68	2703.62	1279.25	3059.8	3308.17	3171.39	984.069	4250.37	1159.72	4340.57	3819.68	860.581	2772.71	1321.75	1.17364	0.501584	1.20363	0.441118
10	14429	AT5G15650	AT5G15650	RGP2, ATRGP2 / reversibly glycosylated polypeptide 2	golgi	10.5.5	cell wall.cell wall proteins.RGP	10.5	433.454	516.612		748.798		526.59	538.986		933.746	616.365	171.135	632.191	538.347	728.956	820.115	839.104	1767.42	952.34	1011.64	828.307	902.047	335.754	496.951	872.139	730.3	614.203	403.833	992.708	1572.03		292.41	746.822	381.045	1.4635	0.0649315	1.21166	0.441737
1.	16211	AT1G12900	AT1G12900	GAPA-2 / glyceraldehyde 3-phosphate dehydrogenase A subunit 2	plastid	1.3.4	PS.calvin cycle.GAP	1.3.	1799.43	1876.85	2004.96	2049.86		2190.52	2639.87	2745.45	2608.14	2239.39	348.339	995.119	1617.72	835.778	2153.93	2078.31	2146.88	2625.38	2496.68	2475.85	1936.18	613.759	1885.44	2013.13	2165.31	2276.65	2454.8	2380.85	2835.83	2616.8	2726.14	2372.77	302.718	0.864604	0.253645	1.05956	0.44491
29	8479	AT2G18110	AT2G18110	Translation elongation factor EF1B/ribosomal protein S6 family protein	cytosol	29.2.4	protein.synthesis.elongation	29.2	630.275	608.785	174.106			742.045		711.824	837.172	617.368	211.936	515.349		154.521	138.14				499.332	428.543	347.177	166.653	413.175	597.7	659.149	864.932	715.781		403.88	235.276	267.572	519.683	209.878	0.56235	0.0609349	0.841772	0.446475
1.	10013	AT2G34420	AT2G34420	LHB1B2, LHCB1.5 / photosystem II light harvesting complex gene B1B2	plastid	1.1.1.1	PS.lightreaction.photosystem II.LHC-II	1.1.	32.5641				674.483		168.554	5363.13	1286.97	1505.14	1978.72	753.142				1634.31				1695.75	1361.07	430.602	50.5779			524.637				1326.14		633.783	526.432	0.904281	0.895064	0.421079	0.447202
34	2732	AT3G01390	AT3G01390	VMA10, AVMA10 / vacuolar membrane ATPase 10	vacuole	34.1	transport.p- and v-ATPases	34.1	865.473		836.385	1178.62	1172.15					1013.16	162.571	844.457	959.828	959.862	1171.05	1398.1	980.663	1204.31	1362.9	983.108	1096.03	184.469	384.795	891.838	710.99	882.683	1125.12	767.699	1009.57	1299.11	1117.69	909.943	255.495	1.0818	0.495419	0.898125	0.449904
35	8882	AT4G02450	AT4G02450	HSP20-like chaperones superfamily protein	cytosol	35.1.40	not assigned.no ontology.glycine rich proteins	35.1	1158.62	916.479	1084.28	1255.66			1598.16	1686.05	1302.63	1285.98	254.147	898.607	1095.62	1330.25	1235.43	900.723	970.316	1507.01	1347.64	1085.89	1152.39	203.016	920.968	1327.56	742.037			1127.24	1526.68	1076.52	1463.04	1169.15	265.558	0.896114	0.311952	0.909147	0.451335
35	6185	AT2G22170	AT2G22170	Lipase/lipooxygenase, PLAT/LH2 family protein	extracellular	35.1	not assigned.no ontology	35.1	977.432	1009.18	875.891	1049.08	1320.48	1513.43	1777.15	1232.82	1279.37	1226.09	270.981	836.985	876.414	1028.09	1304	1444.81	1149.38	2933.3	1526.69	1051.91	1350.18	602.711	971.21	798.035	876.578	1161.28	1029.92	2505.35	1316.63	2399.53	1614.74	1408.14	604.381	1.1012	0.605809	1.14848	0.45318
19	15449	AT5G08280	AT5G08280	HEMC / hydroxymethylbilane synthase	plastid	19.5	tetrapyrrole synthesis.porphobilinogen deaminase	19.5	588.863	863.413	685.966			652.37	628.997			683.922	95.1522	646.675	632.364	461.793	664.04	211.592		707.785	498.212		546.066	159.868	640.43	838.573	649.462	999.084	218.74	770.754	1035.07	923.199	739.442	757.195	232.278	0.798433	0.119011	1.10714	0.45547
27	6534	AT1G10200	AT1G10200	WLIM1 / GATA type zinc finger transcription factor family protein	cytosol	27.3.67	RNA.regulation of transcription.putative transcription regulator	27.3	675.717	363.131		862.536			366.101		37.1763	460.932	284.797	158.21	189.983	118.46			420.762				221.854	117.602			337.556	446.08	305.413		275.428			341.119	64.4588	0.481316	0.183558	0.740064	0.456197
8.	9650	AT1G70410	AT1G70410	ATBCA4, BCA4, CA4 / beta carbonic anhydrase 4	plasma membrane	8.3	TCA / org transformation.carbonic anhydrases	8.3	187.162	410.037	332.677	639.095	200.74	308.211	502.682	626.213	295.998	389.202	158.714	363.253	578.318	588.699	392.01	521.002	630.147	585.956	556.564	570.9	531.872	87.0597	479.67	154.215	563.583	690.549	606.98	191.219	222.978	608.64	600.263	457.566	197.066	1.36657	0.0449783	1.17565	0.456374
8.	19328	AT5G14590	AT5G14590	Isocitrate/isopropylmalate dehydrogenase family protein	plastid	8.1.4	TCA / org transformation.TCA.IDH	8.1.	406.657	533.163	296.913	688.428	155.028	544.233	127.367		631.735	422.94	198.818	496.795	488.993	185.504	454.562	426.769	367.287	169.744	363.595	529.949	387.022	123.727	361.313	279.537	667.308	247.642	382.801	190.166	341.686		357.85	353.538	133.654	0.915074	0.687203	0.835905	0.457905
30	10110	AT5G16050	AT5G16050	GRF5, GF14 UPSILON / general regulatory factor 5	cytosol	30.7	signalling.14-3-3 proteins	30.7	152.491		91.3111	658.017				259.488	440.154	320.292	206.258		522.546	337.845			439.135	394.841		407.072	420.288	60.7139	17.3991	202.787	250.337	423.645	301.463		370.224	19.1256		226.426	147.842	1.3122	0.397664	0.706935	0.45906
13	18966	AT4G27070	AT4G27070	TSB2 / tryptophan synthase beta-subunit 2	plastid	13.1.6.5.5	amino acid metabolism.synthesis.aromatic aa.tryptophan.tryptophan synthase	13.1		52.8887		36.759	41.106			254.713		96.3668	91.6118										#DIV/0!	#DIV/0!	34.502		58.8709		60.6773					51.3501	11.9362	#DIV/0!	#DIV/0!	0.532861	0.459631
29	7261	AT4G13170	AT4G13170	Ribosomal protein L13 family protein	cytosol	29.2.1.2.2.513	protein.synthesis.ribosomal protein.eukaryotic.60S subunit.L13A	29.2	16.6989						34.9776		174.744	75.4736	70.5904										#DIV/0!	#DIV/0!	16.3722	76.1321				1021.61				371.372	460.436	#DIV/0!	#DIV/0!	4.92056	0.460125
27	26367	AT3G21480	AT3G21480	BRCT domain-containing DNA repair protein	#N/A	27.3.99	RNA.regulation of transcription.unclassified	27.3		74.0265				284.427		583.293		313.915	208.95	1000.34		69.9822	447.18				515.896		508.349	330.913			81.6744			92.3548	340.294			171.441	119.477	1.61938	0.457448	0.546138	0.460759
15	9526	AT5G01600	AT5G01600	ATFER1, FER1 / ferretin 1	plastid	15.2	metal handling.binding, chelation and storage	15.2	553.288	539.434	534.476	269.191					265.567	432.391	134.878	263.626	320.864	327.336	462.839		267.521	312.897			325.847	66.1248	423.346		424.021				224.977			357.448	93.6715	0.753593	0.202207	0.826677	0.461297
17	25723	AT3G45140	AT3G45140	LOX2, ATLOX2 / lipoxygenase 2	plastid	17.7.1.2	hormone metabolism.jasmonate.synthesis-degradation.lipoxygenase	17.7	1517.43	857.608	1241.48	1999.85	2167.84	2292.94	1728.13	1419.38	1791.13	1668.42	433.645	1560.89	1555.11	1637.67	1646.6	2268.07	1776.51	1603.61	1426.41	1667.79	1682.52	225.601	1397.38	1582.03	1527.27	1603.79	1629.42	1469.52	1814.88	1255.12	1618.22	1544.18	149.807	1.00845	0.936328	0.925534	0.461618
29	16764	AT1G09640	AT1G09640	Translation elongation factor EF1B, gamma chain	cytosol	29.2.4	protein.synthesis.elongation	29.2	1191.21	1356.29	904.878	1553.32	1760.1	1539.71	1867.34	1675.02	1632.12	1497.78	283.866	1453.47	1241.57	1174.44	1536.09	1760.21	594.613	540.639	928.43	1199.54	1158.78	387.747	1284.77	1307.98	1406.52	1695.67	1757.39	1595.77	894.653	1315.66	1322.82	1397.91	245.78	0.773667	0.0649413	0.933328	0.463061
1.	5095	AT1G55670	AT1G55670	PSAG / photosystem I subunit G	plastid	1.1.2.2	PS.lightreaction.photosystem I.PSI polypeptide subunits	1.1.	1369.01	1307.46	1013.71		1066.2		2235.89			1398.45	440.197	1471.3	1513.12	1576.27	2089.93			2325.66	2255.41	2011.47	1891.88	336.749	767.714	1493.86	1565.48	1961.7	873.844	1795.02	2042.24	1979.52	1998.96	1608.7	459.398	1.35284	0.0988941	1.15034	0.463396
13	18499	AT2G20610	AT2G20610	SUR1, HLS3, RTY, ALF1, RTY1 / Tyrosine transaminase family protein	#N/A	13.2.6.2	amino acid metabolism.degradation.aromatic aa.tyrosine	13.2	331.871	135.867		145.009		206.429				204.794	78.2249	170.668	135.389	164.894					147.915		154.717	13.9451	145.473	170.534					1542.95			619.654	652.952	0.755474	0.350507	3.02574	0.464015
3.	15544	AT2G27680	AT2G27680	NAD(P)-linked oxidoreductase superfamily protein	plastid	3.5	minor CHO metabolism.others	3.5	334.118	224.229	241.972		507.941	273.803		337.669	440.154	337.127	96.8148		195.102	303.633	364.394		420.618				320.937	83.6045	336.765	361.096	337.618	517.917	538.568	146.832	462.954			385.964	124.893	0.951977	0.802885	1.14486	0.464529
31	5647	AT4G34870	AT4G34870	ROC5, ATCYP1 / rotamase cyclophilin 5	cytosol	31.3.1	cell.cycle.peptidylprolyl isomerase	31.3	1960.26	1892.94	2315.22	2744.8	2758.36	2876.65	2961.91	2863.28	3017.32	2598.97	406.519	2270.09	2211.46	2217.17	2824.7	2713.45	2214.13	3107.6	2627.16	2105.29	2476.78	330.843	1629.02	2368.42	2368.27	2593.09	2176.79	2659.71	2885.81	2778.9	2642.47	2455.83	359.21	0.952986	0.519412	0.944924	0.466465
35	5037	AT3G07480	AT3G07480	2Fe-2S ferredoxin-like superfamily protein	plastid	35.2	not assigned.unknown	35.2	265.724	313.1	392.674	257.723						307.305	53.6398										#DIV/0!	#DIV/0!	374.446	312.949	312.367		293.956	384.376				335.619	36.5382	#DIV/0!	#DIV/0!	1.09214	0.466705
29	6053	AT5G41520	AT5G41520	RNA binding Plectin/S10 domain-containing protein	cytosol	29.2.1.2.1.10	protein.synthesis.ribosomal protein.eukaryotic.40S subunit.S10	29.2	443.228		524.139		153.278		555.862			419.127	158.887	354.75	341.966	378.655			490.639				391.503	58.7319				377.417		386.946	227.626		2495.37	871.84	939.473	0.934091	0.792289	2.08014	0.467863
35	22562	AT3G23940	AT3G23940	dehydratase family	plastid	35.1	not assigned.no ontology	35.1	320.939	259.635	316.717	329.848	425.407					330.509	53.4993	132.243	312.618	458.543	254.948		475.469				326.764	128.589	213.45	296.648			252.409		366.25	368.895		299.53	61.4841	0.988669	0.959064	0.906269	0.469346
29	21463	AT5G26360	AT5G26360	TCP-1/cpn60 chaperonin family protein	cytosol	29.6	protein.folding	29.6	992.139	301.756	240.678				420.483			488.764	297.728	150.242	309.794	600.96	266.925	185.401		368.77			313.682	147.723	339.707		324.731			375.718				346.719	21.3975	0.641786	0.396844	0.709379	0.469906
31	11148	AT1G30630	AT1G30630	Coatomer epsilon subunit	golgi	31.4	cell.vesicle transport	31.4	392.738		282.085				272.836	303.711		312.842	47.4689										#DIV/0!	#DIV/0!	233.318	69.6042			389.088					230.67	130.442	#DIV/0!	#DIV/0!	0.737336	0.471071
1.	1652	ATCG00580	ATCG00580	PSBE / photosystem II reaction center protein E	plastid	1.1.1.2	PS.lightreaction.photosystem II.PSII polypeptide subunits	1.1.										#DIV/0!	#DIV/0!		1004.53			2155.59		1753.69			1637.94	476.992										#DIV/0!	#DIV/0!	#DIV/0!	#DIV/0!	#DIV/0!	#DIV/0!
20	22736	AT1G56410	AT1G56410	ERD2, HSP70T-1 / heat shock protein 70 (Hsp 70) family protein	cytosol	20.2.1	stress.abiotic.heat	20.2	57.0451			70.9172	138.402		146.596	115.28	185.149	118.898	44.1169	37.4316	52.0149	1632.05	227.942	74.6914	102.045	135.738	48.7108	124.054	270.52	484.562	62.4867		89.2059	49.1389	53.3563	1460.99	57.3444		125.77	271.185	486.377	2.27522	0.404279	2.28082	0.473742
21	10934	AT4G35000	AT4G35000	APX3 / ascorbate peroxidase 3	peroxisome	21.2.1	redox.ascorbate and glutathione.ascorbate	21.2	423.982	513.532	601.594	558.471	713.54	570.979	649.703		667.63	587.429	86.3856	585.683	459.319	496.376	624.06	710.261	508.334	436.592	769.891	346.278	548.533	128.224	513.521	507.45	516.532	640.294		526.3	530.941	664.614		557.093	61.0893	0.933786	0.497603	0.948359	0.473872
21	20144	AT1G77510	AT1G77510	ATPDIL1-2, PDI6, ATPDI6, PDIL1-2 / PDI-like 1-2	endoplasmic reticulum	21.1.1	redox.thioredoxin.PDIL	21.1	498.49	508.458	478.2	396.874	756.949	489.316	458.365	388.045	545.173	502.208	101.972	477.172	544.765	599.928	572.163	464.194	859.979		512.88	525.967	569.631	117.6	372.61	462.432	497.076	479.941	533.17	429.774	683.687	490.561	199.561	460.979	122.235	1.13425	0.258465	0.917905	0.474757
29	18772	AT3G52500	AT3G52500	Eukaryotic aspartyl protease family protein	extracellular	29.5	protein.degradation	29.5	454.322				461.723	179.351				365.132	131.402	240.143	447.986	473.762	244.821	336.168	356.16			536.058	376.443	105.561	568.463	481.783	270.254			495.543				454.011	111.088	1.03098	0.919245	1.24342	0.477488
20	6283	AT1G76180	AT1G76180	ERD14 / Dehydrin family protein	nucleus	20.2.99	stress.abiotic.unspecified	20.2	1344.35	75.6439	89.3085	130.817	1866.03	1647.69	1662.45		2471.38	1160.96	874.922	1009.66	1079.68	82.8655			1665.99	1630.23	257.08	1668.74	1056.32	617.049	1071.26	1155.4	36.6531	2230.18	1817.94	1479.13	2015.38		1904.58	1463.82	661.199	0.909869	0.80534	1.26087	0.477921
29	7051	AT3G12490	AT3G12490	ATCYSB, ATCYS6, CYSB / cystatin B	extracellular	29.5.3	protein.degradation.cysteine protease	29.5	465.115	373.677	286.657		611.224		341.138	489.256		427.845	107.374	460.243	525.044	290.38	343.164	623.654		585.531	393.936	686.877	488.603	131.57	376.777	416.022	397.117	46.8625	513.875		380.283		477.999	372.705	141.288	1.14201	0.397004	0.871122	0.478027
8.	23023	AT5G66760	AT5G66760	SDH1-1 / succinate dehydrogenase 1-1	mitochondrion	8.1.7	TCA / org transformation.TCA.succinate dehydrogenase	8.1.	391.487	433.9	552.803	1436.26	155.558	347.687	573.388		498.402	548.686	357.734	292.746	1617.5	1316.78	428.756	594.013	474.689	350.515	230.462		663.183	481.587	499.064	435.471	389.962	704.163	394.713	278.539	559.456	541.935	168.38	441.298	149.94	1.20867	0.622093	0.804281	0.47823
10	14249	AT3G02230	AT3G02230	RGP1, ATRGP1 / reversibly glycosylated polypeptide 1	golgi	10.5.5	cell wall.cell wall proteins.RGP	10.5	683.915	640.625	1307.65	911.828	1554.57	1304.68	1141.37	1318.99	958.321	1091.33	294.442	701.819	979.509	697.701	976.639	1306.88		1207.97	1084.23	1262.32	1027.13	220.429	590.543	626.11	874.402	918.098	1297.08	230.55	1572.03	1773.51	640.544	946.984	476.058	0.94118	0.637315	0.867737	0.478397
8.	22559	AT3G06650	AT3G06650	ACLB-1 / ATP-citrate lyase B-1	cytosol	8.2.11	TCA / org transformation.other organic acid transformatons.atp-citrate lyase	8.2.	269.129	151.598	303.285	316.865		214.578	268.529	377.934	316.26	277.272	64.9657	290.472	387.949	371.98	289.783					205.821	309.201	65.6623		237.763		204.085	299.354			272.955		253.539	35.9533	1.11515	0.457851	0.914406	0.478481
8.	20139	AT1G48030	AT1G48030	mtLPD1 / mitochondrial lipoamide dehydrogenase 1	mitochondrion	8.1.1.3	TCA / org transformation.TCA.pyruvate DH.E3	8.1.	885.229	1413.15	1088.45	839.703	1265	1622.58	1330.75	1973.93	1286.08	1300.54	333.677	905.199	890.042	1003.32	1091.01	1151.58	704.972	2119.41	1486.84	1350.47	1189.2	398.627	1764.87	576.707	1059.86	1271.2	1690.05	548.651	1601.53	1346.48	499.813	1151.02	477.033	0.914391	0.553423	0.88503	0.479262
27	24508	AT5G26742	AT5G26742	emb1138 / DEAD box RNA helicase (RH3)	plastid	27.1.2	RNA.processing.RNA helicase	27.1		298.875	290.399	440.473						343.249	68.8347	257.646	187.912	246.203					217.508	235.143	228.882	24.3905	371.444	244.754			267.154					294.451	55.2053	0.66681	0.135863	0.857834	0.479782
8.	17008	AT2G20420	AT2G20420	ATP citrate lyase (ACL) family protein	mitochondrion	8.1.6	TCA / org transformation.TCA.succinyl-CoA ligase	8.1.	1016.9	910.297	629.084	1195.31	1574.05	764.015	594.52	867.88	638.114	910.019	299.859	1121.9	1943.44	1006.34	1456.84	565.962	1428.17	1774.54	865.188		1270.3	435.747	737.853	901.92	1430.7	656.972	1236.17	1564.7	491.109	1238.77	982.148	1026.71	344.167	1.3959	0.0903612	1.12822	0.480295
20	5097	AT3G53990	AT3G53990	Adenine nucleotide alpha hydrolases-like superfamily protein	cytosol	20.2.2	stress.abiotic.cold	20.2	384.701	441.389	380.78		525.327	532.867		482.082	384.861	447.43	61.9872	476.732	372.168	415.339		486.708	505.727		474.428		455.184	46.3004		365.77	323.832			447.954		506.568		411.031	70.9629	1.01733	0.816949	0.91865	0.481749
29	4270	AT2G32060	AT2G32060	Ribosomal protein L7Ae/L30e/S12e/Gadd45 family protein	cytosol	29.2.1.2.1.12	protein.synthesis.ribosomal protein.eukaryotic.40S subunit.S12	29.2	837.611	448.236					952.233			746.026	215.707	1050.78	868.086	464.09			1076.43			1038.99	899.675	229.876	985.686	687.178	751.535	864.888	1125.18					882.893	158.21	1.20596	0.463861	1.18346	0.48206
35	10862	AT1G54780	AT1G54780	TLP18.3 / thylakoid lumen 18.3 kDa protein	plastid	35.1	not assigned.no ontology	35.1	854.564	995.446	980.472	1045.82	1178.09		1097.48	765.953	1052.57	996.299	123.645	991.928	832.726	684.078	879.048	890.691	907.85	1313.06	1242.65	1133.95	986.22	193.23	1105.6	1033.5	1006.37		894.98	974.002	1037.34	1092.86	1142.28	1035.87	74.154	0.989883	0.904835	1.03971	0.482344
8.	19592	AT2G47510	AT2G47510	FUM1 / fumarase 1	mitochondrion	8.1.8	TCA / org transformation.TCA.fumarase	8.1.	324.321	542.225	455.342	373.078	488.159	542.283	473.613	1382.13	625.46	578.513	296.609	689.533	573.444	625.928	987.091	687.928	1356.39	497.211		618.843	754.546	264.322	578.595	551.677	536.972	443.125	668.443	586.824		368.141	219.582	494.17	134.68	1.30429	0.243012	0.854207	0.483822
15	19415	AT4G14040	AT4G14040	EDA38, SBP2 / selenium-binding protein 2	cytosol	15	metal handling	15	214.863	173.223	248.992	136.858					228.156	200.418	40.291	208.558	44.7032	197.083	108.633						139.744	67.1265		217.581	166.382	401.494		291.326		124.238	201.836	233.81	90.6129	0.697264	0.22843	1.16661	0.483873
29	22620	AT1G26230	AT1G26230	TCP-1/cpn60 chaperonin family protein	plastid	29.6	protein.folding	29.6	221.904	70.9245	212.014	131.247			427.568		388.364	242.004	128.254										#DIV/0!	#DIV/0!	88.0028	104.58	74.666						407.955	168.801	138.482	#DIV/0!	#DIV/0!	0.697514	0.485293
31	27112	AT5G20490	AT5G20490	XIK, ATXIK, XI-17 / Myosin family protein with Dil domain	endoplasmic reticulum	31.1	cell.organisation	31.1						184.614	1143.67		194.535	507.607	449.784										#DIV/0!	#DIV/0!	250.678	137.354							329.72	239.251	78.9476	#DIV/0!	#DIV/0!	0.471331	0.48894
25	22285	AT2G44160	AT2G44160	MTHFR2 / methylenetetrahydrofolate reductase 2	cytosol	25.6	C1-metabolism.methylenetetrahydrofolate reductase	25.6	304.611	410.79	369.209	423.988	708.566	180.677	209.891			372.533	162.531	424.378	225.161	481.78	253.402	308.252	836.433	323.618	701.646	646.197	466.763	204.275	298.056	421.565	283.727			628.198	420.136	262.145	793.534	443.909	184.094	1.25294	0.353014	1.1916	0.490319
29	8161	AT5G19510	AT5G19510	Translation elongation factor EF1B/ribosomal protein S6 family protein	cytosol	29.2.4	protein.synthesis.elongation	29.2	1942.15	2114.62	2195.88	2409.94	2762.78	2473.66	2616.76	2100.93	2054.55	2296.81	264.533	2305.49	2033.82	1851.86	2037.34	2373.58	2374.31	1908.1	1982.16	2016.81	2098.16	188.502	2374.51	2053.5	2154.69	2397.47	2156.28	2153.8	2376.27	2250.37	2095.39	2223.59	123.178	0.913513	0.104965	0.968121	0.492254
29	25683	AT2G20580	AT2G20580	RPN1A, ATRPN1A / 26S proteasome regulatory subunit S2 1A	cytosol,nucleus	29.5.11.20	protein.degradation.ubiquitin.proteasom	29.5	536.288	373.123	343.823	461.341		450.444		526.074		448.516	71.3351	479.771	210.741	296.763	299.584	417.986	559.654				377.416	119.497	488.893	468.96	271.844	206.208	532.074	560.175	492.883	494.9	127.108	404.783	149.679	0.841479	0.285703	0.902494	0.492321
30	6799	AT4G01900	AT4G01900	PII, GLB1 / GLNB1 homolog	plastid	30.1	signalling.in sugar and nutrient physiology	30.1			89.1467	122.646	146.6					119.464	23.5628										#DIV/0!	#DIV/0!		115.724	124.311		174.442					138.159	25.8945	#DIV/0!	#DIV/0!	1.15649	0.492531
29	6866	AT3G44890	AT3G44890	RPL9 / ribosomal protein L9	plastid	29.2.1.1.1.2.9	protein.synthesis.ribosomal protein.prokaryotic.chloroplast.50S subunit.L9	29.2	317.141	616.097	587.656	338.49	475.701		521.961		378.481	462.218	111.183	483.363	440.979	446.244			529.745	528.241	431.497	485.807	477.982	37.4793	584.638	554.497	546.449	414.364	434.047	504.117		454.128		498.892	61.0465	1.03411	0.75126	1.07934	0.496142
31	923	AT5G15970	AT5G15970	KIN2, COR6.6 / stress-responsive protein (KIN2) / stress-induced protein (KIN2) / cold-responsive protein (COR6.6) / cold-regulated protein (COR6.6)	cytosol	31.1	cell.organisation	31.1	1877.02	1602.5	1384.88	2094.1	1138.26	1256.53			1168.59	1503.13	342.001	1331.2	1482.15	1566.45	1997.3	2216.3	1809.89	2376.22	1365.21	1360.97	1722.85	372.371	1174.65	1250.81	1473.91	1788.3	1442.52	1505.53	1500.09	955.187		1386.37	236.807	1.14618	0.272186	0.922328	0.496862
17	12560	AT1G05010	AT1G05010	EFE, ACO4, EAT1 / ethylene-forming enzyme	#N/A	17.5.1.2	hormone metabolism.ethylene.synthesis-degradation.1-aminocyclopropane-1-carboxylate oxidase	17.5	196.867		276.199	546.061	381.606	696.583		711.313	576.101	483.533	187.2	804.044	349.989	597.943	292.935	516.848	468.941	325.602	589.945		493.281	160.782	380.411	538.622	369.836	678.948	272.138	611.892	746.914	967.816	447.434	557.112	206.135	1.02016	0.922137	1.15217	0.497781
27	14164	AT4G16830	AT4G16830	Hyaluronan / mRNA binding family	cytosol	27.4	RNA.RNA binding	27.4	51.3243	114.817	246.2	159.528	65.1938	201.633	365.375		105.96	163.754	98.101	299.644	302.889	131.11	75.2215				202.497		202.272	90.3449	101.057	69.4691	208.098	111.739	89.7751		65.9662		270.007	130.873	71.9618	1.23522	0.526524	0.799206	0.499533
19	17125	AT4G18480	AT4G18480	CHLI1, CH42, CH-42, CHL11, CHLI-1 / P-loop containing nucleoside triphosphate hydrolases superfamily protein	plastid	19.10	tetrapyrrole synthesis.magnesium chelatase	19.1	606.118	562.987	571.575	629.613	2110.96	162.215	656.563	651.108	211.685	684.758	534.342	340.954	556.098	385.856		363.834	2228.56	451.729		686.945	716.282	627.667	281.723	741.254	580.989	542.235	603.071	283.679			768	542.993	181.46	1.04604	0.922797	0.792971	0.500229
29	11511	AT2G20890	AT2G20890	PSB29, THF1 / photosystem II reaction center PSB29 protein	plastid	29.3	protein.targeting	29.3	621.103	602.581	825.765	333.227	1149.7	892.232	664.45	1488.09	668.545	805.077	321.318	724.576	634.172	500.618	1106.99	708.263		797.191	788.786	755.001	751.95	161.696	967.181		807.686	1147.79	1626.31	713.095		422.79		947.476	376.631	0.934009	0.687632	1.17688	0.500395
29	2644	AT4G39200	AT4G39200	Ribosomal protein S25 family protein	cytosol,nucleus	29.2.1.2.1.25	protein.synthesis.ribosomal protein.eukaryotic.40S subunit.S25	29.2		681.083		36.4723					602.742	440.099	287.194		1005.95		809.988					587.055	800.999	171.133		709.117					638.355	474.943		607.472	98.0636	1.82004	0.217118	1.38031	0.503459
29	3654	AT3G46040	AT3G46040	RPS15AD / ribosomal protein S15A D	cytosol	29.2.1.2.1.515	protein.synthesis.ribosomal protein.eukaryotic.40S subunit.S15A	29.2	1105.88	364.305	1206.06		1470.1		295.319			888.333	471.805			390.702	1522.47		465.287			203.129	645.396	515.306		203.502	864.109	451.859	393.596	1411.34				664.881	430.984	0.726525	0.545408	0.748459	0.504308
20	23553	AT5G42020	AT5G42020	BIP, BIP2 / Heat shock protein 70 (Hsp 70) family protein	endoplasmic reticulum	20.2.1	stress.abiotic.heat	20.2	909.919	451.094	686.816	1107.11	1357.53	446.077	1726.1	1811.39	1695.23	1132.36	512.604	1626.47	611.058	514.26	570.719		741.142	1078.14	1247.4	716.357	888.193	367.208	532.144	662.631	804.401	318.648	1564.02	206.26		1764.67	1644.93	937.214	586.566	0.784372	0.30232	0.827662	0.506665
29	25980	AT3G48870	AT3G48870	ATCLPC, ATHSP93-III, HSP93-III / Clp ATPase	plastid	29.5.5	protein.degradation.serine protease	29.5	223.641	1099.41	314.37	160.552	827.462	90.3773	89.9353	406.25	656.728	429.858	336.253	1571.69	325.779	185.367	377.572	187.126	370.099	232.606	352.902	482.346	453.943	405.788	295.963	807.363	894.528	97.1833	732.822	422.949	786.453		267.17	538.054	282.586	1.05603	0.898815	1.2517	0.508728
29	5035	AT4G30800	AT4G30800	Nucleic acid-binding, OB-fold-like protein	cytosol	29.2.1.2.1.11	protein.synthesis.ribosomal protein.eukaryotic.40S subunit.S11	29.2	35.575				555.034		868.983		45.9344	376.382	353.524										#DIV/0!	#DIV/0!		728.894			636.388		285.532			550.271	190.97	#DIV/0!	#DIV/0!	1.462	0.510286
20	19033	AT1G33590	AT1G33590	Leucine-rich repeat (LRR) family protein	extracellular	20.1.7	stress.biotic.PR-proteins	20.1	515.907	623.254	606.064	628.364	632.019	483.858		856.747	710.898	632.139	107.774	485.254	603.381	599.306	767.365	748.911	737.16	704.597	920.799	894.282	717.895	132.304	627.691	599.265	638.019	563.247	560.883	642.881	821.524	706.347	857.61	668.607	100.728	1.13566	0.187139	1.05769	0.510968
29	26261	AT1G06950	AT1G06950	ATTIC110, TIC110 / translocon at the inner envelope membrane of chloroplasts 110	plastid	29.3.3	protein.targeting.chloroplast	29.3	252.638	307.118	403.577	1181.43			336.957	503.427	487.971	496.16	292.445		871.884	416.079	395.02			382.159	1855.65	368.88	714.945	539.755	488.321	444.123	434.042			309.317	469.847	320.795		411.074	70.1734	1.44096	0.441968	0.828512	0.513427
33	12688	AT2G44060	AT2G44060	Late embryogenesis abundant protein, group 2	cytosol	33.2	development.late embryogenesis abundant	33.2	536.821	507.794	694.402	869.499	1015.17	494.755	754.986	1078.73		744.019	213.525	779.606	571.737	732.069	861.275	909.052	1023.83	806.684	732.147	829.89	805.144	119.344	486.069	698.92	796.974	860.97	1080.73	730.685	860.48	809.952	965.768	810.062	158.618	1.08215	0.51639	1.08876	0.513541
29	9841	AT3G04840	AT3G04840	Ribosomal protein S3Ae	cytosol	29.2.1.2.1.53	protein.synthesis.ribosomal protein.eukaryotic.40S subunit.S3A	29.2	878.999	739.135	738.257	931.324	161.845	784.056	824.641	752.983	901.563	745.867	217.373	1333.9	683.648	796.155	1323.87		882.888	921.547		1184.43	1018.06	241.9	1077.74	797.378	759.464	784.471	811.368	787.08	609.48	898.226	718.003	804.801	121.009	1.36494	0.0500911	1.07901	0.515012
2.	20578	AT5G19220	AT5G19220	ADG2, APL1 / ADP glucose pyrophosphorylase large subunit 1	plastid	2.1.2.1	major CHO metabolism.synthesis.starch.AGPase	2.1.	758.076	589.996	453.441	791.23	654.748	728.574	595.221	960.001	800.388	703.519	139.84	642.7	595.582	768.617	590.75	935.107	637.784	913.305	741.218	1716.98	838.004	333.335	785.212	799.947	766.263	1618.93	825.41	432.386	473.843	535.386	863.552	788.993	331.184	1.19116	0.315785	1.12149	0.515453
21	6018	AT1G03680	AT1G03680	ATHM1, TRX-M1, ATM1, THM1 / thioredoxin M-type 1	plastid	21.1	redox.thioredoxin	21.1	1039.23	1177.51	996.655	1394.71	1045.96		1499.78	1036.14	564.938	1094.36	264.599		1108.48	557.542	1331.19	1308.97	1314.22			689.615	1051.67	314.044	918.203	942.303	956.976	1385.5	1225.04		1294.83	1097.36	1655.85	1184.51	241.176	0.960987	0.80964	1.08237	0.516232
29	19989	AT1G51980	AT1G51980	Insulinase (Peptidase family M16) protein	mitochondrion	29.3.2	protein.targeting.mitochondria	29.3	550.069	620.573	748.796	924.996	606.733	847.726	1005.61	800.167	836.126	771.2	144.78	627.988	924.813	615.322	865.525	535.413	722.77	907.071	690.382	710.611	733.322	129.526	695.668	735.383	731.89	908.817	798.111	366.364	709.575	793.841	779.991	724.405	140.146	0.950884	0.589005	0.939322	0.520618
19	16015	AT2G40490	AT2G40490	HEME2 / Uroporphyrinogen decarboxylase	plastid	19.7	tetrapyrrole synthesis.uroporphyrinogen decarboxylase	19.7	185.865	89.0932							393.645	222.868	127.056	343.649	238.992	245.911	88.338						229.222	91.263	136.961	331.509	402.661			163.011	420.136		323.993	296.378	109.399	1.02851	0.954812	1.32984	0.520653
4.	22695	AT1G20950	AT1G20950	Phosphofructokinase family protein	cytosol	4.1.5	glycolysis.cytosolic branch.pyrophosphate-fructose-6-P phosphotransferase	4.1.	281.96	219.265			544.717					348.648	140.985	270.448	109.717	223.608	321.791			256.599			236.433	70.8112	339.115	203.444	119.394		426.251		248.17			267.275	106.529	0.678142	0.379886	0.766605	0.520941
21	19354	AT1G63940	AT1G63940	MDAR6 / monodehydroascorbate reductase 6	plastid	21.2.1	redox.ascorbate and glutathione.ascorbate	21.2	1477.89	1026.89	1610.75	1404.77	2026.56	1957.79	1962.48	1912.19	1656.25	1670.62	312.464	1544.63	1485.36	1527.95	1638.71	2351.02	1742.15	1894.15	1689.16	1879.74	1750.32	253.092	1245.19	1599.87	1586.31	1858.19	1837.38	1801.49	2000.81	1893.98	2026.1	1761.04	232.122	1.04771	0.583157	1.05412	0.521281
29	2359	ATCG00650	ATCG00650	RPS18 / ribosomal protein S18	plastid	29.2.1.1.1.1.18	protein.synthesis.ribosomal protein.prokaryotic.chloroplast.30S subunit.S18	29.2		481.094	465.942		381.491	509.142			635.944	494.723	82.4462										#DIV/0!	#DIV/0!	353.097	368.59		533.304						418.33	81.5445	#DIV/0!	#DIV/0!	0.845586	0.341254
1.	9612	AT3G61470	AT3G61470	LHCA2 / photosystem I light harvesting complex gene 2	plastid	1.1.2.1	PS.lightreaction.photosystem I.LHC-I	1.1.	1679.85	2274.26	1972.53					2391.67		2079.58	276.829	1701.35					2454.96	3054.77			2403.7	553.719			1351.71	2209.94		2159.82	3388.66	2529.59		2327.94	657.421	1.15586	0.505398	1.11943	0.523474
20	24035	AT5G52640	AT5G52640	HSP81-1, ATHS83, HSP81.1, HSP83, ATHSP90.1, AtHsp90-1, HSP90.1 / heat shock protein 90.1	cytosol	20.2.1	stress.abiotic.heat	20.2	273.9	159.021	333.971		133.635	135.41	625.867	179.29		263.013	163.734	197.61	340.686	215.727	262.208	65.2954	142.485	980.678	69.6619	548.637	313.665	274.284	94.6385	271.677	240.797	113.95		507.804	1096.39	343.767	144.318	351.668	308.892	1.19258	0.674	1.33707	0.5235
30	9182	AT5G10450	AT5G10450	GRF6, AFT1, 14-3-3lambda / G-box regulating factor 6	cytosol	30.7	signalling.14-3-3 proteins	30.7	701.935	799.756	894.906	1101.85	814.981	499.629	772.337	1328.16	363.919	808.607	272.722	800.051	419.511	912.863	845.881	627.853	1075.85	1068.81	1018.56	747.06	835.16	204.681	777.213	879.149	658.751	813.013	502.583	209.125			1142.1	711.705	274.37	1.03284	0.828678	0.880161	0.523586
13	15798	AT2G36880	AT2G36880	MAT3 / methionine adenosyltransferase 3	cytosol	13.1.3.4	amino acid metabolism.synthesis.aspartate family.methionine	13.1	423.611	1554.73	1220.97	1290.89	1641.8	1168.86	1472.52	3202.97	1051.76	1447.57	706.319	1312.38	873.509	955.6	1798.22	1039.96	1089.26	1763.09	1082.01	1477.06	1265.68	323.802	1293.3	1079.64	1090.49	2384.73	1366.31	766.435	742.244	662.613	1818.88	1244.96	528.895	0.874347	0.521265	0.860038	0.525994
1.	6118	AT5G38430	AT5G38430	Ribulose bisphosphate carboxylase (small chain) family protein	plastid	1.3.2	PS.calvin cycle.rubisco small subunit	1.3.	5909.57	5702.72	6637.07	6141.56	5922.76		7879.93	9011.46	8828.89	7004.25	1277.99	6129.31	5406.5	4519.89	6252.86		7333.8		8636.92	9032.59	6758.84	1536.31	6328.22			7672.78	7515.11		6543.19	4526.76		6517.21	1125.12	0.964963	0.762015	0.930466	0.527352
26	12114	AT5G17820	AT5G17820	Peroxidase superfamily protein	extracellular	26.12	misc.peroxidases	26.1	162.126	233.69	210.538	206.26	273.671		447.874	342.673	198.639	259.434	87.8117	440.294	231.559	257.257	340.012		326.805	521.511	514.868	496.984	391.161	109.583	207.822	244.214	184.981	176.944			290.112	196.219	334.19	233.497	54.8507	1.50775	0.0270759	0.900026	0.529371
21	2308	AT2G24940	AT2G24940	AtMAPR2, MAPR2 / membrane-associated progesterone binding protein 2	cytosol	21.2	redox.ascorbate and glutathione	21.2	906.421	634.243		806.446	780.415	879.248	1027.85		708.231	820.407	121.259	815.948		893.227	915.571		1041.86	1016.08		548.366	871.841	163.217	895.926		748.438	581.984	629.253	844.401	815.552		912.907	775.494	119.106	1.06269	0.574006	0.945255	0.529661
26	14207	AT4G19880	AT4G19880	Glutathione S-transferase family protein	plastid	26.9	misc.glutathione S transferases	26.9	363.764	666.748	642.192	548.19	712.895	660.908	641.666		535.814	596.522	104.248	565.066		822.564	340.845	923.169		338.448	770.6		626.782	229.334	574.961	698.244	572.642	683.019	602.885	295.181		547.703	492.774	558.426	117.924	1.05073	0.791565	0.936137	0.532426
31	3691	AT2G19760	AT2G19760	PFN1, PRF1 / profilin 1	cytosol	31.1	cell.organisation	31.1		245.987		468.734				282.902	414.168	352.947	91.5169	329.452	412.423		370.698		293.981		469.333		375.177	61.573	256.049	205.703	420.36	227.089	453.984			349.094	259.917	310.314	90.7187	1.06298	0.731213	0.879207	0.5335
20	4827	AT1G24020	AT1G24020	MLP423 / MLP-like protein 423	#N/A	20.2.99	stress.abiotic.unspecified	20.2	962.772	538.016	459.347		375.181	608.916	425.315	1060.78		632.904	251.028	725.015	786.52	490.888	574.054			578.706	519.163	508.093	597.491	105.822	552.289	499.996	526.763	321.537			655.172	777.054		555.468	140.046	0.944048	0.75826	0.877651	0.534056
29	3782	AT5G28060	AT5G28060	Ribosomal protein S24e family protein	cytosol	29.2.1.2.1.24	protein.synthesis.ribosomal protein.eukaryotic.40S subunit.S24	29.2	266.627	555.918			549.715		599.077	1151.62		624.592	288.747										#DIV/0!	#DIV/0!			350.882	576.949	561.896	639.595	484.037			522.672	99.1564	#DIV/0!	#DIV/0!	0.836821	0.534313
21	5217	AT1G65980	AT1G65980	TPX1 / thioredoxin-dependent peroxidase 1	cytosol	21.5	redox.peroxiredoxin	21.5	401.863	620.196	771.613	735.16	966.992	901.472	1251.93	1275.53		865.596	280.622	735.314	295.029	758.517	1040.43	976.118		1276.38		1271.92	907.673	320.317	538.602		891.641			741.113		994.452	743.242	781.81	154.643	1.04861	0.806879	0.903205	0.536337
1.	7993	AT1G31330	AT1G31330	PSAF / photosystem I subunit F	plastid	1.1.2.2	PS.lightreaction.photosystem I.PSI polypeptide subunits	1.1.	2115.37	1908.16	3361.38	2488.6	3705	3903.2	4342.89	4698.9	4297.44	3424.55	967.838	3529.54	3546.4	3412.16	3751.68	3974.53	4071.09	3683.23	5278.68	5202	4049.92	666.478	3241.25	3542.26	3453.86	2597.18	4104.03	3944.21	2587.01	4930.55	4971.34	3707.97	823.525	1.18262	0.154189	1.08276	0.537295
27	12918	AT1G65260	AT1G65260	PTAC4, VIPP1 / plastid transcriptionally active 4	plastid	27.3.99	RNA.regulation of transcription.unclassified	27.3	244.069	431.374	564.697	241.79	207.625	293.824		201.835	576.258	345.184	146.643	392.392	269.478	437.837	515.61		474.545	187.171	319.979	578.887	396.987	123.022	409.185	177.448	295.714	405.39	176.986	133.245	444.677		362.026	300.584	114.99	1.15007	0.48609	0.870793	0.537371
29	9540	AT3G62870	AT3G62870	Ribosomal protein L7Ae/L30e/S12e/Gadd45 family protein	cytosol	29.2.1.2.2.57	protein.synthesis.ribosomal protein.eukaryotic.60S subunit.L7A	29.2	694.014	1120.04	780.999		743.385				958.87	859.461	157.977	1132.87	1027.38	794.598		1362.53			775.009		1018.48	219.517	710.994	277.162	1183.02		931.233	664.706	825.858			765.496	275.996	1.18502	0.276704	0.89067	0.538858
11	7166	AT5G54500	AT5G54500	FQR1 / flavodoxin-like quinone reductase 1	plasma membrane	11.8	lipid metabolism.'exotics'(steroids, squalene etc)	11.8	822.973	914.02	908.115	999.272	1110.11			1155.17	1010.37	988.577	108.61	1041.26	877.226	956.982	1148.35				746.975	1226.4	999.533	161.199	869.798		856.326	1218.05	1082.74	1050.47	1093.97	1084.75	965.822	1027.74	114.869	1.01108	0.900021	1.03962	0.539013
#N/A	22272	Crap_K1C10_HUMAN	Crap_K1C10_HUMAN		#N/A	#N/A	#N/A	#N/A	421.805	778.485	709.391	632.787	849.316	952.88	2023.37	2043.02	1554.53	1107.29	574.135	756.887	699.795	873.046	823.023	524.996	1121.73	1158.38	1434.82	1445.52	982.022	306.748	990.624	905.183	819.108	1052.75	739.936	1181.4	1149.51	1111.34	810.262	973.346	152.563	0.886873	0.596031	0.879037	0.539332
6.	23603	AT4G37870	AT4G37870	PCK1, PEPCK / phosphoenolpyruvate carboxykinase 1	cytosol	6.4	gluconeogenesis / glyoxylate cycle.PEPCK	6.4	420.6	346.402	167.127			308.854				310.746	92.1537	409.264	413.804	337.339		824.601					496.252	191.984	160.897		269.291			1295.58				575.256	511.264	1.59697	0.200776	1.85121	0.541627
29	23922	AT2G30950	AT2G30950	VAR2, FTSH2 / FtsH extracellular protease family	plastid	29.5.7	protein.degradation.metalloprotease	29.5	833.511	939.921	1134.79	882.974	786.632	1089.62	2422.6	728.191	971.419	1087.74	488.301	835.266	1018.48	793.002	603.053	1093.82	984.994	693.781	937.386	756.427	857.357	153.049	1006.64	1027.11	617.077	2390.03	1269.43	1232.15	1078.32	803.768	1757.27	1242.42	505.005	0.788201	0.232982	1.1422	0.542198
1.	14842	AT1G20020	AT1G20020	ATLFNR2, FNR2 / ferredoxin-NADP(+)-oxidoreductase 2	plastid	1.1.5.3	PS.lightreaction.other electron carrier (ox/red).ferredoxin reductase	1.1.	1791.23	1994.19	2780.76	2891	3248.25	2512.71	2545.73	3595.5	3450.73	2756.68	583.388	2055.91	2260.44	2478.34	1574.28	2477.82	1741.39	2572.51	2821.39	3872.52	2428.29	635.443	2096.48	1874.89	2148.49	3234.98	3145.09	1934.69	2719.14	3207.67	2878.86	2582.26	535.88	0.880875	0.29768	0.936727	0.542263
17	2239	AT1G75750	AT1G75750	GASA1 / GAST1 protein homolog 1	extracellular	17.6.3	hormone metabolism.gibberelin.induced-regulated-responsive-activated	17.6	965.69			1194.56				799.554		986.6	161.935	939		982.184	1549.45						1156.88	278.151	1148.93		828.502					594.478	947.594	879.877	200.667	1.17259	0.505294	0.891828	0.542315
35	8826	AT2G21870	AT2G21870	MGP1 / copper ion binding;cobalt ion binding;zinc ion binding	mitochondrion	35.2	not assigned.unknown	35.2	343.66	547.876	800.277	753.058	732.953	724.929	946.8	957.984		725.942	189.334	719.455	782.823	713.854	638.864	768.997	676.5	752.464	931.4	820.773	756.126	80.9763	778.675	694.98	681.471		613.019	912.425	731.197	901.241	910.284	777.911	109.759	1.04158	0.704253	1.07159	0.542391
29	5104	AT3G48930	AT3G48930	EMB1080 / Nucleic acid-binding, OB-fold-like protein	cytosol	29.2.1.2.1.11	protein.synthesis.ribosomal protein.eukaryotic.40S subunit.S11	29.2	677.894	499.44	550.699					295.898	331.841	471.154	141.415										#DIV/0!	#DIV/0!	523.376		485.591	868.105				226.129	658.638	552.368	211.052	#DIV/0!	#DIV/0!	1.17237	0.542975
27	16458	AT3G63140	AT3G63140	CSP41A / chloroplast stem-loop binding protein of 41 kDa	plastid	27.3.99	RNA.regulation of transcription.unclassified	27.3	978.637	871.279	1093.61	1172.01	1144.34	1077.43	1189.11	1361.5	1640.88	1169.87	210.736	1052.04	849.035	878.437	890.05	1008.48	779.878	1206.98	1080.25	1264.18	1001.04	156.33	1040.33	953.37	1100.74	1002.37	1390.97	1045.84		935.178	1397.57	1108.3	172.247	0.855685	0.089117	0.94737	0.543141
1.	19203	AT3G12780	AT3G12780	PGK1 / phosphoglycerate kinase 1	plastid	1.3.3	PS.calvin cycle.phosphoglycerate kinase	1.3.	4250.4	4464.74	4527.63	4583.59	5260.71	5346.43	6077.65	6499.87	5415.39	5158.49	729.56	3766.07	4109.08	4422.74	4642.56	5954.36	5257.48	6900.78	6179.03	6616.5	5316.51	1078.53	3700.7	4020.05	5276.98	5426.86	5305.73	5161.27	7178.78	6127.25	6818.19	5446.2	1083.13	1.03063	0.736489	1.05577	0.543201
29	7816	AT3G49470	AT3G49470	NACA2 / nascent polypeptide-associated complex subunit alpha-like protein 2	nucleus	29.2.4	protein.synthesis.elongation	29.2			340.91				314.949	326.307		327.389	10.626	205.597	406.716					448.706	433.165		373.546	98.1206			211.864		288.496			666.355	413.656	395.093	172.383	1.14099	0.476532	1.2068	0.54569
1.	18948	AT2G39730	AT2G39730	RCA / rubisco activase	plastid	1.3.13	PS.calvin cycle.rubisco interacting	1.3.	6041.64	7578.62	7594.36	8066.34	8938.12	9473.67	8721.48	10557.2	9997.77	8552.14	1314.06	7941.52	8466.69	7586.67	9000.08	8879.74	8911.83	9514.08	9599.3	9609.1	8834.33	680.846	7747.21	7679.12	7562.77	9224.21	9234.37	8757.95	9492.24	9610.76	10953.9	8918.05	1049.66	1.033	0.599523	1.04279	0.547371
18	11920	AT2G38230	AT2G38230	ATPDX1.1, PDX1.1 / pyridoxine biosynthesis 1.1	cytosol	18	Co-factor and vitamine metabolism	18	274.595	459.602	781.647	438.692	495.229		56.2096		723.917	461.413	230.593	346.591	579.09		309.061		145.687		278.785	479.359	356.429	139.923	494.897	385.836	462.975	585.201	190.47		438.48	457.039	134.763	393.708	144.11	0.772472	0.374674	0.853265	0.547882
10	15867	AT4G19410	AT4G19410	Pectinacetylesterase family protein	extracellular	10.8.2	cell wall.pectin*esterases.acetyl esterase	10.8	602.389	1030.23	585.714	854.795	779.079	1171.59	825.467	436.174	797.067	786.946	213.695	562.468	771.734	822.583	969.725	1462.26	722.523	565.127	788.992	739.82	822.803	255.028	704.733	615.661	683.542	743.825	879.387	658.955	664.871	752.55	917.885	735.712	96.1378	1.04557	0.76455	0.934896	0.548768
29	3672	AT1G07770	AT1G07770	RPS15A / ribosomal protein S15A	cytosol	29.2.1.2.1.515	protein.synthesis.ribosomal protein.eukaryotic.40S subunit.S15A	29.2		1365.49					2056.09	2284.12	1809.11	1878.71	340.611		1527.73	1415.21			2011.58		1892.39	1706.55	1710.69	221.064	1492.28	1401.66		1879.47	1938.18			1947.12		1731.74	235.424	0.910569	0.491002	0.921774	0.549344
13	24693	AT5G17920	AT5G17920	ATCIMS, ATMETS, ATMS1 / Cobalamin-independent synthase family protein	cytosol	13.1.3.4	amino acid metabolism.synthesis.aspartate family.methionine	13.1	3588.12	3671.65	4286.18	3403.15	5159.99	3942.39	5486.38	5038.69	5711.18	4476.41	832.539	4020.16	3827.49	4416.47	3811.61	4369.21	4998.01	4482.81	4669.2	5703.08	4477.56	567.673	3235.82	4112.33	4299.12	4637.07	4912.05	4803.42	5883.57	5179.73	5377.98	4715.68	730.139	1.00026	0.997478	1.05345	0.549842
12	27136	AT5G04140	AT5G04140	GLU1, GLS1, GLUS, FD-GOGAT / glutamate synthase 1	plastid	12.2.1.1	N-metabolism.ammonia metabolism.glutamate synthase.ferredoxin dependent	12.2	1229.26	1687.48	1588.72	1614.69	1758.3	1678.88	2199.11	1686.33	1974.55	1713.04	251.309	1383.46	1301.77	1467.33	2208.39	1771.99	1606.01	1967.07	1785.96	1807.07	1699.89	273.977	1650.92	1787.87	1569.83	1714.94	1542.95	1741.09	1818.29	2098.3	2107.76	1781.33	192.362	0.992329	0.921618	1.03987	0.550788
1.	5403	AT1G32470	AT1G32470	Single hybrid motif superfamily protein	plastid	1.2.4.4	PS.photorespiration.glycine cleavage.H protein	1.2.	1351.69	1554.07			3596.02				3298.02	2449.95	1005.17	1219.67	2027.12	1795.21	3709.75	1808.46	1077.66	2751.01	1911.15	1731.71	2003.53	753.216	1406.62	618.056			1930.01			3532.23	2376.88	1972.76	974.968	0.817782	0.520243	0.805225	0.550903
34	9822	AT3G58730	AT3G58730	vacuolar ATP synthase subunit D (VATD) / V-ATPase D subunit / vacuolar proton pump D subunit (VATPD)	vacuole,golgi	34.1.1.3	transport.p- and v-ATPases.H+-transporting two-sector ATPase.subunit D	34.1	561.534	409.948	471.262	510.694	317.61	496.081	209.24	309.736		410.763	113.553	418.493	398.49	404.286		299.015	408.753	457.727	358.385	334.468	384.952	47.6764	518.221	351.382	428.456		282.416		459.002	271.916	326.214	376.801	86.6351	0.937163	0.592192	0.917319	0.552081
29	17759	AT3G57290	AT3G57290	EIF3E, TIF3E1, ATEIF3E-1, INT-6, ATINT6, INT6 / eukaryotic translation initiation factor 3E	cytosol	29.2.3	protein.synthesis.initiation	29.2		337.672	368.906	380.614	397.15	353.341				367.537	20.704	290.568	168.678			313.382	320.36				273.247	61.37		248.25	334.125		445.836	709.156				434.341	173.442	0.743454	0.0714886	1.18176	0.553472
20	4667	AT3G26450	AT3G26450	Polyketide cyclase/dehydrase and lipid transport superfamily protein	cytosol	20.2.99	stress.abiotic.unspecified	20.2	156.173		699.944	709.582				959.899		631.4	293.497	665.266	965.942				79.3817	724.433		1405.11	768.027	431.681	750.374	811.979	687.873	706.921	960.848	348.627			993.149	751.396	197.926	1.21639	0.633951	1.19005	0.55443
31	18061	AT5G12250	AT5G12250	TUB6 / beta-6 tubulin	cytosol	31.1	cell.organisation	31.1	539.6	298.765	495.05	227.414	617.142	232.766		372.138	277.07	382.493	140.139	623.86	548.888	302.445		399.534	498.933	557.311	560.563	457.367	493.613	97.0163	331.531	316.444	380.108	219.538	433.468	394.404		31.9886	576.95	335.554	149.708	1.29051	0.109254	0.877281	0.554506
#N/A	25354	P00489	P00489		#N/A	#N/A	#N/A	#N/A	2316.08	2215.7	2022.84	2047.86	2302.86	1949.47	2503.77	2553.26	2614.36	2280.69	228.952	1910.75	2031.04	1946.11	2033.56	2269.57	2052.8	2361.49	2284.75	2262.51	2128.06	156.871	1974.93	1931.31	2092.07	2188.81	2068.07	2106.63	2245.28	2598.58	2676.52	2209.13	246.754	0.93308	0.141919	0.968626	0.556144
8.	23004	AT2G18450	AT2G18450	SDH1-2 / succinate dehydrogenase 1-2	mitochondrion	8.1.7	TCA / org transformation.TCA.succinate dehydrogenase	8.1.		86.3014	64.6298		611.27					254.067	252.736		189.943	144.616	97.9974			664.31			274.216	227.555	26.306	50.0401	158.851	132.752					270.676	127.725	86.8906	1.07931	0.932014	0.502721	0.556356
29	8400	AT5G47190	AT5G47190	Ribosomal protein L19 family protein	plastid	29.2.1.1.1.2.19	protein.synthesis.ribosomal protein.prokaryotic.chloroplast.50S subunit.L19	29.2		355.11	350.073			326.126				343.77	12.6441										#DIV/0!	#DIV/0!	458.637		255.379						459.424	391.147	96.0029	#DIV/0!	#DIV/0!	1.13782	0.558413
1.	24435	AT3G60750	AT3G60750	Transketolase	plastid	1.3.8	PS.calvin cycle.transketolase	1.3.	4250.33	4804.92	4680.9	4693.32	5403.47	5633.72	6069.11	5797.92	5627.63	5217.92	587.509	4511.46	4586.17	4456.23	4904.14	4593.15	5215.79	6309.63	5539	6324.43	5160	703.664	4502.84	4802.5	4460.69	5335.67	5443.32	5461.51	6528.43	5922.38	6224.94	5409.14	689.607	0.988899	0.860467	1.03665	0.55907
21	14999	AT4G08390	AT4G08390	SAPX / stromal ascorbate peroxidase	plastid	21.2.1	redox.ascorbate and glutathione.ascorbate	21.2	848.751	750.435	739.288	661.416	940.003	765.4	1017.18	971.516	948.596	849.176	118.051	822.98	886.589	792.204		890.759	895.964	824.513	869.94	987.588	871.317	56.4861	551.815	809.603	787.999	672.513	763.823	713.664	1115.79	967.609	888.31	807.903	157.021	1.02607	0.645332	0.951396	0.561288
29	8916	AT2G44120	AT2G44120	Ribosomal protein L30/L7 family protein	cytosol	29.2.1.2.2.7	protein.synthesis.ribosomal protein.eukaryotic.60S subunit.L7	29.2	605.794	444.956	94.3049	1047.01	678.03	609.442	707.59	13.0982	714.349	546.064	303.446	595.81	292.002	335.646	700.176	764.254	199.491	89.9963	1228.1	78.6903	476.018	357.494	563.881	641.541	236.53			787.501	1067.05	400.754	740.914	634.024	250.68	0.871727	0.678428	1.16108	0.562562
5.	22536	AT4G33070	AT4G33070	Thiamine pyrophosphate dependent pyruvate decarboxylase family protein	cytosol	5.2	fermentation.PDC	5.2	1574.63	535.778	566.679	394.13	520.929	1062.24		384.853		719.893	407.627		166.951				175.925		548.339		297.072	177.711	414.834		1607.9	642.373	970.154	395.836	1209.73			873.472	438.501	0.412661	0.0795547	1.21334	0.56328
18	13846	AT5G54770	AT5G54770	THI1, TZ, THI4 / thiazole biosynthetic enzyme, chloroplast (ARA6) (THI1) (THI4)	plastid	18.2	Co-factor and vitamine metabolism.thiamine	18.2	904.545	1386.21	1393.39	890.203		1527.82			1563.42	1277.6	276.511	893.639	1088.45	1067.79	1845.3		526.748	934.96	1202.17		1079.87	370.844	1352.19	1357.73	1399.45	707.95	2109.77	1775.85		1118.92	1312.94	1391.85	389.565	0.845231	0.333754	1.08943	0.563415
16	15596	AT1G54010	AT1G54010	GDSL-like Lipase/Acylhydrolase superfamily protein	extracellular	16.5.1.3.1	secondary metabolism.sulfur-containing.glucosinolates.degradation.myrosinase	16.5	334.766	192.389	475.51	353.337	578.938	814.916	631.4	703.194	949.511	559.329	230.549	499.929	285.3	441.651	626.378	403.688	787.597	875.474	649.097	741.788	590.1	184.412	530.406	340.373	592.893	839.782	469.846	170.406	991.784	932.606	824.394	632.499	265.885	1.05501	0.772118	1.13082	0.564854
1.	4433	AT1G60950	AT1G60950	FED A, ATFD2 / 2Fe-2S ferredoxin-like superfamily protein	plastid	1.1.5.2	PS.lightreaction.other electron carrier (ox/red).ferredoxin	1.1.	839.487				1354.61	447.656	182.45		5039.94	1572.83	1777.95		214.762	854.558			1719.36		1709.79		1124.62	631.846	1462.41	948.638	470.486		1247.34		1732.43		164.526	1004.31	546.564	0.715029	0.659576	0.638535	0.566656
20	25282	AT1G79920	AT1G79920	Heat shock protein 70 (Hsp 70) family protein	cytosol	20.2.1	stress.abiotic.heat	20.2	554.053	500.149	344.065		467.848	790.236	142.54		333.933	447.546	188.454	475.185	492.953	229.778	406.997	423.614	595.188			472.028	442.249	103.28	641.615	345.877	398.581		554.368	198.634	726.347	225.479	1107.11	524.752	282.434	0.988164	0.953132	1.17251	0.568002
8.	26150	AT2G05710	AT2G05710	ACO3 / aconitase 3	mitochondrion	8.1.3	TCA / org transformation.TCA.aconitase	8.1.	731.279	521.775	585.431	1022.39	893.577	804.74	349.626	458.234	483.553	650.067	211.836	609.3	724.959	788.429	767.69	674.923	899.228	644.402	782.914	579.453	719.033	95.9217	614.874	682.678	622.391	713.05	652.705	414.733	663.547	337.842	692.174	599.333	124.14	1.10609	0.419183	0.921955	0.568989
19	15607	AT1G03475	AT1G03475	LIN2, HEMF1, ATCPO-I / Coproporphyrinogen III oxidase	plastid	19.8	tetrapyrrole synthesis.coproporphyrinogen III oxidase	19.8	398.459	572.403	586.281	152.872		586.283	519.507	517.291	724.989	507.261	158.831	285.925	376.92	1177.22		486.55	424.067	700.535	1550.8	187.834	648.731	445.873	505.937	585.765	423.582	493.424	545.537	526.869	661.795	623.816		545.841	71.3851	1.27889	0.44997	1.07606	0.571123
28	2456	AT1G07660	AT1G07660	Histone superfamily protein	nucleus	28.1.3.2.4	DNA.synthesis/chromatin structure.histone.core.H4	28.1	1307.29	1471.47	1477.59	1507.37	1725.6	1394.04	2020.74		2054.63	1619.84	265.641		1039.28	617.19	1272.16	1549.98	1970.05	2367.72	2078.78	2050.52	1618.21	564.156	1344.79	1123.09	1258.11			1572.29	1751.88		2058.24	1518.07	317.019	0.998993	0.994615	0.93717	0.571565
29	8924	AT2G01250	AT2G01250	Ribosomal protein L30/L7 family protein	cytosol	29.2.1.2.2.7	protein.synthesis.ribosomal protein.eukaryotic.60S subunit.L7	29.2	737.695	984.612	1119.22	943.857	702.716	1137.28	1155.86	1210.25	965.955	995.272	170.973	810.674	997.098	1172.47	922.241	800.067	1450.98	1363.88		1374	1111.43	246.971	937.241	953.659	1152.54	999.566	1049.57	721.585		828.688		948.979	131.178	1.11671	0.316486	0.953487	0.575587
23	13655	AT5G03300	AT5G03300	ADK2 / adenosine kinase 2	cytosol	23.3.2.1	nucleotide metabolism.salvage.nucleoside kinases.adenosine kinase	23.3	392.691	758.322	1851.79	807.285	875.454	982.375	792.918	715.603	653.8	870.027	379.667	722.149	786.885	581.674	717.177	805.424	977.953	570.205	368.073	712.76	693.589	162.454	751.993	539.723	699.275	850.507	540.988	561.523	1615.86	724.849	650.073	770.532	314.932	0.797204	0.252591	0.885642	0.576538
9.	2925	AT1G22840	AT1G22840	CYTC-1, ATCYTC-A / CYTOCHROME C-1	mitochondrion	9.6	mitochondrial electron transport / ATP synthesis.cytochrome c	9.6		341.993	464.768		207.902	383.792				349.614	92.9638		171.501	87.7697						263.854	174.375	71.915		365.306	334.941						469.087	389.778	57.4336	0.498765	0.0650784	1.11488	0.576804
9.	21486	AT5G08670	AT5G08670	ATP synthase alpha/beta family protein	mitochondrion	9.9	mitochondrial electron transport / ATP synthesis.F1-ATPase	9.9	2184.78	2197.66	2828.91	3104.02		3787.77	3338.75	4167.84	3717.36	3165.89	683.93	2843.03	2779.68	2973.04	3364.65	4169.6	3944.98	4609.6	4081.63	4343.42	3678.85	657.084	2726.51	2844.7	3051.95	3274.86	3617.46	3486.1	3959.79	3306.72	3740.06	3334.24	387.619	1.16203	0.16126	1.05318	0.576872
1.	12211	AT2G21170	AT2G21170	TIM, PDTPI / triosephosphate isomerase	plastid	1.3.5	PS.calvin cycle.TPI	1.3.	1912.39	1844.97	2011.52	2074.81	2681.7	2247.29	2422.85	2396.93	2454.39	2227.42	266.797	1862.73	1980.28	2066.71	2327.62	2466.09	2459.11	2434.2	2264.76	2423.02	2253.83	215.177	2148.05	1892.47	1801.69	2559.05	2266.82	2206.28	2605.67	2492.17	2829.11	2311.26	320.356	1.01186	0.830358	1.03764	0.577688
31	15244	AT5G09810	AT5G09810	ACT7 / actin 7	cytosol	31.1	cell.organisation	31.1	2760.91	2634.95	3118.31	2297.43	3181.4	3357.16	2516.84	3379.24	3175.46	2935.74	369.593	1815.84	2886.65	2694.82	2413.78	2856.84	2714.21	2844.67	3787.49	3188.15	2800.27	502.736	2527.73	1645.26	1810.35	3189.15	3289.73	3072.9	2617.03	3457.39	3459.61	2785.46	645.629	0.953855	0.548558	0.948809	0.577692
29	16697	AT1G54270	AT1G54270	EIF4A-2 / eif4a-2	cytosol	29.2.3	protein.synthesis.initiation	29.2	381.505	1187.97	583.57		100.727		1526.62	1097.75	699.708	796.836	461.071	1684.56	221.627	1437.69		456.069		328.152	472.166		766.71	572.329	393.188	213.332					1456.65		308.977	593.036	502.649	0.962194	0.92642	0.744238	0.57886
13	15143	AT1G14810	AT1G14810	semialdehyde dehydrogenase family protein	plastid	13.1.3.6.1.2	amino acid metabolism.synthesis.aspartate family.misc.homoserine.aspartate semialdehyde dehydrogenase	13.1	269.522	843.804	602.281	752.853	744.836	862.639	692.292	685.628	887.786	704.627	177.054	656.171	797.975	622.367			588.065		584.05	892.811	690.24	115.56	836.303	782.256	808.857	1064.09	711.211	403.61	1052.63	367.05	839.731	762.86	230.192	0.979582	0.862061	1.08264	0.578986
1.	15937	AT3G55800	AT3G55800	SBPASE / sedoheptulose-bisphosphatase	plastid	1.3.9	PS.calvin cycle.seduheptulose bisphosphatase	1.3.	2031.39	2047.57	2242.48	2161.08	2536.5	2449.19	2844.96	2796.74	2611.41	2413.48	290.875	2040.49	1870.32	2001.34	2408.61	2344.08	2576.67	2731.13	2540.75	2548.59	2340.22	283.337	2282.17	2301.21	2190.96	2477.87	2519.51	2410.96	2695.54	2781.68	2693.86	2483.75	195.522	0.969646	0.616821	1.02912	0.579629
29	9817	AT2G17360	AT2G17360	Ribosomal protein S4 (RPS4A) family protein	cytosol	29.2.1.2.1.4	protein.synthesis.ribosomal protein.eukaryotic.40S subunit.S4	29.2	1572.2	1463.14	1594.69	1519.84	2131.5	2220.17	1859.22	1720.69	1828.93	1767.82	252.49	1623.91	1395.53	1725.03	1846.41	1792.09	2453.03	1443.2	1898.35	1783.2	1773.42	290.554	1527.73	1443.44	1381.12	2376.31	1780.67	2029.7	1664.96	1782.91	1152.37	1682.14	345.593	1.00317	0.967709	0.951531	0.579802
29	8556	AT1G18540	AT1G18540	Ribosomal protein L6 family protein	cytosol	29.2.1.2.2.6	protein.synthesis.ribosomal protein.eukaryotic.60S subunit.L6	29.2	1184.17	1205.47	1417.43		1400.83	1062.56	1769.74	1900.96		1420.16	288.695	1115.34	678.164		1428.23	1366.1	1477.99				1213.17	295.151	1313.01	691.871	1064.13	1581.99	1531.78	1337.02		1446.61	1657.35	1327.97	296.473	0.854244	0.303357	0.935083	0.580593
16	10823	AT3G02780	AT3G02780	IPP2, IPIAT1, IDI2 / isopentenyl pyrophosphate:dimethylallyl pyrophosphate isomerase 2	plastid	16.1.2.7	secondary metabolism.isoprenoids.mevalonate pathway.isopentenyl pyrophosphate:dimethyllallyl pyrophosphate isomerase	16.1		215.632	106.503			514.094				278.743	172.279	230.609	154.948	273.779	106.091		481.853				249.456	129.954	193.385	246.087	220.86		134.508					198.71	41.4895	0.894933	0.844919	0.712879	0.581025
26	12489	AT2G26740	AT2G26740	ATSEH, SEH / soluble epoxide hydrolase	cytosol	26.1	misc.misc2	26.1		305.146	184.2	286.413	274.938		325.265			275.192	48.6004	182.114	232.168			248.2					220.827	28.1461	264.482	223.587	261.153	340.339					184.867	254.886	51.6058	0.802447	0.135238	0.926209	0.582496
26	13633	AT5G16970	AT5G16970	AT-AER, AER / alkenal reductase	cytosol	26.7	misc.oxidases - copper, flavone etc	26.7	146.955	143.245	122.342	341.255				165.145		183.788	79.8992	322.363	165.672	197.414						413.995	274.861	99.4171		252.19		203.406	117.901	244.812	325.812	133.957		213.013	71.482	1.49553	0.243625	1.15901	0.583365
#N/A	8482	Crap_TRYP_PIG	Crap_TRYP_PIG		#N/A	#N/A	#N/A	#N/A	2221.47	1895.77	3662.54	1369.2	2567.94	2587.25	1878.45	2206.15	2696.48	2342.81	612.282	2757.6	1715.84	3138.77	2079.46	2367.75	1118.69	1759.09	1452.23	2557.59	2105.23	618.16	1665.4	2148.69	2346.72	3838.83	3640.76	2501.65	2489.14	1435.28	2744.8	2534.58	754.262	0.898592	0.451177	1.08186	0.584659
26	12987	AT5G64100	AT5G64100	Peroxidase superfamily protein	extracellular	26.12	misc.peroxidases	26.1	198.303	200.432	194.78	260.323	350.725	353.204	445.12	362.206	387.945	305.893	88.6044	254.397	264.076		320.408		291.333	439.803	439.471	457.005	352.356	83.0846	261.125	207.866	276.195	398.233	371.86	311.676		364.347	441.947	329.156	73.3188	1.15189	0.332189	1.07605	0.586296
30	9916	AT2G42590	AT2G42590	GRF9, GF14 MU / general regulatory factor 9	cytosol	30.7	signalling.14-3-3 proteins	30.7	598.174	1182.05		688.837	1222.95		880.325	1060.04	816.806	921.312	223.378	654.165	1015.93	1077.64	872.48	1072.57	1134.99	1060.59	1302.56	529.428	968.928	229.394	1004.41	1398.17	734.275	607.593	855.521	1334.78	1250.44	799.688	956.427	993.478	262.565	1.05168	0.702687	1.07833	0.588079
19	18929	AT5G63570	AT5G63570	GSA1 / glutamate-1-semialdehyde-2,1-aminomutase	plastid	19.3	tetrapyrrole synthesis.GSA	19.3	337.847	659.325	899.599	827.334	929.479	624.219	453.282		722.14	681.653	195.555	564.971	273.947	573.072	306.621	564.963	1017.26	1271.85			653.241	338.317	628.837	503.742	543.123	856.461	437.708		687.526	1073.86	187.196	614.807	251.571	0.958319	0.859977	0.901936	0.58815
29	6562	AT5G16130	AT5G16130	Ribosomal protein S7e family protein	cytosol	29.2.1.2.1.7	protein.synthesis.ribosomal protein.eukaryotic.40S subunit.S7	29.2	355.379	555.077	511.355	492.837	977.723	638.821	664.675	366.623		570.311	186.07	560.691	639.655	698.869	488.502		973.047	585.814	730.502	263.198	617.535	191.277	561.235	527.98	686.89		844.664	703.131		411.979		622.646	139.648	1.0828	0.646846	1.09177	0.588167
1.	16341	AT5G23120	AT5G23120	HCF136 / photosystem II stability/assembly factor, chloroplast (HCF136)	plastid	1.1.1.3	PS.lightreaction.photosystem II.biogenesis	1.1.	1071.21	925.962	1000.34	727.05	1283.75	1422.99	669.483	1101.17	674.663	986.291	251.246	553.105	550.797	744.583	980.36	741.218	693.907	1338.7	1144.09	1047.84	866.067	259.081	646.137	1205.77	901.996	936.856	864.145	679.579	1495.78	668.174	840.801	915.471	262.303	0.878105	0.360103	0.928196	0.588936
31	20734	AT5G05010	AT5G05010	clathrin adaptor complexes medium subunit family protein	cytosol	31.4	cell.vesicle transport	31.4		149.227				249.98			326.717	241.975	72.6807		246.385	384.824	161.668						264.293	91.9789	610.332		191.843	196.424						332.866	196.207	1.09223	0.80174	1.37562	0.5896
13	12080	AT3G54640	AT3G54640	TSA1, TRP3 / tryptophan synthase alpha chain	plastid	13.1.6.5.5	amino acid metabolism.synthesis.aromatic aa.tryptophan.tryptophan synthase	13.1	326.938	718.285	238.089	427.858	664.765			168.413	490.638	433.569	191.868	371.622	362.337	281.953	552.478	529.83	522.437			617.395	462.579	114.082	181.219	326.487	383.414	495.613	685.422	286.987		242.526	439.35	380.127	150.046	1.06691	0.756934	0.876739	0.591297
1.	8623	AT4G09650	AT4G09650	ATPD / ATP synthase delta-subunit gene	plastid	1.1.4.7	PS.lightreaction.ATP synthase.delta chain	1.1.	1571.07	1695.12	2209.75	1774.77	2037.5	1966.06	2529.96	2337.84	2334.6	2050.74	308.76	1825.44	2182.47	1807.9	1814.32	1980.04	2068.15	2754.84	2109.39	2633	2130.62	328.14	1860.8	1633.96	2182.76	1607.95	2475.3	2087.17	2539.41	2466.21	2407.9	2140.16	345.104	1.03895	0.622926	1.0436	0.592565
11	3982	AT4G25050	AT4G25050	ACP4 / acyl carrier protein 4	plastid	11.1.12	lipid metabolism.FA synthesis and FA elongation.ACP protein	11.1		1172.57	1644.19	1253.8			2323.75			1598.58	455.057										#DIV/0!	#DIV/0!		1624.07	1162.67		1341.6	1322.21		1723.43		1434.8	207.148	#DIV/0!	#DIV/0!	0.897547	0.593546
29	10838	AT2G41840	AT2G41840	Ribosomal protein S5 family protein	cytosol	29.2.1.2.1.2	protein.synthesis.ribosomal protein.eukaryotic.40S subunit.S2	29.2	1280.05	1075.21	1571.36	1562.35	425.291	1878.02	1268.66	1869.37	1821.77	1416.9	443.1	1595.11	1582.79	1218.13		1867.83	1979.7	1222		350.26	1402.26	506.116	1544.18	1435.64	1226.96	1913.42	1541.71	1950.05	1213.5	1187.63	1639.05	1516.9	269.208	0.989669	0.955915	1.07058	0.594472
17	6959	AT3G11930	AT3G11930	Adenine nucleotide alpha hydrolases-like superfamily protein	cytosol,nucleus	17.5.3	hormone metabolism.ethylene.induced-regulated-responsive-activated	17.5	566.977	486.368	639.178	723.835	141.326		809.443			561.188	214.508	632.65	619.264	510.232	616.597	520.502				710	601.541	68.5279	482.514	443.853	506.072	589.995	663.149	366.975		473.644		503.743	89.8442	1.07191	0.702501	0.897637	0.594807
21	9293	AT1G07890	AT1G07890	APX1, MEE6, CS1, ATAPX1, ATAPX01 / ascorbate peroxidase 1	cytosol	21.2.1	redox.ascorbate and glutathione.ascorbate	21.2	3042.22	3328.86	3244.28	3808.27	4562.72	4785.51	4409.26	4227.87	4609.91	4002.1	623.671	3731.24	3514.19	3706.82	3641.58	4722.49	4927.13	4137.06	4663.51	4119.75	4129.31	497.45	3181.33	3298.96	4044.79	4291.8	4040.81	3935.78	3848.72	4192.61	3940.16	3863.88	357.683	1.03179	0.658333	0.965464	0.595995
9.	24491	AT5G37510	AT5G37510	EMB1467, CI76 / NADH-ubiquinone dehydrogenase, mitochondrial, putative	mitochondrion	9.1.2	mitochondrial electron transport / ATP synthesis.NADH-DH.localisation not clear	9.1.	1129.39	424.173	425.788	434.719						603.518	303.639	2007.95	305.306	444.998				750.646	564.927		814.766	614.247	413.471	536.266	883.607	322.193					286.709	488.449	215.591	1.35003	0.571558	0.809337	0.59953
16	20072	AT2G30490	AT2G30490	ATC4H, C4H, CYP73A5, REF3 / cinnamate-4-hydroxylase	endoplasmic reticulum	16.2.1.2	secondary metabolism.phenylpropanoids.lignin biosynthesis.C4H	16.2		245.056		210.151	346.027					267.078	57.6154	286.269	300.634	299.059	230.606				392.108		301.735	51.9119	215.939	273.531	270.275		203.788					240.883	31.3369	1.12976	0.51629	0.90192	0.600865
29	16709	AT1G57720	AT1G57720	Translation elongation factor EF1B, gamma chain	cytosol	29.2.4	protein.synthesis.elongation	29.2	1503.65	1415.03	1243.22	1380.46	1669.43	1155.94	1148.3	1941.12	1760.43	1468.62	260.722	1552.47	864.024	1280.46	1054.24	1646.57	2385.88	1647.44	1844.34	1121.1	1488.5	440.085	1394.79	1434.03	932.206	1676.02	1485.7	1566.49	1464.17	1456.43	1249.56	1406.6	200.225	1.01354	0.914133	0.95777	0.601423
29	22033	AT4G30910	AT4G30910	Cytosol aminopeptidase family protein	plastid	29.5	protein.degradation	29.5	184.777	66.1829	137.574					87.628	81.2806	111.488	43.786		850.64	77.864			425.278	59.0844		67.1741	296.008	309.972		39.978		351.195	91.6984		61.1164	262.925	52.2992	143.202	119.655	2.65506	0.301461	1.28446	0.60143
31	26474	AT1G63640	AT1G63640	P-loop nucleoside triphosphate hydrolases superfamily protein with CH (Calponin Homology) domain	cytosol,nucleus	31.1	cell.organisation	31.1		325.043		50.7459	483.623	323.339				295.687	155.678										#DIV/0!	#DIV/0!		97.0481	39.8539				234.654		507.521	219.769	180.591	#DIV/0!	#DIV/0!	0.743249	0.601628
29	18504	AT1G47128	AT1G47128	RD21, RD21A / Granulin repeat cysteine protease family protein	extracellular	29.5.3	protein.degradation.cysteine protease	29.5	1983.24	1486.47	1868.42	2078.7	1726.57	2535.69	1488.21	2829.47	2328.38	2036.13	434.009	2070.24	2041.78	2123.37	2222.52	2291.51	2435.48	3668.24	2694.59	2789.32	2481.89	488.141	1682.64	2143.03	1408.24	2792.58	1597.4	2283.04	2251.99	2595.96	2646.14	2155.67	466.644	1.21893	0.0717418	1.05871	0.603047
26	20635	AT1G66280	AT1G66280	BGLU22 / Glycosyl hydrolase superfamily protein	endoplasmic reticulum	26.3	misc.gluco-, galacto- and mannosidases	26.3	897.643	702.465	806.406	990.753	186.232	274.914	2718.57	955.559	981.798	946.037	687.516	668.954	766.331	811.49	124.82	1014.16	999.015	1325.46	1384.79	1119.81	912.757	359.892	688.203	802.902	66.486	1239.5	870.287	122.079	1078.25		1436.81	788.065	459.625	0.964822	0.905449	0.833017	0.605228
1.	14299	AT4G26530	AT4G26530	Aldolase superfamily protein	plastid	1.3.6	PS.calvin cycle.aldolase	1.3.	686.208	726.106	661.47	716.565	520.238	586.068	801.606	813.112	778.924	698.922	92.6536	598.677	600.314	398.973	556.749	520.434	568.522	909.456	788.101	855.977	644.134	159.424	596.843	596.271	789.882	796.509	498.158	576.143	785.083	703.255	715.835	673.109	103.208	0.92161	0.416044	0.963067	0.605909
16	18649	AT4G34350	AT4G34350	CLB6, ISPH, HDR / 4-hydroxy-3-methylbut-2-enyl diphosphate reductase	plastid	16.1.1.7	secondary metabolism.isoprenoids.non-mevalonate pathway.HDR	16.1	273.205		347.828	344.695						321.909	34.463										#DIV/0!	#DIV/0!		263.7	381.761		231.418					292.293	64.6217	#DIV/0!	#DIV/0!	0.907998	0.606801
21	8678	AT2G25080	AT2G25080	ATGPX1, GPX1 / glutathione peroxidase 1	plastid	21.2	redox.ascorbate and glutathione	21.2	181.349	273.373			362.285				394.56	302.892	83.028	262.384		201.617			724.761				396.254	233.61	235.095	309.202	299.564		83.2814				1082.65	401.959	349.808	1.30824	0.634589	1.32707	0.610374
1.	8121	AT4G21280	AT4G21280	PSBQ, PSBQA, PSBQ-1 / photosystem II subunit QA	plastid	1.1.1.2	PS.lightreaction.photosystem II.PSII polypeptide subunits	1.1.	3925.27	3774.75	3401.37	3129.18	4428.67	3206.09	3897.34	4907.45	5266.14	3992.92	701.086	4236.46	2880.22	3902.4	3843.35	3992.3	4662.38	5139.63	4415.48	5707.26	4308.83	768.146	4215.9	4530.34	3242.38	3167.02	4206.3	4128.75	6027.42	4370.74	3790.46	4186.59	791.154	1.07912	0.403032	1.0485	0.611514
29	7084	AT4G21860	AT4G21860	MSRB2 / methionine sulfoxide reductase B 2	plastid	29.4	protein.postranslational modification	29.4	135.537				553.376	451.574		393.815		383.576	154.179	353.164	456.151		464.771	548.395					455.62	69.2612	426.407	480.103	548.52	604.507	376.72	237.038	404.913	489.339	358.707	436.251	103.267	1.18782	0.499802	1.13733	0.612809
16	14367	AT2G25450	AT2G25450	2-oxoglutarate (2OG) and Fe(II)-dependent oxygenase superfamily protein	cytosol	16.5.1.1.1.13	secondary metabolism.sulfur-containing.glucosinolates.synthesis.aliphatic.2-oxoglutarate-dependent dioxygenase	16.5	503.122	601.939	686.128	1025.96	1187.05	806.865	782.077	1044.23	998.269	848.405	215.88	822.521	915.694	909.166	812.53	1153.35	1121.61		274.627	232.7	780.274	325.766	548.655	912.851	772.309	979.253	1022.91	1163.11	361.669	209.394	1039.4	778.839	313.507	0.919696	0.646657	0.918005	0.613178
30	20833	AT5G61790	AT5G61790	CNX1, ATCNX1 / calnexin 1	endoplasmic reticulum	30.3	signalling.calcium	30.3	564.105	554.323	152.482	582.205	360.673	774.582	910.27		708.466	575.888	222.233	432.594	651.273	597.885	508.777	647.53	623.127	445.542	710.922	314.829	548.053	122.461	514.093	442.443	547.746	418.851	678.701	576.08	649.85		395.83	527.949	98.2061	0.951666	0.774041	0.916757	0.613442
9.	7126	AT5G47030	AT5G47030	ATPase, F1 complex, delta/epsilon subunit	mitochondrion	9.9	mitochondrial electron transport / ATP synthesis.F1-ATPase	9.9	1221.89	712.391			816.132		932.228		890.635	914.656	170.821	698.991	713.463	741.333	867.945	1053.33		1697.74		908.309	954.445	325.275	638.83		674.902			1020.45		1092.31	820.835	849.467	181.037	1.0435	0.806383	0.928728	0.614656
27	20207	AT3G46780	AT3G46780	PTAC16 / plastid transcriptionally active 16	plastid	27.2	RNA.transcription	27.2	319.017	502.365	626.839	968.943	386.649	542.673	839.789	778.873	730.741	632.877	203.029	598.275	559.104	908.095	855.499	868.222	712.526	817.618	863.155	762.83	771.703	117.506	721.362	499.571	412.745	675.752	815.587	550.295	876.623	777.834	776.993	678.529	148.525	1.21936	0.118365	1.07214	0.615388
1.	20143	ATCG00680	ATCG00680	PSBB / photosystem II reaction center protein B	plastid	1.1.1.2	PS.lightreaction.photosystem II.PSII polypeptide subunits	1.1.	5173.24	4958.62	4805.81	4616.64	6614.47	6017.73	7400.31	7359.58	7172.74	6013.24	1088.77	5688.99	5296	5267.23	6528.67	6566.1	4845.9	7322.45	6685.01	5804.8	6000.57	768.652	4065.17	5135.98	4700.36	7128.59	6576.79	6406.52	7137.89	7258.47	5081.08	5943.43	1137.49	0.997894	0.978924	0.98839	0.90177
29	2789	AT3G55750	AT3G55750	Ribosomal protein L35Ae family protein	cytosol	29.2.1.2.2.535	protein.synthesis.ribosomal protein.eukaryotic.60S subunit.L35A	29.2			408.999				421.835	652.384		494.406	111.83										#DIV/0!	#DIV/0!	374.841		487.662		431.752			493.055		446.828	47.9941	#DIV/0!	#DIV/0!	0.903767	0.617137
1.	11074	AT5G01530	AT5G01530	LHCB4.1 / light harvesting complex photosystem II	plastid	1.1.1.1	PS.lightreaction.photosystem II.LHC-II	1.1.	2220.91	2677.43	2408.3		2666.55	3326.24	3177.86	3003.81	3094.18	2821.91	364.957	2744.76	2049.95	2114.72	2201.68	2311.08	2816.62	5026.99	3846.83		2889.08	976.243	2626.67	2077.37	2269.65		2886.04	2611.47	3220.15	4317.34	3823.57	2979.03	719.946	1.0238	0.868411	1.05568	0.617331
30	17905	AT2G44100	AT2G44100	ATGDI1, AT-GDI1, GDI1 / guanosine nucleotide diphosphate dissociation inhibitor 1	cytosol	30.5	signalling.G-proteins	30.5	570.312	338.869	239.727	133.909			323.011	320.715	211.999	305.506	127.777	499.681	426.518	509.376	475.691	316.196	560.599	279.128		418.724	435.739	90.7532	171.641	318.781	392.912	461.161		373.59		374.04	273.005	337.876	87.0291	1.42629	0.0619769	1.10595	0.61858
30	8188	AT4G20260	AT4G20260	ATPCAP1, PCAP1 / plasma-membrane associated cation-binding protein 1	plasma membrane	30.4	signalling.phosphinositides	30.4	1807.65	1922.43	1829.96	2163.97	2534.55	2303.26	2768.19	3006.26	2190.89	2280.8	395.252	1685.89	1779.31	1829.99	1824.19	2260.03	1873.49	1882.93	2558.71	2735.06	2047.73	355.352	1858.72	1842.64	1255.64	2155.22	2074.65	2009.05	3092.06	2439.26	2761.26	2165.39	510.71	0.897816	0.232964	0.949401	0.62056
9.	24812	AT2G07698	AT2G07698	ATPase, F1 complex, alpha subunit protein	mitochondrion,plastid	9.9	mitochondrial electron transport / ATP synthesis.F1-ATPase	9.9		804.653	1961.51	2009.4	2297.21			2563.6	2276.74	1985.52	564.467				2310.74	1733.34	2522.01	825.835			1847.98	656.958	1903.57		1776.13			2123.32	2358.84	2505.16		2133.4	271.882	0.930728	0.773661	1.07448	0.620799
29	14344	AT4G01610	AT4G01610	Cysteine proteinases superfamily protein	extracellular	29.5.3	protein.degradation.cysteine protease	29.5	86.2508	249.975		408.301						248.176	131.483										#DIV/0!	#DIV/0!	256.306	84.0697			546.84			388.644		318.965	170.209	#DIV/0!	#DIV/0!	1.28524	0.623602
29	25983	AT4G29060	AT4G29060	emb2726 / elongation factor Ts family protein	plastid	29.2.4	protein.synthesis.elongation	29.2	1070.96	1039.45	1014.01	990.179	672.641	984.52	1210.72	857.513	1091.63	992.402	144.095	742.04	945.428	753.71	761.406	374.456	814.14	1310.51	537.532		779.903	258.772	1011.04	1189.97	1025.93	710.817	1023.41	1176.95	967.804	1051.13	1082.38	1026.6	131.841	0.785873	0.0811299	1.03446	0.627162
29	17091	AT1G09100	AT1G09100	RPT5B / 26S proteasome AAA-ATPase subunit RPT5B	cytosol,nucleus	29.5.11.20	protein.degradation.ubiquitin.proteasom	29.5		77.7488	75.5532	186.048		337.277	1062.9		1031.05	461.763	423.004	976.489	65.9072	422.91			141.048		108.777		343.026	340.623		198.422	106.277			903.113	89.609			324.355	336.706	0.742862	0.651965	0.702428	0.62721
35	12704	AT2G37660	AT2G37660	NAD(P)-binding Rossmann-fold superfamily protein	plastid	35.2	not assigned.unknown	35.2	1095.04	1163.64	1169.85	1213.74	1203.66	1385.91	1414.1	1383.26	1368.99	1266.47	113.643	1086.78	1058.66	1103.41	1162.16	502.346	1185.51	1120.6	1444.65	1314.5	1108.73	243.765	1094.74	1189.18	1106.27	932.566	1240.91	1187.19	1306.68	1395.86	1604.89	1228.7	182.455	0.875455	0.124583	0.970179	0.627277
29	5069	AT1G26630	AT1G26630	FBR12, ATELF5A-2, ELF5A-2 / Eukaryotic translation initiation factor 5A-1 (eIF-5A 1) protein	cytosol	29.2.3	protein.synthesis.initiation	29.2	1691.8	974.198	1256.1	1837.38	1549.71	1129.74	1533.43	738.429	1346.66	1339.72	333.256	1564.94	705.685	1351.3	2369.63	2172.38	2012.91		783.92		1565.82	610.753	1360.57	1500.76	1341.04		1722.11	1237.29		743.533	866.094	1253.06	318.538	1.16877	0.43427	0.935314	0.629519
1.	10469	AT3G04790	AT3G04790	Ribose 5-phosphate isomerase, type A protein	plastid	1.3.10	PS.calvin cycle.Rib5P Isomerase	1.3.	989.175	1151.83	1244.45	1604.47	1519.36	1772.69	1622.14	1177.51	1290.82	1374.72	248.222	1391.01	1187.61	1353.58	1349.47	1713.41	1771.48	1751.61	1468.27	1814.56	1533.44	217.564	1288.11	1366.48	1408.97	1387.05	557.243	1511.89	1722.17	1796.97	577.245	1290.68	417.32	1.11546	0.192957	0.93887	0.632613
7.	19407	AT1G64190	AT1G64190	6-phosphogluconate dehydrogenase family protein	plastid	7.1.3	OPP.oxidative PP.6-phosphogluconate dehydrogenase	7.1.	211.366	259.68	237.907	386.881	379.764	218.652	411.369	558.807	65.0192	303.272	136.776	266.684	389.472	159.095	441.344	244.863	314.037	622.842	137.153	405.239	331.192	143.469	263.673		254.5	361.701	349.815	303.081	383.808	225.531	44.5105	273.327	101.144	1.09206	0.695611	0.901263	0.634342
31	15225	AT5G59370	AT5G59370	ACT4 / actin 4	cytosol	31.1	cell.organisation	31.1	100.611	1056.2	987.046		1097.43			1267.57	241.907	791.793	448.686				1629.05	300.014	639.837	256.646	1012.49	1702.68	923.451	581.195		1233.91		35.8965		1356.06	1098.91		996.307	944.216	470.154	1.16628	0.697417	1.1925	0.634546
27	12878	AT3G52380	AT3G52380	CP33, PDE322 / chloroplast RNA-binding protein 33	plastid	27.4	RNA.RNA binding	27.4	515.861	548.784	335.367			430.501	732.527			512.608	132.544	542.329	27.2769	550.38	246.752				370.266	405.85	357.142	180.359	674.418	564.347	471.218			562.218	479.344			550.309	73.5301	0.696716	0.170839	1.07355	0.635882
1.	1191	ATCG00710	ATCG00710	PSBH / photosystem II reaction center protein H	plastid	1.1.1.2	PS.lightreaction.photosystem II.PSII polypeptide subunits	1.1.		1673.01					2059.72	2240.41	2202.13	2043.82	224.425										#DIV/0!	#DIV/0!	1559.6				1608.55	4217.77				2461.97	1241.7	#DIV/0!	#DIV/0!	1.2046	0.682205
1.	7689	ATCG00720	ATCG00720	PETB / photosynthetic electron transfer B	plastid	1.1.3.3	PS.lightreaction.cytochrome b6/f.cytochrome b6 (CYB6)	1.1.			1907.2	2361.28			1161.5	2700.08	1908.2	2007.65	517.776	1849.07			2461.87		2636.96	2836.29	2959.59	3133.22	2646.17	416.536	1786.64	1888.43	1915.65	1850.9	2659.85	2486.61		2488.61		2153.81	344.889	1.31804	0.08221	1.0728	0.636622
29	11413	AT1G02560	AT1G02560	CLPP5, NCLPP5, NCLPP1 / nuclear encoded CLP protease 5	plastid	29.5.5	protein.degradation.serine protease	29.5	723.613	370.154	667.842	915.596	1171.3		585.932		601.513	719.422	238.767		594.851	290.204	714.757		598.76	399.823	399.42		499.636	146.649	571.919	842.899	790.384	486.836	805.805	752.426		1177.5	797.442	778.151	191.381	0.694496	0.0904215	1.08163	0.637626
7.	17619	AT5G13420	AT5G13420	Aldolase-type TIM barrel family protein	plastid	7.2.2	OPP.non-reductive PP.transaldolase	7.2.	1104.72	1198.18	1126.48	1562.17	1710.08	1230.41	1332.36	966.384	1502.68	1303.72	229.407	1161.07	718.277	800.106	1063.31	1333.32	1632.88	1923.22	1357.25	1321.13	1256.73	357.586	1070.49	1130.1	863.377	1462.28	1142.3	1378.52	1216.9	1390.61	1600.8	1250.6	214.263	0.963958	0.759146	0.959254	0.638695
25	11463	AT3G12290	AT3G12290	Amino acid dehydrogenase family protein	cytosol	25.5	C1-metabolism.Methylenetetrahydrofolate dehydrogenase & Methenyltetrahydrofolate cyclohydrolase	25.5	223.965	416.13	91.7562		365.141	631.471			226.613	325.846	172.302		267.468		321.628	354.688				188.219	283.001	62.9604	473.193	266.597	200.023		265.251	409.087	116.058		246.721	282.419	112.582	0.86851	0.630688	0.866724	0.640864
31	8922	AT3G26070	AT3G26070	Plastid-lipid associated protein PAP / fibrillin family protein	plastid	31.1	cell.organisation	31.1				471.58	327.95	278.442	258.739	373.619	367.553	346.314	70.1206	247.805		339.246	316.138				391.469		323.665	51.603	303.23	320.095	385.171	739.732		251.237	50.5636	298.941	778.358	390.916	231.39	0.934598	0.615314	1.12879	0.643006
29	26493	AT1G49630	AT1G49630	ATPREP2, PREP2 / presequence protease 2	plastid	29.5	protein.degradation	29.5	214.261		58.7838	246.111	246.659	190.658				191.294	69.5083	118.333		156.818		390.547					221.899	120.282	662.411	199.639	100.252		194.296	84.5392	48.2061	472.163	94.2402	231.968	205.323	1.15999	0.763337	1.21262	0.643311
34	25965	AT4G30190	AT4G30190	AHA2, PMA2, HA2 / H(+)-ATPase 2	plasma membrane	34.1.2	transport.p- and v-ATPases.H+-exporting ATPase	34.1	560.237	639.207	494.484	1240.69	453.34	262.554	373.212	325.822	566.088	546.182	271.172	525.724	486.881	477.051	749.754	1809.96	651.25		566.206	490.151	719.622	421.487	369.015	552.489	330.589	431.722	585.555	1003.3	324.061	702.891	58.5622	484.243	253.566	1.31755	0.369843	0.886597	0.643409
24	13893	AT1G67280	AT1G67280	Glyoxalase/Bleomycin resistance protein/Dioxygenase superfamily protein	plastid	24.2	Biodegradation of Xenobiotics.lactoylglutathione lyase	24.2	463.008	683.144	455.281	268.003	495.275	1039.24	190.562	407.424		500.242	246.439	425.18	220.997	439.822	1096.23	460.427			366.085	198.219	458.138	277.967		506.388	549.294	592.775			52.7865			425.311	217.235	0.915831	0.779121	0.85021	0.647466
33	5509	AT3G16640	AT3G16640	TCTP / translationally controlled tumor protein	cytosol	33.99	development.unspecified	33.9	1868.52	1922.76	1369.59	2660.31	2961.75	1940.27	3200.22	3300.17	3201	2491.62	681.776	1903.26	1953.01	1962.07	2511.17	1880.09	2217.72	2063.04	2381.96	2041.26	2101.51	209.474	2070.32	1985.79	1973.37	2590.94	2685.39	2775.26	2287.69	1988.44	2918.18	2363.93	358.981	0.843431	0.154497	0.948753	0.647583
35	15685	AT5G23060	AT5G23060	CaS / calcium sensing receptor	plastid	35.2	not assigned.unknown	35.2	2264.92	2043.85	2116.48	1740.06	2470.5	2347.02	2186.62	2851.74	2652.85	2297.12	313.942	1778.18	1635.66	2002.96	2550.51	2234.36	2189.97	2966.92	1122.38	2937.69	2157.63	571.241	2223.31	2087.2	2027.7	2032.62	2116.18	1659.5	2270.2	2664.67	2901.1	2220.28	346.222	0.939277	0.555889	0.966549	0.648239
29	21332	AT3G03960	AT3G03960	TCP-1/cpn60 chaperonin family protein	cytosol	29.6	protein.folding	29.6		268.41	398.035	409.059		365.155	310.492	163.945	328.233	320.476	78.5868		346.658	223.822	269.528	267.831		261.558	1256.25	324.105	421.393	342.94	214.24	301.554	677.015	364.963					257.99	363.152	164.646	1.3149	0.50622	1.13317	0.648636
27	5346	AT1G73230	AT1G73230	Nascent polypeptide-associated complex NAC	nucleus	27.3.67	RNA.regulation of transcription.putative transcription regulator	27.3	236.217	297.236	357.295	387.598		363.381		1484.54		521.045	433.787	157.962	314.263	292.793	230.525		738.843			1627.02	560.234	511.939	612.504	64.0807	193.684				488.146		704.567	412.596	245.073	1.07521	0.898755	0.791863	0.648853
29	17608	AT3G01480	AT3G01480	CYP38, ATCYP38 / cyclophilin 38	plastid	29.6	protein.folding	29.6	298.798	307.539	458.053	320.571	450.508	606.07		517.572	397.253	419.545	102.628			419.932	290.881	540.747			683.711	452.797	477.614	130.594	505.799	433.887	477.494	296.212	470.425	421.748	317.347		240.378	395.411	91.3056	1.13841	0.470099	0.942476	0.649291
13	17053	AT4G23600	AT4G23600	CORI3, JR2 / Tyrosine transaminase family protein	cytosol	13.1.3.4.2	amino acid metabolism.synthesis.aspartate family.methionine.cystathionine beta-lyase	13.1	420.948	275.832	216.282	812.343	624.765	1100.47			287.763	534.058	304.165	439.645	450.952	474.112	502.859	518.255	466.991	393.353	142.637		423.6	112.103	261.935	555.579	309.606		443.643	272.977		912.077		459.303	227.523	0.793173	0.426252	0.860024	0.650648
13	19349	AT4G13940	AT4G13940	HOG1, EMB1395, SAHH1, MEE58, ATSAHH1 / S-adenosyl-L-homocysteine hydrolase	cytosol	13.2.3.4	amino acid metabolism.degradation.aspartate family.methionine	13.2	2609.5	3303.18	2874.95	3270.57	3980.05	3574.99	3326.11	3831.6	3341.89	3345.87	403.116	2854.74	2720.7	2801.43	4050.12	3557.7	3588.29	3701.11	3351.36	3474.73	3344.46	430.877	3043.9	2622.98	2469.79	3937.44	3958.94	3251.23	3762.7	3232.04	2874.55	3239.29	518.826	0.99958	0.994703	0.968144	0.652893
21	19598	AT1G20620	AT1G20620	CAT3, SEN2, ATCAT3 / catalase 3	peroxisome	21.6	redox.dismutases and catalases	21.6	2375.97	3081.44	2517.47	3664.41	4463.14	4599.32	3594.36	3419.64	3719.85	3492.84	717.279	3156.75	3562.46	3903.83	3879.67	4647.78	4398.61	5069.54	3872.24	4397.2	4098.68	551.274	2906.21	3207.8	2392.01	3241.39	4545.88	3206.32	4535.68	4679.24	4286.82	3666.82	798.922	1.17345	0.0776433	1.04981	0.652967
11	18917	AT5G46290	AT5G46290	KASI, KAS1 / 3-ketoacyl-acyl carrier protein synthase I	plastid	11.1.3	lipid metabolism.FA synthesis and FA elongation.ketoacyl ACP synthase	11.1	665.317	752.451	567.65	604.384	1001.3	635.741	446.121		446.246	639.902	167.883	785.682	704.202	475.027			409.164	888.58	1076.6		723.208	229.751	733.962	605.522	679.023	352.224		618.128				597.772	131.086	1.13019	0.508391	0.934162	0.654102
28	15316	AT2G19480	AT2G19480	NFA02, NFA2, NAP1;2 / nucleosome assembly protein 1;2	nucleus	28.1	DNA.synthesis/chromatin structure	28.1	480.401	682.789	581.062	497.056	682.359	410.694	688.286	492.754	651.369	574.086	100.346	443.829	586.503	543.763	825.728	636.591	580.88	621.567	556.77	556.488	594.68	96.8183	557.226	547.931	483.415		797.987	668.687	487.068	262.873	548.659	544.231	144.141	1.03587	0.681693	0.947996	0.654116
29	8560	AT1G74050	AT1G74050	Ribosomal protein L6 family protein	cytosol	29.2.1.2.2.6	protein.synthesis.ribosomal protein.eukaryotic.60S subunit.L6	29.2	297.941	488.606	1547.39	1527.97	474.596	259.903		1900.96	1841.35	1042.34	676.558	566.671	751.688	1057.28	428.634	200.516	687.112	838.139		1562.2	761.53	387.874	1255.15	389.467	986.056			170.026		1567		873.538	523.149	0.730598	0.360947	0.838056	0.654298
31	18030	AT1G20010	AT1G20010	TUB5 / tubulin beta-5 chain	cytosol	31.1	cell.organisation	31.1	709.323	730.693	1041.62		1218.14	993.487	1030.7	1093.49	957.38	971.854	162.612	696.66	855.474	647.375	1135.2	1079.2	1013.32	1254.02	524.738	938.831	904.98	229.7	977.313	1047.66	774.694	1127.92	635.292	1149.53	1454.67	1124.07	867.941	1017.68	226.575	0.931189	0.521786	1.04715	0.656695
26	9926	AT2G47730	AT2G47730	ATGSTF8, ATGSTF5, GST6, GSTF8 / glutathione S-transferase phi 8	plastid	26.9	misc.glutathione S transferases	26.9	1052.33	1387.71	1261.69	1495.55	1540.82	1570.49	1656.67		916.125	1360.17	246.349	1408.3	1461.21	1404	1613.61	1491.58	1793.73	1997.75	1740.5	1743.15	1628.2	192.981	1329.88	1478.86	1442.09	1092.79		1332.15	1624.91	1537.45	1439.11	1409.65	150.893	1.19706	0.0368341	1.03638	0.658792
31	7186	AT5G13850	AT5G13850	NACA3 / nascent polypeptide-associated complex subunit alpha-like protein 3	nucleus	31.99	cell.unspecified	31.9	635.81		642.435		440.099					572.781	93.8597	596.709				750.727	1050.5				799.311	188.417	473.054		660.592	850.704		628.177	551.35	516.053		613.322	123.681	1.39549	0.227348	1.07078	0.659377
29	7263	AT3G24830	AT3G24830	Ribosomal protein L13 family protein	cytosol	29.2.1.2.2.513	protein.synthesis.ribosomal protein.eukaryotic.60S subunit.L13A	29.2	937.271	871.633	473.345			134.24	1047.35	496.967	1038.27	714.154	323.399	705.927	550.148	830.426	905.606	1099.26	426.571	896.916			773.551	212.757	736.964	826.386	849.234		1142.82			414.292		793.939	233.754	1.08317	0.714603	1.11172	0.660641
29	24864	AT1G62750	AT1G62750	ATSCO1, ATSCO1/CPEF-G, SCO1 / Translation elongation factor EFG/EF2 protein	plastid	29.2.4	protein.synthesis.elongation	29.2	822.95	899.44	1011.64	1524.73	996.077	995.359	930.801	937.277	1226.48	1038.31	201.048	617.478	780.081	689.119	1059.51	1688.94	762.348	589.852	837.451	1295.43	924.467	342.632	1499.94	1015.44	936.704	894.568	1127.49	787.143	1052.5	1195.89	1238.88	1083.17	200.775	0.890361	0.432317	1.04321	0.661125
21	13865	AT4G09010	AT4G09010	APX4, TL29 / ascorbate peroxidase 4	plastid	21.2.1	redox.ascorbate and glutathione.ascorbate	21.2	803.286	341.173	684.914	718.982	739.24		929.749	680.164	935.132	729.08	174.375	866.01	691.548		809.704	887.718	815.7	927.002	1201.3	844.009	880.373	137.65	408.81	697.047	517.327		976.731	662.178	881.877		1410.9	793.553	310.155	1.20751	0.0943062	1.08843	0.662065
34	24746	AT1G15690	AT1G15690	AVP1, ATAVP3, AVP-3, AtVHP1;1 / Inorganic H pyrophosphatase family protein	vacuole	34.30	transport.H+ transporting pyrophosphatase	34.3	1447.53	1600.8	1438.44	1596.71	1558.69	1049.42	888.412	1733.31	1796.36	1456.63	285.169	1230.05	731.113	1370.28	1513.01	1161.13	1063.84	1500.98	1655.37	1603.47	1314.36	281.032	1389.76	1138.89	1394.32	1501.24	1606.07	1387.15	1786.45	1587.21	1810.48	1511.29	200.726	0.90233	0.329835	1.03752	0.664146
20	26044	AT2G25140	AT2G25140	HSP98.7, CLPB-M, CLPB4 / casein lytic proteinase B4	plastid	20.2.1	stress.abiotic.heat	20.2	158.929	99.9058	144.128		174.257	674.652	343.417	47.1843		234.639	198.677	172.942	166.586	461.735	94.6013	301.943				411.959	268.294	134.658	181.516	139.112	269.417	264.89			249.046	67.7711		195.292	73.9769	1.14343	0.745529	0.832308	0.665367
26	15846	AT1G54000	AT1G54000	GDSL-like Lipase/Acylhydrolase superfamily protein	extracellular	26.16	misc.myrosinases-lectin-jacalin	26.1	543.793	608.608	308.585	690.824	850.514	1000.91		121.203	253.384	547.228	284.386	671.266	655.721	661.425	775.235	799.205	640.514	404.877	822.486	394.877	647.29	146.633	454.549	433.23	438.896	435.18	490.568	577.786	649.312			497.074	78.224	1.18285	0.42106	0.90835	0.666234
4.	19816	AT5G56350	AT5G56350	Pyruvate kinase family protein	cytosol	4.2.14	glycolysis.plastid branch.pyruvate kinase (PK)	4.2.	188.089	162.056	209.89	467.689		246.841			584.99	309.926	158.769	344.184	278.699	168.67	338.466	337.235	280.207			243.922	284.483	59.0046	225.971	354.877	378.142	194.498	432.745	381.827	453.209			345.896	91.6309	0.917907	0.745647	1.11606	0.666407
34	22819	AT1G78900	AT1G78900	VHA-A / vacuolar ATP synthase subunit A	vacuole,golgi	34.1	transport.p- and v-ATPases	34.1	1320	1841.58	1659.28	1814.44	2123.09	2072.91	1952.59	2003.06	1740.7	1836.41	232.644	1657.84	1652.96	1545.95	1782.8	1702.81	2066.53	1908.65	2000.41	1951.28	1807.69	170.448	1596.04	1454.68	1429.8	1846.46	2032.57	1722	2329.83	1744.2	1876.67	1781.36	268.082	0.984366	0.782202	0.970026	0.666919
34	25198	AT4G39080	AT4G39080	VHA-A3 / vacuolar proton ATPase A3	vacuole	34.1	transport.p- and v-ATPases	34.1	1899.3	1121.41	413.59	804.746	280.856			1150.76	631.996	900.379	508.687	1454.14	1355.8	1226.64	1841.86	548.441	590.508	1375.75			1199.02	435.635	414.281	1431.31	1099.93	1520.09	462.215	1174.09		1017.48		1017.05	401.312	1.33168	0.296661	1.12958	0.667408
29	19011	AT4G20360	AT4G20360	ATRAB8D, ATRABE1B, RABE1b / RAB GTPase homolog E1B	plastid	29.2.4	protein.synthesis.elongation	29.2	2696.06	3160.03	3111.52	3118.88	3628.79	3818.19	4200.75	4383.8	4301.57	3602.18	577.024	2843.69	2507.95	2959.86	3502.45	3734.14	3477.85	4277.08	4065.84	4127.96	3499.65	585.029	2933.97	3037.27	3234.53	3629.75	3604.14	3841.65	4234.08	4495.81	4532.9	3727.12	565.932	0.971537	0.728759	1.03469	0.667774
26	8617	AT2G42220	AT2G42220	Rhodanese/Cell cycle control phosphatase superfamily protein	plastid	26.23	misc.rhodanese	26.2	504.906	171.628	349.628	508.114			180.822			343.02	147.777	705.258	480.93			684.183	498.235		584.347	33.8472	497.8	223.907	61.519	281.662	449.335	459.957		410.161			696.912	393.258	192.609	1.45123	0.246042	1.14646	0.668463
34	11500	AT5G46800	AT5G46800	BOU / Mitochondrial substrate carrier family protein	plastid	34.9	transport.metabolite transporters at the mitochondrial membrane	34.9	143.782	379.837	320.884	216.54		305.15		179.852	304.051	264.299	79.0446	99.6266	424.487						356.626		293.58	139.916	180.706	338.152						366.426		295.095	81.7046	1.11079	0.800555	1.11652	0.670403
1.	5113	ATCG00730	ATCG00730	PETD / photosynthetic electron transfer D	plastid	1.1.3.2	PS.lightreaction.cytochrome b6/f.subunit 4 (PETD)	1.1.										#DIV/0!	#DIV/0!				1103.02	694.351	903.95			968.831	917.539	147.507	421.766	340.953					655.262			472.66	133.267	#DIV/0!	#DIV/0!	#DIV/0!	#DIV/0!
21	17197	AT1G77490	AT1G77490	TAPX / thylakoidal ascorbate peroxidase	plastid	21.2.1	redox.ascorbate and glutathione.ascorbate	21.2	116.939				158.091	226.976			672.153	293.54	222.1	26.1582	235.824	232.444		371.029			958.406		364.772	316.619	289.702		88.9967			307.021				228.573	98.9484	1.24267	0.736931	0.778679	0.677248
27	27078	AT5G04290	AT5G04290	KTF1, SPT5L / kow domain-containing transcription factor 1	#N/A	27.3.67	RNA.regulation of transcription.putative transcription regulator	27.3		1613.52				1719.37		264.314		1199.07	662.381	541.392		1739.07	658.63			78.0235	630.956		729.614	546.583		3030.99	815.615		366.69	1122.52	1818.99		1644.43	1466.54	851.968	0.608485	0.443485	1.22307	0.677409
30	7134	AT1G22740	AT1G22740	RAB7, ATRABG3B, RAB75, RABG3B / RAB GTPase homolog G3B	vacuole	30.5	signalling.G-proteins	30.5	148.461				380.892				233.75	254.368	96.0032		104.883	288.745					54.9939	254.691	175.828	98.2392	67.5623	194		374.834		200.551			725.122	312.414	228.347	0.691236	0.420968	1.2282	0.67775
4.	17000	AT1G16300	AT1G16300	GAPCP-2 / glyceraldehyde-3-phosphate dehydrogenase of plastid 2	plastid	4.2.8	glycolysis.plastid branch.glyceraldehyde 3-phosphate dehydrogenase (GAP-DH)	4.2.			85.9708	219.796	39.3328				421.514	191.653	148.322	106.868	120.969	163.941		166.359	88.2498		121.114		127.917	28.5382	83.5394	45.3084		124.565	433.923	86.8354		132.736	130.908	148.259	120.278	0.667438	0.512877	0.773581	0.678491
17	12427	AT1G12010	AT1G12010	2-oxoglutarate (2OG) and Fe(II)-dependent oxygenase superfamily protein	#N/A	17.5.1.2	hormone metabolism.ethylene.synthesis-degradation.1-aminocyclopropane-1-carboxylate oxidase	17.5	339.7	255.182	374.853	553.003	343.955	427.265			227.371	360.19	100.883	462.344	446.727	460.139	309.59		166.4	36.1307			313.555	163.297	270.921		301.886	744.219	419.881			172.884	490.178	399.995	184.79	0.870528	0.59325	1.11051	0.678663
1.	10012	AT5G54270	AT5G54270	LHCB3, LHCB3*1 / light-harvesting chlorophyll B-binding protein 3	plastid	1.1.1.1	PS.lightreaction.photosystem II.LHC-II	1.1.	1915.42	1570.55	896.443	1894.82	1786.6	1539.83	2035.96			1662.8	355.199	1488.74	1595.69	1644.8	1840.8	1854.14		2543.39	2403.42	2422.7	1974.21	391.953	1258.76	1702.27	1687.4	1793.45	903.273	1760.22	1372.09	1689.6	2088.01	1583.9	329.79	1.18728	0.15702	0.952545	0.678787
9.	5544	AT5G52840	AT5G52840	NADH-ubiquinone oxidoreductase-related	plastid	9.1.2	mitochondrial electron transport / ATP synthesis.NADH-DH.localisation not clear	9.1.	279.574	411.832	389.316	353.972			386.757	458.362	380.39	380.029	50.7786	444.938	374.686		252.568	453.21	164.368	423.32	49.8303	188.354	293.909	141.715	328.648	352.289	292.451				573.803	235.016	364.702	357.818	105.619	0.773386	0.167928	0.941555	0.679903
31	17260	AT4G14960	AT4G14960	TUA6 / Tubulin/FtsZ family protein	cytosol	31.1	cell.organisation	31.1	458.908				615.991	1325.5	1030.2	1145.34		915.189	326.272	887.697	1701.95	130.156		834.587		51.5276		781.518	731.239	548.221	956.142	1065.1	651.471		1184.57		1122.5		981.104	993.481	171.663	0.799004	0.548871	1.08555	0.67995
12	22111	AT2G15620	AT2G15620	NIR1, NIR, ATHNIR / nitrite reductase 1	plastid	12.1.2	N-metabolism.nitrate metabolism.nitrite reductase	12.1	724.609	827.009	815.954	695.165	825.758	873.595	1211.85	1017.42	793.825	865.021	150.044	715.653	608.438	803.686	466.784	519.14	947.777	871.648	921.347	781.337	737.312	163.441	795.619	913.72	1029.13	851.974	917.708	781.835	1082.85	990.606	679.006	893.606	122.228	0.852364	0.123184	1.03305	0.681893
29	4003	ATCG00750	ATCG00750	RPS11 / ribosomal protein S11	plastid	29.2.1.1.1.1.11	protein.synthesis.ribosomal protein.prokaryotic.chloroplast.30S subunit.S11	29.2										#DIV/0!	#DIV/0!										#DIV/0!	#DIV/0!	183.925	411.542	374.648	513.758					403.298	377.434	107.583	#DIV/0!	#DIV/0!	#DIV/0!	#DIV/0!
35	8675	AT5G53490	AT5G53490	Tetratricopeptide repeat (TPR)-like superfamily protein	plastid	35.1	not assigned.no ontology	35.1	287.194	514.773	71.7705	805.237	526.364	486.645	1013.6	857.539	938.635	611.306	297.293	839.909	598.872	493.418	429.204	524.134	737.037	1050.15	866.468	699.027	693.136	190.906		560.6	455.779				931.184	989.307	451.395	677.653	234.746	1.13386	0.52331	1.10853	0.682748
21	4350	AT2G04700	AT2G04700	ferredoxin thioredoxin reductase catalytic beta chain family protein	plastid	21.1	redox.thioredoxin	21.1		256.578		278.775	653.113		50.8515		371.187	322.101	195.819	374.125				282.47		297.807			318.134	40.0836	237.209		354.209				401.119	484.376		369.228	89.3459	0.987685	0.970577	1.14631	0.685265
13	19682	AT4G24830	AT4G24830	arginosuccinate synthase family	plastid	13.1.2.3.22	amino acid metabolism.synthesis.glutamate family.arginine.arginosuccinate synthase	13.1		355.11	484.066	434.125		347.531	661.496			456.466	114.401	422.773	339.793			164.657					309.074	107.591		442.095	437.64					414.474		431.403	12.108	0.677103	0.192664	0.945095	0.686223
1.	10657	AT5G61410	AT5G61410	RPE, EMB2728 / D-ribulose-5-phosphate-3-epimerase	plastid	1.3.11	PS.calvin cycle.RPE	1.3.	906.838	1098.01	950.858	1012.38	1301.99	865.68	1471.59	1682.75		1161.26	276.269	1045.54	1015.3	1033.09	1326.82	507.021	905.284	1383			1030.87	267.858	1099.84	1194.98	1262.84	1270.87	1259.35	506.498	448.023	1424.7	1397.76	1096.09	343.414	0.887712	0.404327	0.943882	0.68984
34	8440	AT4G11150	AT4G11150	TUF, emb2448, TUFF, VHA-E1 / vacuolar ATP synthase subunit E1	vacuole,golgi	34.1.1.4	transport.p- and v-ATPases.H+-transporting two-sector ATPase.subunit E	34.1	1091.2	1082.19	1501.72	1656.67	560.584	1137.98	924.617	1628.62	1346.68	1214.47	336.186	937.567	1288.65	1574.33	1640.21	1248.13	1644.31	913.636	1643.9	1192.48	1342.58	280.181	964.95	1363.04	1742.57	1240.71	1056.29	1015.38	1301.18	998.584	683.449	1151.79	284.668	1.10548	0.420273	0.948388	0.692819
21	19602	AT1G20630	AT1G20630	CAT1 / catalase 1	peroxisome	21.6	redox.dismutases and catalases	21.6	112.469	19.8526	217.86	195.488		160.051	245.695	76.1128	124.418	143.993	70.8032	128.899	235.296	58.325		116.383	299.544	127.379	76.0821	178.467	152.547	76.1188	204.543	100.911	192.533		208.793	171.606		72.2406		158.438	52.815	1.0594	0.830825	1.10031	0.692846
8.	15749	AT1G59900	AT1G59900	AT-E1 ALPHA, E1 ALPHA / pyruvate dehydrogenase complex E1 alpha subunit	mitochondrion	8.1.1.1	TCA / org transformation.TCA.pyruvate DH.E1	8.1.			449.01	351.76	70.5825	309.887	244.343	363.304	61.7513	264.377	137.632	130.944	182.326	182.039	303.347	107.963	260.726	223.704	197.95	430.398	224.378	92.2217	217.736		192.575	326.024	273.11	240.493	515.56			294.25	107.639	0.848703	0.551994	1.11299	0.694165
9.	3787	AT3G12260	AT3G12260	LYR family of Fe/S cluster biogenesis protein	mitochondrion	9.1.1	mitochondrial electron transport / ATP synthesis.NADH-DH.complex I	9.1.			95.3973				173.361	162.898		143.885	34.5514										#DIV/0!	#DIV/0!		90.9065	219.73			178.853				163.163	53.7495	#DIV/0!	#DIV/0!	1.13398	0.695134
35	7485	AT5G58250	AT5G58250	unknown protein; FUNCTIONS IN: molecular_function unknown; INVOLVED IN: biological_process unknown; LOCATED IN: thylakoid, chloroplast; EXPRESSED IN: 22 plant structures; EXPRESSED DURING: 14 growth stages; CONTAINS InterPro DOMAIN/s: Protein of unknown function DUF2488 (InterPro:IPR019616); Has 1807 Blast hits to 1807 proteins in 277 species: Archae - 0; Bacteria - 0; Metazoa - 736; Fungi - 347;…	plastid	35.2	not assigned.unknown	35.2		251.393	205.42						482.036	312.95	121.026										#DIV/0!	#DIV/0!	272.698		227.555		327.211		268.109			273.893	35.4433	#DIV/0!	#DIV/0!	0.875198	0.69653
13	12549	AT4G14880	AT4G14880	OASA1, OLD3, CYTACS1 / O-acetylserine (thiol) lyase (OAS-TL) isoform A1	cytosol	13.1.5.3.1	amino acid metabolism.synthesis.serine-glycine-cysteine group.cysteine.OASTL	13.1	1185.12	1258.89	1500.38	1590.06	1754.59	1606.79	1803.29	1713.88	1659.31	1563.59	202.301	1368.29	2098.69	1642.85	1596.98	1932.65	1895.88	1846.73	1844.45	1690.57	1768.57	204.27	1189.03	1502.88	1214.87	1582.6	1432.31	1063.95	1978.43	1955.69	1686.71	1511.83	307.265	1.13109	0.0608427	0.966897	0.696739
13	17331	AT4G35630	AT4G35630	PSAT / phosphoserine aminotransferase	plastid	13.1.5.1.2	amino acid metabolism.synthesis.serine-glycine-cysteine group.serine.phosphoserine aminotransferase	13.1	425.302	330.072	366.033		459.719	466.858	644.971	302.868	274.639	408.808	111.389	429.862	477.66	471.135	599.291	457.749	636.244	279.931		338.427	461.287	111.246	269.578	404.164	328.706	204.501	1132.93	563.335	110.333		651.786	458.167	305.048	1.12837	0.392679	1.12074	0.697143
23	5540	AT4G09320	AT4G09320	NDPK1 / Nucleoside diphosphate kinase family protein	cytosol	23.4.10	nucleotide metabolism.phosphotransfer and pyrophosphatases.nucleoside diphosphate kinase	23.4	1146.18	1671.19	1176.73		3282.08	2099.3	1396.2	2322.91	1870.84	1870.68	663.345	2189.7	1746.33	1647.09	2708.64	1776.07	1468.1	2687.56	1486.98	1665.19	1930.63	455.197	1637.95	1124.35	2095.94	2530.68	1104.35		1872.7	1815.79	1835.1	1752.11	443.93	1.03205	0.843849	0.936616	0.701067
21	19614	AT4G35090	AT4G35090	CAT2 / catalase 2	peroxisome	21.6	redox.dismutases and catalases	21.6	1197.99	1566.03	1279.53	1656.18	1886.48	1849.79	2300.44	2328.32	2262.91	1814.19	402.868	1447.05	1083.17	1687.47	1371.6	1542.96	1857.23	1983.13	1729.67	1469.03	1574.59	257.053	1558.36	1692.96	1759.64	1885.53	1043.2	1887.8	2094.15	1460.2	2287.89	1741.08	344.485	0.867932	0.178697	0.959703	0.701734
9.	3349	AT4G32470	AT4G32470	Cytochrome bd ubiquinol oxidase, 14kDa subunit	mitochondrion	9.5	mitochondrial electron transport / ATP synthesis.cytochrome c reductase	9.5	508.171	617.736	945.012			668.823			828.518	713.652	155.018			726.056		494.902			322.492		514.483	165.335	620.068	936.181	470.737		507.981	1425.41				792.076	356.493	0.720916	0.2326	1.10989	0.701917
29	13675	AT3G63490	AT3G63490	Ribosomal protein L1p/L10e family	plastid	29.2.1.1.1.2.1	protein.synthesis.ribosomal protein.prokaryotic.chloroplast.50S subunit.L1	29.2	713.677	822.711	914.224	644.214	724.34	636.014	860.921	990.768	406.351	745.913	165.541	581.671	711.331	494.274	1479.74	819.109	728.784		638.724	667.035	765.084	285.136	803.559	804.756	667.329	578.11	843.402		886.772	671.292	940.341	774.445	115.824	1.0257	0.878639	1.03825	0.702003
26	7922	AT1G78380	AT1G78380	ATGSTU19, GST8, GSTU19 / glutathione S-transferase TAU 19	cytosol	26.9	misc.glutathione S transferases	26.9	1012.57	1052.79	1114.57	1411.69				1562.37	1365.48	1253.24	204.368	1382.89	1327.14	1446.31	1674.13		1650.24	1302.1	1492.1	1034.26	1413.65	192.307	920.632	1325.51	1176.1	1098.26	1967.13		1133.6	999.831	931.616	1194.08	318.088	1.12799	0.198544	0.952795	0.702201
26	7536	AT4G02520	AT4G02520	ATGSTF2, ATPM24.1, ATPM24, GST2, GSTF2 / glutathione S-transferase PHI 2	plastid	26.9	misc.glutathione S transferases	26.9	3750.94	3207.75	3956.24	5250.6	5366.97	4460.83	5473.96	5084.13	5003.13	4617.17	764.681	5112.43	5054.44	5022.8	5524.9	5783.9	5907.01	6128.96	6200.51	6193.66	5658.73	467.144	3505.73	3293.92	3647.32	5087.9	4759.07	4916.46	4895.53	4684.96	5458.3	4472.13	734.731	1.22558	0.00575851	0.968587	0.703974
26	7800	AT1G78370	AT1G78370	ATGSTU20, GSTU20 / glutathione S-transferase TAU 20	peroxisome	26.9	misc.glutathione S transferases	26.9	925.853	906.774	982.171	591.728	568.897		988.863	1045.94	317.541	790.971	246.344	1251.66	962.469	1018.15	726.348	897.364	419.181	926.388	499.354	938.265	848.797	245.392	937.893	778.451	741.2	1337.76	396.284			875.151	853.327	845.724	258.834	1.07311	0.65619	1.06922	0.704002
1.	16861	AT3G54050	AT3G54050	HCEF1 / high cyclic electron flow 1	plastid	1.3.7	PS.calvin cycle.FBPase	1.3.	1478.77	1403.38	1654.62	1473.88	1674.61	2160.4	2147.63	2118.54	1836.67	1772.06	288.719	1825.34	1645.28	1695.18	1370.84	1313.35	1855.09	1650.63	1823.43	1851.66	1670.09	192.425	1721.74	1408.4	1931.48	1956.16	2009.22	1659.86	1485.36	2211.26	2036.21	1824.41	254.543	0.942459	0.41987	1.02954	0.705584
27	11859	AT5G52470	AT5G52470	FIB1, FBR1, ATFIB1, ATFBR1, SKIP7 / fibrillarin 1	nucleus	27.1	RNA.processing	27.1			905.283			399.056	520.959	696.147		630.361	190.644		525.267	619.253		201.515	118.18			500.378	392.919	196.167	355.566	627.442		788.389				523.641		573.759	157.375	0.623323	0.154205	0.910207	0.705877
29	4378	AT1G23290	AT1G23290	RPL27A, RPL27AB / Ribosomal protein L18e/L15 superfamily protein	cytosol	29.2.1.2.2.527	protein.synthesis.ribosomal protein.eukaryotic.60S subunit.L27A	29.2	1086.13	967.75	1177.31	1629.05	1719.59	508.245	1081.68			1167.11	379.177	1214.3	905.214	1155.04	1640.11	1092.09	1632.69	1075.42	339.948	926.862	1109.08	370.75	997.595	1092.89	1067.4	1694.32	983.245	1319.15			448.584	1086.17	348.358	0.950277	0.779394	0.93065	0.706993
17	13622	AT1G60710	AT1G60710	ATB2 / NAD(P)-linked oxidoreductase superfamily protein	cytosol	17.2.3	hormone metabolism.auxin.induced-regulated-responsive-activated	17.2	675.439	348.684	438.532				342.741	446.949	391.606	440.658	112.264	181.617		57.1379			406.495			350.147	248.849	138.191	445.958			49.9487	517.763	553.181	423.257	445.527		405.939	165.521	0.564721	0.0938806	0.921211	0.707116
21	3857	AT5G53560	AT5G53560	ATB5-A, B5 #2, ATCB5-E, CB5-E / cytochrome B5 isoform E	endoplasmic reticulum	21.99	redox.misc	21.9	904.175	391.514	785.288	1103.77		910.849	1089.04	966.742		878.769	223.738	961.586	989.258	1040.65	1027.58		1174.39	1049.47	985.914		1032.69	65.0039	879.534	755.565	875.26	1348.68		1017.12		700.448		929.435	212.739	1.17516	0.149611	1.05766	0.708306
27	17180	AT3G54400	AT3G54400	Eukaryotic aspartyl protease family protein	extracellular	27.3.99	RNA.regulation of transcription.unclassified	27.3	1221.45	1116.89	1213.58	1941.14	1488.89	1780.58	1741.37	1301.83	1223.91	1447.74	284.61	1425.65	1228.74	1391.43	1409.75	1334.69	1195.63	1284.29	1199.65	1281.4	1305.69	84.154	1514.28	1377.48	1253.74	1573.89	1574.92	1212.28	1640.2	1908.92	1397.38	1494.79	201.899	0.901883	0.207515	1.0325	0.708504
29	7244	AT5G23900	AT5G23900	Ribosomal protein L13e family protein	cytosol	29.2.1.2.2.13	protein.synthesis.ribosomal protein.eukaryotic.60S subunit.L13	29.2	203.236	113.953	239.545	361.18		254.132	351.479	267.327	488.18	284.879	106.524	174.241	84.1663			139.851	252.617			430.059	216.187	120.07	147.981	236.315	248.726		317.491	668.245				323.752	180.49	0.758872	0.371443	1.13645	0.708524
1.	16270	AT2G13360	AT2G13360	AGT, AGT1, SGAT / alanine:glyoxylate aminotransferase	peroxisome	1.2.3	PS.photorespiration.aminotransferases peroxisomal	1.2.	1504.97	1528.63	1965.33	1732.24	1813.5	1992.18	1708.45	1364.74	1821.66	1714.63	200.677	1586.38	1566.44	1628.8	1798.65	2253.75	1864.35	2094.19	2105.49	2023.32	1880.15	238.385	1488.96	1759.26	1433.82	1906.48	1920.66	2142.99	1743.28	1241.06	1376.48	1668.11	281.757	1.09653	0.153033	0.972867	0.709177
8.	26268	AT3G55410	AT3G55410	2-oxoglutarate dehydrogenase, E1 component	mitochondrion	8.1.5	TCA / org transformation.TCA.2-oxoglutarate dehydrogenase	8.1.	368.465	1248.24	377.806	833.313		512.027		460.992		633.473	315.69	1287.56	475.629	383.306	382.35	360.793	663.259	488.143	426.722	516.17	553.77	273.676	1107.66	567.804	1224.26	419.727	671.793	522.908			421.311	705.066	303.952	0.874181	0.65195	1.11302	0.710886
35	11084	AT1G16880	AT1G16880	uridylyltransferase-related	plastid	35.1	not assigned.no ontology	35.1	777.531	925.453	679.473	987.353		1018.6	816.779	1136.99	870.426	901.576	136.894	769.803		784.245	418.487	806.195	934.269	1030.08	1012.23	1000.73	844.506	189.475	803.025	769.162	857.352		1116.74	1076.3	1084.94	808.523		930.863	142.58	0.9367	0.529776	1.03248	0.713167
8.	17117	AT1G10670	AT1G10670	ACLA-1 / ATP-citrate lyase A-1	cytosol	8.2.11	TCA / org transformation.other organic acid transformatons.atp-citrate lyase	8.2.	161.408			287.908	553.376	236.665				309.839	147.629										#DIV/0!	#DIV/0!	131.056		155.002	478.606						254.888	158.494	#DIV/0!	#DIV/0!	0.822646	0.715881
16	18702	AT3G16390	AT3G16390	NSP3 / nitrile specifier protein 3	cytosol	16.5.1.3.2	secondary metabolism.sulfur-containing.glucosinolates.degradation.nitrilespecifier protein	16.5	368.674	295.042		24.7995	113.807	277.195	161.168	219.759		208.635	108.854		129.438		45.1858	58.5548	73.018	130.496	61.9852	72.7172	81.6278	31.7887	80.3796	133.975	151.717	167.116	443.995	104.995		211.317		184.785	112.851	0.391247	0.0287123	0.885685	0.715957
13	17063	AT2G17630	AT2G17630	Pyridoxal phosphate (PLP)-dependent transferases superfamily protein	plastid	13.1.5.1.2	amino acid metabolism.synthesis.serine-glycine-cysteine group.serine.phosphoserine aminotransferase	13.1	95.7468	205.174	286.435		223.4	172.528		178.677		193.66	57.5648	104.996	175.34	158.18		164.861	175.576			747.942	254.482	221.978	195.854	76.5183	248.078	350.933						217.846	98.8473	1.31407	0.576008	1.12489	0.71788
28	14997	AT4G26110	AT4G26110	NAP1;1, ATNAP1;1 / nucleosome assembly protein1;1	nucleus	28.1	DNA.synthesis/chromatin structure	28.1	363.856	193.43	276.523				203.006	63.806	434.795	255.903	120.888	261.792	125.031	257.607		312.156			257.491	237.044	241.853	57.0137	297.602	110.876	232.889	310.571	317.449	352.65		332.645		279.24	77.0108	0.945099	0.820796	1.0912	0.718516
12	17349	AT5G35630	AT5G35630	GS2, GLN2, ATGSL1 / glutamine synthetase 2	plastid	12.2.2	N-metabolism.ammonia metabolism.glutamine synthetase	12.2	2916.34	3381.53	3656.27	3201.76	4159.07	3974.2	4389.03	5090.77	4499.66	3918.74	655.7	2980.79	3480.1	3049	3630.28	4245.02	4356.73	5525.67	5276.21	4799.4	4149.24	877.651	2944.5	3614.26	3613.28	3515.37	4110.13	3404.82	5085.22	5086.08	5088.09	4051.3	783.948	1.05882	0.560751	1.03383	0.718664
4.	26057	AT1G53310	AT1G53310	ATPPC1, PEPC1, ATPEPC1, PPC1 / phosphoenolpyruvate carboxylase 1	cytosol	4.1.15	glycolysis.cytosolic branch.phospho-enol-pyruvate carboxylase (PEPC)	4.1.	616.842	794.128	789.475	753.058	445.81	1197.34	955.939	1138.5	1796.75	943.094	375.256	859.666	933.445	935.75	1128.51	1172.5	994.93	1375.38	1949.39	1206.64	1172.91	314.539	838.851	925.559	765.091	867.493	1071.55	831.214	716.288	1058.27	952.573	891.877	114.882	1.24369	0.203518	0.945693	0.720139
29	16506	AT5G02870	AT5G02870	Ribosomal protein L4/L1 family	cytosol	29.2.1.2.2.141	protein.synthesis.ribosomal protein.eukaryotic.60S subunit.L4/L1	29.2	931.736	751.476		288.522	717.386	1360.05	1000.51	971.006		860.097	303.776	579.321	452.455	990.046	918.357	1127.09	461.325			395.646	703.463	277.635	1147.43	769.316	879.214	1138.73	991.642		813.06	649.828		912.746	174.492	0.817888	0.369706	1.06121	0.720789
33	7024	AT3G03270	AT3G03270	Adenine nucleotide alpha hydrolases-like superfamily protein	cytosol,plasma membrane	33.99	development.unspecified	33.9	244.208	258.793	403.072			383.051	670.835	387.151		391.185	139.975	261.735	321.168		356.829		343.289	400.957			336.796	45.6914	519.623		259.124	712.875		336.808	371.414		349.634	424.913	150.372	0.860963	0.44423	1.08622	0.721225
21	11599	AT1G76080	AT1G76080	ATCDSP32, CDSP32 / chloroplastic drought-induced stress protein of 32 kD	plastid	21.1	redox.thioredoxin	21.1			392.553	183.816			541.865	652.384	259.632	406.05	173.283	190.693		241.513			528.39				320.199	148.668		470.582	512.495	203.779	620.836					451.923	153.398	0.788569	0.558633	1.11297	0.722442
17	20458	AT5G42650	AT5G42650	AOS, CYP74A, DDE2 / allene oxide synthase	plastid	17.7.1.3	hormone metabolism.jasmonate.synthesis-degradation.allene oxidase synthase	17.7		164.582		136.838	256.884					186.101	51.3164	381.424	304.148		155.751	156.577				142.063	227.993	96.9988		153.577	85.9213		250.589					163.362	67.5803	1.2251	0.515112	0.877816	0.725284
29	20971	AT3G02530	AT3G02530	TCP-1/cpn60 chaperonin family protein	cytosol	29.6	protein.folding	29.6	380.347	119.825		312.421	908.246	527.077				449.583	264.093										#DIV/0!	#DIV/0!			362.389					692.574	32.145	362.369	269.619	#DIV/0!	#DIV/0!	0.806012	0.726301
31	10892	AT1G03860	AT1G03860	ATPHB2, PHB2 / prohibitin 2	cytosol	31.3	cell.cycle	31.3	255.232	245.92	462.119	274.945	332.371	611.47		309.353		355.916	124.27		216.326	77.8445	487.75	376.703	234.204			359.853	292.113	132.304	271.197	436.823	393.686	412.788		265.625		219.814		333.322	83.6635	0.820737	0.431405	0.93652	0.727101
29	2210	AT1G14980	AT1G14980	CPN10 / chaperonin 10	mitochondrion	29.6	protein.folding	29.6		847.637	841.806	801.06	726.367	358.585	531.375	972.691	910.034	748.694	192.782	715.901	586.889			1038.08		820.617	483.841	974.329	769.942	197.704	703.983	608.632	558.876				944.723	751.354		713.513	134.085	1.02838	0.856371	0.95301	0.729334
13	18205	AT4G31990	AT4G31990	ASP5, AAT3, ATAAT1 / aspartate aminotransferase 5	plastid	13.1.1.2.1	amino acid metabolism.synthesis.central amino acid metabolism.aspartate.aspartate aminotransferase	13.1	809.864	782.141	915.458	1094.48	1407.34	1426.7	1227.8	1238.03	947.367	1094.35	230.672	876.251	903.264	1050.4	1189.74	954.012	886.172	782.809	908.713	1006.05	950.822	111.584	678.763	1041.57	1228.36	1148.54	807.211	1234.21	1038.17	1283.8	1053.8	1057.16	190.51	0.868845	0.140109	0.966013	0.729861
1.	17970	AT1G42970	AT1G42970	GAPB / glyceraldehyde-3-phosphate dehydrogenase B subunit	plastid	1.3.4	PS.calvin cycle.GAP	1.3.	3662.84	3745.53	2687.21	3797.48	4206.14	3680.91	5098.32	5144.36	5178.22	4133.44	804.916	2799.54	3322.09	3736.67	3763.96	3952.06	3503.53	3927.91	4620.81	4724.22	3816.75	566.412	2962.61	2916.95	3989.96	4406.63	4336.84	4248	5140.74	5261.98	5230.24	4277.1	837.05	0.923384	0.377798	1.03476	0.730983
29	7188	AT4G17390	AT4G17390	Ribosomal protein L23/L15e family protein	cytosol	29.2.1.2.2.15	protein.synthesis.ribosomal protein.eukaryotic.60S subunit.L15	29.2	1083.97	1329.93	1237.74	910.927	1595.05	1430.3	651.18	1480.59	1466.08	1242.86	290.332	1170.24	1018.12	887.934	1572.11	1672.81	1336.76	1339.27	1492.03	1277.33	1307.4	240.118	1309.95	1157.64	1147.04		1590.68	1481.22	1284.79	1222.06	1084.82	1284.78	162.73	1.05193	0.634835	1.03372	0.731814
27	18042	AT1G09750	AT1G09750	Eukaryotic aspartyl protease family protein	plastid	27.3.99	RNA.regulation of transcription.unclassified	27.3	217.573	587.182	140.729						808.623	438.527	272.293	362.03	690.208	413.335	603.907				525.926	1276.01	645.237	302.718	365.223	519.347	90.9423		430.614	718.551		582.914	822.708	504.329	223.393	1.47137	0.353002	1.15005	0.731909
29	3838	AT2G20450	AT2G20450	Ribosomal protein L14	cytosol	29.2.1.2.2.14	protein.synthesis.ribosomal protein.eukaryotic.60S subunit.L14	29.2	270.703	421.315	321.389	479.464	428.608	506.335	1049.83	469.06	1260.44	578.571	320.105	315.198	78.2762	288.161	504.507		557.643			84.2108	304.666	184.467	345.593	751.606	307.597	505.244	1052.9	228.422			474.814	523.739	267.35	0.526583	0.0724638	0.905228	0.732534
4.	13311	AT1G13440	AT1G13440	GAPC-2, GAPC2 / glyceraldehyde-3-phosphate dehydrogenase C2	cytosol	4.1.8	glycolysis.cytosolic branch.glyceraldehyde 3-phosphate dehydrogenase (GAP-DH)	4.1.	6015.02	4276.85	4488.47	7456.3	5296.57	3051.01	4957.84	7039.45	3130.18	5079.08	1465.75	7499.05	3186.64	7600.02	3546	4767.5	3767.09	4428.42	5355.72	5198.04	5038.72	1507.79	3792.91	8142.4	7886.73	4683.95	3885.17	3765.37	3917.33	8008.31	4265.43	5371.96	1887.05	0.992054	0.957383	1.05766	0.733615
8.	16846	AT1G54340	AT1G54340	ICDH / isocitrate dehydrogenase	peroxisome	8.1.4	TCA / org transformation.TCA.IDH	8.1.			194.82		65.7005	189.176	80.8967		91.2674	124.372	55.8406	48.5713			878.845	1514.84	48.8976				622.79	616.523	88.9113	74.3166	180.106	68.0721	250.444	91.5753	64.0577		74.6481	111.516	63.0445	5.00747	0.256059	0.896635	0.734074
29	6421	AT3G05590	AT3G05590	RPL18 / ribosomal protein L18	cytosol	29.2.1.2.2.18	protein.synthesis.ribosomal protein.eukaryotic.60S subunit.L18	29.2		712.59	427.609	1669.25	724.179	502.124			1907.6	990.558	578.112			243.011	2075.41	457.113	294.823	423.722	1229.81	1715.28	919.882	694.175		346.804	231.718		1930.71	350.544		1344.04		840.764	677.72	0.92865	0.857178	0.848778	0.734471
13	18330	AT1G80600	AT1G80600	WIN1 / HOPW1-1-interacting 1	plastid	13.1.2.3.4	amino acid metabolism.synthesis.glutamate family.arginine.acetylornithine aminotransferase	13.1	672.011	299.407	340.02	525.766				160.498	276.077	378.963	170.091	414.366	130.21		739.261	633.89	679.456				519.436	223.412	242.837	166.227	675.927		310.356		250.797	405.535		341.947	166.129	1.37068	0.331756	0.902322	0.734964
23	9287	AT4G30530	AT4G30530	Class I glutamine amidotransferase-like superfamily protein	#N/A	23.1.99	nucleotide metabolism.synthesis.unspecified	23.1		317.509	336.197					413.884		355.863	41.73										#DIV/0!	#DIV/0!		290.719	303.936	495.263		415.28	159.325			332.905	114.8	#DIV/0!	#DIV/0!	0.935485	0.735037
27	9831	AT4G17600	AT4G17600	LIL3:1 / Chlorophyll A-B binding family protein	plastid	27.3.23	RNA.regulation of transcription.HSF,Heat-shock transcription factor family	27.3	452.122			234.889		349.559	308.139	510.167	533.984	398.143	108.803	433.779	474.979							37.5577	315.438	197.21	543.046	265.979	263.622	439.054			316.898	495.836	305.203	375.663	106.555	0.792274	0.62165	0.943536	0.737279
8.	17131	AT1G09430	AT1G09430	ACLA-3 / ATP-citrate lyase A-3	cytosol	8.2.11	TCA / org transformation.other organic acid transformatons.atp-citrate lyase	8.2.	173.521	190.461		240.234	494.515	216.625				263.071	117.929	168.031	279.918	213.45		544.764	378.187	356.679			323.505	123.309	283.363	204.12	192.889		330.726			189.411		240.102	56.8818	1.22972	0.473827	0.912687	0.738152
1.	16080	AT3G26650	AT3G26650	GAPA, GAPA-1 / glyceraldehyde 3-phosphate dehydrogenase A subunit	plastid	1.3.4	PS.calvin cycle.GAP	1.3.	3370.62	2873.65	3428.44	3666.99	4739.65	4026.88	4508.21	4534.98	4277.54	3936.33	599.554	3078.45	3216.86	3368.96	3777.89	3945.8	3973.27	4365.18	4186.09	4296.27	3800.97	448.829	3586.35	3681.4	3542.86	4085.27	4237.26	3387.21	4575.22	4551.47	4592.02	4026.56	459.445	0.965614	0.616762	1.02292	0.740136
29	9430	AT5G02240	AT5G02240	NAD(P)-binding Rossmann-fold superfamily protein	peroxisome	29.5	protein.degradation	29.5	870.453	703.816	824.41	710.114	742.303		459.992	953.439	835.577	762.513	139.37	787.936	703.389	959.492	1045.33	823.149	1014.04	617.6	678.638	941.862	841.271	146.912	790.208	932.801	968.838	836.171	549.508	537.486	880.822	862.6	727.317	787.306	146.625	1.10329	0.303996	1.03251	0.741956
25	10822	AT2G41530	AT2G41530	ATSFGH, SFGH / S-formylglutathione hydrolase	cytosol	25	C1-metabolism	25	199.878	702.708	797.83	785.148		1740.91		653.967		813.407	461.05	588.148	746.752	642.062			704.069				670.258	60.2734	442.799	639.243	948.231		1408.73	817.605	851.409	779.133	1255.05	892.775	293.164	0.824012	0.522487	1.09757	0.743464
16	13722	AT3G44310	AT3G44310	NIT1, ATNIT1, NITI / nitrilase 1	cytosol	16.5.1.3.3	secondary metabolism.sulfur-containing.glucosinolates.degradation.nitrilase	16.5	2380.28	2852.25	2281.5	2374.43	2264.79	3761.77	2254.07	3066.34	1982.55	2579.78	520.791	2696.68	2470.29	2253.25	3082.23	2029.24	3406.15	2272.01	2119.95	2998.99	2592.09	453.535	2135.71	2442.85	2445.42	3468.88	1817.96	2093.44	2868.75	2536.53	2675.05	2498.29	456.565	1.00477	0.960419	0.968413	0.743688
29	9438	AT5G20720	AT5G20720	CPN20, CPN10, CHCPN10, ATCPN21, CPN21 / chaperonin 20	plastid	29.6	protein.folding	29.6	2580.97	3009.38	2736	2586.63	3271.21	3917.53	4492.61	4475.87	3657.18	3414.15	716.932	3037.6	1794.46	2926.97	2857.32	3710.01	3766.49	3585.49	2891.44	3536.47	3122.92	584.852	2720.4	3197.14	2996.64	3125.6	3583.99	2931.11	4538.42	4633.48	4040.66	3529.72	672.574	0.914698	0.387016	1.03385	0.74384
29	3858	ATCG00770	ATCG00770	RPS8 / ribosomal protein S8	plastid	29.2.1.1.1.1.8	protein.synthesis.ribosomal protein.prokaryotic.chloroplast.30S subunit.S8	29.2										#DIV/0!	#DIV/0!										#DIV/0!	#DIV/0!	568.996				884.66	689.564				714.407	130.061	#DIV/0!	#DIV/0!	#DIV/0!	#DIV/0!
1.	4322	AT2G20260	AT2G20260	PSAE-2 / photosystem I subunit E-2	plastid	1.1.2.2	PS.lightreaction.photosystem I.PSI polypeptide subunits	1.1.	1514.58	1280.83		1826.01	1315.71	524.601				1292.35	429.953	1872.04	1316.32	578.21		547.873	668.021	828.457	1367.54	1204.81	1047.91	438.911	1124.66	1992.14	1866.36	744.022	902.115		327.923	1358.1		1187.9	555.278	0.810857	0.392905	0.919183	0.745204
35	7971	AT3G62530	AT3G62530	ARM repeat superfamily protein	plastid	35.1.3	not assigned.no ontology.armadillo/beta-catenin repeat family protein	35.1	347.528	209.095		292.905	517.59	388.431	553.508		371.893	382.993	111.457		295.394	336.094	478.741		320.483				357.678	71.3879		272.507	347.43		467.385	256.756	462.886	278.074	460.789	363.69	90.5257	0.933903	0.690327	0.949599	0.747845
27	5341	AT1G17880	AT1G17880	BTF3, ATBTF3 / basic transcription factor 3	nucleus	27.3.50	RNA.regulation of transcription.General Transcription	27.3	577.7	541.384	541.556	543.972		478.107	1257.19	328.528		609.777	275.234	526.909	481.234	508.072	482.463				1671.34		734.003	468.977		194.038	558.499	1144.79	658.847	987.484	473.574			669.539	317.255	1.20372	0.650171	1.09801	0.748078
31	10517	AT5G40770	AT5G40770	ATPHB3, PHB3 / prohibitin 3	mitochondrion	31.2	cell.division	31.2	259.911	477.992	163.506					565.982		366.848	161.857		505.526	546.858		282.788	100.567			587.847	404.717	185.082	253.976		471.239					498.85		408.022	109.509	1.10323	0.781922	1.11224	0.748198
31	10794	AT3G23400	AT3G23400	FIB4 / Plastid-lipid associated protein PAP / fibrillin family protein	plastid	31.1	cell.organisation	31.1		495.208	701.785	666.966	627.712	1151.71	828.722	932.069	430.821	729.374	220.306	723.43		825.463	421.029	837.561	881.348		1077.44	1271.22	862.498	247.8	544.369	796.509	721.555		831.221	582.336	1046.86	1142.73	478.561	768.017	221.756	1.18252	0.329479	1.05298	0.748445
4.	20720	AT2G36580	AT2G36580	Pyruvate kinase family protein	cytosol,plasma membrane	4.1.14	glycolysis.cytosolic branch.pyruvate kinase (PK)	4.1.	341.413	386.285	904.636	541.228	1033.87	274.699		962.248		634.911	298.939	355.151	191.75	701.807	445.31	911.14	472.677		907.319		569.308	256.844	255.161	439.198	483.687	962.531	152.417	1103.5	1061.36	291.483	457.203	578.504	344.455	0.896674	0.690816	0.911159	0.748487
1.	4297	AT1G52230	AT1G52230	PSAH2, PSAH-2, PSI-H / photosystem I subunit H2	plastid	1.1.2.2	PS.lightreaction.photosystem I.PSI polypeptide subunits	1.1.	873.324	817.282		1132.75			1168.33	1915.46	1117.35	1170.75	358.769	1398.23		938.416	1520.84		1643.82	1441.07		1764.38	1451.13	260.092				1114.68		972.801		1188.23	1704.38	1245.02	276.283	1.23948	0.190356	1.06344	0.751655
27	12882	AT4G24770	AT4G24770	RBP31, ATRBP31, CP31, ATRBP33 / 31-kDa RNA binding protein	plastid	27.4	RNA.RNA binding	27.4	1873.66	2063.1	2048.84	1579.86	2237.36		1877.98	2276.13	2333.97	2036.36	236.454	1909.05	1707.31	1672.24	1959.58	1936.53	1990.41	1680.76	2057.67	1262.1	1797.29	232.63	1920.89	2032.62	2374.19	2260.1	1647.06	1885.06	1360.73	2275.16	2161.5	1990.81	309.566	0.8826	0.0682242	0.977631	0.751704
29	16924	AT1G79340	AT1G79340	AtMC4, MC4 / metacaspase 4	cytosol	29.5	protein.degradation	29.5	368.697	373.013	395.102	748.205		306.125	831.301	816.201	664.205	562.856	208.765	258.448	754.064	688.068	196.686		336.761	745.521	1198.21	577.439	594.4	308.099		345.858	66.4442	914.246	579.35	413.911	577.485	708.894	588.78	524.371	237.12	1.05604	0.826243	0.931626	0.752066
31	26562	AT1G76950	AT1G76950	PRAF1 / Regulator of chromosome condensation (RCC1) family with FYVE zinc finger domain	#N/A	31.2	cell.division	31.2				229.012	447.03	1790			328.443	698.621	634.817										#DIV/0!	#DIV/0!		240.216	144.186				1116.13	724.823		556.338	391.01	#DIV/0!	#DIV/0!	0.796337	0.754419
19	8539	AT1G17100	AT1G17100	SOUL heme-binding family protein	extracellular	19.99	tetrapyrrole synthesis.unspecified	19.9	523.481	556.561		675.588			389.061	692.802		567.498	110.708	509.616	497.706	632.604		782.478				586.127	601.706	103.124	619.298	611.722	676.032			555.266		480.4		588.544	66.2414	1.06028	0.663197	1.03708	0.754428
29	4078	AT1G04480	AT1G04480	Ribosomal protein L14p/L23e family protein	cytosol,nucleus	29.2.1.2.2.23	protein.synthesis.ribosomal protein.eukaryotic.60S subunit.L23	29.2	761.388	737.694	829.265		944.931		714.5	794.269	550.088	761.734	111.344	507.839	788.185	706.984	475.589	765.933	1038.08	749.866	833.933		733.301	167.82	529.557	778.567	757.12	935.149	914.792	926.813	620.841	593.179	598.496	739.391	151.062	0.962674	0.721802	0.970668	0.75475
20	16965	AT3G44110	AT3G44110	ATJ3, ATJ / DNAJ homologue 3	cytosol	20.2.1	stress.abiotic.heat	20.2	566.652	525.785	547.725	660.638		1790.31		490.201	388.155	709.924	447.569	503.426	591.175	678.337	616.108		392.823	261.558	466.134	334.151	480.464	135.808	486.444		613.5		936.279			710.713	478.588	645.105	169.108	0.676782	0.266193	0.908696	0.755475
29	3372	AT3G09500	AT3G09500	Ribosomal L29 family protein	cytosol	29.2.1.2.2.35	protein.synthesis.ribosomal protein.eukaryotic.60S subunit.L35	29.2		794.283	778.228	616.323	676.556	949.195		876.407	721.303	773.185	106.059										#DIV/0!	#DIV/0!	604.19	596.02	620.927	1060.66	819.082			750.133	792.704	749.102	153.403	#DIV/0!	#DIV/0!	0.968851	0.757863
13	15318	AT1G79230	AT1G79230	ST1, ATMST1, MST1, ATRDH1, STR1 / mercaptopyruvate sulfurtransferase 1	mitochondrion,plastid	13.2.5.3	amino acid metabolism.degradation.serine-glycine-cysteine group.cysteine	13.2	451.172	235.484	501.807	575.325	572.352	327.452		424.122	357.671	430.673	112.14	359.107	312.191	489.992	311.501	262.793		281.229	622.525		377.048	121.934	287.589	445.707	445.653	338.566	438.39	416.165		509.738	439.993	415.225	65.2938	0.875486	0.427696	0.96413	0.758546
30	7801	AT2G30060	AT2G30060	Pleckstrin homology (PH) domain superfamily protein	#N/A	30.5	signalling.G-proteins	30.5	360.127				125.206	150.616	103.005	171.579		182.107	91.9659	92.4039	31.0749	167.152				302.625			148.314	101.289		180.48	24.7701		172.994	123.027		218.671	265.163	164.184	75.9811	0.814433	0.665348	0.901583	0.762231
1.	6063	AT1G67090	AT1G67090	RBCS1A / ribulose bisphosphate carboxylase small chain 1A	plastid	1.3.2	PS.calvin cycle.rubisco small subunit	1.3.	7907.45	8887.34	9058.37	6968.07	7199.33	10148.3	9435.88	12155.3	11771.9	9281.33	1732.58	8976.46	8284.55	7787.08	8149.52	10051.1	5693.91	11988.8	11104.5	12056.6	9343.62	2010.65	7466.87	8702.77	8590.21	8293.63	8994.1	6106.83	10578.3	11476.2	10995.1	9022.67	1635.53	1.00671	0.947915	0.972131	0.762772
35	9883	AT2G31670	AT2G31670	Stress responsive alpha-beta barrel domain protein	plastid	35.1	not assigned.no ontology	35.1		356.196		218.465			465.1			346.587	100.917		333.558	272.144				433.876	412.123		362.925	64.3389		282.878	351.196		423.686			193.439	349.232	320.086	77.4266	1.04714	0.851745	0.923538	0.76423
26	11392	AT3G12800	AT3G12800	SDRB, DECR / short-chain dehydrogenase-reductase B	peroxisome	26.22	misc.short chain dehydrogenase/reductase (SDR)	26.2	170.602		196.054		312.981	729.042	362.896			354.315	200.499	324.254	251.341			157.508	295.972		149.994		235.814	70.9631			232.157	1053.78	234.396				192.388	428.181	361.578	0.665548	0.315944	1.20847	0.764429
9.	11825	AT5G40810	AT5G40810	Cytochrome C1 family	mitochondrion	9.6	mitochondrial electron transport / ATP synthesis.cytochrome c	9.6	379.05	440.37				70.1613			67.5813	239.291	171.795	316.229	516.94	393.076	466.784		150.429				368.692	128.519	290.374		275.024				249.383			271.593	16.9093	1.54077	0.320449	1.13499	0.767111
29	8691	AT3G08740	AT3G08740	elongation factor P (EF-P) family protein	plastid	29.2.4	protein.synthesis.elongation	29.2	460.02	407.024	607.338			491.733	598.801			512.983	78.4241	263.435	845.522	1034.26	468.106		450.569		303.574		560.911	283.01	498.195	1003.39		418.02		539.087	303.247			552.388	239.434	1.09343	0.730086	1.07681	0.76744
9.	9649	AT5G66510	AT5G66510	GAMMA CA3 / gamma carbonic anhydrase 3	mitochondrion	9.1.1.5	mitochondrial electron transport / ATP synthesis.NADH-DH.complex I.carbonic anhydrase	9.1.	252.754	29.0478	126.711	289.526						174.51	103.434										#DIV/0!	#DIV/0!	154.499	69.7781		413.533						212.603	146.228	#DIV/0!	#DIV/0!	1.21829	0.768788
27	26154	AT5G07350	AT5G07350	Tudor1, AtTudor1, TSN1 / TUDOR-SN protein 1	nucleus	27.3.73	RNA.regulation of transcription.Zn-finger(CCHC)	27.3	398.134	318.13	301.667	358.866	410.899		320.633		75.5813	311.987	103.861	139.771	162.463	1360.82	423.815	967.516	194.318			1671.55	702.893	583.938	272.777	286.277	232.827	755.797	530.502	279.466	33.6567			341.615	215.659	2.25295	0.154621	1.09496	0.768918
29	10258	AT2G43030	AT2G43030	Ribosomal protein L3 family protein	plastid	29.2.1.1.1.2.3	protein.synthesis.ribosomal protein.prokaryotic.chloroplast.50S subunit.L3	29.2	739.64	824.816	1015.79	1026.94	735.831	738.614	853.384	801.316	1039.03	863.929	121.753	639.739	975.163	943.242	712.926	549.802	611.015	1323.99	702.354	623.481	786.857	234.872	918.855	792.762	1185.64	595.861	896.593	815.878	1026.77	901.916	404.315	837.62	215.971	0.91079	0.426005	0.969548	0.768963
29	5297	AT1G57660	AT1G57660	Translation protein SH3-like family protein	cytosol	29.2.1.2.2.21	protein.synthesis.ribosomal protein.eukaryotic.60S subunit.L21	29.2			945.032		640.033		1134.56		1088.62	952.061	193.239		735.845	740.73		1121.39	1424.35	1168.89		1116.6	1051.3	244.315			993.483	887.476		873.326		908.257		915.635	46.6307	1.10424	0.544189	0.96174	0.769734
13	18802	AT5G54810	AT5G54810	TSB1, TRPB, TRP2, ATTSB1 / tryptophan synthase beta-subunit 1	plastid	13.1.6.5.5	amino acid metabolism.synthesis.aromatic aa.tryptophan.tryptophan synthase	13.1	686.695	472.165	507.916	582.984	925.149	904.319	914.476	565.088		694.849	179.966	717.678	903.467	448.326	700.522	607.404	841.257	328.247	470.315		627.152	187.776	347.133	674.141	499.063	781.472	537.451	769.953	693.117	973.351	734.651	667.815	173.256	0.902573	0.502324	0.961094	0.771905
23	9123	AT5G63400	AT5G63400	ADK1 / adenylate kinase 1	mitochondrion	23.4.1	nucleotide metabolism.phosphotransfer and pyrophosphatases.adenylate kinase	23.4	538.697	738.226	464.789	839.682	414.675		702.082	758.753		636.701	150.776	526.278	632.141	676.099		1005.6		706.722	537.213		680.675	159.714	651.055	535.802	719.798	362.227	1358.83			546.768	563.862	676.906	296.69	1.06907	0.650558	1.06315	0.774078
25	18828	AT4G13930	AT4G13930	SHM4 / serine hydroxymethyltransferase 4	cytosol	25.1	C1-metabolism.glycine hydroxymethyltransferase	25.1	1285.26	1075.28	1094.9	1315.26	1513.48	1589.26	1459.95	1326.52	1295.5	1328.38	163.748	1085.73	1222.75	1216.53	1360.25	1445.21	1293.69	1346.8	1399.36	881.883	1250.25	166.069	1177.39	1404.83	1285.49	1328.63	1131.13	1746.48	1262.07	1195.71	1201.17	1303.66	175.397	0.941182	0.357444	0.981389	0.774502
35	10833	AT3G01290	AT3G01290	SPFH/Band 7/PHB domain-containing membrane-associated protein family	plasma membrane	35.1	not assigned.no ontology	35.1		165.247	593.199			567.88	513.848	1124.2	286.168	541.757	302.885	675.833	730.524		717.583		621.916	98.5448	691.342	573.186	586.99	205.784	630.219	613.498	268.455	538.076				435.704		497.191	133.414	1.08349	0.783341	0.917737	0.776209
9.	8744	AT5G13450	AT5G13450	ATP5 / delta subunit of Mt ATP synthase	mitochondrion	9.9	mitochondrial electron transport / ATP synthesis.F1-ATPase	9.9	408.024	633.867	597.993	475.225		826.632	360.342	189.095	445.644	492.103	180.937	686.992	724.329	394.944	573.831		1030.75	491.142			650.331	203.288		363.819	683.731	610.613	444.16		413.827	275.086		465.206	140.478	1.32154	0.194505	0.945343	0.777072
21	7044	AT3G06050	AT3G06050	PRXIIF, ATPRXIIF / peroxiredoxin IIF	mitochondrion	21.5	redox.peroxiredoxin	21.5	449.598		536.923	657.915	1023.6	1261.5	817.956	626.341	620.415	749.28	254.29	824.241	712.448	762.312	1124.03	737.382	1278.65	841.445	792.944	662.645	859.566	193.332	753.613	641.85	743.041	686.324	760.596	751.541	805.493	614.175	727.826	720.495	57.8428	1.14719	0.366822	0.961583	0.777376
3.	11821	AT5G66530	AT5G66530	Galactose mutarotase-like superfamily protein	plastid	3.5	minor CHO metabolism.others	3.5		690.633	672.312	233.619		835.717	427.769		577.696	572.958	195.369	573.244		549.991	825.952	465.556	495.812	353.491	585.398	844.257	586.713	159.072	317.252	351.44			770.461	398.364		703.463	687.142	538.02	185.603	1.02401	0.899555	0.939023	0.777828
30	10022	AT3G02520	AT3G02520	GRF7, GF14 NU / general regulatory factor 7	plasma membrane	30.7	signalling.14-3-3 proteins	30.7	460.02	567.351			415.988	513.918		88.3174		409.119	168.269	706.902	1805.49	406.348		846.162	608.306		780.241	633.866	826.76	420.289	491.974	414.053	377.995		553.086	347.51	392.946	469.304		435.267	67.0586	2.02083	0.0584124	1.06391	0.779805
34	15320	AT4G28390	AT4G28390	AAC3, ATAAC3 / ADP/ATP carrier 3	mitochondrion	34.9	transport.metabolite transporters at the mitochondrial membrane	34.9				1462.31	77.7444	351.352	25.3632	94.8537	107.712	353.223	506.704				101.048	146.682		38.5631	79.1893	403.949	153.886	129.811	184.261		32.7409		411.03				1178.1	451.532	440.555	0.435663	0.431211	1.27832	0.78125
2.	20522	AT5G48300	AT5G48300	ADG1, APS1 / ADP glucose pyrophosphorylase 1	plastid	2.1.2.1	major CHO metabolism.synthesis.starch.AGPase	2.1.	1602.01	753.98	1215.12	926.429	771.71	863.068	571.66		819.603	940.448	302.726	972.152	750.53	775.234	1564.58	1003.78	891.345	602.061	438.306	969.51	885.278	298.224	762.618	1150.5	764.024	1507.87	748.891	824.494	1013.79	481.206	829.694	898.121	277.169	0.941337	0.72795	0.954993	0.782759
29	15627	AT4G38630	AT4G38630	RPN10, MCB1, ATMCB1, MBP1 / regulatory particle non-ATPase 10	cytosol	29.5.11	protein.degradation.ubiquitin	29.5		300.183	114.958	141.384			293.116			212.41	84.7925										#DIV/0!	#DIV/0!		346.129	257.262			108.66				237.35	97.9632	#DIV/0!	#DIV/0!	1.11741	0.783886
30	10067	AT4G09000	AT4G09000	GRF1, GF14 CHI / general regulatory factor 1	cytosol	30.7	signalling.14-3-3 proteins	30.7	1098.77	964.825	970.338	1395.14	1648.2	1535.69	2126.53	1475.5	1493.4	1412.04	347.327	1350.08	1376.44	1167.53	1282.43	1606.63	1020.92	1934.81	1777.33	1649.24	1462.82	281.329	1215.53	1341.81	1316.29	1410.84	1507.23	1793.65	1383.88	1488.65	1590.25	1449.79	160.901	1.03596	0.752308	1.02673	0.785349
29	3307	ATCG00780	ATCG00780	RPL14 / ribosomal protein L14	plastid	29.2.1.1.1.2.14	protein.synthesis.ribosomal protein.prokaryotic.chloroplast.50S subunit.L14	29.2	251.897	303.861					473.663			343.14	94.7002	273.696	254.347	122.683	401.486	512.491		524.982	350.754		348.634	134.326	393.169	325.773	280.944	315.518	357.818	327.329			299.154	328.529	34.5205	1.01601	0.951918	0.95742	0.849252
11	19150	AT3G25860	AT3G25860	LTA2, PLE2 / 2-oxoacid dehydrogenases acyltransferase family protein	plastid	11.1.31	lipid metabolism.FA synthesis and FA elongation.pyruvate DH	11.1	214.029	441.633	378.029	339.739	98.9537	226.918	85.9794			255.04	126.792	431.658	488.221	200.528	170.209		282.711			186.612	293.323	124.09	106.587	267.544	301.3	168.495	294.928			83.3106	427.922	235.727	113.505	1.15011	0.62414	0.924272	0.785803
29	5042	AT5G23740	AT5G23740	RPS11-BETA / ribosomal protein S11-beta	cytosol	29.2.1.2.1.11	protein.synthesis.ribosomal protein.eukaryotic.40S subunit.S11	29.2		560.217	545.581	853.096	322.423			437.987	292.809	502.019	186.487	206.877	537.555	702.819		626.446		575.849	534.311	518.953	528.973	144.355	494.917	728.894	542.286	159.455	585.431		827.093	404.21		534.612	201.868	1.05369	0.797574	1.06492	0.786233
29	6431	AT5G27850	AT5G27850	Ribosomal protein L18e/L15 superfamily protein	cytosol	29.2.1.2.2.18	protein.synthesis.ribosomal protein.eukaryotic.60S subunit.L18	29.2	1150.72	1157.81	1237.78		1731.77	1687.13	1475.92	1995.78		1490.99	302.937	1817.97	1333.58	1116.56		2019.78	1810.59	1473.17			1595.27	313.239	1756.28	1237.79	1299.32	1909.17		1148.56	957.633		1772.76	1440.22	339.997	1.06994	0.588481	0.965949	0.789485
26	15311	AT5G43940	AT5G43940	HOT5, ADH2, GSNOR, ATGSNOR1, PAR2 / GroES-like zinc-binding dehydrogenase family protein	cytosol	26.11	misc.alcohol dehydrogenases	26.1	1004.55	817.659	922.255	1127.98	1061.71	1180.13	1009.12	1108.96	1087.21	1035.51	105.493	1135.43	981.459	1033.07	1270.35	1321.34	1272.37	767.46	1250.17	1124.24	1128.43	167.979	900.034	977.125	1149.38	1309.7	1237.37	848.488	1007.03	1001.21	1042.93	1052.59	143.393	1.08974	0.207217	1.01649	0.789906
17	10322	AT3G07390	AT3G07390	AIR12 / auxin-responsive family protein	plasma membrane	17.2.3	hormone metabolism.auxin.induced-regulated-responsive-activated	17.2	190.011			198.13	275.813			386.794		262.687	79.0951	243.525	256.926	232.23			263.908	407.852			280.888	64.4143	297.385	212.791		272.179					212.034	248.597	37.2668	1.06929	0.756313	0.946363	0.79316
21	9683	AT5G16710	AT5G16710	DHAR3 / dehydroascorbate reductase 1	plastid	21.2.1	redox.ascorbate and glutathione.ascorbate	21.2	383.775	301.401	244.724	359.644		834.898				424.888	210.601		262.207	365.188			362.996	532.586	572.535		419.102	115.837	562.598	372.298	433.916		362.988		546.478			455.656	84.491	0.986383	0.963111	1.07241	0.796587
35	25055	AT3G02930	AT3G02930	Plant protein of unknown function (DUF827)	nucleus	35.2	not assigned.unknown	35.2	1409.91	672.885		1428.26	1510.07	1936.48				1391.52	407.226										#DIV/0!	#DIV/0!	1453.25	1218.09			1700.37					1457.24	196.909	#DIV/0!	#DIV/0!	1.04723	0.798848
9.	16313	AT2G20360	AT2G20360	NAD(P)-binding Rossmann-fold superfamily protein	mitochondrion	9.1.2	mitochondrial electron transport / ATP synthesis.NADH-DH.localisation not clear	9.1.	381.574	151.532	263.839		233.786					257.683	82.5017	231.621	213.726	326.266			181.919	208.732	297.497		243.294	51.3067	260.177	252.499	191.09	325.892		185.91				243.114	51.4009	0.944159	0.79777	0.943461	0.799198
21	21088	AT5G27380	AT5G27380	GSH2, GSHB / glutathione synthetase 2	plastid	21.2.2	redox.ascorbate and glutathione.glutathione	21.2		288.838	375.622		460.847	131.199	313.998	304.426		312.488	99.573	358.419	225.283	277.944	275.771		337.726				295.029	47.6835	112.314	91.4666	287.409	627.577	219.195	390.738				288.117	182.617	0.944127	0.739085	0.922008	0.800162
35	7430	AT2G21530	AT2G21530	SMAD/FHA domain-containing protein	plastid	35.1	not assigned.no ontology	35.1	463.054	441.367	478.969	440.432	466.098	408.413		535.675	505.696	467.463	37.3611	477.478	201.174	441.359	444.252	446.129		459.758		743.847	459.142	145.724	479.986	240.583	475.988					380.744	665.008	448.462	138.883	0.9822	0.895768	0.959353	0.800878
31	3697	AT4G29350	AT4G29350	PFN2, PRO2, PRF2 / profilin 2	cytosol	31.1	cell.organisation	31.1	1298.28	1549.33	1367.16	1506.59	1367.74	1406.42	1017.31	1467	1371.13	1372.33	145.699	1453.43	956.782	1322.62	1585.59	1771.28	1573.53	1609.24	1316.63	1417.6	1445.19	221.197	1281.65	1116.08	1077.23	1663.8	1589.58	1574.18	1407.92	1213.59	1221.48	1349.5	205.048	1.05309	0.449632	0.983368	0.801071
15	3286	AT3G56240	AT3G56240	CCH / copper chaperone	cytosol	15.2	metal handling.binding, chelation and storage	15.2	1883.78	1358.22		1333.44	1860.73	2268.96	659.117	1623.49		1569.68	478.825	1655.57	1793.25		1961.47	2032.83	1236.36	2039.57	2085.84		1829.27	280.81		1928.83	1707.44	1945.86	1171.44	961.362	2000.03	1925.5	1411.6	1631.51	374.89	1.16538	0.2795	1.03939	0.80249
29	9679	AT4G25130	AT4G25130	PMSR4 / peptide met sulfoxide reductase 4	plastid	29.4	protein.postranslational modification	29.4	742.744	663.491	833.007		901.015		907.065			809.464	94.0443	702.067	646.967	675.048	798.783	736.474		690.995	677.268		703.943	46.317	797.18	737.488	803.983	831.355		840.209	841.754	722.042		796.287	45.1281	0.869641	0.0886002	0.983721	0.804103
29	16959	AT5G20000	AT5G20000	AAA-type ATPase family protein	cytosol,nucleus	29.5.11.20	protein.degradation.ubiquitin.proteasom	29.5	41.1104	299.452	155.516	125.554	130.848	259.026	227.743	548.645	144.731	214.736	139.183	321.025	202.657	52.3699				200.608		318.472	219.026	98.6658	192.674	61.9756	423.226			105.5	449.549	180.576		235.583	148.84	1.01998	0.952044	1.09708	0.806221
16	13673	AT3G44320	AT3G44320	NIT3, AtNIT3 / nitrilase 3	plasma membrane	16.5.1.3.3	secondary metabolism.sulfur-containing.glucosinolates.degradation.nitrilase	16.5	70.2236	100.216	879.997	2262.27	1344.34	36.6695	2071.92		2126.03	1111.46	911.451	85.1622	236.88		176.351	1975.34	58.4226	2080.04	1637.75	421.891	833.98	838.337	2418.85	583.196	126.236		2202.02	1876.27	336.724	84.2721	283.176	988.844	932.361	0.750349	0.562818	0.889683	0.807128
1.	16190	AT2G21330	AT2G21330	FBA1 / fructose-bisphosphate aldolase 1	plastid	1.3.6	PS.calvin cycle.aldolase	1.3.	2396.4	3417.34	3261.53	2734.62	2926.47	3489.76	3702.7	3170.95	3781	3208.97	429.797	2157.26	2815.35	2272.94	2829.76	3076.26	3005.32	3612.51	2319.66	3453.98	2838.11	484.884	3029.52	2709.08	3123.11	3399.36	2912.18	3332.38	3572.62	3533.14	3688.7	3255.56	312.152	0.88443	0.125293	1.01452	0.80753
34	25196	AT2G21410	AT2G21410	VHA-A2 / vacuolar proton ATPase A2	vacuole	34.1	transport.p- and v-ATPases	34.1	124.258		139.455	145.869						136.527	9.0623										#DIV/0!	#DIV/0!	45.8973	102.552	33.5987				299.857			120.476	106.781	#DIV/0!	#DIV/0!	0.882435	0.812089
26	11420	AT3G16420	AT3G16420	PBP1, JAL30 / PYK10-binding protein 1	cytosol	26.16	misc.myrosinases-lectin-jacalin	26.1	1802.74	2581.35	3365.44	3375.42	4771.52	3312.51	4427.59	4969.52	4362.96	3663.23	996.378	2959.24	2878.27	3072.15	2372.64	3122.17	4394.1	4447.86	4000.34	3889.29	3459.56	696.079	2735.87	2700.18	3629.24	4394.46	2732.26	4386.09	4788.64	3817.35	4777.91	3773.55	825.686	0.944402	0.642688	1.03012	0.812612
29	11174	AT5G45390	AT5G45390	CLPP4, NCLPP4 / CLP protease P4	plastid	29.5.5	protein.degradation.serine protease	29.5	275.822		481.74			660.674				472.745	157.244		763.671	439.549	80.163			678.384		243.514	441.056	256.778	593.96	371.622	476.783	619.018	459.051					504.087	91.2219	0.932968	0.858382	1.0663	0.812915
29	17154	AT3G05530	AT3G05530	RPT5A, ATS6A.2 / regulatory particle triple-A ATPase 5A	cytosol,nucleus	29.5.11.20	protein.degradation.ubiquitin.proteasom	29.5	296.968	383.825	297.257		434.019		69.6799	370.376	204.731	293.837	114.527		374.808			210.82	278.606	203.466	267.201	191.59	254.415	62.8311	259.071				416.221	215.972	309.22	338.024		307.701	68.5236	0.865839	0.487089	1.04719	0.815838
19	17359	AT1G69740	AT1G69740	HEMB1 / Aldolase superfamily protein	plastid	19.4	tetrapyrrole synthesis.ALA dehydratase	19.4	346.069	460.688	484.066		322.1	469.763		319.337		400.337	71.9952	572.308	238.241	333.486		425.158	547.728	376.657	461.382		422.137	109.296	469.381	250.722	273.266			291.137	655.015	574.547		419.011	157.237	1.05445	0.699918	1.04665	0.816113
26	7359	AT1G02930	AT1G02930	ATGSTF6, GST1, ERD11, ATGSTF3, GSTF6, ATGST1 / glutathione S-transferase 6	cytosol	26.9	misc.glutathione S transferases	26.9	2149.74	2341.68	1903.78	2458.06	3093.36	3208.18	2269.62	2472.63	1397.67	2366.08	523.464	2484.32	1936.01	2100.03	2566.42	2874.59	2610.85	2588.66	2139.23	1742.61	2338.08	351.349	1909.58	2044.23	1989.29	2449	3424.52	3493.83	2094.1	1676.03	2829.51	2434.45	630.324	0.988166	0.901824	1.0289	0.816499
29	22343	AT5G56500	AT5G56500	TCP-1/cpn60 chaperonin family protein	plastid	29.6	protein.folding	29.6	149.572		207.706	350.163	72.9775	114.141	1079.85	162.541	347.005	310.494	305.805	75.9141	99.6834	202.882	116.503		91.8832	119.161	66.9659	892.675	208.208	261.635	90.9257	94.9816	129.541		110.146	149.234	204.747	1999.27	198.464	372.164	616.322	0.670571	0.512514	1.19862	0.817215
11	3908	AT1G54630	AT1G54630	ACP3 / acyl carrier protein 3	plastid	11.1.12	lipid metabolism.FA synthesis and FA elongation.ACP protein	11.1		797.673					1870.24	1097.83		1255.25	451.8		1325.7	1450.91			1021.18	1865.93			1415.93	303.186	668.118		1384.87					2096.49		1383.16	583.13	1.12801	0.687347	1.1019	0.819066
29	3869	ATCG00790	ATCG00790	RPL16 / ribosomal protein L16	plastid	29.2.1.1.1.2.16	protein.synthesis.ribosomal protein.prokaryotic.chloroplast.50S subunit.L16	29.2	337.175		338.28	211.154		391.94	458.765	340.963	498.141	368.06	86.9426		150.541	295.712	197.073			422.257		323.97	277.91	95.9502	258.36		279.375		298.402			371.208	556.234	352.716	108.622	0.755069	0.169414	0.958311	0.81958
27	12134	AT5G04430	AT5G04430	BTR1, BTR1S / binding to TOMV RNA 1L (long form)	nucleus	27.4	RNA.RNA binding	27.4	247.589	242.087	269.625	297.492	125.206		381.424	257.267		260.099	70.6033	325.611	290.885	285.145	328.298		261.424		256.966		291.388	27.8555	231.185	260.881	219.27	337.493	382.077	190.65		128.37		249.989	80.0288	1.1203	0.347817	0.961133	0.820487
19	18867	AT3G48730	AT3G48730	GSA2 / glutamate-1-semialdehyde 2,1-aminomutase 2	plastid	19.3	tetrapyrrole synthesis.GSA	19.3	686.069	574.996	382.338	658.795	445.372	473.506	1155.44	1641.01	898.269	768.421	383.646	659.821	770.434	519.106	1000.33	684.07	390.073		1056.42	1209.74	786.25	262.956	451.962	684.609	632.621	391.535	767.566	1121.13	1089.32	608.822	1548.5	810.674	351.656	1.0232	0.917045	1.05499	0.821309
29	16550	AT3G19760	AT3G19760	EIF4A-III / eukaryotic initiation factor 4A-III	nucleus	29.2.2.3.5	protein.synthesis.ribosome biogenesis.Pre-rRNA processing and modifications.DExD-box helicases	29.2	166.364	253.631	183.897				237.758			210.412	36.2593										#DIV/0!	#DIV/0!		221.405	68.2015		161.703	617.686			104.331	234.665	198.445	#DIV/0!	#DIV/0!	1.11526	0.821824
30	17872	AT3G59920	AT3G59920	ATGDI2, GDI2 / RAB GDP dissociation inhibitor 2	cytosol,extracellular	30.5	signalling.G-proteins	30.5		128.045	210.214	684.967			248.224		652.859	384.862	235.377	441.384	483.042	222.052	536.413	707.719	340.641			585.833	473.869	148.051	527.839	418.359	523.917	259.243	639.552		522.723	33.1839		417.831	191.469	1.23127	0.525732	1.08567	0.821847
1.	15595	AT1G68010	AT1G68010	HPR, ATHPR1 / hydroxypyruvate reductase	peroxisome	1.2.6	PS.photorespiration.hydroxypyruvate reductase	1.2.	1088.14	1269.28	1235.01	1392.07	1598.07	1208.69	1845.98	1820.04	1314.97	1419.14	257.493	975.878	1250.21	1225.16	1495.38	1552.7	1167.36	1705.3	1228.9	1577.02	1353.1	224.461	1303.81	956.614	1273.11	1622.28	1657.6	1562.7	1016.53	1490.18	1627.38	1390.02	251.7	0.953466	0.592193	0.979483	0.821993
30	21895	AT4G04710	AT4G04710	CPK22 / calcium-dependent protein kinase 22	#N/A	30.3	signalling.calcium	30.3			89.3894		761.255		308.364			386.336	279.774										#DIV/0!	#DIV/0!	119.187		154.52						1178.04	483.917	491.033	#DIV/0!	#DIV/0!	1.25258	0.822026
1.	9366	AT3G47470	AT3G47470	LHCA4, CAB4 / light-harvesting chlorophyll-protein complex I subunit A4	plastid	1.1.2.1	PS.lightreaction.photosystem I.LHC-I	1.1.	2883.15	3419.4	3223.87		2419.79	3388.02	4033.95		3518.8	3269.57	471.531	2309.22	1036.3	2287.97	3686.22		3593.89	3664.89	4781.79	4908.03	3283.54	1238.86	2712.74	2603.92	2867.5	3510.11	3598.57	3675.04		3508.22		3210.87	427.31	1.00427	0.978571	0.982048	0.825089
13	19961	AT5G17330	AT5G17330	GAD, GAD1 / glutamate decarboxylase	cytosol	13.1.1.1.1	amino acid metabolism.synthesis.central amino acid metabolism.GABA.Glutamate decarboxylase	13.1	59.5233	123.104	189.621	167.617	557.775			469.902		261.257	184.905		203.226	258.658	335.924	298.153		80.2669			235.246	89.0902	100.504		45.7536		492.409	287.766	525.148			290.316	195.874	0.900437	0.789279	1.11123	0.826108
21	6370	AT4G03520	AT4G03520	ATHM2 / Thioredoxin superfamily protein	plastid	21.1	redox.thioredoxin	21.1	965.25	572.736	765.666	1052.37	961.857	870.554	885.157	937.022	960.622	885.693	133.641	767.568	769.479	1111.48	823.796		638.933		824.862	1073.34	858.494	158.967	764.001	854.487	851.975		902.921	830.266	1150.52		949.816	900.57	115.256	0.969291	0.740804	1.0168	0.826737
26	20308	AT3G18080	AT3G18080	BGLU44 / B-S glucosidase 44	extracellular	26.3	misc.gluco-, galacto- and mannosidases	26.3	1374.78	1458.44	1466.54	1527.95	1466.23	1612.56	1747.05	1480.05	2756.82	1654.49	402.678	1689.43	1573.1	1412.08	1587.46	1826.52	1742.31	1869.87	3221.79	1859.4	1864.66	500.629	1297.05	1603.22	1502.48	1648.46	1352.58	1340.37	3758.12	1395.49	1580.94	1719.86	730.499	1.12703	0.369199	1.03951	0.828182
5.	22463	AT5G01320	AT5G01320	Thiamine pyrophosphate dependent pyruvate decarboxylase family protein	#N/A	5.2	fermentation.PDC	5.2		95.7624		251.722		416.66			216.365	245.127	114.678										#DIV/0!	#DIV/0!			165.713		57.4925		423.078			215.428	153.334	#DIV/0!	#DIV/0!	0.87884	0.828356
27	23447	AT2G23350	AT2G23350	PAB4, PABP4 / poly(A) binding protein 4	cytosol	27.1	RNA.processing	27.1	572.512	299.762	177.343	544.771				274.527		373.783	156.62	313.688	365.587	469.539	312.03						365.211	63.9673	259.012	271.136	322.723	549.13						350.5	117.147	0.977067	0.92458	0.937711	0.8284
9.	10268	AT5G13430	AT5G13430	Ubiquinol-cytochrome C reductase iron-sulfur subunit	mitochondrion	9.5	mitochondrial electron transport / ATP synthesis.cytochrome c reductase	9.5			387.88	759.468	856.57	774.153		664.921	834.976	712.995	157.799	574.773	527.217	646.09		774.943		917.131		610.313	675.078	132.615	636.045		742.476	894.612		965.048	455.387			738.714	182.406	0.946821	0.689764	1.03607	0.82914
2.	15539	AT1G66430	AT1G66430	pfkB-like carbohydrate kinase family protein	plastid	2.2.1.1	major CHO metabolism.degradation.sucrose.fructokinase	2.2.	305.097	215.875	206.087	129.998	178.909		219.23		206.012	208.744	48.6245	178.426						224.223	192.856		198.502	19.1181	451.646	116.168	163.83		153.141			230.702		223.097	120.111	0.950933	0.681269	1.06876	0.829673
29	3795	AT3G04920	AT3G04920	Ribosomal protein S24e family protein	cytosol	29.2.1.2.1.24	protein.synthesis.ribosomal protein.eukaryotic.40S subunit.S24	29.2	379.536	792.444	430.036				1299.48	1427.96		865.892	432.627		706.802	729.929	1013.24		1260.29		1262.89		994.632	243.229	712.949	731.134	899.444			917.46				815.247	93.6434	1.14868	0.621626	0.941511	0.830283
34	27067	AT1G59870	AT1G59870	PEN3, PDR8, ATPDR8, ABCG36, ATABCG36 / ABC-2 and Plant PDR ABC-type transporter family protein	plastid	34.16	transport.ABC transporters and multidrug resistance systems	34.1	389.217	532.255	397.65	596.827	562.588	466.566	419.006			480.587	77.5713	684.641	460.802	385.973	496.25	547.692	605.37		594.126	729.752	563.076	107.145	353.394	558.9	302.283	369.209	741.425	471.844			467.695	466.393	138.036	1.17164	0.13324	0.970465	0.830869
17	11324	AT3G16430	AT3G16430	JAL31 / jacalin-related lectin 31	cytosol,extracellular	17.7.3	hormone metabolism.jasmonate.induced-regulated-responsive-activated	17.7		396.167	139.212		70.4904			356.512		240.595	138.612	162.452	124.625	126.867		16.0458					107.497	54.8906	99.1216	32.388	79.2476	136.319	169.768	47.7152		896.355	240.512	212.678	266.054	0.446798	0.198389	0.883967	0.832559
29	20519	AT2G24200	AT2G24200	Cytosol aminopeptidase family protein	cytosol	29.5	protein.degradation	29.5	1319.84	1056.62	1276.54	1500.07	1481.17	1421.65	1616.98	1749.85	1616.17	1448.77	197.612	1288.46	1314.45	1176.95	1483.28	1457.88	1570.06	1542.31	1478.94	1457.72	1418.89	122.62	1255.05	1306.05	1428.07	1337.87	1333.78	1517.41	1692.94	1755.16	1587.36	1468.19	169.269	0.97938	0.722048	1.0134	0.835538
10	13490	AT5G59290	AT5G59290	UXS3, ATUXS3 / UDP-glucuronic acid decarboxylase 3	cytosol	10.1.5	cell wall.precursor synthesis.UXS	10.1				809.046		39.8861			337.305	395.413	316.685										#DIV/0!	#DIV/0!	500.348	148.401			371.757					340.169	145.407	#DIV/0!	#DIV/0!	0.860288	0.837918
30	6687	AT1G56330	AT1G56330	SAR1, ATSAR1, ATSARA1B, ATSAR1B, SAR1B / secretion-associated RAS 1B	cytosol,endoplasmic reticulum	30.5	signalling.G-proteins	30.5				711.466		827.841		47.8992	557.618	536.206	297.77		1011.66	795.688		820.13		935.479	794.087	799.573	859.436	84.0811		638.818	629.274		342.37			698.005		577.117	138.065	1.60281	0.155421	1.0763	0.839082
20	9768	AT1G20450	AT1G20450	LTI29, LTI45, ERD10 / Dehydrin family protein	cytosol	20.2.99	stress.abiotic.unspecified	20.2	379.281	653.099	658.294	805.749	849.477		550.403	598.076	699.447	649.228	138.054	734.034	274.536	689.08	706.317	635.388	683.684		513.68	714.955	618.959	145.42	657.335	725.012	760.991	677.219	402.944		735.126	433.028	684.198	634.482	129.104	0.953377	0.695643	0.977286	0.839449
10	22136	AT1G53830	AT1G53830	ATPME2, PME2 / pectin methylesterase 2	extracellular	10.8.1	cell wall.pectin*esterases.PME	10.8	263.06	22.4893	155.172	84.8017		274.543	58.9637			143.172	97.3294	68.787	46.3889	98.3371		188.419	207.23	197.609	140.443	52.9428	125.02	62.7865	280.065	30.5726	120.796		83.1159		380.507	34.5092	167.416	156.712	121.282	0.873215	0.723849	1.09457	0.841031
10	13419	AT3G46440	AT3G46440	UXS5 / UDP-XYL synthase 5	cytosol,plastid	10.1.5	cell wall.precursor synthesis.UXS	10.1	96.3258	985.985	191.118						1186.01	614.859	477.592	568.544		495.811	43.6809	79.7979	437.472		234.209	141.475	285.856	196.978			919.507	228.928	10.9608	191.409	489.47		1412.72	542.166	484.141	0.464913	0.323894	0.881773	0.842195
20	26060	AT5G15450	AT5G15450	APG6, CLPB3, CLPB-P / casein lytic proteinase B3	plastid	20.2.1	stress.abiotic.heat	20.2	344.957	356.86		158.668				338.665		299.787	81.737	267.696	183.118	233.32	177.083		530.689				278.381	130.492	458.164		249.312	212.84	338.461					314.694	94.6009	0.928595	0.798244	1.04972	0.843355
29	12439	AT3G09200	AT3G09200	Ribosomal protein L10 family protein	cytosol	29.2.1.2.2.80	protein.synthesis.ribosomal protein.eukaryotic.60S subunit.P0	29.2	1115.42	891.353		1567				2272.89	2191.1	1607.55	554.973		1721.18	1811.6	1859.98	2044.56		2064.36	1950.76		1908.74	123.44	1306	1453.64	1713.62	2075.48		1166.48	2052.34	1932.59		1671.45	341.065	1.18736	0.342954	1.03975	0.843728
35	2865	AT2G27730	AT2G27730	copper ion binding	mitochondrion	35.2	not assigned.unknown	35.2	1489.8	772.592				332.189	1854.42	1364.18	1611.96	1237.52	522.213	1351.76	1032.32	1333.55	951.545		629.224	1618.19	1580.22	1623.35	1265.02	339.367	488.538	1358.63	1349.66			1197.39		1677.85	1707.89	1296.66	404.965	1.02222	0.920359	1.04779	0.845657
26	10464	AT3G16530	AT3G16530	Legume lectin family protein	extracellular	26.16	misc.myrosinases-lectin-jacalin	26.1	555.442	482.003			509.415	621.139	915.077	279.276	752.675	587.861	188.595	645.968	644.835	566.144	500.561	888.013	971.363	1630.68	976.684	1118.45	882.522	331.768	462.212	638.2	539.712	485.96	469.019	581.515	774.935	893.913	608.908	606.042	137.969	1.50124	0.055601	1.03093	0.845703
16	24437	AT5G60600	AT5G60600	GCPE, ISPG, CSB3, CLB4, HDS / 4-hydroxy-3-methylbut-2-enyl diphosphate synthase	plastid	16.1.1.6	secondary metabolism.isoprenoids.non-mevalonate pathway.HDS	16.1	1819.84	215.211	240.678	341.091			431.95	214.321	185.097	492.598	547.801										#DIV/0!	#DIV/0!	253.679	331.798	353.33		172.705		1713.15		518.147	557.134	527.584	#DIV/0!	#DIV/0!	1.13101	0.846335
21	10028	AT3G11630	AT3G11630	Thioredoxin superfamily protein	plastid	21.5.1	redox.peroxiredoxin.BAS1	21.5	1687.13	2051.27	2003.52	1823.51	2359.74	2019.37	2341.6	2212.27	2210.08	2078.72	213.847	1881.77	1597.29	1942.12	1941.97	2175.38	2498.58	2588.21	2494.53	2794.48	2212.7	376.649	2040.24	1987.47	1890.23	2379.15	1602.9	2679.07	2001.62	2135.07	1759.86	2052.85	303.165	1.06445	0.397884	0.987552	0.846375
29	3509	AT1G27970	AT1G27970	NTF2B / nuclear transport factor 2B	nucleus	29.3.1	protein.targeting.nucleus	29.3	522.577	619.243		606.145		993.253		942.511	798.244	746.996	177.021	660.356	577.79	743.084			1189.88	374.343		899.983	740.907	256.371	483.917	693.223	679.379	592.424		1021.06	1091.88	744.858	839.624	768.296	193.513	0.991849	0.966108	1.02851	0.84685
1.	3398	AT2G47400	AT2G47400	CP12-1, CP12 / CP12 domain-containing protein 1	plastid	1.3	PS.calvin cycle	1.3			621.519	1448.9	1048.63		1667.23	1432.1	1377.12	1265.92	340.828	817.954				1490.86	1539.66	1445.7	1453.9	1176.58	1320.77	252.913	811.439	1197.97	998.943	1332.86	1204.92	1400.7	1787.4		1692.07	1303.29	306.428	1.04333	0.778952	1.02952	0.849115
29	7838	ATCG00800	ATCG00800	structural constituent of ribosome	plastid	29.2.1.1.1.1.3	protein.synthesis.ribosomal protein.prokaryotic.chloroplast.30S subunit.S3	29.2	833.812	602.714	668.974	828.44					676.336	722.055	92.6902	601.352	447.275	608.121	448.096		883.709		119.058		517.935	230.165	750.374	590.979		634.143	1141.1	888.114			438.414	740.521	226.309	0.717307	0.114258	1.02557	0.872978
34	11423	AT5G19760	AT5G19760	Mitochondrial substrate carrier family protein	plastid	34.9	transport.metabolite transporters at the mitochondrial membrane	34.9	390.908	766.676	771.897	676.878	1124.67	276.941	667.905	611.532	735.813	669.246	227.703	518.119	803.967	539.054		482.827	1066.76	987.243		941.478	762.778	228.254	545.218	761.34	651.052	619.259	540.801	857.8		743.455	492.908	651.479	118.755	1.13976	0.461184	0.973452	0.850272
18	15904	AT3G14990	AT3G14990	Class I glutamine amidotransferase-like superfamily protein	cytosol	18.2	Co-factor and vitamine metabolism.thiamine	18.2	923.051	675.278	575.802	758.915		877.689			370.142	696.813	186.895	858.692	855.596	419.018	777.37	828.55	829.31	729.983	920.89	823.94	782.594	137.934	374.071	443.988		894.13	858.375		774.957	705.463	675.553	675.22	183.805	1.12311	0.400102	0.969012	0.851195
11	6694	AT1G27950	AT1G27950	LTPG1 / glycosylphosphatidylinositol-anchored lipid protein transfer 1	extracellular,plasma membrane	11.6	lipid metabolism.lipid transfer proteins etc	11.6	589.118	393.774			346.856					443.249	104.908										#DIV/0!	#DIV/0!		260.359		596.714					550.319	469.131	148.834	#DIV/0!	#DIV/0!	1.05839	0.851546
29	2981	AT2G27710	AT2G27710	60S acidic ribosomal protein family	cytosol	29.2.1.2.2.82	protein.synthesis.ribosomal protein.eukaryotic.60S subunit.P2	29.2		458.472			1272.88	801.523	876.469	1402.15	1327.89	1023.23	338.715	1160.4			1262.72	1347.21	1197.68	1083.54		612.169	1110.62	237.472	919.566	887.28	469.544	1180.58	1228.11	1156.31	1296.6	1259.38	1114.29	1056.85	246.949	1.08541	0.647942	1.03286	0.852135
13	25121	AT5G20980	AT5G20980	ATMS3, MS3 / methionine synthase 3	plastid	13.1.3.4.3	amino acid metabolism.synthesis.aspartate family.methionine.methionine synthase	13.1	202.078	79.189	324.161	84.7607	298.703	109.424	42.9647	492.448	162.038	199.53	138.591	95.9197	187.059	160.827	380.52		125.878		941.224	199.486	298.702	275.638	200.495	73.7952	155.566	76.9149	956.671	82.264	81.8403	198.532	149.002	219.453	265.125	1.49703	0.441702	1.09985	0.853719
29	9636	AT2G18020	AT2G18020	EMB2296 / Ribosomal protein L2 family	cytosol	29.2.1.2.2.8	protein.synthesis.ribosomal protein.eukaryotic.60S subunit.L8	29.2	1088.03	1240.61	257.751	1509.17	1395.69			1498.61	1532.25	1217.44	419.75	1087.77	1219.58	1242.17	1772.74	1470.54			1432.95	1410.04	1376.54	205.702	1331.69	1321.88	1368.99	1708.76	1537.01	1182.45	764.674	543.702	835.234	1177.16	362.411	1.13068	0.426688	0.966907	0.853843
29	5243	AT3G53020	AT3G53020	STV1, RPL24B, RPL24 / Ribosomal protein L24e family protein	cytosol	29.2.1.2.2.24	protein.synthesis.ribosomal protein.eukaryotic.60S subunit.L24	29.2	750.758	780.214	591.196	960.035	324.334	1015.15				736.947	231.199	797.376	714.357	603.139	1257.74	2161.81	999.322	879.984	1100.61	675.564	1021.1	449.957		695.077	398.226	1058.84	1112.89	548.42		586.656	567.395	709.644	251.593	1.38558	0.158867	0.962951	0.854836
21	19840	AT3G24170	AT3G24170	ATGR1, GR1 / glutathione-disulfide reductase	peroxisome	21.2.2	redox.ascorbate and glutathione.glutathione	21.2	543.839	475.71	368.845	534.081	318.462		443.943			447.48	82.0805	567.187	394.387	321.42		473.522			340.61		419.425	90.7787	701.06	482.749	457.348	243.33	318.608	415.491		604.353		460.42	145.597	0.937305	0.643436	1.02892	0.856852
25	20431	AT5G26780	AT5G26780	SHM2 / serine hydroxymethyltransferase 2	mitochondrion	25.1	C1-metabolism.glycine hydroxymethyltransferase	25.1	146.84	249.199	100.09	130.715	93.9105	304.507	140.887	1606.28	378.926	350.151	453.681	106.219	134.272	92.9464	162.97	114.341	125.405	201.081	101.923	99.9579	126.568	33.2456	38.3728	121.885	96.1097	136.888	116.681	115.022	1545.94	277.841		306.092	472.855	0.361468	0.201547	0.874173	0.856964
16	14588	AT5G54160	AT5G54160	ATOMT1, OMT1 / O-methyltransferase 1	cytosol	16.2.1.9	secondary metabolism.phenylpropanoids.lignin biosynthesis.COMT	16.2	713.862	940.12	1053.88	984.711	1345.26	1169.06	1001.51	737.74		993.267	195.193	1019.02	1008.9	1026.19	1061.62	1408.45	1130.87	853.016	722.94	812.492	1004.83	189.207	1060.2	841.624	1084.42	1349.01	915.64	1212.16	938.93	486.351	869.788	973.125	232.806	1.01164	0.909134	0.979721	0.857849
16	18686	AT1G74470	AT1G74470	Pyridine nucleotide-disulphide oxidoreductase family protein	plastid	16.1.1	secondary metabolism.isoprenoids.non-mevalonate pathway	16.1	728.986	918.34	828.435	1861.05	706.677	892.017	904.111	863.156	1157.12	984.432	333.18	794.07	700.059	715.878	636.18	757.581	920.516	445.849	941.727	805.003	746.318	141.366	852.675	799.348	824.339	976.452	1032.92	897.404	1162	980.549	1126.97	961.407	122.168	0.75812	0.0902152	0.97661	0.858017
31	5747	AT2G21130	AT2G21130	Cyclophilin-like peptidyl-prolyl cis-trans isomerase family protein	cytosol	31.3.1	cell.cycle.peptidylprolyl isomerase	31.3	1045.62	287.021		1185.24	1086.1	410.87	1567.23	130.242	1574.21	910.816	529.569		52.807	74.6724	1301.62		847.292	85.6039	1382.8	1831.19	796.569	681.547		249.061	53.7035			1024.46		1441.41	1458.27	845.38	590.814	0.874566	0.745029	0.928157	0.859297
27	23605	AT1G49760	AT1G49760	PAB8, PABP8 / poly(A) binding protein 8	nucleus	27.1	RNA.processing	27.1	415.899	457.519	495.718	432.896	289.584	502.573		661.959	1136.7	549.106	242.386	407.372	435.82	455.118	513.902		280.782	284.512	1245.35	515.876	517.341	287.834	373.893	449.936	912.75		361.396	653.246	663.816	376.925	434.747	528.339	184.148	0.942152	0.82659	0.96218	0.859529
5.	19923	AT3G24503	AT3G24503	ALDH2C4, ALDH1A, REF1 / aldehyde dehydrogenase 2C4	cytosol	5.10	fermentation.aldehyde dehydrogenase	5.10	300.627	208.143	280.487	506.394	464.739	574.254	523.813		407.266	408.215	123.332	394.914	415.368	324.767	456.779	464.83	484.091	283.001		332.974	394.59	69.2524	406.341	309.395	506.574	488.653	380.319	417.492				418.129	66.0658	0.966623	0.803528	1.02429	0.860647
12	16653	AT5G18170	AT5G18170	GDH1 / glutamate dehydrogenase 1	mitochondrion	12.3.1	N-metabolism.N-degradation.glutamate dehydrogenase	12.3	99.8926	122.462	176.311		137.457	505.653	211.794	663.236	274.587	273.924	190.559	41.9219	94.2808	234.117				558.846			232.291	201.202		130.228		510.125	149.15	305.019		365.491		292.002	141.227	0.848015	0.772051	1.066	0.861234
29	9115	AT5G35590	AT5G35590	PAA1 / proteasome alpha subunit A1	cytosol,nucleus	29.5.11.20	protein.degradation.ubiquitin.proteasom	29.5		256.29		466.706		747.523		376.351		461.717	181.106	428.696	432.266	245.483		352.554	459.067				383.613	77.637	372.313	386.435	364.167	902.01	401.972	495.269		329.5	624.244	484.489	180.789	0.83084	0.523962	1.04932	0.861691
1.	14761	AT3G14415	AT3G14415	Aldolase-type TIM barrel family protein	peroxisome	1.2.2	PS.photorespiration.glycolate oxydase	1.2.	1312.96	1392.92	1197.12	1450	1884.82	2172.45	2016.86	2081.42	1760.85	1696.6	344.21	1556.56	1249.41	1431.11	1723.53	1887.87	1987.09	1967	1898.78	1919.97	1735.7	249.865	1510.15	1515.42	1483.72	1488.46	1588.47	2024.56	1869.73	2308.71	1727.8	1724.11	273.719	1.02305	0.798479	1.01622	0.861885
1.	19191	AT1G70580	AT1G70580	AOAT2, GGT2 / alanine-2-oxoglutarate aminotransferase 2	peroxisome	1.2.3	PS.photorespiration.aminotransferases peroxisomal	1.2.		112.424			1605.8		284.729	80.4278		520.846	631.202	68.6533	66.9837		45.5721	1029.79	451.739	424.43			347.862	348.786	1193.71			164.227	579.805	74.5959		973.611		597.189	437.81	0.667878	0.68447	1.14657	0.86445
1	10870	AT5G38660	AT5G38660	APE1 / acclimation of photosynthesis to environment	plastid	1	PS	1	247.682	309.245		618.923		816.788			275.293	453.586	225.509	484.815		388.074	344.424	468.393	66.3259		889.818		440.308	243.794	613.116	295.915		974.547		370.472			173.679	485.546	283.499	0.970727	0.934428	1.07046	0.864541
20	23954	AT5G56010	AT5G56010	HSP81-3, Hsp81.3, AtHsp90-3, AtHsp90.3 / heat shock protein 81-3	cytosol	20.2.1	stress.abiotic.heat	20.2	991.259	1260.13	975.435	1307.23	1246.35	1178.28		1172.25	855.89	1123.35	151.625	1034.48	3210.26	962.042	1187.78	840.171	1130.56	703.44	719.398	1097.93	1209.56	726.235	706.274	796.007	1111.87	784.383		2960.2		923.64	962.369	1177.82	738.258	1.07674	0.750814	1.04849	0.864545
4.	17070	AT1G79530	AT1G79530	GAPCP-1 / glyceraldehyde-3-phosphate dehydrogenase of plastid 1	plastid	4.2.8	glycolysis.plastid branch.glyceraldehyde 3-phosphate dehydrogenase (GAP-DH)	4.2.	117.634	226.333			1602.56		68.8787	338.435		470.768	573.485				61.5559		112.575	234.543		188.513	149.297	66.8051		1199.05	129.039	194.739			243.433	81.1538	620.39	411.301	393.28	0.317135	0.326791	0.873681	0.864826
26	19903	AT3G18070	AT3G18070	BGLU43 / beta glucosidase 43	vacuole	26.3	misc.gluco-, galacto- and mannosidases	26.3	137.807	33.2576				47.645	90.6865		1164.83	294.845	436.521	37.7947	219.921		527.384	49.0226	141.171	58.3287	1078.61	274.624	298.357	331.726				52.9912		754.027	191.702	46.4107	209.625	250.951	260.51	1.01191	0.989278	0.851128	0.868123
4.	26064	AT3G14940	AT3G14940	ATPPC3, PPC3 / phosphoenolpyruvate carboxylase 3	#N/A	4.1.15	glycolysis.cytosolic branch.phospho-enol-pyruvate carboxylase (PEPC)	4.1.	127.94	74.7133		727.972	244.701		204.383		24.1044	233.969	232.98	343.725	71.6551	343.041	401.629	128.321	287.186	96.6793	245.062	236.365	239.296	111.113	502.402		348.33	75.6673		45.419	209.754		91.3496	212.154	165.235	1.02277	0.963293	0.906759	0.868164
21	17518	AT5G03630	AT5G03630	ATMDAR2 / Pyridine nucleotide-disulphide oxidoreductase family protein	cytosol	21.2.1	redox.ascorbate and glutathione.ascorbate	21.2	350.052	509.411	598.944	466.461	464.302	386.696	670.885	615.132	320.521	486.934	115.822	493.05	539.485	397.377	699.688	736.86	618.426	325.885	477.901		536.084	133.477	394.393	352.811	587.349	443.87	556.581	608.522	450.717	767.7	316.204	497.572	135.972	1.10094	0.46197	1.02185	0.868388
35	5501	AT5G16660	AT5G16660	unknown protein; FUNCTIONS IN: molecular_function unknown; INVOLVED IN: biological_process unknown; LOCATED IN: chloroplast thylakoid membrane, chloroplast, membrane, chloroplast envelope; EXPRESSED IN: 23 plant structures; EXPRESSED DURING: 14 growth stages; BEST Arabidopsis thaliana protein match is: unknown protein (TAIR:AT3G02900.1); Has 30201 Blast hits to 17322 proteins in 780 species: Arch…	plastid	35.2	not assigned.unknown	35.2	177.481		686.937					550.586	537.513	488.129	188.657	381.118	342.271	459.244	501.436	347.38		461.316			415.461	61.3496	461.027		322.263	424.893			762.204	355.382		465.154	156.425	0.851129	0.558883	0.952931	0.869831
26	18797	AT3G16400	AT3G16400	ATMLP-470, NSP1, ATNSP1 / nitrile specifier protein 1	cytosol	26.16	misc.myrosinases-lectin-jacalin	26.1	762.176	911.693	984.255	717.343	1513.74	1182.64	1700.93	1056.41	1708.75	1170.88	361.447	1134.39	1197.26	1089.28	1011.33	1566.91	771.503	1683.53	1011	1605.25	1230.05	297.4	813.947	735.441	932.08	1439.87	828.553	1365.84	1629.42	971.688	1561.59	1142.05	332.781	1.05053	0.725535	0.975373	0.870247
23	19507	AT3G57610	AT3G57610	ADSS / adenylosuccinate synthase	plastid	23.1.2.20	nucleotide metabolism.synthesis.purine.adenylosuccinate synthase	23.1	264.195	410.347	296.893	486.304	436.921	334.782		413.986		377.633	74.5842	374.03	196.381	472.069	239.188	410.678	394.425		229.708	479.495	349.497	105.029	487.412	447.194	430.402	715.501	288.434	70.3405	446.518	343.897	267.117	388.535	167.744	0.925494	0.583738	1.02887	0.872889
29	10402	ATCG00830	ATCG00830	RPL2.1 / ribosomal protein L2	plastid	29.2.1.1.1.2.2	protein.synthesis.ribosomal protein.prokaryotic.chloroplast.50S subunit.L2	29.2	314.848	520.512	528.002	342.524			642.542		529.147	479.596	114.713		176.66	239.975		772.061	673.256		407.005	443.023	451.997	213.801	514.883	509.131	510.403	739.141	684.946	643.745			394.813	571.009	112.274	0.942453	0.805919	1.1906	0.211917
34	6356	AT5G58070	AT5G58070	ATTIL, TIL / temperature-induced lipocalin	endoplasmic reticulum	34.99	transport.misc	34.9	897.968		481.821	998.063	741.174	1020.06	589.712	700.564	918.4	793.47	183.622	865.341	473.801	922.263	786.074	718.59	696.247	565.411	893.999		740.216	149.367	686.307	899.177	914.402	1030.87	783.8	704.647	1005.55	606.691	636.101	807.504	150.731	0.932884	0.56156	1.01769	0.87494
31	12316	AT5G65020	AT5G65020	ANNAT2 / annexin 2	cytosol,plasma membrane	31.1	cell.organisation	31.1	149.318	477.66	190.552	480.325	725.307	482.376	434.028		593.905	441.684	179.116	339.579	497.666	190.194	708.392	586.297	445.662	393.683	186.138		418.451	170.352	390.423	433.926	212.889	650.318	331.905	207.609	1064.71	358.033	484.129	459.327	249.347	0.9474	0.807239	1.03995	0.876078
20	24196	AT4G24280	AT4G24280	cpHsc70-1 / chloroplast heat shock protein 70-1	plastid	20.2.1	stress.abiotic.heat	20.2	1125.04	1138	947.783	1036.69	1259.55	1263.47	1139.69	1316.64	1343.18	1174.45	124.36	1237.71	1031.1	1159.65	329.457	1090.64	1419.9	1185.49	1150.58	1273.55	1097.56	291.235	1068.02	1113.01	995.658	1304.23	1326.71	1065.13	1218.76	1304.67	1259.6	1183.98	117.567	0.934535	0.506708	1.00811	0.87685
26	25813	AT1G68560	AT1G68560	ATXYL1, XYL1, TRG1 / alpha-xylosidase 1	extracellular	26.3.1	misc.gluco-, galacto- and mannosidases.alpha-galactosidase	26.3	331.408	307.074	248.992	176.402		483.39			205.437	292.117	100.926	189.566	354.944	228.707	177.876	578.081				409.131	323.051	142.163	341.149	264.724	276.216	289.361					327.392	299.768	29.5518	1.1059	0.700782	1.02619	0.87726
8.	18895	AT2G44350	AT2G44350	ATCS, CSY4 / Citrate synthase family protein	mitochondrion	8.1.2	TCA / org transformation.TCA.CS	8.1.	307.112	265.618	296.994	64.3641	449.126	538.306	165.549	467.579		319.331	149.568	414.346	394.834		402.95		360.122	538.915	85.0611		366.038	137.474		246.879	334.564	107.208	421.804	421.474				306.386	118.805	1.14627	0.586942	0.959462	0.877742
1.	12978	AT3G50820	AT3G50820	PSBO2, PSBO-2, OEC33 / photosystem II subunit O-2	plastid	1.1.1.2	PS.lightreaction.photosystem II.PSII polypeptide subunits	1.1.	2938.67	2948.1	3136.62	2923.46	2625.23	2398.37	3914.32	3339.28	3176.16	3044.47	407.937	3085.79	2648.72	3079.37	1990.49	2522.71	2844.23	3917.97	3986.82	2663.43	2971.06	608.316	2402.46	3287	2869.19	1943.91	2851.09	2887.18	3801.32	3377.3	3645.66	3007.23	558.534	0.975888	0.780962	0.98777	0.88106
4.	14305	AT2G36460	AT2G36460	Aldolase superfamily protein	cytosol	4.1.10	glycolysis.cytosolic branch.aldolase	4.1.	976.46	814.092	802.219	938.225	1107.81	1075.99	1145.52	866.296	1369.46	1010.67	173.197	608.937	1029.01	876.743	1079.15	900.155	1021.82	1166.83	737.585	1166.58	954.09	179.86	764.811	861.999	847.916	882.048	1066.77	1153.38	861.445	1334.4	1462.82	1026.18	230.565	0.944013	0.530628	1.01534	0.881188
13	16375	AT1G31180	AT1G31180	ATIMD3, IMD3, IPMDH1 / isopropylmalate dehydrogenase 3	plastid	13.1.4.4.3	amino acid metabolism.synthesis.branched chain group.leucine specific.3-isopropylmalate dehydrogenase	13.1	616.193	175.262	328.227		248.179		293.241	295.132	326.508	326.106	128.186	238.481		127.295	258.751		199.429	407.593	259.684	281.638	253.267	78.9924	205.156	336.182	374.523		728.128		254.929	136.711	342.005	339.662	176.716	0.776641	0.263482	1.04157	0.881875
35	6071	AT4G30620	AT4G30620	Uncharacterised BCR, YbaB family COG0718	plastid	35.2	not assigned.unknown	35.2	198.558	283.366				753.547				411.823	244.103		81.1603	124.726	111.114						105.667	18.198	206.874						1038.62	124.056	446.042	453.898	357.693	0.256583	0.217569	1.10217	0.881896
25	23021	AT1G50480	AT1G50480	THFS / 10-formyltetrahydrofolate synthetase	cytosol	25.2	C1-metabolism.formate-tetrahydrofolate ligase	25.2	786.912	715.316	711.232	974.534	942.306	832.286			739.421	814.572	99.3991	900.805	842.556	831.38	890.619	1015.34	920.7	720.253	895.827	650.903	852.042	103.012	764.83	800.623	773.627	1024.08	859.492	808.526	937.852	803.196	632.702	822.77	104.399	1.046	0.503898	1.01006	0.883457
34	25971	AT2G18960	AT2G18960	AHA1, PMA, OST2, HA1 / H(+)-ATPase 1	plasma membrane	34.1.2	transport.p- and v-ATPases.H+-exporting ATPase	34.1	750.132	509.5	886.794		669.532	288.95	1970.47	1045.79	909.877	878.88	469.748	669.546	1121.03	553.922	520.877	467.099	415.63	783.14	1139.31	601.49	696.894	253.038	630.397	692.914	1734.39	583.319	365.863		1904.38	663.184	777.1	918.943	533.204	0.792934	0.380702	1.04558	0.883587
30	4683	AT1G62480	AT1G62480	Vacuolar calcium-binding protein-related	cytosol	30.3	signalling.calcium	30.3	1692.2	704.636	173.843	1087.17	499.835		1686.56	482.745		903.855	558.172	1225.36	604.986		990.406	1150.65		502.619		1036.03	918.342	270.275	716.247	832.644	737.769	1424.85			606.18	518.21	1222.15	865.436	308.824	1.01603	0.956441	0.957494	0.885848
31	5739	AT2G16600	AT2G16600	ROC3 / rotamase CYP 3	cytosol	31.3.1	cell.cycle.peptidylprolyl isomerase	31.3	1550.31	1760.81	2303.31	2980	3469.64	2984.32	2453.17	2696.48	2083.57	2475.74	586.995	3049.14	3041.18	2823.38	2811.4	2805.91	3000.82	3104.13	3030.74	2894.71	2951.27	110.577	2789.05	2880.48	2248.58	3380.82	1157.03	2707.97	2684.21	2607.76	2197.66	2517.06	582.002	1.19208	0.0522938	1.01669	0.889313
29	5911	AT4G25740	AT4G25740	RNA binding Plectin/S10 domain-containing protein	cytosol	29.2.1.2.1.10	protein.synthesis.ribosomal protein.eukaryotic.40S subunit.S10	29.2			544.448	702.107			323.587			523.381	155.247	280.001	336.239	578.385			753.869		561.934		502.086	172.988		451.964		718.828			521.308	476.554		542.164	104.983	0.959312	0.885621	1.03589	0.889864
29	4048	AT2G44650	AT2G44650	CHL-CPN10, CPN10 / chloroplast chaperonin 10	plastid	29.6	protein.folding	29.6	636.968	799.667	800.358	686.482	1270.85	1046.26	1210.55		933.223	923.045	219.94	775.173	721.588	495.227	839.19	1000.97	1064.44	1188.09	903.823		873.562	202.979	790.445	755.99	811.556	1312.63	838.211			815.877	1255.9	940.088	219.46	0.946392	0.66851	1.01846	0.891285
26	20645	AT3G09260	AT3G09260	PYK10, PSR3.1, BGLU23, LEB / Glycosyl hydrolase superfamily protein	endoplasmic reticulum	26.3	misc.gluco-, galacto- and mannosidases	26.3	2385.84	2422.13	2486.54	3012.05	3517.52	3067.93	3876.61	2944.58	3299.14	3001.37	484.004	3111.3	2256.73	2860.12	2826.83	2072.79	3292.71	3436.62	2864.41	3386.96	2900.94	450.954	2675.51	2205.36	2143.6	3416.59	3338.24	3285.19	3696.53	3723.61	2851.05	3037.3	563.511	0.966539	0.67339	1.01197	0.892937
30	7123	AT1G02130	AT1G02130	ATRAB1B, ARA5, ARA-5, ATRABD2A, RABD2A, RA-5 / RAS 5	endoplasmic reticulum,golgi	30.5	signalling.G-proteins	30.5	73.1881	365.812		357.023	91.6537			49.8652		187.508	142.64	566.958	376.839	546.177	274.653		556.842		84.5128		400.997	177.772	325.567	88.0675		11.929			52.6742	387.631		173.174	152.957	2.13855	0.0766909	0.923552	0.894372
29	24327	AT1G29880	AT1G29880	glycyl-tRNA synthetase / glycine--tRNA ligase	mitochondrion	29.1.14	protein.aa activation.glycine-tRNA ligase	29.1	683.939	578.452	398.176		495.022	456.877	700.905	407.475	605.382	540.779	111.224	592.199	731.499	579.942	578.284	415.149	345.568		399.831	391.347	504.227	126.173	435.057	614.31	416.782	692.978	374.859	520.444	549.689	700.916	492.292	533.036	110.856	0.93241	0.574591	0.985683	0.894669
27	14261	AT5G47210	AT5G47210	Hyaluronan / mRNA binding family	nucleus	27.4	RNA.RNA binding	27.4	676.11	1065.42	794.249	715.357	1361.15	901.609	646.448	1133.88	892.753	909.663	224.506	608.823	764.971	712.453	874.127	1246.7	1041.77	871.152	717.045		854.63	192.677	815.606	774.782	575.842	950.098	1160.64	1178.83	862.613		844.415	895.354	187.212	0.939501	0.616868	0.984269	0.894744
10	11559	AT1G63000	AT1G63000	NRS/ER, UER1 / nucleotide-rhamnose synthase/epimerase-reductase	cytosol	10.1.11	cell wall.precursor synthesis.UER	10.1	373.978	237.257	202.163				320.382			283.445	67.6399	333.006	109.453	105.032	316.809	307.572				312.951	247.47	99.4666	266.457	353.564	203.621			301.838	260.026			277.101	49.5231	0.873081	0.560457	0.97762	0.895981
27	11888	AT2G35410	AT2G35410	RNA-binding (RRM/RBD/RNP motifs) family protein	plastid	27.4	RNA.RNA binding	27.4	398.505	415.687		459.58		168.18	345.47	721.935	286.953	399.473	158.984		368.248	336.074			265.981	539.6	502.553	377.659	398.352	94.4668	242.383	770.803			281.217		230.41	256.714	526.444	384.662	200.132	0.997195	0.988742	0.962924	0.896238
21	8590	AT3G52960	AT3G52960	Thioredoxin superfamily protein	plastid	21.5	redox.peroxiredoxin	21.5	1749.43	1782.6	2243.98	2421.36	2224.44	2346.85	2383.21		2236.33	2173.52	244.851	1810.17	1815.42	1725.39	1964.24	1565.61	2253.01	2521.86	2250.93	2328.87	2026.17	304.922	1836.11	1904.17	1798.32	2227.53	1583.96	2272.42	2656.7	2412.73	2683.18	2152.79	370.289	0.932203	0.316216	0.990462	0.898953
7.	19352	AT3G02360	AT3G02360	6-phosphogluconate dehydrogenase family protein	peroxisome	7.1.3	OPP.oxidative PP.6-phosphogluconate dehydrogenase	7.1.	659.712	428.649	555.736	441.108	907.256	731.576	675.041	738.455	627.787	640.591	142.437	717.583	589.347	645.701	677.929	861.709	570.883	783.376		519.654	670.773	106.918	709.572	612.687	670.383	536.697	643.006	633.212	700.19	568.7	629.116	633.729	53.4447	1.04712	0.647059	0.989288	0.900962
1.	1541	ATCG01060	ATCG01060	PSAC / iron-sulfur cluster binding;electron carriers;4 iron, 4 sulfur cluster binding	plastid	1.1.2.2	PS.lightreaction.photosystem I.PSI polypeptide subunits	1.1.	2104.37	1902.33	2050.37		2378.62	2305.56	1691.07		1483.15	1987.92	297.905	2138.36			2150.82	2024.43	2485.75	2389.87	2251.09	2239.66	2240	145.275	1767.48				2085.59	2129.28	1609.21		1944.2	1907.15	195.361	1.1268	0.0964981	0.959368	0.615855
29	5845	AT1G67430	AT1G67430	Ribosomal protein L22p/L17e family protein	cytosol,nucleus	29.2.1.2.2.17	protein.synthesis.ribosomal protein.eukaryotic.60S subunit.L17	29.2	889.097		905.202		1433.97	826.087		1218.62	1076.86	1058.3	213.371	158.803	901.822	57.352		1312.9	1170.24	1170.21		1404.05	882.196	510.994		1116.31	912.352			1293.18	1365.8		486.537	1034.84	315.769	0.833594	0.463861	0.977825	0.902486
31	9756	AT3G62030	AT3G62030	ROC4 / rotamase CYP 4	plastid	31.3.1	cell.cycle.peptidylprolyl isomerase	31.3	2651.87	2889.2	2721.9	3155.32	3647.52	3287.6	3493.41	3544.36	2717.74	3123.21	368.141	3010.68	2540.55	2556.82	3410.43	3652.21	3318.45	3096.38	3583.37	3721.75	3210.07	418.492	2861	4624.03	2707.77	2905.56	2920.85	2742.22	3745.39	3614.92	1644.43	3085.13	783.858	1.02781	0.665372	0.987807	0.903186
13	19344	AT3G23810	AT3G23810	SAHH2, ATSAHH2 / S-adenosyl-l-homocysteine (SAH) hydrolase 2	cytosol	13.2.3.4	amino acid metabolism.degradation.aspartate family.methionine	13.2	1089.04	699.806	1149.97	996.814	1157.69	1348.45	703.634	905.412	1179.21	1025.56	208.125	858.118	959.422	1076.96	850.355	1401.32	1389.03	1010.39	1106.69	1008.18	1073.38	190.2	987.484	1028.86	1057.19	962.29	505.789	1252.54	1114.76	1190.36	1247.1	1038.49	213.655	1.04663	0.63793	1.0126	0.903963
2.	25352	AT3G46970	AT3G46970	ATPHS2, PHS2 / alpha-glucan phosphorylase 2	cytosol	2.2.2.2	major CHO metabolism.degradation.starch.starch phosphorylase	2.2.	846.944	706.985	638.996	578.13		242.163		489.052	532.598	576.41	175.43	536.08	538.916	498.808	289.518	393.157			2020.08	577.846	693.487	549.439	580.708	452.273	1286.71	465.889		559.943	323.455	470.344	595.954	591.909	275.257	1.20311	0.633836	1.02689	0.904358
29	5383	AT5G60670	AT5G60670	Ribosomal protein L11 family protein	cytosol	29.2.1.2.2.12	protein.synthesis.ribosomal protein.eukaryotic.60S subunit.L12	29.2	377.081		362.372	856.086	2124.87	922.663	2060.93	356.665	2128.82	1148.69	768.395	1083.74	1588.29	710.896		128.548		1845.43	1882.36	1842.41	1297.38	630.195	864.683	180.828	451.573	2074.05	1979.89	1659.75				1201.8	741.041	1.12945	0.707743	1.04624	0.906238
34	19368	AT1G76030	AT1G76030	ATPase, V1 complex, subunit B protein	vacuole,golgi	34.1.1.1	transport.p- and v-ATPases.H+-transporting two-sector ATPase.subunit B	34.1	1285.75	1511.93	550.092	2020.99	2045.3	1906.54	265.9	1860.84	2026.5	1497.09	633.576	1546.52	570.133	560.597	2074.93	2253.72	635.875	1951.04	1241.23	2141.47	1441.72	670.486	775.218	556.892	1712.63	2048.27	1662.63	2039.73	1691.84		1767.81	1531.88	521.862	0.963016	0.867328	1.02323	0.908775
34	26021	AT3G60330	AT3G60330	AHA7, HA7 / H(+)-ATPase 7	plasma membrane	34.1	transport.p- and v-ATPases	34.1	19.6635			327.944		235.125	45.869			157.15	128.973		220.083				316.316		40.3486		192.249	114.369		26.8645	53.9754		123.692		474.629		40.4422	143.921	168.687	1.22335	0.76345	0.915814	0.909699
14	23150	AT5G04590	AT5G04590	SIR / sulfite reductase	plastid	14.3	S-assimilation.sulfite redox	14.3	760.902	920.046	880.564	929.194	1022.33	1428.14	1076.95	1065.14	609.513	965.864	215.716	915.212	834.96	862.167	966.939	804.72	966.909	733.336	989.798	951.998	891.782	82.9092	916.9	803.964	831.347	890.782	998.508	982.386	672.999	875.723	1600.1	952.523	246.809	0.9233	0.385265	0.986188	0.909811
29	4170	AT5G02960	AT5G02960	Ribosomal protein S12/S23 family protein	cytosol	29.2.1.2.1.23	protein.synthesis.ribosomal protein.eukaryotic.40S subunit.S23	29.2		294.267	350.984	400.294						348.515	43.3208	317.223	362.561	313.169	382.472	669.862	496.018				423.551	125.71	277.3	372.047	238.663		541.753					357.441	116.956	1.2153	0.280112	1.02561	0.909852
29	21670	AT5G03940	AT5G03940	FFC, 54CP, CPSRP54, SRP54CP / chloroplast signal recognition particle 54 kDa subunit	plastid	29.3.3	protein.targeting.chloroplast	29.3	120.598	329.408						740.216		396.741	257.4		223.15	200.372		189.736			312.942		231.55	48.5173			369.041	383.962				365.049	376.666	373.68	7.25679	0.58363	0.460646	0.941873	0.910777
21	10361	AT5G06290	AT5G06290	2-Cys Prx B, 2CPB / 2-cysteine peroxiredoxin B	plastid	21.5.1	redox.peroxiredoxin.BAS1	21.5	542.032	1162.18	1132.53	1009.67	1493.91	1075.4	1782.08	844.696	1429.46	1163.55	346.857	933.612	958.285	1238.82	936.903	1339.41	1438.79	806.519	1748.81		1175.14	301.59	753.237	592.621	1178.23	1265.46	1798		364.813	1823.71	1741.9	1189.75	537.384	1.00996	0.945718	1.02252	0.913955
15	2558	AT1G66240	AT1G66240	ATX1, ATATX1 / homolog of anti-oxidant 1	cytosol	15.2	metal handling.binding, chelation and storage	15.2	1017.59	692.915	1007.29	1621.1		2126.85		1426.74	1283.7	1310.89	436.916	1385.94	1357.42	1316.95	1120.43	1277.56	1190.15	1045.19		1242.69	1242.04	110.185	1273.1	1323.87	1444.62	1037.41		1556.23	1517.47		867.031	1288.53	236.236	0.947484	0.718727	0.982949	0.914583
30	4458	AT1G62820	AT1G62820	Calcium-binding EF-hand family protein	cytosol	30.3	signalling.calcium	30.3	262.945		371.313			71.1945	249.651	184.473	214.352	225.655	90.2444	393.94	224.389	228.415		153.967	122.224	259.48		93.6455	210.866	93.5076	145.572	173.644	207.073		141.891	166.424	516.526	282.362	222.66	232.019	115.918	0.934463	0.795104	1.0282	0.916695
1.	19090	AT1G56190	AT1G56190	Phosphoglycerate kinase family protein	plastid	1.3.3	PS.calvin cycle.phosphoglycerate kinase	1.3.	538.396	468.509	718.291	1141.29	748.635	710.132	780.725	1329.94	659.578	788.389	260.749	791.108	538.002	667.77	696.414	651.592	544.71	651.298	726.915	546.918	646.081	83.2793	476.57	655.099	572.767		438.68	1266.3	773.228	1120.98	883.84	773.432	280.702	0.819495	0.173381	0.981029	0.916723
1.	5349	AT2G35370	AT2G35370	GDCH / glycine decarboxylase complex H	mitochondrion	1.2.4.4	PS.photorespiration.glycine cleavage.H protein	1.2.	2312.79	2035.92	3596.01	4169.52	258.933	3152.85	2841.93	3253.14	170.77	2421.32	1322.51	1500.07	1615.49	1578.08	225.42	2465.72	3158.6	1127.92	2289.66	2334.17	1810.57	810.851	1509.48	2589.34	3224.09	3827.82	2010.17	3531.37	2396.56	108.621	2018.42	2357.32	1072.81	0.747763	0.285234	0.973569	0.916724
29	21829	AT3G13860	AT3G13860	HSP60-3A / heat shock protein 60-3A	mitochondrion	29.6	protein.folding	29.6		56.1679				260.741			241.201	186.037	92.177		213.543	320.33		133.36					222.411	76.5875	117.923		345.757	127.498						197.059	105.217	1.19552	0.690561	1.05925	0.916726
29	27000	AT4G20850	AT4G20850	TPP2 / tripeptidyl peptidase ii	plastid	29.5.5	protein.degradation.serine protease	29.5	751.916	812.873	570.057	826.924	670.499	2297.58		1045.87		996.531	548.463	1618.71	651.598	620.518	747.436	593.65	1050.99	726.936			858.549	341.051	615.98	911.402	625.257	929.086	1976.87	1017.95	934.417	1192.33		1025.41	401.795	0.861537	0.612111	1.02898	0.916942
11	25108	AT1G52570	AT1G52570	PLDALPHA2 / phospholipase D alpha 2	vacuole,endoplasmic reticulum	11.9.3.1	lipid metabolism.lipid degradation.lysophospholipases.phospholipase D	11.9		198.172	205.582						168.234	190.663	16.1451	365.794	306.748	73.4463	123.031					309.603	235.724	115.286	255.299		313.936		32.8617					200.699	121.069	1.23634	0.483062	1.05264	0.917782
11	25103	AT3G15730	AT3G15730	PLDALPHA1, PLD / phospholipase D alpha 1	cytosol	11.9.3.1	lipid metabolism.lipid degradation.lysophospholipases.phospholipase D	11.9	668.05	1120.1	712.729	471.334	1161.38	1376.21	1074.44	726.148	1121.46	936.872	281.587	763.097	885.452	839.339	1164.44	1430.01	965.205	1051.24	796.509	1009.65	989.437	197.579	775.653	857.113	1163.42	926.394	1250.44	605.446	1186.25	617.397	930.652	923.641	224.764	1.05611	0.672013	0.985877	0.918627
12	16659	AT5G07440	AT5G07440	GDH2 / glutamate dehydrogenase 2	mitochondrion	12.3.1	N-metabolism.N-degradation.glutamate dehydrogenase	12.3	923.12	1016.1	946.529	1592	974.177	520.839	1051.98	1665.01	987.707	1075.27	330.631	1373.35	1181.13	1255.96		1442.67	1081.29	664.144	436.113	1333.87	1096.07	337.025	650.265	901.804	1287.56	1568.77	758.611	1334.59	1134.02	613.448	1281.36	1058.94	320.356	1.01934	0.905906	0.984807	0.921299
1.	22113	AT2G28000	AT2G28000	CPN60A, CH-CPN60A, SLP / chaperonin-60alpha	plastid	1.3.13	PS.calvin cycle.rubisco interacting	1.3.	2911.38	2601.67	3151.75	2855.12	2468.41	2777.44	3583.77	2863.36	3411.54	2958.27	342.508	2477.63	2530.72	2049.06	2940.78	2471.01	2320.15	2522.14	2351.05	2845.14	2500.85	252.552	2644.67	2958.78	2855.11	2731.44	3008.35	2405.94	3691.37	2572.05	3590.79	2939.83	415.215	0.845377	0.00841518	0.993767	0.924062
20	25274	AT1G79930	AT1G79930	HSP91 / heat shock protein 91	cytosol	20.2.1	stress.abiotic.heat	20.2	51.5096	146.901	353.977	908.183	220.798		493.142	715.935	311.998	400.305	272.539	221.055	230.787	489.7	441.242	198.292	304.163	586.239	716.702	78.5998	362.976	196.134		311.674	160.713	788.279	127.021	427.562	726.347	356.811		414.058	238.472	0.906747	0.768634	1.03436	0.924182
20	5528	AT3G28940	AT3G28940	AIG2-like (avirulence induced gene) family protein	cytosol	20.1	stress.biotic	20.1	689.242	685.758	850.747	1204.75		791.133		581.531	1018.32	831.641	200.065	1041.55	1033.86		1072.32	1105.55	1063.7	918.382	912.642	775.681	990.46	104.394	648.547	790.213	492.39	1101.76		865.32	916.881	930.709		820.832	185.431	1.19097	0.11496	0.987002	0.924287
29	10793	AT1G58380	AT1G58380	XW6 / Ribosomal protein S5 family protein	cytosol	29.2.1.2.1.2	protein.synthesis.ribosomal protein.eukaryotic.40S subunit.S2	29.2		562.61	559.397	459.805	1832.7	259.221			755.054	738.132	511.2	436.836	32.5576	555.284	1924.32		770.436	631.603	1581.09	1366.74	912.358	602.533	409.6	537.714		622.477		1852.49	592.102	606.951	343.478	709.259	476.852	1.23604	0.59942	0.960883	0.925232
20	17721	AT5G63860	AT5G63860	UVR8 / Regulator of chromosome condensation (RCC1) family protein	#N/A	20.2.5	stress.abiotic.light	20.2	115.874		227.873	174.539						172.762	45.741										#DIV/0!	#DIV/0!	105.481		177.261			152.92		234.782	213.051	176.699	45.4595	#DIV/0!	#DIV/0!	1.02279	0.925482
13	12591	AT5G28020	AT5G28020	CYSD2, ATCYSD2 / cysteine synthase D2	cytosol	13.1.5.3.1	amino acid metabolism.synthesis.serine-glycine-cysteine group.cysteine.OASTL	13.1	97.7154	744.319		328.558						390.198	267.549										#DIV/0!	#DIV/0!	218.486	544.802			214.377			497.967		368.908	153.38	#DIV/0!	#DIV/0!	0.945439	0.925498
20	5245	AT3G17020	AT3G17020	Adenine nucleotide alpha hydrolases-like superfamily protein	cytosol,plasma membrane	20.2.2	stress.abiotic.cold	20.2	418.724			806.568		597.512	1074.37		875.76	754.586	226.769	669.795	862.907	583.737	899.445	848.908	733.875				766.444	113.709	830.832	709.33	592.349	394.446	1046.82	866.226	958.262	1081.53	433.489	768.142	238.414	1.01572	0.927303	1.01797	0.925818
1.	16144	AT4G38970	AT4G38970	FBA2 / fructose-bisphosphate aldolase 2	plastid	1.3.6	PS.calvin cycle.aldolase	1.3.	3777.06	5331.15	5250.9	4868.41	5150.84	5681.99	5774.42	5365.2	4296.42	5055.15	612.291	4613.8	4469.18	4520.1	5038.92	5059.63	4978.1	5717.16	5769.83	5375.19	5060.21	457.272	5493.02	4810.59	5376.29	3977.18	5678.81	5119.16	5789.85	4905.4	4578.72	5081	547.003	1.001	0.985311	1.00511	0.930163
29	5119	AT1G75950	AT1G75950	SKP1, ASK1, ATSKP1, SKP1A, UIP1 / S phase kinase-associated protein 1	cytosol	29.5.11.4.3.1	protein.degradation.ubiquitin.E3.SCF.SKP	29.5	517.667	497.468	550.84	858.318	779.954	318.699				587.158	181.182	536.558	873.915				395.615				602.03	200.678			732.037				687.841	296.264		572.047	195.841	1.02533	0.932624	0.974265	0.930186
29	12628	AT5G17710	AT5G17710	EMB1241 / Co-chaperone GrpE family protein	plastid	29.6	protein.folding	29.6		405.606	504.275	500.209					598.193	502.07	68.1052	533.329	233.732	513.482	576.454	294.499	510.9	454.515		557.8	459.339	118.622	473.509	355.418	531.323				578.002		547.08	497.066	78.5425	0.914889	0.491428	0.990033	0.930825
26	15603	AT1G23740	AT1G23740	Oxidoreductase, zinc-binding dehydrogenase family protein	plastid	26.7	misc.oxidases - copper, flavone etc	26.7	566.814	332.842	263.354	211.462	567.101		518.906	491.963	519.526	433.996	133.283	411.366	500.651	420.107		518.119	541.939	267.037	382.33	388.745	428.787	83.8537	412.977	495.515	395.799	534.793	347.643	327.476	792.875	363.672	292.035	440.309	144.6	0.987997	0.931722	1.01455	0.931073
31	12319	AT1G35720	AT1G35720	ANNAT1, OXY5, ATOXY5 / annexin 1	peroxisome	31.1	cell.organisation	31.1	3228.8	2703.04	3010.78	3425.1	4103.41	4028.61	4073.26	3915.66	4259.69	3638.71	527.314	3130.02	3262.97	3106.19	3389.28	3842.9	3750.3	4179.9	4753.14	4672.7	3787.49	596.719	2979.16	2741.93	2986.12	3714.72	3898.67	3626.97	4332.44	4022.48	4668.78	3663.47	616.682	1.04089	0.604544	1.00681	0.932289
21	4085	AT5G48810	AT5G48810	ATB5-B, B5 #3, ATCB5-D, CB5-D / cytochrome B5 isoform D	endoplasmic reticulum	21.2	redox.ascorbate and glutathione	21.2		405.118	771.533	770.506			453.332	521.683	610.951	588.854	143.465	670.635	614.796	682.794	781.539	672.54	644.969				677.879	51.4993	579.148	612.475	680.948		610.061	595.166	416.925			582.454	80.5572	1.15118	0.237448	0.989132	0.932864
29	4535	AT2G36160	AT2G36160	Ribosomal protein S11 family protein	cytosol	29.2.1.2.1.14	protein.synthesis.ribosomal protein.eukaryotic.40S subunit.S14	29.2	1605.25	2340.88	1759.95	1990.76	2255.49	164.457	2566.56		1422.55	1763.24	704.469	2078.29	1692.77	2259.65	2158.71	2227.12	1659.52	1787.69	2787.48		2081.4	348.717	1265.12	2214.78	1822.13		962.771	2423.13	1891.4	1993.3	1338.85	1738.93	471.225	1.18044	0.308813	0.986216	0.940751
29	11673	AT2G33800	AT2G33800	Ribosomal protein S5 family protein	plastid	29.2.1.1.1.1.5	protein.synthesis.ribosomal protein.prokaryotic.chloroplast.30S subunit.S5	29.2	1027.81	626.954	1089.46	850.577		567.685	1004.36	950.988	178.09	786.991	289.857	804.006	862.704	723.215	644.904			701.196	677.93		735.659	74.9705	333.289	907.636	908.67			845.202	848.221	776.431	961.405	797.265	197.172	0.934775	0.665634	1.01305	0.940965
23	11503	AT5G09650	AT5G09650	AtPPa6, PPa6 / pyrophosphorylase 6	plastid	23.4.99	nucleotide metabolism.phosphotransfer and pyrophosphatases.misc	23.4	999.968	1408.03	1301.94	1201.33	1194.63	1170.13	1687.54	688.794	1484.67	1237.45	271.221	1138.12	963.2	1163.68	1152.68	996.929	1015.95	1520.73	1091.88	1422.99	1162.91	179.65	1344.65	1061.7	1228.32	1421.2	1095.93	1326.04	936.393	1125.29	1520.07	1228.84	178.428	0.939761	0.527499	0.993046	0.941314
10	22253	AT3G14310	AT3G14310	ATPME3, PME3 / pectin methylesterase 3	extracellular	10.8.1	cell wall.pectin*esterases.PME	10.8	1675.41	2109.21	1550.67	2527.03	2609	2464.34	2767.06	2230.12	1563.36	2166.25	443.057	2183.99	1934.54	2180.09	2508.14	2061.2	2188.61	1830.81	2261.76	2935	2231.57	308.551	1936.46	1892.58	3675.02	2311.12	1689.76	2097.72	2270.58	1907.36	1541.59	2146.91	588.929	1.03016	0.737165	0.991075	0.941838
35	16060	AT4G35250	AT4G35250	NAD(P)-binding Rossmann-fold superfamily protein	plastid	35.1	not assigned.no ontology	35.1	252.777	445.71	399.815		370.391				524.729	398.684	89.6542	580.085	189.841	342.088		495.06	229.954	374.272	1637.98		549.897	461.964	465.984	432.11	447.473	348.437	362.389		407.967	285.948	469.756	402.508	60.8264	1.37928	0.462157	1.00959	0.941914
29	4938	AT2G47110	AT2G47110	UBQ6 / ubiquitin 6	cytosol,nucleus	29.5.11	protein.degradation.ubiquitin	29.5	1984.58	2504.85	2572.96	2558.96	574.447	3401.55	2975.4			2367.53	836.506	2223.39			1736.62	2843.74	3105.53	3011.49	2971.93	2953.83	2692.36	474.397			867.624	2989.81	2650.32	2576.75		2946.04		2406.11	785.866	1.1372	0.428319	1.01629	0.942567
29	8133	AT2G43560	AT2G43560	FKBP-like peptidyl-prolyl cis-trans isomerase family protein	plastid	29.6	protein.folding	29.6			311.518				300.202		490.612	367.444	87.2152										#DIV/0!	#DIV/0!						199.983		466.082	412.719	359.595	114.946	#DIV/0!	#DIV/0!	0.978638	0.942626
8.	15091	AT3G09810	AT3G09810	IDH-VI / isocitrate dehydrogenase VI	mitochondrion	8.2.4	TCA / org transformation.other organic acid transformatons.IDH	8.2.	220.375		132.415	224.199		137.242		362.027		215.252	83.1825	168.031	201.967	164.505	208.908			265.644		385.781	232.473	76.2256			192.303		388.26			96.8232	205.771	220.789	105.417	1.08	0.756789	1.02573	0.942754
21	8554	AT3G48890	AT3G48890	ATMP2, ATMAPR3, MSBP2, MAPR3 / membrane-associated progesterone binding protein 3	endoplasmic reticulum	21.2	redox.ascorbate and glutathione	21.2	151.634	305.079	248.648	347.562	767.358					364.056	212.059	271.613	194.716	361.685			217.289			239.849	257.03	58.1773	281.486	192.648		718.544	289.53				287.324	353.907	185.896	0.706019	0.378717	0.972121	0.944413
1.	5757	AT1G03600	AT1G03600	PSB27 / photosystem II family protein	plastid	1.1.1.2	PS.lightreaction.photosystem II.PSII polypeptide subunits	1.1.	1321.56	1425.93	882.081		1565.41	1104				1259.8	241.561	1164.58	1001.46	1141.4	1101.17	1298.15	1087.41	1298.56	1525.07		1202.22	154.728	1271.14	1235.57	1405.35		1442.36		830.214	1440.5		1270.86	212.795	0.9543	0.683104	1.00878	0.944427
13	22857	AT1G17745	AT1G17745	PGDH / D-3-phosphoglycerate dehydrogenase	plastid	13.1.5.1.1	amino acid metabolism.synthesis.serine-glycine-cysteine group.serine.phosphoglycerate dehydrogenase	13.1	198.951	78.1698	133.447	222.069		352.21		209.368	180.156	196.339	78.6636	332.28	566.68	280.162	37.1939	196.567		337.244	363.983	368.021	310.266	142.12	114.625	171.191	430.716	269.793	79.1245	139.038				200.748	118.704	1.58026	0.0954405	1.02246	0.945012
29	4469	AT1G12310	AT1G12310	Calcium-binding EF-hand family protein	cytosol	29.4	protein.postranslational modification	29.4	278.439	472.741		532.893	331.427	510.136	403.107	487.801	322.142	417.336	90.7865		488.607	315.64	445.472	500.644	398.51	422.635		385.985	422.499	58.9579	360.286	364.882	318.811		437.956		500.876	518.287	442.134	420.462	69.5448	1.01237	0.903975	1.00749	0.945125
29	26200	AT1G50200	AT1G50200	ALATS, ACD / Alanyl-tRNA synthetase	plastid	29.1.7	protein.aa activation.alanine-tRNA ligase	29.1	741.54	1133.06	1026.47	650.686	830.064	595.075				829.483	193.914	707.628	477.518	431.356	1247.49	1149.13	626.76	221.106	743.228	417.072	669.031	321.658	1371.82	453.818	1531.69	784.755		685.625	720.285	530.501	463.171	817.709	384.941	0.806564	0.282217	0.985805	0.945834
29	17334	AT4G38220	AT4G38220	Peptidase M20/M25/M40 family protein	endoplasmic reticulum	29.5	protein.degradation	29.5	291.409	244.391		476.331		392.408	268.604			334.629	86.9344	363.387	269.052	310.113		925.325	331.445				439.864	244.658	222.041	232.993	302.388	259.506	358.17		519.31		419.116	330.503	100.973	1.31448	0.454467	0.987671	0.946542
10	21181	AT1G41830	AT1G41830	SKS6 / SKU5-similar 6	extracellular	10.8.1	cell wall.pectin*esterases.PME	10.8			199.311	39.5236	154.66	531.99				231.371	183.091		248.64	238.243		187.421		203.348		235.664	222.663	23.245		244.793	255.003	54.195		287.682	266.582	232.157		223.402	77.6318	0.962363	0.939782	0.965557	0.946645
26	13701	AT4G08780	AT4G08780	Peroxidase superfamily protein	extracellular	26.12	misc.peroxidases	26.1	148.669	139.101	172.913	274.249		362.152	163.771	170.609		204.495	76.4558	124.524	125.782	85.7068	1271.44	468.461	55.9593	253.931	65.7093		306.44	386.553	82.6902	111.224		157.201	121.106	868.48	73.7124	53.0631	113.752	197.654	255.318	1.49852	0.515175	0.966545	0.947792
8.	22159	AT5G11670	AT5G11670	ATNADP-ME2, NADP-ME2 / NADP-malic enzyme 2	cytosol	8.2.10	TCA / org transformation.other organic acid transformatons.malic	8.2.	1068.45	1199.89	862.682	1317.39	1364.63	1325.62	1512.03	1521.92	1348.67	1280.14	198.058	1342.19	1331.41	1329.53	1609.46	1418.43	1554.97	1817.47	1793.71	1764.49	1551.3	193.613	802.729	1030.12	973.482	1507.94	1335.85	1395.05	1383.38	1575	1583.62	1287.46	267.06	1.21182	0.0136926	1.00572	0.951168
29	4663	AT1G04270	AT1G04270	RPS15 / cytosolic ribosomal protein S15	cytosol	29.2.1.2.1.15	protein.synthesis.ribosomal protein.eukaryotic.40S subunit.S15	29.2	1005.04							445.468	387.396	612.635	278.483	598.428	553.783		376.392		737.673	609.193	776.723	530.401	597.513	123.756		623.367		549.611			523.846		701.489	599.578	69.2528	0.975317	0.946755	0.978688	0.953697
35	15423	AT5G39570	AT5G39570	FUNCTIONS IN: molecular_function unknown; INVOLVED IN: biological_process unknown; LOCATED IN: cytosol, nucleus; EXPRESSED IN: 25 plant structures; EXPRESSED DURING: 14 growth stages; BEST Arabidopsis thaliana protein match is: glycine-rich protein (TAIR:AT3G29075.1); Has 30201 Blast hits to 17322 proteins in 780 species: Archae - 12; Bacteria - 1396; Metazoa - 17338; Fungi - 3422; Plants - 5037;…	#N/A	35.2	not assigned.unknown	35.2	1015.16	1065.6	1037.58	740.116	879.115	796.104	2042.95	1891.87	2001.98	1274.5	509.756	1133.13	1289.22	1520.83	1132.71	1053.94		1977.93	1526.42	1891.37	1440.7	329.294	922.607	1036.45	1086.94	936.987	950.032	1444.64	1873.12	1903.33	1434.29	1287.6	371.422	1.1304	0.460682	1.01028	0.95393
27	9425	AT3G52150	AT3G52150	RNA-binding (RRM/RBD/RNP motifs) family protein	plastid	27.3.99	RNA.regulation of transcription.unclassified	27.3	1416.56	1107.18	1002.74	330.073	1151.06			956.937	1524.62	1069.88	358.476	938.313	923.595	1137.27	1212.96	1000.11	966.375	660.815	1102.21	468.657	934.478	222.148	870.193	938.846	1085.74	890.147	970.527	1091.68	1054.31	882.661	1753.28	1059.71	258.488	0.873439	0.435162	0.990492	0.954102
29	3894	AT3G22230	AT3G22230	Ribosomal L27e protein family	cytosol	29.2.1.2.2.27	protein.synthesis.ribosomal protein.eukaryotic.60S subunit.L27	29.2	238.209	687.354							159.685	361.749	232.458	135.415		127.84	378.69					575.946	304.473	186.404	439.718	174.938		211.002	198.432	724.576				349.733	210.379	0.841668	0.786509	0.966783	0.95411
29	1859	ATCG01120	ATCG01120	RPS15 / chloroplast ribosomal protein S15	plastid	29.2.1.1.1.1.15	protein.synthesis.ribosomal protein.prokaryotic.chloroplast.30S subunit.S15	29.2		244.236				442.548		540.934		409.24	123.395										#DIV/0!	#DIV/0!	408.356	341.532	217.241	290.062		440.792				339.596	80.4944	#DIV/0!	#DIV/0!	0.829823	0.523054
29	21511	AT3G11830	AT3G11830	TCP-1/cpn60 chaperonin family protein	cytosol	29.6	protein.folding	29.6	456.916	499.994	375.298	162.6	160.002	388.665				340.579	133.385	358.342	393.778	379.862	362.3	170.535	264.749				321.594	79.2287	348.338	275.868	389.774	398.036	301.256	425.666		271.266		344.315	57.8938	0.944257	0.791184	1.01097	0.955309
17	11517	AT3G16450	AT3G16450	Mannose-binding lectin superfamily protein	cytosol	17.7.3	hormone metabolism.jasmonate.induced-regulated-responsive-activated	17.7	367.446	505.511	465.274	426.261	808.026	489.648	762.848	213.248		504.783	183.835	517.603	687.019	573.208	618		302.623		771.079		578.256	147.347	293.79	224.321	160.462		756.626			1034.96		494.033	342.249	1.14555	0.457957	0.978703	0.955698
29	4838	ATCG01240	ATCG01240	RPS7.2 / ribosomal protein S7	plastid	29.2.1.1.1.1.7	protein.synthesis.ribosomal protein.prokaryotic.chloroplast.30S subunit.S7	29.2	366.334	673.24	464.263	478.277	511.004	646.248	982.253	736.821		607.305	182.919										#DIV/0!	#DIV/0!			626.24	758.599	602.947	693.693	634.83			663.262	56.2709	#DIV/0!	#DIV/0!	1.09214	0.472442
13	18510	AT2G33150	AT2G33150	PKT3, PED1, KAT2 / peroxisomal 3-ketoacyl-CoA thiolase 3	peroxisome	13.2.4.1	amino acid metabolism.degradation.branched chain group.shared	13.2	446.702	562.433	335.145	1187.02	724.455	1285.63	964.777		633.696	767.483	323.077	786.771	971.933	727.846	769.968	645.079	957.959	248.263	885.271	485.377	719.83	220.51	477.557	590.864	723.208	753.477	920.438	861.865	941.983		809.968	759.92	150.627	0.93791	0.747835	0.990146	0.956354
35	14664	AT3G08030	AT3G08030	Protein of unknown function, DUF642	extracellular	35.2	not assigned.unknown	35.2	803.008	122.018	485.867	365.071	502.736		429.772			451.412	201.604	632.573	356.386			436.006			430.401	458.227	462.719	91.5809	279.689	105.082	505.423	463.153		996.88	705.466	161.476		459.596	292.321	1.02505	0.913983	1.01813	0.95738
25	20455	AT4G37930	AT4G37930	SHM1, STM, SHMT1 / serine transhydroxymethyltransferase 1	mitochondrion	25.1	C1-metabolism.glycine hydroxymethyltransferase	25.1	2035.21	2244.92	2274.1	2503.54	3275.84	3009.26	2427.48	2215.19	3007.04	2554.73	409.595	1898.85	2253.62	2315	2789.97	2757.66	3034.45	3180.59	3372.95	2594.83	2688.66	447.999	2249.6	2431.32	1884.37	2401.54	3112.49	2049.88	2993.67	2991.88	2977.49	2565.81	435.705	1.05242	0.541469	1.00434	0.958872
29	23316	AT5G02490	AT5G02490	Heat shock protein 70 (Hsp 70) family protein	cytosol	29.6	protein.folding	29.6		830.045	86.6991		363.183	836.341		163.971	33.5684	385.634	332.563	9.1525	55.1833	945.227	42.2168		624.769	294.832		468.612	348.57	326.172	10.6844	39.9587	22.9082	60.5864	22.542	914.868	870.045	1054.32		374.489	445.819	0.903888	0.856221	0.9711	0.961268
21	5516	AT2G31570	AT2G31570	ATGPX2, GPX2 / glutathione peroxidase 2	cytosol	21.2.2	redox.ascorbate and glutathione.glutathione	21.2	384.423		624.796	620.029	163.894					448.286	190.793										#DIV/0!	#DIV/0!	530.742	260.572	486.678		491.375		502.471			454.367	98.0992	#DIV/0!	#DIV/0!	1.01357	0.96209
16	18826	AT2G33070	AT2G33070	NSP2, ATNSP2 / nitrile specifier protein 2	cytosol	16.5.1.3.2	secondary metabolism.sulfur-containing.glucosinolates.degradation.nitrilespecifier protein	16.5	75.1568	48.1693		20.54			594.495	216.644	98.0125	175.503	197.293	51.0362	340.686			20.1537	25.5573	391.534			165.794	164.677	15.5624					309.675	190.646		168.085	170.992	104.626	0.944677	0.937641	0.974299	0.9674
13	15883	AT2G43750	AT2G43750	OASB, ACS1, CPACS1, ATCS-B / O-acetylserine (thiol) lyase B	plastid	13.1.5.3.1	amino acid metabolism.synthesis.serine-glycine-cysteine group.cysteine.OASTL	13.1	716.804	1028.73	962.084	1328.05	1084.39	1466.88	882.854	1560.89	1355.94	1154.07	270.093	996.743	791.882	933.726	574.644	1298.9	1189.17	1440.03	1569.23	1458.76	1139.23	317.527	905.346	912.522	824.548	1169.42	1326.07	1028.69	1491.34	1346.43	1424.42	1158.75	235.224	0.987143	0.921093	1.00406	0.970957
29	16833	AT5G30510	AT5G30510	RPS1, ARRPS1 / ribosomal protein S1	plastid	29.2.1.1.3.1.1	protein.synthesis.ribosomal protein.prokaryotic.unknown organellar.30S subunit.S1	29.2	894.447	1086.93	1042.39	892.742	1055.72	353.146	1176.55		1169.27	958.9	249.958	882.691	678.489	1164.09	389.305	1438.54	769.881	617.056	624.193	291.706	761.772	340.108	1147.22	882.066	992.165	1078.84	538.982	858.432	823.343	1156.63	1115.95	954.847	190.109	0.794423	0.217451	0.995773	0.972647
[truncated: 458 more rows]
