# Supplementary material for: Mild proteasomal stress improves photosynthetic performance in Arabidopsis chloroplasts
Source: Nat Commun. 2020 Apr 3;11:1662. doi: 10.1038/s41467-020-15539-8 (PMC7125294; doi:10.1038/s41467-020-15539-8)
Supplement: Supplementary file 5 — Supplementary Data 2 [file 41467_2020_15539_MOESM5_ESM.xlsx]

## Sheet: Supplementary Table 2
DataS2: Quantitative proteomics data with ppi2, sp1xppi2 and rpn8axppi2 plants, based on MSE protein quantification. All genotypes were analyzed in three biological and three technical replicates each giving rise to nine measurements. Data were ppm normalized after quantification.
main.cat	protein.key	protein.Entry	protein.Accession	protein.Description	Σsuba	BINCODE	NAME	categorie	ppm (01,I)	ppm(01,II)	ppm (01,III)	ppm (02,I)	ppm(02,II)	ppm (02,III)	ppm (03,I)	ppm(03,II)	ppm (03,III)	MEAN (ppi2)	SD	ppm (01,I)	ppm(01,II)	ppm (01,III)	ppm (02,I)	ppm(02,II)	ppm (02,III)	ppm (03,I)	ppm(03,II)	ppm (03,III)	MEAN (xsp1-2)	SD	ppm (01,I)	ppm(01,II)	ppm (01,III)	ppm (02,I)	ppm(02,II)	ppm (02,III)	ppm (03,I)	ppm(03,II)	ppm (03,III)	MEAN (xrpn8a)	SD	xsp1-2/ppi2	t-test (2,2)	xrpn8a/ppi2	t-test (2,2)
27	27225	AT1G01040	AT1G01040	DCL1, CAF, SUS1, SIN1, ASU1, EMB76, EMB60, ATDCL1 / dicer-like 1	nucleus	27.1.20	RNA.processing.degradation dicer	27.1					190.623		241.055		88.5656	173.414	63.4316															285.676			309.181	125.19		240.016	81.7591		#DIV/0!	1.38406	0.414199
23	7532	AT1G01050	AT1G01050	AtPPa1, PPa1 / pyrophosphorylase 1	cytosol	23.4.99	nucleotide metabolism.phosphotransfer and pyrophosphatases.misc	23.4		385.893	429.436		248.072	263.499	2014.36	1356.02	294.217	713.072	642.319	1722.09	506.071	591.743	270.022	1455.43	271.482	261.028	371.38	1419.69	763.215	559.35		1092.33	492.258	235.634	234.924	218.974	327.699	360.345	339.358	412.69	270.198	1.07032	0.87835	0.578749	0.281729
8.	17273	AT1G01090	AT1G01090	PDH-E1 ALPHA / pyruvate dehydrogenase E1 alpha	plastid	8.1.1.1	TCA / org transformation.TCA.pyruvate DH.E1	8.1.	219.629	349.991	248.28	267.835	260.019	203.535	474.037	822.408	612.134	384.208	200.106	436.506	620.78	662.931	296.253	215.155	170.51	764.263	278.254	250.132	410.532	207.037	436.246	608.265	514.901	298.936	223.506	323.295	423.591	619.423	576.376	447.171	135.369	1.06852	0.799252	1.16388	0.47171
29	2805	AT1G01100	AT1G01100	60S acidic ribosomal protein family	cytosol	29.2.1.2.2.81	protein.synthesis.ribosomal protein.eukaryotic.60S subunit.P1	29.2	407.736	394.441	400.788	566.059	681.646	606.212	741.215	670.467	791.439	584.445	143.813	710.023			564.022	585.126	768.85	805.649	359.263	298.091	584.432	181.985	634.274			721.166	884.223	593.38			460.711	658.751	140.589	0.999978	0.999885	1.12714	0.40427
20	1651	AT1G01170	AT1G01170	Protein of unknown function (DUF1138)	mitochondrion	20.2.99	stress.abiotic.unspecified	20.2		205.982	247.567			345.88	229.536	228.745		251.542	48.9799															196.371	393.183		256.193			281.916	82.3812		#DIV/0!	1.12075	0.591683
30	8716	AT1G01200	AT1G01200	ATRABA3, ATRAB-A3, RABA3 / RAB GTPase homolog A3	cytosol	30.5	signalling.G-proteins	30.5																									110.598				188.618		33.8517	111.022	63.1838	#DIV/0!	#DIV/0!	#DIV/0!	#DIV/0!
29	19329	AT1G01300	AT1G01300	Eukaryotic aspartyl protease family protein	extracellular	29.5.4	protein.degradation.aspartate protease	29.5				181.992		140.8	150.807	148.101		155.425	15.7691												32.056		59.5713	153.556	155.627	137.407	150.201			114.736	49.7157		#DIV/0!	0.73821	0.194146
33	4602	AT1G01470	AT1G01470	LEA14, LSR3 / Late embryogenesis abundant protein	cytosol	33.2	development.late embryogenesis abundant	33.2		194.191				193.803	177.551			188.515	7.75434				176.428	103.446				146.934	142.269	29.9768	188.393	192.254		127.592		86.0421		171.793		153.215	40.6827	0.754685	0.102236	0.812746	0.245322
26	11310	AT1G01800	AT1G01800	NAD(P)-binding Rossmann-fold superfamily protein	cytosol	26.22	misc.short chain dehydrogenase/reductase (SDR)	26.2	303.353	350.896	301.705	256.791	241.052	304.996	301.995	269.397	232.678	284.763	35.5193	324.353	306.833	261.691	344.327	227.829	386.908	283.962	234.931	223.126	288.218	53.7332	260.276	285.323	265.416	199.34	211.692	200.857	238.68	238.904	203.139	233.736	30.0122	1.01213	0.881304	0.820811	0.00682703
26	21154	AT1G01980	AT1G01980	FAD-binding Berberine family protein	plasma membrane	26.8	misc.nitrilases, *nitrile lyases, berberine bridge enzymes, reticuline oxidases, troponine reductases	26.8															188.972	147.903	150.539	335.786			205.8	76.7879												#DIV/0!	#DIV/0!	#DIV/0!	#DIV/0!
30	7123	AT1G02130	AT1G02130	ATRAB1B, ARA5, ARA-5, ATRABD2A, RABD2A, RA-5 / RAS 5	endoplasmic reticulum,golgi	30.5	signalling.G-proteins	30.5		39.346	719.173	87.192	79.1859	82.3808		529.814	182.499	245.656	248.136		65.7731	41.6635	94.4335	195.799	81.1244	36.145		113.498	89.7766	50.2386	43.0108	107.943	100.146	114.902	107.298	160.921	70.471		650.023	169.339	184.469	0.365457	0.157379	0.689336	0.537078
33	4567	AT1G02140	AT1G02140	MEE63, MAGO, HAP1 / mago nashi family protein	nucleus	33.99	development.unspecified	33.9												54.6847		98.021	67.3392						73.3483	18.1951	75.6938	71.1921							36.7594	61.2151	17.3902	#DIV/0!	#DIV/0!	#DIV/0!	#DIV/0!
29	11370	AT1G02280	AT1G02280	TOC33, ATTOC33, PPI1 / translocon at the outer envelope membrane of chloroplasts 33	plastid	29.3.3	protein.targeting.chloroplast	29.3												233.984	155.346	106.883		117.865	113.433	122.577			141.681	44.0598												#DIV/0!	#DIV/0!	#DIV/0!	#DIV/0!
13	15934	AT1G02500	AT1G02500	SAM1, SAM-1, MAT1, AtSAM1 / S-adenosylmethionine synthetase 1	cytosol	13.1.3.4.11	amino acid metabolism.synthesis.aspartate family.methionine.S-adenosylmethionine synthetase	13.1	648.969	772.842	814.232	791.348	608.047	637.136	608.477	557.685	587.054	669.532	91.1306	654.74	777.592	825.108	582.144	670.615	681.595	531.758	633.003	814.335	685.654	95.9328	661.941	757.282	949.626	673.117	767.744	636.049	562.718	616.463	629.057	694.889	109.07	1.02408	0.734861	1.03787	0.620721
29	11413	AT1G02560	AT1G02560	CLPP5, NCLPP5, NCLPP1 / nuclear encoded CLP protease 5	plastid	29.5.5	protein.degradation.serine protease	29.5	221.811	253.172	412.986	341.772	326.678	279.688	239.613		328.691	300.551	59.591	309.836	325.524	302.767	204.55	276.203	198.512	253.946	193.573	184.364	249.919	52.683	303.716	376.156	446.729	304.657	303.642	309.318	232.332	426.834	446.258	349.96	72.3091	0.831537	0.101148	1.16439	0.172213
30	3330	AT1G02620	AT1G02620	Ras-related small GTP-binding family protein	endoplasmic reticulum	30.5	signalling.G-proteins	30.5				122.088			118.715	80.8773		107.227	18.6827													460.818	34.6097		319.534					271.654	177.262		#DIV/0!	2.53345	0.262029
29	7631	AT1G02780	AT1G02780	emb2386 / Ribosomal protein L19e family protein	cytosol	29.2.1.2.2.19	protein.synthesis.ribosomal protein.eukaryotic.60S subunit.L19	29.2	838.483	811.509	859.152	1156.7	1300.13	1018.77	1250.03	1152.96	1126.86	1057.18	172.89	1230.25	1027.75	1065.01	1525.11	965.944	1627.88	734.659	1189.07	1329.93	1188.4	263.461	774.146	810.164	889.045	1004.84	1063.49	1402.23	1156.6	1306.08	1165.21	1063.53	203.954	1.12413	0.256091	1.00601	0.947214
27	11640	AT1G02840	AT1G02840	SR1, ATSRP34, SRP34, SR34, At-SR34 / RNA-binding (RRM/RBD/RNP motifs) family protein	nucleus	27.1.1	RNA.processing.splicing	27.1		60.5904	95.7725	68.4295						74.9308	15.0808		77.0694	77.7432			53.5516			37.6176	61.4954	16.8804	92.489	171.061	67.9105	95.1621		85.5808				102.441	35.6014	0.820696	0.399075	1.36714	0.312971
26	7409	AT1G02920	AT1G02920	ATGSTF7, GST11, ATGSTF8, GSTF7, ATGST11 / glutathione S-transferase 7	cytosol	26.9	misc.glutathione S transferases	26.9	2554.78	2482.95	2296.07	2005.01	1795.21	1621.28	2237.85	2035.98	1966.98	2110.68	291.123	1804.02	2172.11	2058.4	2029.1	2050.48	2112.84	1972.88	1914.05	1675.57	1976.6	147.581	1347.36	1762.25	1367.26	1339.39	1176.84	1403.39	1308.23	1291.05	1177.5	1352.59	162.658	0.936477	0.262332	0.64083	8.32528e-06
26	7359	AT1G02930	AT1G02930	ATGSTF6, GST1, ERD11, ATGSTF3, GSTF6, ATGST1 / glutathione S-transferase 6	cytosol	26.9	misc.glutathione S transferases	26.9	3688.03	3720.68	3600.4	2812.02	2969.37	2731.34	2897.85	2510.79	3529.01	3162.17	441.541	2925.08	2659.53	3002.41	3073.39	3115.36	3425.05	2612.49	2408.1	3611.63	2981.45	363.991	2348.34	2403.66	2680.05	2344.97	2432.7	2734.06	1823.14	2323.92	2019.4	2345.58	269.48	0.94285	0.38496	0.741765	0.000390857
29	27178	AT1G03080	AT1G03080	kinase interacting (KIP1-like) family protein	nucleus	29.4	protein.postranslational modification	29.4												374.628						125.912	322.326		274.289	107.069												#DIV/0!	#DIV/0!	#DIV/0!	#DIV/0!
1.	7162	AT1G03130	AT1G03130	PSAD-2 / photosystem I subunit D-2	plastid	1.1.2.2	PS.lightreaction.photosystem I.PSI polypeptide subunits	1.1.																							170.229	409.064		154.559	324.205			136.757	113.015	217.971	109.327	#DIV/0!	#DIV/0!	#DIV/0!	#DIV/0!
29	17449	AT1G03220	AT1G03220	Eukaryotic aspartyl protease family protein	extracellular	29.5.4	protein.degradation.aspartate protease	29.5	1650.54	1765.34	1698.57	1348.48	1259.44	1240.59	1286.09	1445.67	1431.64	1458.48	188.116	1390.55	1636.76	1694.62	1380.84	1474.7	1558.91	1245.04	1457.96	1378.85	1468.69	133.123	1225.7	1346.96	1283.16	1143.91	1179.38	1050.1	1072.78	1298.69	903.12	1167.09	133.136	1.007	0.901853	0.800206	0.00252265
29	17469	AT1G03230	AT1G03230	Eukaryotic aspartyl protease family protein	extracellular	29.5.4	protein.degradation.aspartate protease	29.5	382.568	275.699	306.238	333.441	354.292	341.198	400.937	319.378	352.977	340.748	35.9586	353.367	381.186	325.079	348.889	317.038	346.062	334.985	282.699	320.02	334.37	26.1684	411.614	509.819	376.78	376.351	405.454	358.999	298.661	316.262	294.331	372.03	63.6056	0.981283	0.69039	1.09181	0.243494
19	15607	AT1G03475	AT1G03475	LIN2, HEMF1, ATCPO-I / Coproporphyrinogen III oxidase	plastid	19.8	tetrapyrrole synthesis.coproporphyrinogen III oxidase	19.8	728.935	105.518		209.517	267.957	196.006	190.673	200.603	241.561	267.596	179.821	80.467	142.713		184.316	206.81	173.391	292.083	256.616	369.997	213.299	84.9552			93.3209	159.236	164.759	160.586	172.216	192.316	170.185	158.946	28.6835	0.797094	0.481986	0.593976	0.164833
1.	5757	AT1G03600	AT1G03600	PSB27 / photosystem II family protein	plastid	1.1.1.2	PS.lightreaction.photosystem II.PSII polypeptide subunits	1.1.																							228.88	200.476							192.876	207.411	15.4947	#DIV/0!	#DIV/0!	#DIV/0!	#DIV/0!
21	6018	AT1G03680	AT1G03680	ATHM1, TRX-M1, ATM1, THM1 / thioredoxin M-type 1	plastid	21.1	redox.thioredoxin	21.1		76.9322		66.079	49.8816			90.8076		70.9251	14.9809	70.808			50.5831				74.1544		65.1818	10.4129	72.5757	96.6905				125.667	107.537	112.606	86.2327	100.218	17.449	0.919024	0.650953	1.41301	0.0393761
31	10892	AT1G03860	AT1G03860	ATPHB2, PHB2 / prohibitin 2	cytosol	31.3	cell.cycle	31.3	395.443	337.446	355.41	291.896	274.945	248.55	369.045	180.704	243.527	299.663	65.9203	450.406	346.952	352.636	399.029	286.259	390.495	490.372	392.176	438.096	394.047	57.7225	271.313	343.747	326.801	256.947	273.132	460.113	344.597	435.684	321.641	337.108	66.7838	1.31497	0.00769084	1.12496	0.275678
35	10267	AT1G03900	AT1G03900	ATNAP4, NAP4 / non-intrinsic ABC protein 4	#N/A	35.2	not assigned.unknown	35.2																										39.3854	66.6674			157.19	165.937	107.295	55.2058	#DIV/0!	#DIV/0!	#DIV/0!	#DIV/0!
26	10219	AT1G04040	AT1G04040	HAD superfamily, subfamily IIIB acid phosphatase	extracellular	26.13	misc.acid and other phosphatases	26.1	185.828	259.885	229.258	476.072	457.098	505.608				352.292	129.87	201.924		426.468	287.513	267.775	284.525				293.641	73.2731	211.161	189.612	162.297	196.507	291.779	294.407		159.801		215.08	52.1349	0.833518	0.437718	0.610518	0.0378754
31	27083	AT1G04160	AT1G04160	XIB, ATXIB, XI-8, XI-B / myosin XI B	cytosol	31.1	cell.organisation	31.1		173.022		79.4728			102.648	121.723		119.217	34.4797				34.4922		539.9	52.9289	72.2362	326.741	205.26	198.395	219.773						39.2273	208.817	39.4532	126.818	87.5631	1.72174	0.47438	1.06376	0.893319
29	18606	AT1G04170	AT1G04170	EIF2 GAMMA / eukaryotic translation initiation factor 2 gamma subunit	cytosol	29.2.3	protein.synthesis.initiation	29.2	270.838	382.977	320.625	534.056	223.823	284.722	250.911	236.969	303.289	312.023	90.7205	352.863	430.187	359.441	241.562	777.617	197.194	316.166	285.389	338.725	366.572	158.978	170.443	451.191	445.644	320.072	318.545	399.408	286.011	326.159	635.057	372.503	123.521	1.17482	0.41171	1.19383	0.280825
29	4663	AT1G04270	AT1G04270	RPS15 / cytosolic ribosomal protein S15	cytosol	29.2.1.2.1.15	protein.synthesis.ribosomal protein.eukaryotic.40S subunit.S15	29.2	699.524		706.619	934.244	862.092		731.499	521.843	696.825	736.092	122.365		267.124		637.126	841.545	812.47	846.082	695.858	834.85	705.008	193.976	858.386			1071.2	1072.25	1046.3	839.259	563.788	553.756	857.848	209.179	0.957771	0.745622	1.16541	0.242025
8.	13013	AT1G04410	AT1G04410	Lactate/malate dehydrogenase family protein	plasma membrane	8.2.9	TCA / org transformation.other organic acid transformatons.cyt MDH	8.2.	4392.11	5200.84	5158.86	3291.78	4760.25	4441.17	4486.21	4695.58	4584.26	4556.79	525.402	4918.07	5135.75	5052.42	4540.58	5179.08	4195.16	5415.79	5091.74	4582.13	4901.19	363.141	4592.99	5365.44	5558.61	4479.6	4155.11	4290.33	4239.19	4589.3	4431.8	4633.6	466.86	1.07558	0.146729	1.01686	0.761231
20	22821	AT1G04430	AT1G04430	S-adenosyl-L-methionine-dependent methyltransferases superfamily protein	golgi	20.2.3	stress.abiotic.drought/salt	20.2																							127.812	105.67	1748.47	114.197	123.387	128.769				391.385	606.961	#DIV/0!	#DIV/0!	#DIV/0!	#DIV/0!
29	4078	AT1G04480	AT1G04480	Ribosomal protein L14p/L23e family protein	cytosol,nucleus	29.2.1.2.2.23	protein.synthesis.ribosomal protein.eukaryotic.60S subunit.L23	29.2	1272.19	1492.69	1502.08	1106.94	1251.32	1169.02	1393.76	1295.24	1375.54	1317.64	127.913	1349.93	1351.96	1268.64	1228.88	1105.73	1236.67	1515.66	1481.8	1504.52	1338.2	133.849	1177.28	1227.08	1520.68	1272.14	1410.23	1043.14	1295.16	1214.54	1372.08	1281.37	132.237	1.0156	0.757543	0.972472	0.584808
35	20601	AT1G04510	AT1G04510	MAC3A / MOS4-associated complex 3A	nucleus	35.1	not assigned.no ontology	35.1		79.5972			87.478	68.2121			110.735	86.5056	15.5757																								#DIV/0!		#DIV/0!
31	27177	AT1G04600	AT1G04600	XIA, ATXIA / myosin XI A	cytosol	31.1	cell.organisation	31.1		49.8802		136.776			186.345	128.706		125.427	48.8823						13.6714	95.181	124.378	57.0715	72.5755	41.5469				35.9281			60.8218	259.974	84.4653	110.297	88.1037	0.578629	0.203508	0.879377	0.803495
35	4244	AT1G04630	AT1G04630	MEE4 / GRIM-19 protein	mitochondrion	35.2	not assigned.unknown	35.2	281.313			287.154	239.361		293.561		230.732	266.424	26.0544					475.903	244.4	269.279	187.562	425.841	320.597	110.756	279.975			163.656	219.527	268.713	251.691	353.225	229.407	252.313	54.35	1.20333	0.368852	0.947037	0.633903
34	12832	AT1G04690	AT1G04690	KAB1, KV-BETA1 / potassium channel beta subunit 1	plasma membrane	34.15	transport.potassium	34.1		182.601	273.083	335.722	343.472	299.334		187.356	311.775	276.192	61.5663	191.966	202.234	364.233	311.678	346.895	314.244	241.125	352.315	334.918	295.512	62.481	348.508	245.745	323.024	308.467	323.019	301.914	256.643	272.786	313.189	299.255	32.0093	1.06995	0.572678	1.0835	0.380478
13	17826	AT1G04710	AT1G04710	KAT1, PKT4 / peroxisomal 3-ketoacyl-CoA thiolase 4	peroxisome	13.2.4.1	amino acid metabolism.degradation.branched chain group.shared	13.2																												40.9856	39.1372		45.6534	41.9254	2.74199	#DIV/0!	#DIV/0!	#DIV/0!	#DIV/0!
31	7881	AT1G04750	AT1G04750	VAMP7B, VAMP721, ATVAMP721, AT VAMP7B / vesicle-associated membrane protein 721	plasma membrane	31.4	cell.vesicle transport	31.4		220.514		385.375	253.772				286.751	286.603	61.6474		293.769		520.475		294.151			67.4538	293.962	160.167	300.531	326.194	375.92	358.793	240.497	150.184		139.611	110.962	250.337	98.5016	1.02568	0.943208	0.873462	0.552484
29	26195	AT1G04810	AT1G04810	26S proteasome regulatory complex, non-ATPase subcomplex, Rpn2/Psmd1 subunit	cytosol,nucleus	29.5.11.20	protein.degradation.ubiquitin.proteasom	29.5		74.2924			79.524	40.0428	63.3639	146.937		80.832	35.7302	155.068	357.451	93.545	65.0521		54.2413	76.1665		112.041	130.509	97.737	76.2383	83.0729	27.5045	30.966		80.495	65.1887			60.5776	22.8762	1.61457	0.34493	0.749426	0.330656
31	18070	AT1G04820	AT1G04820	TUA4, TOR2 / tubulin alpha-4 chain	cytosol,plasma membrane	31.1	cell.organisation	31.1	207.505	800.397	545.376	605.114	739.272	648.106	547.598	557.278	540.673	576.813	157.121	730.574	899.222	497.746	763.228	467.015	311.899	657.669	242.09	506.486	563.992	203.544	305.349	1639.34	1641.41	838.332	736.159	752.144	666.323	736.568	673.712	887.704	426.04	0.977772	0.889604	1.53898	0.0706766
17	12560	AT1G05010	AT1G05010	EFE, ACO4, EAT1 / ethylene-forming enzyme	#N/A	17.5.1.2	hormone metabolism.ethylene.synthesis-degradation.1-aminocyclopropane-1-carboxylate oxidase	17.5	824.589	357.961	396.255	447.114	414.72	457.241	429.083	421.416	357.248	456.181	134.369	648.836	298.447	206.622	346.836	351.339	318.183	452.624	455.851	398.564	386.367	118.197	1017.48	568.761	521.109	727.091	663.609	635.899	615.436	582.536	544.848	652.974	141.932	0.84696	0.286166	1.43139	0.0116316
29	8095	AT1G05190	AT1G05190	emb2394 / Ribosomal protein L6 family	plastid	29.2.1.1.1.2.6	protein.synthesis.ribosomal protein.prokaryotic.chloroplast.50S subunit.L6	29.2	77.9053		50.5728		97.2837					75.2539	19.1616																								#DIV/0!		#DIV/0!
20	12722	AT1G05260	AT1G05260	RCI3, RCI3A / Peroxidase superfamily protein	extracellular	20.2.2	stress.abiotic.cold	20.2			120.091		66.2566	88.134				91.494	22.106	88.0149	130.942	121.667	83.115	89.1762	121.234				105.692	19.2758		126.198	136.7		111.71	46.844				105.363	34.9316	1.15518	0.411155	1.15158	0.631974
31	24933	AT1G05320	AT1G05320	FUNCTIONS IN: molecular_function unknown; INVOLVED IN: biological_process unknown; LOCATED IN: cellular_component unknown; EXPRESSED IN: fruit, egg cell; CONTAINS InterPro DOMAIN/s: Prefoldin (InterPro:IPR009053); BEST Arabidopsis thaliana protein match is: unknown protein (TAIR:AT2G32240.1); Has 267650 Blast hits to 119772 proteins in 3899 species: Archae - 3706; Bacteria - 62589; Metazoa - 1065…	endoplasmic reticulum	31.1	cell.organisation	31.1	37.1948			932.477	127.457		165.511			315.66	359.156		69.0283		109.194			318.959		74.7984	142.995	102.747												0.453003	0.453903		#DIV/0!
35	17370	AT1G05350	AT1G05350	NAD(P)-binding Rossmann-fold superfamily protein	cytosol	35.1	not assigned.no ontology	35.1		126.159	179.373		79.0571				523.021	226.902	174.609	113.293	108.285	138.938			226.131	453.664	467.477		251.298	152.993		130.688	234.658				396.354	204.035		241.434	97.0947	1.10752	0.839912	1.06404	0.903863
29	24865	AT1G05520	AT1G05520	Sec23/Sec24 protein transport family protein	endoplasmic reticulum,golgi	29.3.4.2	protein.targeting.secretory pathway.golgi	29.3												37.3657			189.065	78.4612					101.631	64.0616			60.4127	50.0554	46.8463	46.9362				51.0627	5.55074	#DIV/0!	#DIV/0!	#DIV/0!	#DIV/0!
3.	27234	AT1G05570	AT1G05570	CALS1, GSL06, ATGSL6, ATGSL06, GSL6 / callose synthase 1	cytosol	3.6	minor CHO metabolism.callose	3.6															847.976				162.719	86.0961	365.597	342.525												#DIV/0!	#DIV/0!	#DIV/0!	#DIV/0!
30	9785	AT1G05810	AT1G05810	ARA, ARA-1, ATRAB11D, ATRABA5E, RABA5E / RAB GTPase homolog A5E	#N/A	30.5	signalling.G-proteins	30.5		86.6367	75.4008	141.88				137.123	152.863	118.781	31.4538				149.801	199.519			223.025		190.781	30.5253												1.60616	0.0335293		#DIV/0!
16	17507	AT1G06000	AT1G06000	UDP-Glycosyltransferase superfamily protein	cytosol,mitochondrion	16.8.8.2	secondary metabolism.flavonoids.flavonoid glycosylations.flavonol-3-O-glycoside-rhamnosyltransferase	16.8	295.958		223.681	188.724	183.055	188.218	158.319			206.326	44.3828	176.441		455.314	160.396		143.443				233.898	128.366	237.673	424.603	449.459	333.359	385.719	352.84	234.583	295.799	274.762	332.089	73.5361	1.13364	0.676213	1.60953	0.00392764
2.	13667	AT1G06020	AT1G06020	pfkB-like carbohydrate kinase family protein	cytosol	2.2.1.1	major CHO metabolism.degradation.sucrose.fructokinase	2.2.		10.685					27.5852	244.203		94.1577	106.322														41.7523	86.8512			111.514	27.4304	13.5834	56.2263	37.0182		#DIV/0!	0.59715	0.551834
2.	12903	AT1G06030	AT1G06030	pfkB-like carbohydrate kinase family protein	#N/A	2.2.1.1	major CHO metabolism.degradation.sucrose.fructokinase	2.2.													22.916					291.022	45.6623		119.867	121.381	13.908					22.165		54.4661	353.297	110.959	140.733	#DIV/0!	#DIV/0!	#DIV/0!	#DIV/0!
24	12995	AT1G06130	AT1G06130	GLX2-4 / glyoxalase 2-4	plastid	24.1	Biodegradation of Xenobiotics.hydroxyacylglutathione hydrolase	24.1			1270.46	62.2542	55.0823	43.3938	49.3208			296.102	487.218			95.7152			53.6129	62.9126			70.7469	18.0588		60.1983	71.2575			51.4684				60.9747	8.09749	0.238928	0.513924	0.205925	0.496412
11	23656	AT1G06290	AT1G06290	ACX3, ATACX3 / acyl-CoA oxidase 3	peroxisome	11.9.4.2	lipid metabolism.lipid degradation.beta-oxidation.acyl CoA DH	11.9			85.332			126.739		96.5679		102.88	17.4834	73.7225		91.0357	65.0755	72.8815	72.9399				75.131	8.55474		96.3579	107.887	70.0531	79.8649	125.944				96.0212	19.8576	0.730282	0.0407466	0.933337	0.683585
30	7741	AT1G06400	AT1G06400	ARA2, ATRABA1A, ATRAB11E, ARA-2 / Ras-related small GTP-binding family protein	cytosol	30.5	signalling.G-proteins	30.5	128.8	93.4249	97.1986	100.794	105.367	157.126	157.218	412.61		156.567	99.7331		69.093	120.695	70.7581	75.515	108.896	65.9229	138.11		92.7129	27.1482	69.441	22.191	31.1506	136.364	49.5279	104.609	55.5394	60.3408	94.9272	69.3435	34.5387	0.59216	0.150418	0.442899	0.0352958
29	23783	AT1G06430	AT1G06430	FTSH8 / FTSH protease 8	plastid	29.5.7	protein.degradation.metalloprotease	29.5		118.918	28.113	234.162	26.5187	227.45				127.032	91.1202	31.6114	42.9217	33.2539	217.98		22.6989				69.6932	74.4207	89.3378		93.6762	20.5129	96.7449	91.5199	37.7566	46.7546	171.382	80.9606	43.9589	0.548625	0.358233	0.637322	0.285378
31	12573	AT1G06530	AT1G06530	Tropomyosin-related	mitochondrion	31.1	cell.organisation	31.1	121.72			122.186	118.215	117.558	207.28		149.065	139.337	32.2383		70.9469		221.282	89.028	126.292	153.784	119.208	165.971	135.216	46.7482	101.893		106.952	74.5678	413.128			172.673	149.332	169.758	113.48	0.970425	0.870084	1.21832	0.576953
11	15676	AT1G06550	AT1G06550	ATP-dependent caseinolytic (Clp) protease/crotonase family protein	#N/A	11.9.4.3	lipid metabolism.lipid degradation.beta-oxidation.enoyl CoA hydratase	11.9		124.323	68.1689		398.425	70.8745				165.448	136.361												155.215	130.152		108.395	355.493					187.314	98.5018		#DIV/0!	1.13216	0.82934
1.	9891	AT1G06680	AT1G06680	PSBP-1, OEE2, PSII-P, OE23 / photosystem II subunit P-1	plastid	1.1.1.2	PS.lightreaction.photosystem II.PSII polypeptide subunits	1.1.	743.047	1158.06	975.805	646.631	788.478		893.404	360.884	204.12	721.303	294.339	1742.03	1609.51	931.675	1335.21	407.761	482.455	721.08	366.023	231.24	869.664	534.952	798.134	852.957	977.654	604.488	555.014	531.037	734.408	499.091	396.072	660.984	179.205	1.20568	0.522969	0.916374	0.634589
29	26261	AT1G06950	AT1G06950	ATTIC110, TIC110 / translocon at the inner envelope membrane of chloroplasts 110	plastid	29.3.3	protein.targeting.chloroplast	29.3	394.522	402.687	393.174	374.582	1853.61	426.241	361.492	346.628	357.891	545.647	463.031	538.234	381.725	367.398	406.999	336.328	457.166	394.952	312.384	349.669	393.873	64.785	359.711	336.227	1130.83	269.325	313.157	320.665	340.92	342.812	315.469	414.346	254.463	0.721845	0.372164	0.759366	0.492217
4.	24473	AT1G07110	AT1G07110	F2KP, ATF2KP, FKFBP / fructose-2,6-bisphosphatase	cytosol	4.1.6	glycolysis.cytosolic branch.fructose-2,6-bisphosphatase (Fru2,6BisPase)	4.1.																							49.1152				131.617			270.038		150.257	91.1495	#DIV/0!	#DIV/0!	#DIV/0!	#DIV/0!
30	8350	AT1G07140	AT1G07140	SIRANBP / Pleckstrin homology (PH) domain superfamily protein	cytosol	30.5	signalling.G-proteins	30.5	1238.8	1091.58	1075.73	953.715	1044.15	958.014	1231.9	1215.51	1312.61	1124.67	122.506	1180.87	1025.29	1023.3	908.034	1127.59	932.846	1549.84	1516.45	1420.46	1187.19	234.194	988.144	907.575	875.059	843.593	830.444	769.696	1241.89	1326.51	1216.42	999.926	195.079	1.05559	0.513001	0.889086	0.145143
26	19154	AT1G07240	AT1G07240	UGT71C5 / UDP-glucosyl transferase 71C5	#N/A	26.2	misc.UDP glucosyl and glucoronyl transferases	26.2												135.376				231.071	99.2866				155.245	55.605												#DIV/0!	#DIV/0!	#DIV/0!	#DIV/0!
27	9905	AT1G07370	AT1G07370	PCNA1, ATPCNA1 / proliferating cellular nuclear antigen 1	nucleus	27.3.67	RNA.regulation of transcription.putative transcription regulator	27.3		175.687		81.4617	71.0226	73.3226		250.196		130.338	71.5269													365.624	52.167		312.984					243.592	137.053		#DIV/0!	1.86892	0.232739
30	7638	AT1G07410	AT1G07410	ATRABA2B, RAB-A2B, ATRAB-A2B, RABA2b / RAB GTPase homolog A2B	cytosol	30.5	signalling.G-proteins	30.5		108.032	281.079	119.946				354.309		215.841	105.176					27.1578		238.31	28.1412		97.8696	99.3071												0.453433	0.259618		#DIV/0!
28	2456	AT1G07660	AT1G07660	Histone superfamily protein	nucleus	28.1.3.2.4	DNA.synthesis/chromatin structure.histone.core.H4	28.1		1401.42	1468.67	1011.52	1023.65	1263.01	1144.6	1688.67	1844.98	1355.82	284.384	1389.35	1519.59	1684.49	1028.98	1024.18	1009.13	1989.6	2014.24	1940.78	1511.15	399.055	1089.69	1281.98	1368.57	1017.31	948.493	1575.71	1706.34	1822.1	1895.67	1411.76	334.804	1.11457	0.404172	1.04126	0.733758
33	14215	AT1G07750	AT1G07750	RmlC-like cupins superfamily protein	vacuole	33.1	development.storage proteins	33.1	79.6754	246.46	256.276	364.137	136.7	233.922	195.08	132.953	175.449	202.295	79.5662	183.073	299.46	275.775	192.508	207.93	260.892	229.994	169.947		227.447	44.0504	174.04	244.618	203.432	171.316	360.807	133.44	194.651	297.044	170.741	216.676	67.9769	1.12434	0.468043	1.07109	0.702619
29	3672	AT1G07770	AT1G07770	RPS15A / ribosomal protein S15A	cytosol	29.2.1.2.1.515	protein.synthesis.ribosomal protein.eukaryotic.40S subunit.S15A	29.2		1928.99	1945.93	2088.89	1866.37	1885.29	1578.31	2190.88	2234.12	1964.85	195.598	1893.6	2257.43	2320.61	1983.86	1824.39	1994.88	1924.58	2056.67		2032	162.869	1978.45	2267.71	2200.74	2047.63	1891.28	1745.74	2111.14	2095.52	2041.8	2042.22	148.453	1.03418	0.496567	1.03938	0.39888
34	26449	AT1G07810	AT1G07810	ECA1, ATECA1, ACA3 / ER-type Ca2+-ATPase 1	endoplasmic reticulum	34.21	transport.calcium	34.2																										18.5606			241.291		81.5148	113.789	93.7494	#DIV/0!	#DIV/0!	#DIV/0!	#DIV/0!
21	9293	AT1G07890	AT1G07890	APX1, MEE6, CS1, ATAPX1, ATAPX01 / ascorbate peroxidase 1	cytosol	21.2.1	redox.ascorbate and glutathione.ascorbate	21.2	4551.68	3570.16	4046.15	3846.34	4064.76	3040.41	2624.54	2953.38	3254.7	3550.24	592.738	4214.18	3376.09	3981.61	4058.27	3129.4	4250.5	3616.49	3370.63	3188.28	3687.27	419.186	3996.02	3662.12	4179.38	3837.59	3832.94	3262.53	3575.68	3229.96	3132.44	3634.29	344.24	1.0386	0.600754	1.02368	0.733218
29	18054	AT1G07920	AT1G07920	GTP binding Elongation factor Tu family protein	cytosol	29.2.4	protein.synthesis.elongation	29.2	6499.85	7608.12	5496.16	6141.09	6539.08	6456.81	7789.27	7258.05	7623.48	6823.55	739.726	8149.92	7067.85	5907.19	6402.03	6250.41	6923.91	7029.95	6734.76	7114.13	6842.24	606.142	7113.09	7413	7856.74	6082.97	6271.47	6400.56	7025.42	7204.53	6613.55	6886.81	550.243	1.00274	0.956592	1.00927	0.848542
13	6284	AT1G08110	AT1G08110	lactoylglutathione lyase family protein / glyoxalase I family protein	cytosol	13.2.3.2	amino acid metabolism.degradation.aspartate family.threonine	13.2	219.629	191.174	208.479	149.919	154.169	147.655	249.769	196.802	188.396	189.555	32.5296	194.003	261.303	416.205	127.817	99.9405	147.336	205.89	199.141	205.774	206.379	87.074	135.863	107.038	81.8778	150.153	121.101	153.067	226.014	130.579	144.714	138.934	37.4345	1.08876	0.615687	0.73295	0.0107264
10	15776	AT1G08200	AT1G08200	AXS2 / UDP-D-apiose/UDP-D-xylose synthase 2	cytosol	10.1.3	cell wall.precursor synthesis.AXS	10.1		364.171	259.23	211.881	220.49	399.174		314.335	370.138	305.631	70.3107	204.764		199.049	258.622	327.49		304.644	306.513	245.825	263.844	47.1727	345.522	378.152		316.357	269.438	279.588	336.088	691.741	467.125	385.501	129.426	0.863274	0.249974	1.26133	0.19848
29	7744	AT1G08360	AT1G08360	Ribosomal protein L1p/L10e family	cytosol	29.2.1.1.3.2.510	protein.synthesis.ribosomal protein.prokaryotic.unknown organellar.50S subunit.L10A	29.2	2011.69	1059	861.724	942.491	838.681	1090.35	1301.01	1010.06	1154.11	1141.01	336.504	1263.78	814.801	369.5	1048.21	847.437	975.47	1835.08	1035.57	1228.9	1046.53	374.038	1607.14	846.231	1739.2	719.607	824.871	981.451	1231.4	1276.81	1180.15	1156.32	331.833	0.91719	0.602595	1.01341	0.92816
35	4193	AT1G08480	AT1G08480	unknown protein; FUNCTIONS IN: molecular_function unknown; INVOLVED IN: biological_process unknown; LOCATED IN: mitochondrion, plasma membrane, plastid, vacuole; EXPRESSED IN: 27 plant structures; EXPRESSED DURING: 15 growth stages; Has 39 Blast hits to 39 proteins in 13 species: Archae - 0; Bacteria - 0; Metazoa - 0; Fungi - 0; Plants - 39; Viruses - 0; Other Eukaryotes - 0 (source: NCBI BLink).	mitochondrion	35.2	not assigned.unknown	35.2	550.502			461.357	507.382	483.452	413.798	312.396	379.456	444.049	75.2286	465.427	615.757	687.911	329.251	449.42	518.887	418.948	384.387	476.067	482.895	105.331	453.849	627.278	587.58	484.122	513.506	225.421	437.112	437.991	423.88	465.638	107.907	1.08748	0.452779	1.04862	0.679582
31	27109	AT1G08730	AT1G08730	XIC, ATXIC / Myosin family protein with Dil domain	plasma membrane	31.1	cell.organisation	31.1		1243.44		40.1537			39.8253	294.009		404.356	495.418				31.6918			70.3192		71.9271	57.9793	18.5997	246.978				228.77		86.6481	1237.07	41.0639	368.106	441.67	0.143387	0.35326	0.910351	0.921466
21	4661	AT1G08830	AT1G08830	CSD1 / copper/zinc superoxide dismutase 1	cytosol	21.6	redox.dismutases and catalases	21.6		972.111	683.344	611.707	891.171	1429.04	916.662	724.289	438.16	833.311	279.304		683.643	669.102	1042.22	557.656	1160.94	760.474	646.407	602.465	765.363	204		668.482	654.35	587.744	776.938	935.53	585.933	648.979	496.458	669.302	125.786	0.918461	0.611348	0.803184	0.178473
29	19427	AT1G09020	AT1G09020	SNF4, ATSNF4 / homolog of yeast sucrose nonfermenting 4	#N/A	29.4	protein.postranslational modification	29.4																								68.6977	130.305		106.791	89.5133				98.8269	22.632	#DIV/0!	#DIV/0!	#DIV/0!	#DIV/0!
29	25891	AT1G09060	AT1G09060	Zinc finger, RING-type;Transcription factor jumonji/aspartyl beta-hydroxylase	#N/A	29.5.11.4.2	protein.degradation.ubiquitin.E3.RING	29.5																										79.4622	272.984		582.376			311.607	207.122	#DIV/0!	#DIV/0!	#DIV/0!	#DIV/0!
20	23657	AT1G09080	AT1G09080	BIP3 / Heat shock protein 70 (Hsp 70) family protein	endoplasmic reticulum	20.2.1	stress.abiotic.heat	20.2		67.1774			748.563	102.226		129.772	63.5608	222.26	264.27	503.839		214.218	32.1702	349.71	295.883	186.009	324.665	77.9193	248.052	143.38	83.1015	95.7851	394.375	44.0357		278.827	253.702	750.2	105.275	250.662	219.912	1.11604	0.837992	1.12779	0.850784
29	17091	AT1G09100	AT1G09100	RPT5B / 26S proteasome AAA-ATPase subunit RPT5B	cytosol,nucleus	29.5.11.20	protein.degradation.ubiquitin.proteasom	29.5	95.0722	411.638	120.881	79.6953	82.5832	88.3023	76.4854	113.791	168.645	137.455	100.698	99.729	307.2	239.921	98.4008	89.8181	62.1959	77.8124	93.2895	143.896	134.696	78.6518	146.141	129.506	106.559	72.7782	81.9904	150.657	145.009	339.366	136.618	145.403	73.6238	0.979928	0.952058	1.05782	0.859246
29	12948	AT1G09130	AT1G09130	ATP-dependent caseinolytic (Clp) protease/crotonase family protein	plastid	29.5.5	protein.degradation.serine protease	29.5	168.759	197.057			72.1657					145.994	53.4674																								#DIV/0!		#DIV/0!
30	17136	AT1G09210	AT1G09210	CRT1b, AtCRT1b / calreticulin 1b	endoplasmic reticulum	30.3	signalling.calcium	30.3	475.094	589.964	653.423	525.795	634.018	699.472	824.672	724.482	718.107	649.447	101.67	771.639	570.96	551.301	580.568	480.363	579.81	773.468	730.573	699.11	637.532	101.137	676.113	596.384	632.267	614.981	646.383	637.941	730.086	760.006	747.744	671.323	56.9921	0.981653	0.817188	1.03368	0.602813
29	21069	AT1G09270	AT1G09270	IMPA-4 / importin alpha isoform 4	cytosol	29.3.1	protein.targeting.nucleus	29.3	52.6401	66.0712		37.2468	60.0415	68.0285	125.646			68.279	27.6023	266.772	34.5357	57.2618	86.3122	59.171	39.1751	79.2417			88.9243	74.6911	95.2442	95.4525	67.8171	58.19	100.205	47.6858	81.4558			78.0072	18.9813	1.30237	0.567586	1.14248	0.505349
35	6035	AT1G09310	AT1G09310	Protein of unknown function, DUF538	cytosol	35.2	not assigned.unknown	35.2	2513.8	2377.71	2468.98	2439.04	2421.24	2632.97	2329.64	2146.64	2386.58	2412.96	125.727	2035.37	2042.82	1824.53	1650.7	1749.45	1642.08	1896.6	2013.21	1900.75	1861.72	147.347	3605.07	3309.54	3055.47	2904.11	3535.08	2708.52	2924.2	3072.69	2846.02	3106.74	293.95	0.771554	5.1204e-07	1.28753	1.4292e-05
35	15264	AT1G09340	AT1G09340	CRB, CSP41B, HIP1.3 / chloroplast RNA binding	plastid	35.2	not assigned.unknown	35.2	64.8363	92.6203	53.1193			98.401				77.2442	18.8415		110.764	85.2033		65.2609	147.888	49.3772		82.247	90.1234	31.9567												1.16673	0.53416		#DIV/0!
8.	17131	AT1G09430	AT1G09430	ACLA-3 / ATP-citrate lyase A-3	cytosol	8.2.11	TCA / org transformation.other organic acid transformatons.atp-citrate lyase	8.2.	419.229	343.731	419.123	361.689	341.169	343.401	381.465	338.967	385.164	370.438	30.6541	416.011	424.194	393.124	375.902	247.136	335.778	353.22	350.608	305.664	355.737	52.553	292.15	352.395	291.294	292.509	283.488	197.824	338.714	307.26	313.203	296.537	41.1895	0.960317	0.504126	0.800506	0.000889101
29	26534	AT1G09620	AT1G09620	ATP binding;leucine-tRNA ligases;aminoacyl-tRNA ligases;nucleotide binding;ATP binding;aminoacyl-tRNA ligases	cytosol	29.1.4	protein.aa activation.leucine-tRNA ligase	29.1	210.415	244.499	264.654	221.714	243.805	210.833	222.184	150.835	181.478	216.713	32.5148	231.536	258.587	294.967	245.471	222.068	234.085	223.735	230.627	162.621	233.744	33.0196	240.577	285.655	299.296	211.759	224.136	208.122	207.856	198.905	199.889	230.688	35.3031	1.07859	0.314027	1.06449	0.422279
30	7819	AT1G09630	AT1G09630	ATRAB11C, ATRABA2A, ATRAB-A2A, RAB-A2A, RAB11c / RAB GTPase 11C	cytosol,plasma membrane	30.5	signalling.G-proteins	30.5	88.9134	58.0009	181.028	300.798	130.082	166.108	303.277		223.833	181.505	84.8226		98.6704	72.4307	115.11	107.117	149.482	309.235	72.6807	44.1508	121.11	77.1113	262.239	45.084	303.821	69.9582	209.208	207.223	121.058	141.418	865.277	247.254	232.823	0.667252	0.185072	1.36224	0.488839
29	16764	AT1G09640	AT1G09640	Translation elongation factor EF1B, gamma chain	cytosol	29.2.4	protein.synthesis.elongation	29.2	1398.73	1588.7	1386.55	1361.96	1344.2	1274	1162.61	1326.62	1198.7	1338.01	117.333	1528.09	1364.72	1620.92	1170.3	1261.98	1381.34	1440.56	1451.88	1371.21	1399	126.392	1452.37	1077.03	1540.74	1227.86	1361.05	1162.5	1301.64	1393.15	1202.85	1302.13	140.16	1.04559	0.332039	0.973189	0.586511
27	18042	AT1G09750	AT1G09750	Eukaryotic aspartyl protease family protein	plastid	27.3.99	RNA.regulation of transcription.unclassified	27.3	429.219		209.6	724.143	579.129	663.224	340.077	324.576		467.138	177.794		335.764			353.759	338.92				342.814	7.8454	178.296	622.88	448.991	435.856	416.798	386.584		502.476		427.412	124.337	0.73386	0.310436	0.914957	0.661768
27	9221	AT1G09760	AT1G09760	U2A' / U2 small nuclear ribonucleoprotein A	cytosol	27.1	RNA.processing	27.1																								48.1512	99.7717			53.9594				67.2941	23.0872	#DIV/0!	#DIV/0!	#DIV/0!	#DIV/0!
4.	21520	AT1G09780	AT1G09780	Phosphoglycerate mutase, 2,3-bisphosphoglycerate-independent	cytosol	4.1.12	glycolysis.cytosolic branch.phosphoglycerate mutase	4.1.	1827.73	1737.76	1753.95	2129.51	2034.57	2077.78	1545.27	1803	1662.45	1841.34	187.367	1719.59	1982.68	1852.77	1815.74	2315.67	1992.28	1852.6	1895.66	1790.21	1913.02	164.25	1824.49	1893.44	1837.92	1937.91	2143.12	1954.66	1622.48	1731.7	1586.3	1836.89	163.651	1.03893	0.427741	0.997586	0.960315
13	16735	AT1G09795	AT1G09795	ATATP-PRT2, HISN1B, ATP-PRT2 / ATP phosphoribosyl transferase 2	plastid	13.1.7.1	amino acid metabolism.synthesis.histidine.ATP phosphoribosyl transferase	13.1																							64.0131			29.0543		21.8421				38.3032	18.4166	#DIV/0!	#DIV/0!	#DIV/0!	#DIV/0!
27	6534	AT1G10200	AT1G10200	WLIM1 / GATA type zinc finger transcription factor family protein	cytosol	27.3.67	RNA.regulation of transcription.putative transcription regulator	27.3		178.528	378.125	92.0599	223.389	253.462	123.903	124.128	379.361	219.119	104.904		531.164	159.081	234.468		75.6528	146.442		312.135	243.157	148.471	138.288		160.091	80.6282		195.495	100.379	307.063	275.902	179.692	79.2212	1.1097	0.748198	0.820065	0.463073
26	25808	AT1G10290	AT1G10290	ADL6, DRP2A / dynamin-like protein 6	plasma membrane	26.17	misc.dynamin	26.1	63.7936	107.152	172.981	57.4836	49.4952	48.5502	92.5116			84.5668	41.5462	52.1251	65.4497	38.476	721.851	61.2284	795.657	254.704	168.122	133.867	254.609	277.688	136.803	493.726	75.988	61.1321	144.926	59.3449	117.892	227.352	43.5725	151.193	132.61	3.01074	0.155195	1.78785	0.25061
26	8310	AT1G10370	AT1G10370	GST30, ATGSTU17, GST30B, ERD9 / Glutathione S-transferase family protein	cytosol,plasma membrane	26.9	misc.glutathione S transferases	26.9	722.97	887.637	868.625	643.752	641.264	620.121	502.283	649.462	599.131	681.694	118.307	665.857	864.945	948.29	559.343	532.654	532.006	512.18	558.287	495.937	629.944	155.942	699.607	924.167	876.76	600.922	629.528	527.45	484.353	571.727	589.162	655.964	142.923	0.924087	0.465446	0.962256	0.700054
29	11775	AT1G10430	AT1G10430	PP2A-2 / protein phosphatase 2A-2	cytosol	29.4	protein.postranslational modification	29.4													90.9958		63.7919		53.0305				69.2727	15.9764												#DIV/0!	#DIV/0!	#DIV/0!	#DIV/0!
35	4032	AT1G10590	AT1G10590	Nucleic acid-binding, OB-fold-like protein	cytosol	35.1	not assigned.no ontology	35.1		366.057		305.332	356.208					342.532	26.61												413.016	320.817			220.157	196.936		137.198	128.123	236.041	101.411		#DIV/0!	0.689107	0.158773
8.	17117	AT1G10670	AT1G10670	ACLA-1 / ATP-citrate lyase A-1	cytosol	8.2.11	TCA / org transformation.other organic acid transformatons.atp-citrate lyase	8.2.	173.147		171.734	231.701	332.442	338.444	359.028	331.442	212.21	268.768	74.2596	233.05	155.82	79.9586	294.246	118.046	215.831	323.377	244.92	372.286	226.393	90.6498	248.331	230.538	210.743	230.686	383.878	260.571	427.823	411.107	296.826	300.056	79.965	0.842334	0.341222	1.11641	0.446317
2.	27012	AT1G10760	AT1G10760	SEX1, SOP1, SOP, GWD1, GWD / Pyruvate phosphate dikinase, PEP/pyruvate binding domain	plastid	2.2.2.3	major CHO metabolism.degradation.starch.glucan water dikinase	2.2.													228.858					467.047		861.69	519.198	260.971												#DIV/0!	#DIV/0!	#DIV/0!	#DIV/0!
29	13295	AT1G10840	AT1G10840	TIF3H1 / translation initiation factor 3 subunit H1	cytosol	29.2.3	protein.synthesis.initiation	29.2	86.2705				101.067	118.935				102.091	13.3549	103.167	128.162	129.67			116.728				119.432	10.6406	101.431	182.923		122.928	110.696	109.579		63.3768		115.156	35.5275	1.16985	0.16719	1.12797	0.604061
35	22173	AT1G10950	AT1G10950	TMN1, AtTMN1 / transmembrane nine 1	golgi	35.1	not assigned.no ontology	35.1	194.315	168.245	188.107	194.134	194.551	199.419		209.04		192.544	11.5831												216.902	239.943	228.974	261.082	239.681	244.829	221.077			236.07	14.0048		#DIV/0!	1.22605	7.64205e-05
1.	4457	AT1G10960	AT1G10960	ATFD1, FD1 / ferredoxin 1	plastid	1.1.5.2	PS.lightreaction.other electron carrier (ox/red).ferredoxin	1.1.	226.612						132.357	169.028	179.437	176.858	33.6294	244.409		173.865	211.831	120.63		376.176	367.708		249.103	94.6854		332.144	250.738	164.185			368.157		143.959	251.836	88.6582	1.40849	0.226274	1.42394	0.200658
20	17642	AT1G11040	AT1G11040	HSP40/DnaJ peptide-binding protein	nucleus	20.2.1	stress.abiotic.heat	20.2		244.725						886.063	607.976	579.588	262.593																								#DIV/0!		#DIV/0!
10	21498	AT1G11580	AT1G11580	ATPMEPCRA, PMEPCRA / methylesterase PCR A	extracellular	10.8.1	cell wall.pectin*esterases.PME	10.8	2377.56	2160.56	2321.76	2399.94	2790.52	2988.49	2844.72	2888.37	2960.1	2636.89	299.578	3343.39	2360.48	2348.77	3016.07	2940.36	3098.47	2830.05	2706.24	2841.96	2831.76	307.301	2608.15	2180.79	1867.17	2545.88	2832.63	2409.72	2634.69	2694.89	2359.93	2459.32	278.052	1.0739	0.217339	0.932657	0.236901
27	11772	AT1G11650	AT1G11650	ATRBP45B, RBP45B / RNA-binding (RRM/RBD/RNP motifs) family protein	#N/A	27.3.99	RNA.regulation of transcription.unclassified	27.3	98.0545	79.4715		150.461	143.043	365.236	64.666			150.155	101.102			109.482	377.687		157.865	125.89	161.502	109.191	173.603	93.6139	132.646		142.16		165.439	157.669	143.553	46.785		131.375	39.3137	1.15616	0.711518	0.874928	0.706775
29	10228	AT1G11750	AT1G11750	CLPP6, NCLPP1, NCLPP6 / CLP protease proteolytic subunit 6	plastid	29.5.5	protein.degradation.serine protease	29.5			77.7945	108.847	195.662	103.343				121.412	44.4408		81.8983			95.7928		542.174			239.955	213.777	647.406			121.03	149.028	91.6237				252.272	229.032	1.97637	0.403875	2.07782	0.368814
24	10764	AT1G11840	AT1G11840	ATGLX1, GLX1 / glyoxalase I homolog	cytosol	24.2	Biodegradation of Xenobiotics.lactoylglutathione lyase	24.2	2036.96	1867.84	1940.28	1484.92	1446.62	1499.76	1373.19	1378.15	2418.54	1716.25	345.498	1782.72	1793.49	1739.1	1271.35	1564.68	1521.32	2257.99	1367.65	1257.61	1617.32	299.461	1751.14	2012.24	1899.66	1553.15	2724.77	2425.89	1362.93	1454.78	1527.12	1856.85	437.267	0.942357	0.549135	1.08192	0.485752
1.	16549	AT1G11860	AT1G11860	Glycine cleavage T-protein family	plastid	1.2.4.2	PS.photorespiration.glycine cleavage.T subunit	1.2.	429.995	542.322	494.498	381.508	471.654	479.336	493.208	424.713	480.307	466.393	44.6348	411.975	580.704	559.235	340.441	360.622	461.595	372.603	753.521	492.067	481.418	125.428	390.727	499.49	497.755	353.926	351.885	328.946	363.715	413.08	457.29	406.313	60.9537	1.03222	0.753699	0.87118	0.038925
29	7825	AT1G11890	AT1G11890	SEC22, ATSEC22 / Synaptobrevin family protein	endoplasmic reticulum	29.3.4.99	protein.targeting.secretory pathway.unspecified	29.3			140.896	27.0102	112.387					93.4309	48.3872		113.006			68.6515	100.451				94.0364	18.6673	77.2281	94.8243		80.0045	160.681	91.024				100.752	30.6761	1.00648	0.987617	1.07836	0.828146
29	20101	AT1G11910	AT1G11910	APA1, ATAPA1 / aspartic proteinase A1	vacuole	29.5.4	protein.degradation.aspartate protease	29.5	1583.32	1478.96	1436.92	1369.34	1317.1	1321.11	1071.06	1048.96	1286.83	1323.73	165.708	1734.14	1807.76	1602.22	1522.38	1495.21	1500.78	1316.1	1243.01	1279.81	1500.16	185.25	1234.26	1382.49	1313.3	1162.51	1162.53	1179	986.114	1002.25	1085.65	1167.57	124.287	1.13328	0.0618746	0.882027	0.048817
4.	21704	AT1G12000	AT1G12000	Phosphofructokinase family protein	cytosol	4.1.5	glycolysis.cytosolic branch.pyrophosphate-fructose-6-P phosphotransferase	4.1.	142.572	222.55	217.774	264.135	262.015	267.309	236.087	225.642	240.352	230.937	35.8796	120.486	245.544	220.615	680.895	207.074	266.118	334.487	244.92	227.891	283.114	150.264	243.613	302.192	306.196	237.912	280.954	232.847	220.147	244.597	195.442	251.544	35.2717	1.22594	0.35365	1.08923	0.263679
17	12427	AT1G12010	AT1G12010	2-oxoglutarate (2OG) and Fe(II)-dependent oxygenase superfamily protein	#N/A	17.5.1.2	hormone metabolism.ethylene.synthesis-degradation.1-aminocyclopropane-1-carboxylate oxidase	17.5				1355.49	20.835	1227.17	959.012	177.484	499.112	706.518	508.11		729.454	794.341	45.0406			442.489	382.375	52.5149	407.702	292.275	979.747	967.792	1145.56	1218.89	980.956	1010.75		734.746	568.338	950.847	196.338	0.577059	0.280901	1.34582	0.27258
13	17032	AT1G12050	AT1G12050	fumarylacetoacetase, putative	cytosol	13.2.6.2	amino acid metabolism.degradation.aromatic aa.tyrosine	13.2													95.5229		59.5329	62.1666	70.1351				71.8394	14.2199		85.4379		61.7964		83.2974				76.8439	10.676	#DIV/0!	#DIV/0!	#DIV/0!	#DIV/0!
7.	16436	AT1G12230	AT1G12230	Aldolase superfamily protein	plastid	7.2.2	OPP.non-reductive PP.transaldolase	7.2.			139.572			139.653		133.438		137.554	2.91078												105.935	216.681					165.973			162.863	45.2651		#DIV/0!	1.18399	0.4742
20	21848	AT1G12270	AT1G12270	Hop1 / stress-inducible protein, putative	nucleus	20	stress	20	178.7	97.2966	143.977	120.252	104.223	129.63	142.233	71.5095	248.876	137.411	48.9944		109.385	127.884	93.1733	133.057	272.126		141.221	174.689	150.219	55.1053	125.65	112.655	140.028	255.036	122.918	97.2053		162.305	146.681	145.31	45.5888	1.09321	0.653037	1.05748	0.751902
29	4469	AT1G12310	AT1G12310	Calcium-binding EF-hand family protein	cytosol	29.4	protein.postranslational modification	29.4	518.908	535.157	760.731	341.077	424.654	415.959	337.493	301.845	309.904	438.414	139.541	419.075	472.829	470.799	323.534	292.975	395.001	277.162	317.648	304.374	363.711	72.3956	311.123	410.727	413.596	364.284	364.786	281.052	322.882	334.296	319.603	346.928	42.4802	0.829605	0.197673	0.791324	0.0950922
29	10594	AT1G12410	AT1G12410	CLPR2, NCLPP2, CLP2 / CLP protease proteolytic subunit 2	plastid	29.5.5	protein.degradation.serine protease	29.5				127.54	113.224	115.431	111.022			116.804	6.39146	330.425	125.294		132.263	185.166	118.077			102.533	165.626	78.019	164.372			132.948	109.609				105.617	128.136	23.3802	1.41798	0.296448	1.09702	0.448978
35	23164	AT1G12775	AT1G12775	Pentatricopeptide repeat (PPR) superfamily protein	#N/A	35.2	not assigned.unknown	35.2		131.086	97.1986	22.9489		89.7253	58.0351	34.1159	113.722	78.1188	37.7117	60.8313	97.1613	106.883	49.1946						78.5175	24.1081	29.0204				22.3296	85.7191				45.6897	28.4366	1.0051	0.986638	0.584874	0.266469
10	13963	AT1G12780	AT1G12780	UGE1, ATUGE1 / UDP-D-glucose/UDP-D-galactose 4-epimerase 1	golgi	10.1.2	cell wall.precursor synthesis.UGE	10.1			102.164			94.5146	157.478			118.052	28.0526		72.2189	81.6767		10.3199	65.8283	180.552	268.851	192.499	124.564	84.2186												1.05516	0.909725		#DIV/0!
34	15136	AT1G12840	AT1G12840	DET3, ATVHA-C / vacuolar ATP synthase subunit C (VATC) / V-ATPase C subunit / vacuolar proton pump C subunit (DET3)	vacuole,golgi	34.1	transport.p- and v-ATPases	34.1	855.407	688.795	699.616	899.347	859.146	1045.06	809.687	752.198	708.921	813.131	109.575	751.218	681.724	643.105	867.58	796.874	897.319	853.056	876.098	718.106	787.231	87.4818	831.642	787.086	675.927	867.536	917.81	844.771	767.723	772.302	720.535	798.37	70.7945	0.968148	0.608508	0.981847	0.753084
1.	16211	AT1G12900	AT1G12900	GAPA-2 / glyceraldehyde 3-phosphate dehydrogenase A subunit 2	plastid	1.3.4	PS.calvin cycle.GAP	1.3.		279.747	316.78	331.466	321.043	269.375	327.236	301.69	267.606	301.868	24.5681	311.069	293.467	327.227	261.445	326.074	236.583	325.261			297.304	33.1269	375.697	347.276	362.177	275.359	258.613	300.98	297.566	129.425	268.604	290.633	69.4821	0.984881	0.78069	0.962783	0.689368
29	17466	AT1G12920	AT1G12920	ERF1-2 / eukaryotic release factor 1-2	cytosol	29.2.5	protein.synthesis.release	29.2	176.687		107.843	160.684	127.812	104.307	127.689	131.615	163.92	137.57	24.9429	209.734	144.783	113.823	131.971	132.316	114.276	74.6072		267.568	148.635	57.347	180.969	251.972	94.7419	88.1392	145.581	140.82	110.344	167.436	219.943	155.55	52.5282	1.08043	0.646895	1.1307	0.419537
29	21340	AT1G13020	AT1G13020	EIF4B2 / eukaryotic initiation factor 4B2	#N/A	29.2.3	protein.synthesis.initiation	29.2		89.8297	122.001		125.944	39.1707		126.01	139.728	107.114	33.941	97.4497	292.389	141.787	116.44		90.2132			106.965	140.874	69.7098	130.402	72.1345			48.7864					83.7743	34.3209	1.31518	0.353196	0.782105	0.421132
29	10397	AT1G13060	AT1G13060	PBE1 / 20S proteasome beta subunit E1	cytosol,nucleus	29.5.11.20	protein.degradation.ubiquitin.proteasom	29.5	482.344	462.247	495.899	412.663	393.868	368.893	302.776	333.983	375.392	403.118	62.6685	474.656	546.427	555.392	443.416	404.173	443.402	375.765	377.907	441.508	451.405	61.4305	748.557	698.137	671.103	593.031	586.352	612.996	457.506	634.74	600.735	622.573	77.5209	1.11978	0.139189	1.54439	1.2107e-05
26	19533	AT1G13090	AT1G13090	CYP71B28 / cytochrome P450, family 71, subfamily B, polypeptide 28	endoplasmic reticulum	26.10	misc.cytochrome P450	26.1	23.859	13.7774	38.197			52.6968				32.1325	14.7057	1159.57		69.6953				83.5514	145.665	34.9336	298.683	431.931	50.93	34.9401		10.9683	62.6142	27.5851		62.3901	52.8086	43.1766	17.9212	9.29535	0.312638	1.3437	0.368181
26	19509	AT1G13100	AT1G13100	CYP71B29 / cytochrome P450, family 71, subfamily B, polypeptide 29	#N/A	26.10	misc.cytochrome P450	26.1	54.7495	63.0542	67.1757	50.6684	65.7092	215.408	36.7202		28.0477	72.6916	55.491			85.6554				88.2076	821.149	304.915	324.982	299.968	53.4872			172.618		36.1074	462.353	17.0776		148.329	166.143	4.47069	0.0619842	2.04052	0.298555
26	20023	AT1G13110	AT1G13110	CYP71B7 / cytochrome P450, family 71 subfamily B, polypeptide 7	endoplasmic reticulum	26.10	misc.cytochrome P450	26.1	893.256	489.777	63.5343	195.775	341.185	59.5058	303.017	326.108	246.778	324.326	238.625	162.279		69.2884	373.93	172.081	201.424	181.699	1290.17	1525.82	497.087	535.032	164.949	139.243	138.214	234.74	214.201	92.1772	1971.22	218.866	141.45	368.34	568.403	1.53268	0.423654	1.13571	0.842506
29	14857	AT1G13270	AT1G13270	MAP1C, MAP1B / methionine aminopeptidase 1B	plastid	29.5.7	protein.degradation.metalloprotease	29.5																									125.949	106.496		77.7042				103.383	19.8183	#DIV/0!	#DIV/0!	#DIV/0!	#DIV/0!
29	22138	AT1G13320	AT1G13320	PP2AA3 / protein phosphatase 2A subunit A3	cytosol	29.4	protein.postranslational modification	29.4	57.5864	82.6141	22.9946	94.6469	94.1761	66.1464			168.362	83.7894	41.5305			67.8642	77.7942	97.4552	61.7821	117.769			84.5329	20.5547	72.8066	83.3316		99.3786	78.6663	106.765	342.211		222.495	143.665	93.9933	1.00887	0.973771	1.71459	0.179007
28	3907	AT1G13370	AT1G13370	Histone superfamily protein	nucleus	28.1.3.2.3	DNA.synthesis/chromatin structure.histone.core.H3	28.1																											807.114		291.323	266.501		454.98	249.203	#DIV/0!	#DIV/0!	#DIV/0!	#DIV/0!
4.	13311	AT1G13440	AT1G13440	GAPC-2, GAPC2 / glyceraldehyde-3-phosphate dehydrogenase C2	cytosol	4.1.8	glycolysis.cytosolic branch.glyceraldehyde 3-phosphate dehydrogenase (GAP-DH)	4.1.	6753.66	10457.9	8493.63	10315.2	4442.11	6609.64	6972.97	5405.05	5995.92	7271.78	1967	4969.54	11431.1	5566.27	3934.52	4070.54	4870.87	5192.62	5056.21	6186.06	5697.53	2128.25	4799.88	4131.31	4638.05	4904.15	8994.4	3121.64	4742.6	4399.9	2519.7	4694.63	1704.81	0.783512	0.143967	0.645595	0.0128315
20	4860	AT1G13930	AT1G13930	Involved in response to salt stress. Knockout mutants are hypersensitive to salt stress.	plastid	20.2.3	stress.abiotic.drought/salt	20.2	6036.85	3310.78	3147.25	4436.57	3903.36	4089.46	5727.41	5183.42	5472.16	4589.7	998.94	5367.36	3938	3938.77	3745.19	3660.44	3840.07	4531.68	5114.64	4762.27	4322.05	601.462	5025.98	3602.36	3121.51	4151.29	3889.05	4300.79	4471.47	4901.39	4643.55	4234.15	583.444	0.941685	0.525398	0.922535	0.397547
35	6037	AT1G14060	AT1G14060	GCK domain-containing protein	#N/A	35.1	not assigned.no ontology	35.1	72.8135		67.9652			58.8325				66.5371	5.79635																								#DIV/0!		#DIV/0!
27	9171	AT1G14210	AT1G14210	Ribonuclease T2 family protein	extracellular	27.1.19	RNA.processing.ribonucleases	27.1		131.363		150.503	127.329	131.115				135.077	9.04846	114.713	224.18	167.603	127.689	112.861					149.409	42.2685	101.81		86.7393	138.886	120.397	133.255	102.06			113.858	18.5525	1.1061	0.575392	0.842909	0.0938473
29	7939	AT1G14320	AT1G14320	SAC52, RPL10, RPL10A / Ribosomal protein L16p/L10e family protein	cytosol	29.2.1.2.2.10	protein.synthesis.ribosomal protein.eukaryotic.60S subunit.L10	29.2	1391.99	1343.55	1277.71	894.354	1371.89	1371.25	1244.38	1699.88	1367.98	1329.22	195.954	1430.28	1403.05	1451.98	851.302	1315.13	849.607	1379.77	2014.5	1476.37	1352.44	329.701	1648.17	1669.16	1475.09	1211.31	1330.85	1660.53	1644.84	1094.3	1506.56	1471.2	201.953	1.01747	0.866175	1.10682	0.172771
29	26573	AT1G14610	AT1G14610	TWN2, VALRS / valyl-tRNA synthetase / valine--tRNA ligase (VALRS)	cytosol	29.1.9	protein.aa activation.valine-tRNA ligase	29.1	245.573	302.65	253.908	233.008	223.775	231.398		236.173	868.627	324.389	206.987	248.968	261.971	369.568	218.178	234.873	222.483	215.679	320.455	233.945	258.458	49.6603	240.593	312.577	262.2	244.04	230.302	1513.79	347.973	402.834	213.629	418.66	391.579	0.796753	0.398067	1.29061	0.575484
13	15143	AT1G14810	AT1G14810	semialdehyde dehydrogenase family protein	plastid	13.1.3.6.1.2	amino acid metabolism.synthesis.aspartate family.misc.homoserine.aspartate semialdehyde dehydrogenase	13.1	332.619	432.203	413.622	318.128	290.788	273.644	340.037	259.098	387.205	338.594	57.7687	249.752	447.218	426.514	211.959	319.441	262.332	351.531	361.696	396.754	336.355	77.2294	353.903	508.674	480.983	291.262	282.487	262.624	399.776	281.484	396.585	361.975	85.6631	0.993388	0.948466	1.06905	0.531191
26	22678	AT1G14830	AT1G14830	ADL1C, ADL5, DRP1C, DL1C / DYNAMIN-like 1C	plastid	26.17	misc.dynamin	26.1																76.9963	96.8343			416.957	196.929	155.794												#DIV/0!	#DIV/0!	#DIV/0!	#DIV/0!
35	4648	AT1G14870	AT1G14870	PCR2 / PLANT CADMIUM RESISTANCE 2	plasma membrane	35.1	not assigned.no ontology	35.1		227.704	166.31			129.875				174.63	40.3695																								#DIV/0!		#DIV/0!
29	2210	AT1G14980	AT1G14980	CPN10 / chaperonin 10	mitochondrion	29.6	protein.folding	29.6	1327.69	1565.47	1608.63	1146.44	1138.73	1090.77	1140.65	1159.26	1329.94	1278.62	183.133	1209.7	1487.26	1633.13	1111.93	1378.35	1200.41	1320.32	1334.59	1289.36	1329.45	148.899	832.632	890.077	1077.52	857.815	815.603	1019.37	995.973	1192.64	1132.77	979.377	129.796	1.03975	0.551005	0.765965	0.0016732
9.	1039	AT1G15120	AT1G15120	Ubiquinol-cytochrome C reductase hinge protein	mitochondrion	9.5	mitochondrial electron transport / ATP synthesis.cytochrome c reductase	9.5	509.404	705.589	729.74	441.913	423.463	387.943	478.144	452.002	451.673	508.874	116.11	475.889	529.569	707.917	352.448	501.842	379.536		560.556	525.191	504.119	103.161	336.762		375.396	378.764	203.104	392.338	362.98			341.557	64.2384	0.990654	0.934619	0.671202	0.0103444
34	27042	AT1G15210	AT1G15210	PDR7, ATPDR7 / pleiotropic drug resistance 7	plastid	34.16	transport.ABC transporters and multidrug resistance systems	34.1		504.409	43.9011	44.0897	85.8196	16.8312	36.2594	268.427	542.885	192.828	205.116		411.173	528.446	55.8106	302.175	520.879	578.384	207.609	57.7789	332.782	196.556		105.356		14.656	36.874	64.2807	124.6	128.226	438.19	130.312	131.972	1.7258	0.213464	0.675794	0.53128
33	871	AT1G15270	AT1G15270	Translation machinery associated TMA7	nucleus	33.3	development.squamosa promoter binding like (SPL)	33.3															571.07	630.899	589.16	610.631			600.44	22.4803				584.219	609.633	578.457		601.905		593.553	12.682	#DIV/0!	#DIV/0!	#DIV/0!	#DIV/0!
27	15536	AT1G15340	AT1G15340	MBD10 / methyl-CPG-binding domain 10	nucleus	27.3.59	RNA.regulation of transcription.Methyl binding domain proteins	27.3	149.41	126.41	126.432	272.146	92.5821	94.3769	301.053			166.059	78.7716	181.784	117.21	108.013	108.284	87.7607	106.444	113.611	360.105	135.386	146.511	79.5345	95.7721	93.457	58.1877		65.9259	87.449	165.778		217.577	112.021	53.808	0.882284	0.653898	0.674587	0.190505
30	13070	AT1G15470	AT1G15470	Transducin/WD40 repeat-like superfamily protein	#N/A	30.2.99	signalling.receptor kinases.misc	30.2		87.8686		115.579		115.615				106.354	13.0712																								#DIV/0!		#DIV/0!
34	22755	AT1G15500	AT1G15500	ATNTT2 / TLC ATP/ADP transporter	plastid	34.9	transport.metabolite transporters at the mitochondrial membrane	34.9	311.258	275.523	361.522	249.517	243.225	202.754	273.628	252.058	261.576	270.118	42.3914	205.437	342.404	376.893	172.659	190.055	179.537	277.314	356.783		262.635	80.6517	474.142	384.508	409.857	286.679	300.528	219.262	635.965	283.746	260.523	361.69	123.232	0.972298	0.822448	1.33901	0.0642664
34	24746	AT1G15690	AT1G15690	AVP1, ATAVP3, AVP-3, AtVHP1;1 / Inorganic H pyrophosphatase family protein	vacuole	34.30	transport.H+ transporting pyrophosphatase	34.3	660.316	618.273	475.298	687.883	679.279	823.762	953.984	930.729	902.968	748.055	153.766	630.004	500.875	563.711	600.79	632.232	612.349	897.972	845.828	742.179	669.549	124.336	1394.4	764.452	693.521	896.373	899.225	840.723	929.869	904.49	876.309	911.04	185.394	0.895053	0.278048	1.21788	0.0736916
1.	9653	AT1G15820	AT1G15820	LHCB6, CP24 / light harvesting complex photosystem II subunit 6	plastid	1.1.1.1	PS.lightreaction.photosystem II.LHC-II	1.1.																								189.889			93.6803	106.454	129.657			129.92	36.9469	#DIV/0!	#DIV/0!	#DIV/0!	#DIV/0!
29	4260	AT1G15930	AT1G15930	Ribosomal protein L7Ae/L30e/S12e/Gadd45 family protein	cytosol	29.2.1.2.1.12	protein.synthesis.ribosomal protein.eukaryotic.40S subunit.S12	29.2	1144.7	1104.4	1112.45	948.583	1017.26	937.924	890.82	768.723	903.667	980.947	116.762	987.37	1170.74	1104.34	927.836	1009.91	1021.74	1056.76	712.233	844.233	981.685	130.492	1133.01	1234.05	1288.84	1059.79	1053.53	1004.46	960.858	1062.67	920.438	1079.74	113.982	1.00075	0.990645	1.10071	0.106126
16	13578	AT1G15950	AT1G15950	CCR1, IRX4, ATCCR1 / cinnamoyl coa reductase 1	cytosol	16.2.1.7	secondary metabolism.phenylpropanoids.lignin biosynthesis.CCR1	16.2	77.8569			85.829	115.72	105.623				96.2571	15.1148												122.202	115.26	151.209	155.155		86.5841	129.207			126.603	23.011		#DIV/0!	1.31526	0.0712323
20	23196	AT1G16030	AT1G16030	Hsp70b / heat shock protein 70B	cytosol	20.2.1	stress.abiotic.heat	20.2	68.0611		162.337	62.3793	19.5147		152.39	62.6266	63.9199	84.4612	48.6273	81.9803	305.863	538.551	40.0464	62.6603		135.549	124.659	181.451	183.845	155.035	58.6017	71.0258	440.054	450.241	184.704	185.404	56.3348	327.222	215.796	221.042	145.454	2.17668	0.153687	2.61709	0.0427064
35	8607	AT1G16210	AT1G16210	unknown protein; CONTAINS InterPro DOMAIN/s: Protein of unknown function DUF1014 (InterPro:IPR010422); Has 16107 Blast hits to 8386 proteins in 1107 species: Archae - 26; Bacteria - 3370; Metazoa - 4013; Fungi - 1516; Plants - 526; Viruses - 120; Other Eukaryotes - 6536 (source: NCBI BLink).	#N/A	35.2	not assigned.unknown	35.2		289.853	322.408	198.487	290.821	305.118	655.855			343.757	145.009				127.199			285.067	682.431	485.555	395.063	208.938	298.486		172.188				260.755	280.998	237.717	250.029	43.8929	1.14925	0.692629	0.727342	0.239321
4.	17000	AT1G16300	AT1G16300	GAPCP-2 / glyceraldehyde-3-phosphate dehydrogenase of plastid 2	plastid	4.2.8	glycolysis.plastid branch.glyceraldehyde 3-phosphate dehydrogenase (GAP-DH)	4.2.	40.4924	81.4828		810.653	64.9685	52.9263	73.1198	36.7924	82.4042	155.355	248.211	44.652	223.663	48.3549					149.011	27.3394	98.604	75.7562	62.1488			54.8684		62.2856	160.841	24.1819	85.7766	75.017	42.4251	0.634701	0.656448	0.482875	0.481701
10	11102	AT1G16340	AT1G16340	ATKDSA2, ATKSDA / Aldolase superfamily protein	#N/A	10.1.12.2	cell wall.precursor synthesis.KDO pathway.KDO-8-Phosphate Synthase	10.1																							1059.71		61.7216	127.931	62.5401	69.2626		87.8319	46.0953	216.442	345.126	#DIV/0!	#DIV/0!	#DIV/0!	#DIV/0!
23	19976	AT1G16350	AT1G16350	Aldolase-type TIM barrel family protein	peroxisome	23.1.2.30	nucleotide metabolism.synthesis.purine.IMP dehydrogenase	23.1	195.842	301.72	280.85	225.65	292.511	389.687	234.464	92.1265		251.606	81.8666	307.165	493.05	287.756	570.008	284.399	294.427	243.767	128.191		326.095	131.283	160.429	639.676	357.596		277.482	198.643	223.718			309.591	160.325	1.29605	0.223473	1.23046	0.430503
13	12367	AT1G16460	AT1G16460	ATRDH2, ATMST2, MST2, ST2, STR2, RDH2 / rhodanese homologue 2	cytosol	13.2.5.3	amino acid metabolism.degradation.serine-glycine-cysteine group.cysteine	13.2														36.5996	41.645	144.726	83.9139	110.189			83.4147	41.0184		105.947		58.7866	89.8619	81.187				83.9457	17.027	#DIV/0!	#DIV/0!	#DIV/0!	#DIV/0!
35	4686	AT1G16850	AT1G16850	unknown protein; FUNCTIONS IN: molecular_function unknown; INVOLVED IN: response to salt stress; LOCATED IN: endomembrane system; EXPRESSED IN: leaf apex, leaf whorl, male gametophyte, flower, leaf; EXPRESSED DURING: LP.06 six leaves visible, LP.04 four leaves visible, LP.10 ten leaves visible, petal differentiation and expansion stage, LP.08 eight leaves visible; BEST Arabidopsis thaliana protei…	endoplasmic reticulum	35.2	not assigned.unknown	35.2	89.1559	92.6203	100.203	42.1843		50.0191				74.8366	23.8615																								#DIV/0!		#DIV/0!
29	3235	AT1G16890	AT1G16890	UBC36, UBC13B / ubiquitin-conjugating enzyme 36	cytosol	29.5.11.3	protein.degradation.ubiquitin.E2	29.5	318.605	178.427		304.623	303.541	244.939	283.785	489.046	281.818	300.598	82.5535	284.129	199.152	159.962	283.639	262.278	279.56	274.975	310.56	266.902	257.906	44.7555	376.011	284.658	237.163	277.786	351.465	314.265	268.153	365.719	280.563	306.198	45.5489	0.857977	0.225753	1.01863	0.87116
26	7856	AT1G17170	AT1G17170	ATGSTU24, GST, GSTU24 / glutathione S-transferase TAU 24	#N/A	26.9	misc.glutathione S transferases	26.9																									69.9673				286.296		15.4506	123.905	116.965	#DIV/0!	#DIV/0!	#DIV/0!	#DIV/0!
34	25956	AT1G17260	AT1G17260	AHA10 / autoinhibited H(+)-ATPase isoform 10	cytosol,vacuole	34.1	transport.p- and v-ATPases	34.1		256.089	401.756	62.9635	139.662	337.082	213.37	77.6772	187.545	209.518	111.599	199.066	251.128	44.6927	282.25	285.979	18.0855	44.6777	97.8511	89.6332	145.929	102.422	96.1681	389.811	69.2568	158.233	112.945	210.279	105.586	147.55	157.699	160.836	90.0505	0.6965	0.267921	0.76765	0.365135
13	21221	AT1G17290	AT1G17290	AlaAT1 / alanine aminotransferas	mitochondrion	13.1.1.3.1	amino acid metabolism.synthesis.central amino acid metabolism.alanine.alanine aminotransferase	13.1	2507.86	2462.21	2649.16	2244.82	2049.74	2053.09	2121.64	1787.7	1842.81	2191	281.748	2274.71	2347.29	2541.63	2076.92	2137.27	2282.61	1945.22	1971.03	2222.77	2199.94	178.808	1932.63	2047.92	2241.61	1846.61	1875.25	1758.89	1599.45	1509.93	1895.74	1856.45	207.753	1.00408	0.940568	0.847305	0.0156709
31	27100	AT1G17580	AT1G17580	MYA1, ATMYA1, XI-1 / myosin 1	cytosol	31.1	cell.organisation	31.1		44.5503		117.415			96.7786			86.248	30.6647				24.3056		149.65	73.481		84.3276	82.9411	44.6644					278.693		54.4289		70.2547	134.459	102.193	0.961659	0.929396	1.55898	0.557566
13	22857	AT1G17745	AT1G17745	PGDH / D-3-phosphoglycerate dehydrogenase	plastid	13.1.5.1.1	amino acid metabolism.synthesis.serine-glycine-cysteine group.serine.phosphoglycerate dehydrogenase	13.1		46.9638	47.0841	78.8608		27.3124	71.5773		65.6965	56.2492	17.5264		79.6348		15.6942	49.7892		125.565	68.0256	49.5812	64.715	33.6431	251.284	23.743		192.561	15.9532	28.2655	41.8234	36.2349	56.7283	80.8242	83.5618	1.15051	0.628557	1.4369	0.524075
20	6814	AT1G17860	AT1G17860	Kunitz family trypsin and protease inhibitor protein	extracellular	20.1.7.6.1	stress.biotic.PR-proteins.proteinase inhibitors.trypsin inhibitor	20.1		147.906	115.406	95.5927	112.193	94.6829	124.744	129.559	133.056	119.143	17.2334	147.221	164.637	145.856	125.985	115.495	98.275	134.899	139.162	150.803	135.815	18.9066	101.481		68.808	110.171	104.369	99.4771	128.201		111.475	103.426	16.6595	1.13994	0.0958661	0.868087	0.119594
27	5341	AT1G17880	AT1G17880	BTF3, ATBTF3 / basic transcription factor 3	nucleus	27.3.50	RNA.regulation of transcription.General Transcription	27.3	548.95	391.424	413.088	383.191	452.284	393.941	30.9307	147.945	193.139	328.321	156.978	676.524	402.076	338.824	500.067	484.988	450.437	219.209		310.741	422.858	130.607	123.159	165.185	171.553	418.244	479.486	411.367	616.741	462.036	380.906	358.742	158.681	1.28794	0.227299	1.09265	0.704959
10	12836	AT1G17890	AT1G17890	GER2 / NAD(P)-binding Rossmann-fold superfamily protein	#N/A	10.1.8	cell wall.precursor synthesis.GER	10.1	155.568	244.624	167.074	222.841	205.307	179.298	80.9927			179.386	49.5932	75.6468	174.705	143.505	213.301	207.6	231.005		79.6049		160.767	58.8114	258.379	190.332	224.355	181.688	174.126	176.547	98.5484	138.746		180.34	45.5549	0.896204	0.564285	1.00532	0.971724
30	20891	AT1G18070	AT1G18070	Translation elongation factor EF1A/initiation factor IF2gamma family protein	cytosol	30.5	signalling.G-proteins	30.5	313.246	234.618	239.979	212.368	207.69	293.994	252.874	222.558	278.038	250.596	34.9971	199.551	208.508	224.187	202.636	241.523	211.616	244.98	241.926	241.685	224.068	17.7289	276.081	292.714	345.05	201.781	307.127	204.017	212.253	184.605	229.65	250.364	53.0791	0.89414	0.0738752	0.999074	0.99189
33	12807	AT1G18080	AT1G18080	ATARCA, RACK1A_AT, RACK1A / Transducin/WD40 repeat-like superfamily protein	cytosol	33.99	development.unspecified	33.9	1547.34	1342.04	1474.48	1550.18	1505.34	1480.38	905.144	955.652	1002.33	1306.99	256.761	1569.15	1491.91	1701.74	1544.41	1791.37	1590.39	977.993	1007.38	896.082	1396.72	320.497	1716.82	1614.58	1806.77	1777.81	1772.1	1947.44	1030.29	1067.16	1069.73	1533.63	347.786	1.06865	0.545268	1.17341	0.157529
30	8396	AT1G18200	AT1G18200	AtRABA6b, RABA6b / RAB GTPase homolog A6B	#N/A	30.5	signalling.G-proteins	30.5																									28.7947			30.8718			20.482	26.7162	4.48902	#DIV/0!	#DIV/0!	#DIV/0!	#DIV/0!
30	5593	AT1G18210	AT1G18210	Calcium-binding EF-hand family protein	plasma membrane	30.3	signalling.calcium	30.3	904.119	812.992	880.644	601.915	573.59	617.489	509.876	490.365	523.928	657.213	154.233	724.409	852.139	823.955	615.294	623.048	635.385	497.54	471.571	458.215	633.506	136.714	498.114	599.1	618.562	477.139	441.735	450.23	406.724	462.173	428.541	486.924	69.9006	0.963928	0.749141	0.740892	0.0117165
35	26990	AT1G18270	AT1G18270	ketose-bisphosphate aldolase class-II family protein	plasma membrane,peroxisome	35.1	not assigned.no ontology	35.1	212.645	1187.07		136.72	146.57	135.598	214.712	190.033		317.621	356.36	326.557	146.076	229.59	211.527	169.3	194.558	286.128		165.68	216.177	58.5314	134.856		160.839	205.916		137.96			176.314	163.177	26.2396	0.680613	0.473469	0.513748	0.397991
31	26652	AT1G18410	AT1G18410	P-loop containing nucleoside triphosphate hydrolases superfamily protein	#N/A	31.1	cell.organisation	31.1																	59.8202	170.481		275.412	168.571	88.0253												#DIV/0!	#DIV/0!	#DIV/0!	#DIV/0!
31	17726	AT1G18450	AT1G18450	ATARP4, ARP4 / actin-related protein 4	nucleus	31.1	cell.organisation	31.1															35.8108	27.1248		212.777			91.9041	85.5433												#DIV/0!	#DIV/0!	#DIV/0!	#DIV/0!
13	22984	AT1G18500	AT1G18500	MAML-4, IPMS1 / methylthioalkylmalate synthase-like 4	plastid	13.1.4.4.1	amino acid metabolism.synthesis.branched chain group.leucine specific.2-isopropylmalate synthase	13.1	171.329	237.736	101.044	97.9015	85.6103	193.528	184.242	201.185		159.072	52.96	160.841	143.446	63.9081	134.282	137.682	159.751	141.461	94.4591		129.479	31.3346	66.7518	109.44	72.3793	133.598	93.9645	70.2544	169.019	134.541	95.3976	105.038	32.9258	0.813963	0.223968	0.660321	0.0298112
29	8556	AT1G18540	AT1G18540	Ribosomal protein L6 family protein	cytosol	29.2.1.2.2.6	protein.synthesis.ribosomal protein.eukaryotic.60S subunit.L6	29.2	1991.84	1777.89	1789.32	1779.11	1603.97	2413.66	2454.22	2066.35	2530.73	2045.23	323.954	1948.43	1839.92	1749.98	1850.4	1995.09	1743.25	2322.44	2260.19	2335.91	2005.07	226.91	1946.33	1867.92	1568	1744.89	2586.2	1963.24	1927.42	1950.88	1712.54	1918.6	268.265	0.980361	0.777621	0.938084	0.40703
16	13683	AT1G18590	AT1G18590	SOT17, ATSOT17, ATST5C / sulfotransferase 17	cytosol	16.5.1.1.1.9	secondary metabolism.sulfur-containing.glucosinolates.synthesis.aliphatic.sulfotransferase	16.5	126.278	428.507	267.71	54.7714	94.7397	81.4781	64.1652	19.5308	84.3887	135.73	122.775	69.7244	75.6034	112.06	49.883	66.1332	465.289	41.9923		144.603	128.161	131.226	426.446		67.6862	47.5201	242.783	32.7054	46.7005	61.3427		132.169	137.515	0.944236	0.909681	0.973766	0.959995
28	9574	AT1G18800	AT1G18800	NRP2 / NAP1-related protein 2	#N/A	28.1	DNA.synthesis/chromatin structure	28.1	112.19				29.6585	93.4435				78.4308	35.3263				56.6274	125.617		227.33			136.525	70.1145												1.7407	0.354423		#DIV/0!
35	6623	AT1G19130	AT1G19130	CONTAINS InterPro DOMAIN/s: Protein of unknown function DUF985 (InterPro:IPR009327), RmlC-like jelly roll fold (InterPro:IPR014710); Has 1465 Blast hits to 1465 proteins in 584 species: Archae - 10; Bacteria - 1038; Metazoa - 19; Fungi - 43; Plants - 51; Viruses - 0; Other Eukaryotes - 304 (source: NCBI BLink).	cytosol	35.2	not assigned.unknown	35.2			90.8324		89.8449	230.724			114.818	131.555	58.1223				251.667	93.9823	101.202	83.01			132.465	69.1253	78.3335	54.0639	136.12	96.8433	244.674	81.1408				115.196	62.9746	1.00692	0.986633	0.875649	0.720187
35	12014	AT1G19140	AT1G19140	FUNCTIONS IN: molecular_function unknown; INVOLVED IN: ubiquinone biosynthetic process; LOCATED IN: mitochondrion; EXPRESSED IN: 24 plant structures; EXPRESSED DURING: 15 growth stages; CONTAINS InterPro DOMAIN/s: COQ9 (InterPro:IPR013718), Ubiquinone biosynthesis protein COQ9 (InterPro:IPR012762); Has 748 Blast hits to 748 proteins in 260 species: Archae - 0; Bacteria - 218; Metazoa - 126; Fungi…	mitochondrion	35.2	not assigned.unknown	35.2																							68.2696					73.8525	83.9769	146.533		93.1581	31.3263	#DIV/0!	#DIV/0!	#DIV/0!	#DIV/0!
35	3075	AT1G19530	AT1G19530	unknown protein; FUNCTIONS IN: molecular_function unknown; INVOLVED IN: N-terminal protein myristoylation, anaerobic respiration; LOCATED IN: cellular_component unknown; EXPRESSED IN: leaf apex, inflorescence meristem, hypocotyl, root, flower; EXPRESSED DURING: petal differentiation and expansion stage; Has 47 Blast hits to 47 proteins in 13 species: Archae - 0; Bacteria - 0; Metazoa - 0; Fungi -…	#N/A	35.2	not assigned.unknown	35.2	540.367	371.613	430.964	238.265	292.431	256.767	297.688	177.465	273.937	319.944	104.304	383.708	447.434	243.267	352.868		413.944	246.258	291.846	186.028	320.669	86.7952	462.626	314.35	205.545		191.377	169.662	200.488	310.554	211.106	258.214	92.4048	1.00227	0.988597	0.807059	0.246191
21	4720	AT1G19550	AT1G19550	Glutathione S-transferase family protein	#N/A	21.2.1	redox.ascorbate and glutathione.ascorbate	21.2	44.7356		35.5741			280.866				120.392	113.534																								#DIV/0!		#DIV/0!
21	7585	AT1G19570	AT1G19570	DHAR1, ATDHAR1, DHAR5 / dehydroascorbate reductase	cytosol	21.2.1	redox.ascorbate and glutathione.ascorbate	21.2	1217.7	1258.19	1257.7	1150.26	1185	1115.6	1111.22	1361.92	1356.53	1223.79	88.4177	1022.38	1213.75	1220.58	1021.71	1079.99	1016.76	1055.96	1177.46	1137.52	1105.12	78.9338	1262.15	1439.07	1433.3	1158.7	1136.36	1181.69	1362.66	1311.8	1233.5	1279.91	107.569	0.903032	0.0120243	1.04586	0.271068
9.	10429	AT1G19580	AT1G19580	GAMMA CA1 / gamma carbonic anhydrase 1	mitochondrion	9.1.1.5	mitochondrial electron transport / ATP synthesis.NADH-DH.complex I.carbonic anhydrase	9.1.													28.7151		18.9964					122.403	56.7048	46.6247												#DIV/0!	#DIV/0!	#DIV/0!	#DIV/0!
20	12626	AT1G19670	AT1G19670	ATCLH1, CORI1, ATHCOR1, CLH1 / chlorophyllase 1	plastid	20.1	stress.biotic	20.1																							60.9609	82.1121						150.435		97.8359	38.1821	#DIV/0!	#DIV/0!	#DIV/0!	#DIV/0!
30	24975	AT1G19870	AT1G19870	iqd32 / IQ-domain 32	plastid	30.3	signalling.calcium	30.3		79.5469	114.336	75.4533						89.7788	17.445		40.2917		71.3065				54.0836	119.116	71.1993	29.7667		268.232			75.0456		67.0945			136.791	92.9995	0.793053	0.452256	1.52364	0.52102
14	18996	AT1G19920	AT1G19920	APS2, ASA1 / Pseudouridine synthase/archaeosine transglycosylase-like family protein	plastid	14.1	S-assimilation.ATPS	14.1	72.9105	98.5034		91.6844	71.57	99.3803	63.3639	18.658	95.5208	76.4489	25.3856	44.1849	71.3565	28.2353	56.7091	86.806	53.7049	341.807	173.222	59.2353	101.696	93.5387	83.316	95.1754	75.1466	105.303	66.0248	98.2662	142.098	52.5231	83.1825	89.0039	24.3257	1.33024	0.497851	1.16423	0.34384
31	18030	AT1G20010	AT1G20010	TUB5 / tubulin beta-5 chain	cytosol	31.1	cell.organisation	31.1	839.137	1105.18	1147.46	847.107	1145.97	903.71	999.979	938.623	982.821	990	113.433	612.76	704.942	1131.79	569.658	886.742	862.083	1054.61	1047.17	803.661	852.602	188.457	876.996	1476.48	1442.3	1112.46	919.256	648.919	880.602	1089.93	916.205	1040.35	257.105	0.861214	0.0963342	1.05086	0.61923
1.	14842	AT1G20020	AT1G20020	ATLFNR2, FNR2 / ferredoxin-NADP(+)-oxidoreductase 2	plastid	1.1.5.3	PS.lightreaction.other electron carrier (ox/red).ferredoxin reductase	1.1.	127.224	108.811	192.615						91.9298	130.145	38.1658		109.147	67.5477			105.172		80.2365		90.5259	17.2854		126.032		199.422	51.8387	84.0585	78.3195			107.934	51.5582	0.695578	0.152568	0.829338	0.546503
31	26067	AT1G20060	AT1G20060	ATP binding microtubule motor family protein	#N/A	31.1	cell.organisation	31.1													352.212			136.661			166.625		218.5	95.3373												#DIV/0!	#DIV/0!	#DIV/0!	#DIV/0!
29	19471	AT1G20200	AT1G20200	EMB2719, HAP15 / PAM domain (PCI/PINT associated module) protein	cytosol,nucleus	29.5.11.20	protein.degradation.ubiquitin.proteasom	29.5	74.8987	198.113	282.607	244.135	226.689	218.958	207.74	227.911	319.24	222.255	63.3308	202.503	246.751	311.515	221.259	305.516	212.045	243.832	256.827	222.169	246.935	36.7786	141.934	322.369		195.666	259.082	213.208	124.9	180.005	218.119	206.91	59.1776	1.11105	0.354673	0.930961	0.63606
26	10961	AT1G20270	AT1G20270	2-oxoglutarate (2OG) and Fe(II)-dependent oxygenase superfamily protein	plasma membrane	26.7	misc.oxidases - copper, flavone etc	26.7																								101.365	111.42	112.394	54.6314					94.9528	23.6765	#DIV/0!	#DIV/0!	#DIV/0!	#DIV/0!
17	14444	AT1G20330	AT1G20330	SMT2, CVP1, FRL1 / sterol methyltransferase 2	endoplasmic reticulum	17.3.1.2.2	hormone metabolism.brassinosteroid.synthesis-degradation.sterols.SMT2	17.3			61.4462	82.4075	55.3078	110.672	94.2745		175.033	96.5236	39.7858		87.18		78.4126		52.5554				72.716	14.6982	111.726	146.819	123.724	133.788	84.9067				123.249	120.702	19.2822	0.753349	0.405838	1.25049	0.249426
1.	5461	AT1G20340	AT1G20340	DRT112, PETE2 / Cupredoxin superfamily protein	plastid	1.1.5.1	PS.lightreaction.other electron carrier (ox/red).plastocyanin	1.1.		1564.26	1658.08					1151.43	1180.99	1388.69	225.184	893.619	1247.49	1339.18	716.659	664.674		1068.43		495.563	917.944	290.896	1179.67	1162.45	1121.95	753.393	1137.34	1092.45	802.778	1063.58		1039.2	155.085	0.661015	0.032409	0.748332	0.016649
20	10023	AT1G20440	AT1G20440	COR47, RD17, AtCOR47 / cold-regulated 47	nucleus	20.2.99	stress.abiotic.unspecified	20.2	2780.15	2183.87	2187.74	2337.02	2300.79	2222.77	1708.44	1817.74	2194.94	2192.61	289.391	2251.99	1929.67	2007.49	2584.45	2156.28	2166.04	1928.14	1948.69	1767.51	2082.25	226.824	2602.16	2108.1	2185.59	2107.73	2373.28	2067.7	2020.5	2190.93	1805.44	2162.38	211.26	0.949669	0.408454	0.986216	0.814454
20	9768	AT1G20450	AT1G20450	LTI29, LTI45, ERD10 / Dehydrin family protein	cytosol	20.2.99	stress.abiotic.unspecified	20.2	957.365	1857.06	788.513	1325.07	1414.41	1414.47	1231.2	1187.38	2689.95	1429.49	528.584	1222.25	728.872	614.463	1232.13	1186.78	1286.2	1009.87	1002.68	941.544	1024.98	221.142	1721.32	956.798	820.031	1300.11	1463.67	1392.45	974.334	1270.47	1229.21	1236.49	265.967	0.717021	0.0631465	0.864984	0.369944
21	19598	AT1G20620	AT1G20620	CAT3, SEN2, ATCAT3 / catalase 3	peroxisome	21.6	redox.dismutases and catalases	21.6	3031.25	2995.3	2854.61	2755.78	2511.13	2514.13	3504.54	3639.83	3779.57	3065.13	446.013	3392.08	3196.34	3373	2324.21	2546.28	2609.88	4210.99	4091.76	3838.91	3287.05	646.939	3048.34	3035.76	2838.99	2320.63	2540.65	2459.07	3777.22	3443.01	3577.05	3004.52	486.235	1.0724	0.436102	0.980228	0.798338
21	19602	AT1G20630	AT1G20630	CAT1 / catalase 1	peroxisome	21.6	redox.dismutases and catalases	21.6	77.4689	207.516	362.795	134.731	107.299	322.531	180.816	2108.45	16.9344	390.95	616.204	196.973	196.414	25.3869	100.758	119.576	114.506	110.254	185.363	178.288	136.391	54.2248		71.5062	138.757	142.818	135.794	102.095	133.694	135.088	140.88	125.079	23.5556	0.348871	0.261509	0.319936	0.269913
4.	22695	AT1G20950	AT1G20950	Phosphofructokinase family protein	cytosol	4.1.5	glycolysis.cytosolic branch.pyrophosphate-fructose-6-P phosphotransferase	4.1.	334.753	450.732	495.95	365.973	374.644	328.988	454.044	378.009	368.021	394.568	54.8151	433.106	440.406	421.563	342.378	512.146	376.271	378.017	405.299	215.76	391.661	77.0881	444.33	434.1	477.748	352.597	387.066	348.354	412.486	390.568	423.281	407.837	40.1227	0.992631	0.931799	1.03363	0.588259
28	27270	AT1G20960	AT1G20960	emb1507 / U5 small nuclear ribonucleoprotein helicase, putative	nucleus	28.1	DNA.synthesis/chromatin structure	28.1					149.403		35.6184	75.1752	433.869	173.517	155.766				68.4944	74.1489			108.752	550.637	200.508	202.733						163.377	242.072	90.5795	419.932	228.99	122.569	1.15556	0.860931	1.3197	0.645035
26	15041	AT1G21130	AT1G21130	O-methyltransferase family protein	#N/A	26.6	misc.O-methyl transferases	26.6		113.186			105.318		210.425			142.976	47.8014		72.3698	100.53			87.4697	276.231		173.503	142.021	75.5672	65.6629	97.4111	44.5569	76.3846					136.176	84.0384	31.152	0.993316	0.986962	0.587778	0.11747
35	13215	AT1G21440	AT1G21440	Phosphoenolpyruvate carboxylase family protein	plastid	35.1	not assigned.no ontology	35.1	86.1493	148.434		84.1878		110.611				107.346	25.906			138.938		78.6258		115.495			111.02	24.8251		215.184	190.194			71.5345	114.2			147.778	57.6265	1.03423	0.87932	1.37666	0.310126
29	7169	AT1G21720	AT1G21720	PBC1 / proteasome beta subunit C1	cytosol,nucleus	29.5.11.20	protein.degradation.ubiquitin.proteasom	29.5														317.89	227.933	373.049		169.268			272.035	78.7598		434.618	482.03	402.029	572.981	539.374	181.595	165.341		396.853	151.174	#DIV/0!	#DIV/0!	#DIV/0!	#DIV/0!
21	19905	AT1G21750	AT1G21750	ATPDIL1-1, ATPDI5, PDI5, PDIL1-1 / PDI-like 1-1	endoplasmic reticulum	21.1.1	redox.thioredoxin.PDIL	21.1	1609.56	1668.02	1762.59	1387.74	1410.45	1493.54	1728.77	1514.04	1568.14	1571.43	125.215	1843.66	1596.1	1859.21	1586.69	1401.54	1572.74	1639.39	1647.56	1557.49	1633.82	134.251	1360.24	1449.38	1566.77	1336.26	1392.09	1302.97	1462.12	1505.65	1388.2	1418.19	79.968	1.0397	0.350713	0.902484	0.0100731
35	22925	AT1G21810	AT1G21810	Plant protein of unknown function (DUF869)	#N/A	35.2	not assigned.unknown	35.2																211.979			246.207	103.885	187.357	60.6548												#DIV/0!	#DIV/0!	#DIV/0!	#DIV/0!
26	21385	AT1G21850	AT1G21850	sks8 / SKU5 similar 8	#N/A	26.7	misc.oxidases - copper, flavone etc	26.7																							47.5974		37.62	29.5153	25.6413	38.3332				35.7414	7.63658	#DIV/0!	#DIV/0!	#DIV/0!	#DIV/0!
26	21074	AT1G21860	AT1G21860	sks7 / SKU5 similar 7	#N/A	26.7	misc.oxidases - copper, flavone etc	26.7	39.1345		23.4784		81.4401		20.3333	72.7896		47.4352	25.2052	803.848			20.2799		17.9936		556.439		349.64	341.884	16.6302				42.373		233.218	50.8229	94.9842	87.6056	77.0633	7.3709	0.12591	1.84685	0.350766
35	27244	AT1G22060	AT1G22060	LOCATED IN: vacuole; EXPRESSED IN: 23 plant structures; EXPRESSED DURING: 13 growth stages; BEST Arabidopsis thaliana protein match is: FBD, F-box and Leucine Rich Repeat domains containing protein (TAIR:AT1G22000.1); Has 84739 Blast hits to 38714 proteins in 2257 species: Archae - 1436; Bacteria - 11314; Metazoa - 40747; Fungi - 7706; Plants - 4675; Viruses - 308; Other Eukaryotes - 18553 (sourc…	#N/A	35.2	not assigned.unknown	35.2																1340.14		279.782		178.164	599.364	525.452												#DIV/0!	#DIV/0!	#DIV/0!	#DIV/0!
35	3399	AT1G22270	AT1G22270	Trm112p-like protein	cytosol	35.2	not assigned.unknown	35.2																									99.7343		94.6813	183.916				126.111	40.9268	#DIV/0!	#DIV/0!	#DIV/0!	#DIV/0!
30	6835	AT1G22290	AT1G22290	14-3-3 family protein	#N/A	30.7	signalling.14-3-3 proteins	30.7																										15.239			46.1603	13.6924		25.0306	14.9543	#DIV/0!	#DIV/0!	#DIV/0!	#DIV/0!
30	9464	AT1G22300	AT1G22300	GRF10, 14-3-3EPSILON, GF14 EPSILON / general regulatory factor 10	cytosol	30.7	signalling.14-3-3 proteins	30.7	2094.64	1503.72	1734.02	2568.4	2388.3	2525.67	1804.12	1678.33	1742.73	2004.44	377.716	1818.42	1469	2036.47	2424.47	2520.62	1928.12	1612.73	1645.11	1566.56	1891.28	354.347	1719.21	1774.63	1891.7	2518.1	1776.57	1878.38	1598.32	1634.56	1572.71	1818.24	269.701	0.943545	0.545275	0.907109	0.273218
26	19214	AT1G22360	AT1G22360	AtUGT85A2, UGT85A2 / UDP-glucosyl transferase 85A2	plasma membrane	26.2	misc.UDP glucosyl and glucoronyl transferases	26.2			96.5874	101.42	99.6184	91.8369	123.923	156.072		111.576	22.3337	101.112		121.351		118.819		492.516	120.448	107.901	177.024	141.282	44.1657	94.5287				37.3183			126.812	75.7062	36.8596	1.58658	0.330355	0.678515	0.125228
13	20722	AT1G22410	AT1G22410	Class-II DAHP synthetase family protein	plastid	13.1.6.1.1	amino acid metabolism.synthesis.aromatic aa.chorismate.3-deoxy-D-arabino-heptulosonate 7-phosphate synthase	13.1	335.82	435.924	403.131	287.293	279.534	368.969	370.087	393.622	329.919	356.033	49.4936	282.13	241.297	637.657	349.403	418.378	264.769	359.436	352.83	358.949	362.761	110.464	330.047	584.448	473.56	318.283	407.95	441.35	335.413	401.073	269.089	395.69	90.6272	1.0189	0.877051	1.11139	0.293465
9.	6617	AT1G22450	AT1G22450	COX6B, ATCOX6B2 / cytochrome C oxidase 6B	mitochondrion	9.7	mitochondrial electron transport / ATP synthesis.cytochrome c oxidase	9.7	562.916	765.174	641.633	520.634	500.539	665.29	211.366	304.483	271.045	493.676	181.254	757.533	729.949	905.225	543.719	524.441	462.193	337.887	117.103	221.004	511.006	244.264	366.293	585.353	599.135	454.945	392.652	466.929	182.18	524.502	124.588	410.731	156.511	1.0351	0.873989	0.831985	0.34184
34	23764	AT1G22530	AT1G22530	PATL2 / PATELLIN 2	plasma membrane	34.99	transport.misc	34.9	414.453	474.013	333.154	379.45	502.6	461.571	362.855	329.832	361.539	402.163	60.2179	321.065	281.955	266.845	377.979	388.915	372.792	367.492	335.683	680.259	376.998	114.611	416.53	361.19	325.885	309.66	347.721	307.726	419.299	436.26	397.996	369.141	46.9067	0.937427	0.590077	0.917889	0.238809
30	7134	AT1G22740	AT1G22740	RAB7, ATRABG3B, RAB75, RABG3B / RAB GTPase homolog G3B	vacuole	30.5	signalling.G-proteins	30.5	82.4395		389.966	124.967	182.62		19.8525	143	95.8232	148.381	109.377	34.1149						120.346	64.5869	105.924	81.2431	34.0467	74.6544	113.56		50.801	110.165	43.5573			146.752	89.915	36.7683	0.547529	0.307841	0.605973	0.274525
27	23428	AT1G22760	AT1G22760	PAB3 / poly(A) binding protein 3	#N/A	27.1	RNA.processing	27.1															20.2799	18.2862		63.9305		58.9024	40.3498	21.1533		130.892			91.2212		151.056	180.324		138.373	32.4038	#DIV/0!	#DIV/0!	#DIV/0!	#DIV/0!
29	4628	AT1G22780	AT1G22780	PFL, RPS18A, PFL1 / Ribosomal protein S13/S18 family	cytosol	29.2.1.2.1.18	protein.synthesis.ribosomal protein.eukaryotic.40S subunit.S18	29.2	3320.86	2318.07	2854.31	2868.09	2863.49	2795.39	2146.84	2417.57	2425.5	2667.79	344.963	3003.73	2643.34	2845.66	2852.69	2852.6	3066.05	2490.06	2842.9	2483.87	2786.77	194.573	2923.17	2637.23	3121.6	3113.61	3078.15	2662.76	2554.44	2564.16	2351.15	2778.48	269.336	1.0446	0.408042	1.04149	0.484721
9.	2925	AT1G22840	AT1G22840	CYTC-1, ATCYTC-A / CYTOCHROME C-1	mitochondrion	9.6	mitochondrial electron transport / ATP synthesis.cytochrome c	9.6	578.168		488.488	466.378	479.205	478.035	615.449		461.652	509.625	56.6172	317.104			279.497	391.286	471.358				364.811	73.4979	322.771			550.799	526.283	511.236	417.169	332.93	263.829	417.859	105.647	0.715842	0.00919131	0.819935	0.0852819
29	2189	AT1G23100	AT1G23100	GroES-like family protein	mitochondrion	29.4	protein.postranslational modification	29.4	172.371	162.136			98.8294	110.458		72.5763		123.274	38.0863	126.726	117.943		79.1127			94.8345		97.9765	103.319	17.0189		78.6569	94.4989		60.6618	58.8721				73.1724	14.5423	0.838119	0.366711	0.593574	0.0641299
20	5091	AT1G23130	AT1G23130	Polyketide cyclase/dehydrase and lipid transport superfamily protein	#N/A	20.2.99	stress.abiotic.unspecified	20.2	255.441			112.533	98.5879	99.9158	153.331		221.754	156.927	61.2986		151.681	194.505	110.781	177.826	186.756	219.815	259.19	201.716	187.784	41.378	148.715				133.051		183.951	124.112	131.487	144.263	21.4007	1.19663	0.318998	0.919299	0.699812
4.	22058	AT1G23190	AT1G23190	PGM3 / Phosphoglucomutase/phosphomannomutase family protein	cytosol	4.1.2	glycolysis.cytosolic branch.phosphoglucomutase (PGM)	4.1.	903.246	819.454	820.675	626.589	723.364	584.73	1101.91	993.317	1124.21	855.277	182.539	791.648	846.125	863.358	902.399	606.572	593.742	1047.14	1124.57	1069.4	871.662	179.331	830.19	814.007	971.97	763.141	667.007	582.943	1022.28	983.305	987.072	846.879	147.221	1.01916	0.858556	0.990182	0.920585
29	4378	AT1G23290	AT1G23290	RPL27A, RPL27AB / Ribosomal protein L18e/L15 superfamily protein	cytosol	29.2.1.2.2.527	protein.synthesis.ribosomal protein.eukaryotic.60S subunit.L27A	29.2	1457.14	1614.14	1355.89	1446.45	1527.69	1867.17	1564.8	1659.58	1644.78	1570.85	141.237	1818.74	1609.21	1662.97	1609.36	1665.18	2058.9	1738.94	1693.06	1631	1720.82	135.145	1508.63	1357.82	1616.33	1816.32	1795.41	1798.31	1648.57	1702.76	1511.48	1639.52	148.427	1.09547	0.0454128	1.04371	0.357255
13	19186	AT1G23310	AT1G23310	GGT1, AOAT1, GGAT1 / glutamate:glyoxylate aminotransferase	peroxisome	13.1.1.3.1	amino acid metabolism.synthesis.central amino acid metabolism.alanine.alanine aminotransferase	13.1	345.131	285.982	398.089	256.694	236.028	424.589	363.616	332.935	306.445	327.723	59.2556	353.76	404.038	447.854	241.422	235.993	244.323	471.617	420.739	448.624	363.152	92.1523	301.059	422.035	411.483	235.092	437.2	358.503	359.678	363.593	552.445	382.343	84.388	1.10811	0.373956	1.16667	0.153543
29	4899	AT1G23410	AT1G23410	Ribosomal protein S27a / Ubiquitin family protein	cytosol	29.2.1.2.1.27	protein.synthesis.ribosomal protein.eukaryotic.40S subunit.S27	29.2																								979.931			763.011	794.041		1196.72	713.779	889.497	178.075	#DIV/0!	#DIV/0!	#DIV/0!	#DIV/0!
8.	9684	AT1G23730	AT1G23730	ATBCA3, BCA3 / beta carbonic anhydrase 3	cytosol	8.3	TCA / org transformation.carbonic anhydrases	8.3			82.9384			11.0321	77.0262		40.2193	52.804	29.1465	165.623	114.86			9.29947				157.732	111.879	62.2945	420.869	698.562		25.3802		38.3101	24.1756	666.876		312.362	296.4	2.11876	0.187384	5.91551	0.157035
5.	20968	AT1G23800	AT1G23800	ALDH2B7, ALDH2B / aldehyde dehydrogenase 2B7	mitochondrion	5.10	fermentation.aldehyde dehydrogenase	5.10																										46.0829		68.6168	95.9822			70.2273	20.4031	#DIV/0!	#DIV/0!	#DIV/0!	#DIV/0!
22	15294	AT1G23820	AT1G23820	SPDS1 / spermidine synthase 1	cytosol	22.1.6	polyamine metabolism.synthesis.spermidine synthase	22.1	291.448	432.983	452.354	354.637	327.274	232.377	260.267	252.446	243.829	316.402	77.3487	329.883	458.493	460.129	311.503	317.63	352.162	330.091	282.652	390.762	359.256	60.241	329.238	477.817	443.756	331.271	331.31	297.37	283.43	257.302	1501.26	472.528	370.035	1.13544	0.234172	1.49345	0.259865
20	4827	AT1G24020	AT1G24020	MLP423 / MLP-like protein 423	#N/A	20.2.99	stress.abiotic.unspecified	20.2	2189.57	2218.77	2299.76	1753.98	1807.22	1659.05	2369.24	2952.68	2641.36	2210.18	400.734	1564.2	1425.58	1527.83	1223.32	1230.25	1349.56	1724.78	1638.23	2124	1534.19	264.759	2200.3	1760.96	2142.04	1962.65	1935.62	1769.08	2592.56	3028.08	2669.66	2228.99	416.45	0.694149	0.00107449	1.00851	0.927783
16	18434	AT1G24100	AT1G24100	UGT74B1 / UDP-glucosyl transferase 74B1	plasma membrane	16.5.1.1.4.3	secondary metabolism.sulfur-containing.glucosinolates.synthesis.shared.UDP-glycosyltransferase	16.5	227.703	279.168	274.051	156.456	169.466	150.44	199.868	180.645		204.725	47.4332	161.364	187.489	241.029	141.983	145.121	180.549	166.735	184.497	152.863	173.514	28.5658		177.491	154.5		128.923	122.207			129.435	142.511	20.6649	0.84755	0.138991	0.696112	0.0269589
8.	15947	AT1G24180	AT1G24180	IAR4 / Thiamin diphosphate-binding fold (THDP-binding) superfamily protein	mitochondrion	8.1.1.1	TCA / org transformation.TCA.pyruvate DH.E1	8.1.	627.898	751.975	752.557	562.123	539.81	535.353	511.599	506.599	623.871	601.309	90.356	617.356	704.339	790.86	530.674	538.448	561.219	674.518	686.384	641.227	638.336	81.1049	586.611	660.186	698.663	502.533	508.204	479.983	560.917	538.028	531.094	562.913	69.6049	1.06158	0.401136	0.936146	0.355178
7.	22399	AT1G24280	AT1G24280	G6PD3 / glucose-6-phosphate dehydrogenase 3	plastid	7.1.1	OPP.oxidative PP.G6PD	7.1.	99.1456	138.755	168.194	33.575	170.11	141.229	44.533	164.625	399.301	151.052	100.31	32.5268	38.9982	136.135	42.2635	27.9149	110.567	264.601	319.191	82.455	117.184	100.559	281.493	97.7067	351.893	151.969	132.21	134.466	64.4534	237.811	472.712	213.857	126.412	0.775785	0.509665	1.41579	0.287274
11	12412	AT1G24360	AT1G24360	NAD(P)-binding Rossmann-fold superfamily protein	plastid	11.1.4	lipid metabolism.FA synthesis and FA elongation.ACP oxoacyl reductase	11.1			119.047	125.468		110.856			95.0294	112.6	11.3899	104.68			146.487	71.6306	114.276				109.268	26.6831	133.355		180.883	167.859	143.591	198.193			174.817	166.45	22.0065	0.970411	0.848904	1.47824	0.0037773
31	27199	AT1G24460	AT1G24460	unknown protein; FUNCTIONS IN: molecular_function unknown; INVOLVED IN: biological_process unknown; LOCATED IN: cellular_component unknown; EXPRESSED IN: 23 plant structures; EXPRESSED DURING: 14 growth stages; BEST Arabidopsis thaliana protein match is: unknown protein (TAIR:AT4G31570.1); Has 181008 Blast hits to 85359 proteins in 3551 species: Archae - 3290; Bacteria - 48304; Metazoa - 70793; F…	nucleus	31.1	cell.organisation	31.1	2824.21						322.188	2115.17	643.697	1476.31	1030.8				2131.41	2521.13	1862.96	182.436			1674.48	892.654	2415.4			2688.31					1097.25	2066.99	694.699	1.13423	0.809659	1.4001	0.501255
29	20982	AT1G24510	AT1G24510	TCP-1/cpn60 chaperonin family protein	cytosol	29.4	protein.postranslational modification	29.4	313.052	325.152	273.057	300.241	338.045	299.457	341.44	323.044	338.764	316.917	21.4786	357.141	331.344	322.457	330.301	286.21	348.055	318.656	334.467	284.421	323.672	23.3446	354.728	323.995	367.543	642.666	443.465	299.169	491.736	269.644	316.21	389.906	111.223	1.02132	0.55539	1.23031	0.0871267
29	24979	AT1G25350	AT1G25350	OVA9 / glutamine-tRNA ligase, putative / glutaminyl-tRNA synthetase, putative / GlnRS, putative	cytosol	29.1.18	protein.aa activation.glutamine-tRNA ligase	29.1					86.8018	110.657	234.464			143.974	64.7229		116.348	92.912	113.162	124.366					111.697	11.5883	60.4				68.385				169.059	99.2813	49.4478	0.77581	0.446669	0.689576	0.481074
29	22144	AT1G25490	AT1G25490	RCN1, REGA, ATB BETA BETA, EER1 / ARM repeat superfamily protein	plasma membrane	29.4	protein.postranslational modification	29.4	127.224	129.427	139.139	139.279	130.549	127.901	200.949	143.523	133.585	141.286	21.7702	115.852	150.043	154.243	125.028	131.855	119.594	101.635			128.322	17.3654	151.437	135.492	189.503	155.847	141.935	128.654	248.584		220.784	171.53	40.8488	0.908237	0.248005	1.21406	0.0893653
29	22620	AT1G26230	AT1G26230	TCP-1/cpn60 chaperonin family protein	plastid	29.6	protein.folding	29.6				43.7142	106.011	20.9471	198.826			92.3744	68.8976					81.2428	160.992	202.555	194.252	42.1118	136.231	63.6561												1.47477	0.411555		#DIV/0!
26	13928	AT1G26320	AT1G26320	Zinc-binding dehydrogenase family protein	#N/A	26.7	misc.oxidases - copper, flavone etc	26.7																							19.8968	37.0465	100.146		208.949					91.5094	74.0965	#DIV/0!	#DIV/0!	#DIV/0!	#DIV/0!
21	3892	AT1G26340	AT1G26340	B5 #6, ATCB5-A, CB5-A / cytochrome B5 isoform A	plastid	21.2	redox.ascorbate and glutathione	21.2		66.5992		102.324	100.053	110.351	147.542		72.5761	99.9076	26.5845	116.674	96.1696		106.219	112.236	91.1634	179.924	151.631		122.002	29.8184	94.9142			58.6239	96.0035	66.1835			78.2081	78.7866	14.9815	1.22115	0.224317	0.788595	0.1868
35	22961	AT1G26460	AT1G26460	Tetratricopeptide repeat (TPR)-like superfamily protein	mitochondrion	35.1.5	not assigned.no ontology.pentatricopeptide (PPR) repeat-containing protein	35.1												45.7917		28.0771	68.156	44.5552					46.645	14.2529												#DIV/0!	#DIV/0!	#DIV/0!	#DIV/0!
30	10127	AT1G26480	AT1G26480	GRF12, GF14 IOTA / general regulatory factor 12	#N/A	30.7	signalling.14-3-3 proteins	30.7		44.0223				20.9624	47.4978	24.7869	22.4343	31.9408	11.4023												22.4376		40.0508		14.7175	41.2739			141.878	52.0715	46.0429		#DIV/0!	1.63025	0.420667
31	4160	AT1G26550	AT1G26550	FKBP-like peptidyl-prolyl cis-trans isomerase family protein	#N/A	31.3.1	cell.cycle.peptidylprolyl isomerase	31.3	250.762	199.999	241.685	205.678	202.795	320.083	414.419	316.081	429.692	286.799	83.7829	285.231	208.335	163.783	190.302	189.973	206.237	430.188	418.797	390.033	275.875	102.218		204.966	190.606	174.611	218.155	176.72	338.399	382.083	360.567	255.763	82.797	0.961911	0.818124	0.891785	0.482549
10	19183	AT1G26570	AT1G26570	UGD1, ATUGD1 / UDP-glucose dehydrogenase 1	extracellular	10.1.4	cell wall.precursor synthesis.UDP-Glc dehydrogenase (UGD)	10.1		103.783	65.5969	49.1524	193.376	130.304		146.859	123.379	116.064	45.2874	51.0228	239.12				24.3848	166.41	44.095	167.823	115.476	79.7593	171.021	126.069		146.885	188.819		216.245	193.227	101.854	163.446	37.4941	0.994929	0.988061	1.40823	0.0718529
29	5069	AT1G26630	AT1G26630	FBR12, ATELF5A-2, ELF5A-2 / Eukaryotic translation initiation factor 5A-1 (eIF-5A 1) protein	cytosol	29.2.3	protein.synthesis.initiation	29.2	2561.81	1304.18	1945.52	2011.1	2061.22	1981.58	1054.75	1379.55	1052.41	1705.79	494.899	2497.99	1663.86	2002.74	2029.47	2686.71	1464.02	1235.79	1184.67	1057.62	1758.1	550.848	2358.25	1535.07	2129.37	1998.97	1401.73	2018.59	1523.32	1159.62	1301.07	1714	395.152	1.03066	0.844162	1.00481	0.971203
20	22721	AT1G26850	AT1G26850	S-adenosyl-L-methionine-dependent methyltransferases superfamily protein	extracellular,plasma membrane	20.2.3	stress.abiotic.drought/salt	20.2													587.581	82.5357	62.6484	164.971					224.434	213.144	157.822	597.456	87.6929	580.084	362.191	68.663		81.7447		276.522	218.232	#DIV/0!	#DIV/0!	#DIV/0!	#DIV/0!
29	3223	AT1G26880	AT1G26880	Ribosomal protein L34e superfamily protein	cytosol,nucleus	29.2.1.2.2.34	protein.synthesis.ribosomal protein.eukaryotic.60S subunit.L34	29.2				471.426		395.44	815.156			560.674	182.6													48.5023		523.819			385.97			319.43	199.67		#DIV/0!	0.569725	0.275874
35	11894	AT1G27020	AT1G27020	unknown protein; BEST Arabidopsis thaliana protein match is: unknown protein (TAIR:AT1G27030.1); Has 514 Blast hits to 514 proteins in 175 species: Archae - 0; Bacteria - 311; Metazoa - 0; Fungi - 0; Plants - 65; Viruses - 0; Other Eukaryotes - 138 (source: NCBI BLink).	#N/A	35.2	not assigned.unknown	35.2		382.574		160.935	188.562	191.125	261.569	195.696		230.077	74.6667	225.932	462.567		192.566	173.53	512.25		215.796	237.295	288.562	127.955				92.6539	89.1699	84.7274	160.691		132.727	111.994	29.7982	1.2542	0.384295	0.486767	0.0148249
35	16993	AT1G27090	AT1G27090	glycine-rich protein	nucleus	35.1.40	not assigned.no ontology.glycine rich proteins	35.1	146.548	130.634	123.554	147.652	131.289	188.769		1172.7		291.593	360.263	208.687	145.041	140.001	162.695	125.996	120.284				150.451	29.4051	213.998	198.111	190.288	189.755	190.499	184.654				194.551	9.543	0.515962	0.397553	0.667201	0.556333
26	8303	AT1G27130	AT1G27130	ATGSTU13, GST12, GSTU13 / glutathione S-transferase tau 13	cytosol	26.9	misc.glutathione S transferases	26.9	222.247		123.707	239.044	229.153	283.131	283.044	199.439	163.013	217.847	51.62			181.574	272.846	211.929	230.652	111.25			201.65	54.0199	213.734	236.469	228.188	219.541	227.93	205.908	97.1677	184.924		201.733	42.2608	0.92565	0.628785	0.926029	0.533089
29	3321	AT1G27310	AT1G27310	NTF2A / nuclear transport factor 2A	cytosol,nucleus	29.3.1	protein.targeting.nucleus	29.3	730.099	341.343	578.531	730.666	728.533	713.626	492.347	417.866	242.79	552.867	177.377		659.951	575.58	672.657	618.078	707.329		640.465	538.194	630.322	53.9009	750.504	655.104	612.373	706.957	361.635	655.619	512.866		586.169	605.153	114.435	1.1401	0.314237	1.09457	0.513586
29	7477	AT1G27390	AT1G27390	TOM20-2 / translocase outer membrane 20-2	mitochondrion	29.3.2	protein.targeting.mitochondria	29.3	108.335	55.2102	113.954	108.611	119.97	144.824	108.858		103.761	107.941	23.2935	124.428	94.3803		132.975	127.921	115.533	117.444	103.676	117.93	116.786	11.841	134.774	139.428	169.122	99.582	132.532	113.177	99.7039	100.72	129.078	124.235	21.9439	1.08194	0.385611	1.15096	0.183488
29	5898	AT1G27400	AT1G27400	Ribosomal protein L22p/L17e family protein	cytosol,plastid,nucleus	29.2.1.2.2.17	protein.synthesis.ribosomal protein.eukaryotic.60S subunit.L17	29.2			844.841			956.025	1479.32			1093.4	276.641																								#DIV/0!		#DIV/0!
23	8952	AT1G27450	AT1G27450	APT1, ATAPT1 / adenine phosphoribosyl transferase 1	plastid	23.3.1.1	nucleotide metabolism.salvage.phosphoribosyltransferases.aprt	23.3	333.953	422.021	426.66	489.535	485.678	457.578	443.226	500.528	500.567	451.083	50.369	356.525	481.258	409.468	422.075	419.102	365.895	338.515	432.762	434.371	406.663	42.4701	494.946	542.099	559.121	492.039	494.488	438.686	467.936	463.918	404.581	484.202	45.1353	0.901527	0.0746483	1.07342	0.185052
11	6694	AT1G27950	AT1G27950	LTPG1 / glycosylphosphatidylinositol-anchored lipid protein transfer 1	extracellular,plasma membrane	11.6	lipid metabolism.lipid transfer proteins etc	11.6	626.055	726.129	1065.85	965.454	1069.8	948.864	873.091	913.933	822.189	890.151	139.198	684.334	1068.58	1070	752.633	853.642	829.161	830.446	776.025	752.457	846.365	128.583	638.283	934.478	958.245	1004.81	1060.26	902.732	899.436	994.31	1021.65	934.912	116.656	0.95081	0.52268	1.05028	0.495757
29	3509	AT1G27970	AT1G27970	NTF2B / nuclear transport factor 2B	nucleus	29.3.1	protein.targeting.nucleus	29.3	1280.04	1126.4	1230.45	1120.09	1132.87	1046.88	1202.01	1173.26	1260.56	1174.73	71.2797	1209.58	1170.76	1252.93	1241.88	1048.24	1111.72	1203.37	1309.33	1212.59	1195.6	73.2384	1145.62	1152.89	1299.65	986.017	974.827	923.709	1099.1	1126.68	1035.66	1082.68	108.848	1.01777	0.571538	0.921645	0.0626606
17	9714	AT1G28200	AT1G28200	FIP1 / FH interacting protein 1	#N/A	17.1.3	hormone metabolism.abscisic acid.induced-regulated-responsive-activated	17.1		89.4777	99.1593	108.319	199.607	110.275	257.121	302.951	178.738	168.206	75.0559	292.144	84.8733		100.735	155.622	133.833	154.932	155.069	164.515	155.215	58.3197	131.573	96.3209	78.7366	87.6376	118.296	116.891	138.481	153.82	244.017	129.53	46.5538	0.92277	0.723052	0.77007	0.243846
20	14338	AT1G28290	AT1G28290	AGP31 / arabinogalactan protein 31	extracellular	20.2.99	stress.abiotic.unspecified	20.2		330.255		457.351	450.915	404.208	305.941	508.014	441.467	414.022	67.2106	273.741	511.288		501.071	498.913	522.917	393.155	486.331	472.905	457.54	78.8687	517.731		392.094	626.668	598.103	538.832	564.638	545.39	454.211	529.708	71.0717	1.10511	0.307246	1.27942	0.0101813
29	16944	AT1G29150	AT1G29150	ATS9, RPN6 / non-ATPase subunit 9	cytosol,nucleus	29.5.11.20	protein.degradation.ubiquitin.proteasom	29.5	196.255	412.744	288.133	337.446	330.977	383.582	361.733	384.293	361.86	339.669	61.0492	266.361	236.231	344.43	371.456	421.867	554.92	392.7	398.796	337.414	369.353	87.292	132.382	528.943	251.804	309.795	344.038	366.679	296.26	295.222	257.23	309.15	100.237	1.08739	0.442114	0.910152	0.472689
35	3676	AT1G29250	AT1G29250	Alba DNA/RNA-binding protein	cytosol	35.2	not assigned.unknown	35.2					153.541	179.787		191.061	290.248	203.659	51.8121	102.662			290.955	285.502	279.284	236.599	221.294	219.922	233.745	60.43					85.4875	247.009			168.631	167.043	65.9505	1.14773	0.469082	0.820206	0.51797
35	25277	AT1G29350	AT1G29350	Kinase-related protein of unknown function (DUF1296)	nucleus	35.2	not assigned.unknown	35.2		94.4808	90.0175	118.11	140.274	169.704				122.517	29.6768		196.457	76.2285	111.983	147.113	109.555	216.956	223.96		154.608	54.1091		133.608	63.3857	149.339	195.9			193.576	177.083	152.149	45.6119	1.26192	0.2978	1.24185	0.287805
20	24745	AT1G29470	AT1G29470	S-adenosyl-L-methionine-dependent methyltransferases superfamily protein	golgi	20.2.3	stress.abiotic.drought/salt	20.2		121.382	60.6059	231.673	92.8719	92.8468				119.876	59.1161			52.718	67.8409		74.0741				64.8777	8.96686	155.034	149.202	224.729	100.843	117.74	163.516	95.442	116.568		140.384	39.6939	0.541207	0.215066	1.17108	0.505731
26	14645	AT1G29660	AT1G29660	GDSL-like Lipase/Acylhydrolase superfamily protein	extracellular	26.28	misc.GDSL-motif lipase	26.2	160.975	83.117	79.2969	93.6038	141.997	131.941			88.679	111.373	30.4239	109.762	71.3134		102.905	103.463	115.487				100.586	15.3412		89.4844		74.1611	108.546	93.9532		50.0184		83.2326	19.9011	0.903146	0.520608	0.747334	0.129475
26	14574	AT1G29670	AT1G29670	GDSL-like Lipase/Acylhydrolase superfamily protein	extracellular	26.28	misc.GDSL-motif lipase	26.2	733.251	740.611	798.088	889.236	830.196	923.082	878.62	748.416	807.523	816.558	65.3547	689.173	683.794	645.524	596.321	551.977	584.086	635.818	629.002	568.53	620.469	45.9009	991.873	867.055	849.069	815.759	838.761	796.716	757.998	894.547	792.086	844.874	65.0843	0.75986	3.30192e-06	1.03468	0.398056
35	3623	AT1G29850	AT1G29850	double-stranded DNA-binding family protein	nucleus	35.1	not assigned.no ontology	35.1	176.784			180.893			118.654			158.777	28.4207	165.904				175.357	143.673				161.644	13.2809		91.6832	124.584	208.559						141.609	49.2098	1.01806	0.903397	0.891871	0.691186
29	24327	AT1G29880	AT1G29880	glycyl-tRNA synthetase / glycine--tRNA ligase	mitochondrion	29.1.14	protein.aa activation.glycine-tRNA ligase	29.1	448.01	901.64	400.152	385.18	453.507	417.52	487.739	801.539	497.071	532.484	175.665	532.536	380.108	370.043	458.422	410.872	444.72	479.782	490.027	1745.87	590.265	411.558	454.773	397.165	412.063	347.54	424.546	379.203	443.58	478.264	490.13	425.251	43.9061	1.10851	0.719732	0.798618	0.113354
23	26743	AT1G29900	AT1G29900	CARB / carbamoyl phosphate synthetase B	plastid	23.1.1.1	nucleotide metabolism.synthesis.pyrimidine.carbamoyl phosphate synthetase	23.1	280.707	338.25	370.918	263.913	274.913	255.772	287.111	319.921	339.879	303.487	37.707	213.919	325.998	321.778	217.665	302.06	218.437	310.145	335.941	311.74	284.187	48.6233	328.991	371.001	552.465	270.627	298.947	334.262	983.188	363.381	363.674	429.615	209.569	0.936405	0.388122	1.4156	0.113292
1.	10064	AT1G29910	AT1G29910	CAB3, AB180, LHCB1.2 / chlorophyll A/B binding protein 3	plastid	1.1.1.1	PS.lightreaction.photosystem II.LHC-II	1.1.			994.344	463.318				556.521	673.03	671.803	200.493		558.478	561.066	559.903			612.212			572.915	22.7067	2206.77		1716.46	1901.37	1483.07	1892.07			1788.65	1831.4	218.27	0.852802	0.428518	2.72609	6.28804e-05
29	3639	AT1G29990	AT1G29990	PFD6 / prefoldin 6	cytosol	29.6	protein.folding	29.6															260.979		138.63	96.9352	101.945		149.622	66.2762		112.341		154.179	101.873	115.968		110.177		118.908	18.2332	#DIV/0!	#DIV/0!	#DIV/0!	#DIV/0!
8.	16480	AT1G30120	AT1G30120	PDH-E1 BETA / pyruvate dehydrogenase E1 beta	plastid	8.1.1.1	TCA / org transformation.TCA.pyruvate DH.E1	8.1.					141.047	149.598			254.735	181.793	51.6954	77.6459	229.85		132.951					244.203	171.162	68.8922				104.002				290.82	209.766	201.529	76.4903	0.941523	0.857222	1.10856	0.777472
29	8460	AT1G30230	AT1G30230	Glutathione S-transferase, C-terminal-like;Translation elongation factor EF1B/ribosomal protein S6	cytosol	29.2.4	protein.synthesis.elongation	29.2	904.192	1441.98	1427.32	777.384	699.647	899.916	343.142	339.84	659.384	832.533	375.322	1626.01	938.759	1481.73	1379.7	1291.03	832.073	788.389	371.567	360.218	1007.72	438.844	758.654	1446.22	1504.33	1405.08	701.645	790.143	362.65	373.976	390.855	859.283	447.191	1.21043	0.403519	1.03213	0.898502
20	24261	AT1G30360	AT1G30360	ERD4 / Early-responsive to dehydration stress protein (ERD4)	plasma membrane	20.2.3	stress.abiotic.drought/salt	20.2	92.6475	184.059	189.253	230.254	275.895	261.311	217.717	190.944		205.26	53.0367	330.911	167.634	184.716	184.981	254.69	297.691	225.164	225.528	235.464	234.087	50.8422	185.935	194.637	1043.19	246.643	256.153	188.321	247.009	240.316	209.652	312.429	259.664	1.14044	0.2998	1.52211	0.298605
7.	15406	AT1G30510	AT1G30510	ATRFNR2, RFNR2 / root FNR 2	plastid	7.3	OPP.electron transfer	7.3	266.255	231.375	369.619	988.639	361.65	385.693	346.568	308.401	355.151	401.484	213.087	276.674	394.531	717.909	1027.91	331.917	332.483	337.411	330.116	322.184	452.348	238.038	388.797	785.885	438.259	362.074	431.243	330.272	630.292	367.874	271.583	445.142	152.749	1.12669	0.658528	1.10874	0.644002
16	18197	AT1G30530	AT1G30530	UGT78D1 / UDP-glucosyl transferase 78D1	#N/A	16.8.4.3	secondary metabolism.flavonoids.flavonols.flavonol-3-O-rhamnosyltransferase	16.8	146.427	214.907	211.84	184.968	210.427	150.899	126.367	213.093	201.682	184.512	32.3443	124.633	56.3738	79.19	134.118	131.69	91.7918	113.221	254.768	129.768	123.951	52.7366	261.744	197.742	348.247	235.445	231.093	230.103	130.572	196.658	154.05	220.628	59.6629	0.671774	0.0136929	1.19574	0.151763
35	15988	AT1G30580	AT1G30580	GTP binding	cytosol	35.2	not assigned.unknown	35.2	549.168	472.228	603.92	512.929	474.23	638.008	661.063	559.353	1118.88	621.087	186.901	529.005	567.985	536.064	483.895	519.717	494.793	693.533	679.788	654.813	573.288	76.6266	549.688	512.96	604.912	516.091	688.991	509.425	605.066	681.646	677.062	593.982	71.1803	0.92304	0.512854	0.95636	0.706527
31	11148	AT1G30630	AT1G30630	Coatomer epsilon subunit	golgi	31.4	cell.vesicle transport	31.4	73.4682	308.207	245.759	329.866	326.275	262.229	226.872	366.605	306.577	271.762	81.6401	307.389	390.348	404.631	185.448	212.407	159.934	296.111	289.062	263.178	278.723	79.5783	186.925	293.638	126.304	235.526	324.699	304.659	280.744	426.348	319.987	277.648	81.6652	1.02561	0.865057	1.02166	0.887176
26	20723	AT1G30720	AT1G30720	FAD-binding Berberine family protein	#N/A	26.8	misc.nitrilases, *nitrile lyases, berberine bridge enzymes, reticuline oxidases, troponine reductases	26.8		126.209				119.471		282.935		176.205	75.5197		123.246		61.5866	77.6547		314.931			144.355	101.046												0.819244	0.714434		#DIV/0!
13	16375	AT1G31180	AT1G31180	ATIMD3, IMD3, IPMDH1 / isopropylmalate dehydrogenase 3	plastid	13.1.4.4.3	amino acid metabolism.synthesis.branched chain group.leucine specific.3-isopropylmalate dehydrogenase	13.1	174.214	250.784	247.007	154.092	152.656	155.795	138.567	194.067	196.409	184.843	38.746	161.121	236.166	189.418	152.31	140.545	140.286		192.568	189.357	175.221	30.7475	196.576	242.715	232.564	156.972	144.209	116.706	173.656	177.622		180.128	40.0531	0.947945	0.605025	0.974487	0.819996
13	25797	AT1G31230	AT1G31230	AK-HSDH I, AK-HSDH / aspartate kinase-homoserine dehydrogenase i	plastid	13.1.3.6.1.1	amino acid metabolism.synthesis.aspartate family.misc.homoserine.aspartate kinase	13.1		146.448	101.095		92.0347	95.5397		86.3273		104.289	21.619	76.3568	121.414	101.57	82.695	82.4608	98.0298				93.7544	15.2586	126.723	118.752	286.264	120.664	119.272	119.705		302.873	299.805	186.757	85.0085	0.898988	0.415195	1.79077	0.0762975
27	26765	AT1G31290	AT1G31290	AGO3 / ARGONAUTE 3	#N/A	27.3.36	RNA.regulation of transcription.Argonaute	27.3																								106.502					192.115	66.6102		121.742	52.358	#DIV/0!	#DIV/0!	#DIV/0!	#DIV/0!
11	1991	AT1G31812	AT1G31812	ACBP6, ACBP / acyl-CoA-binding protein 6	cytosol	11.1.13	lipid metabolism.FA synthesis and FA elongation.acyl-CoA binding protein	11.1	1968.1	1846.72	1992.81	1768.25	1672.48	1527.64	2082.83	1754.09	1997.34	1845.59	170.427	1706.77	1569.52	1796.01	1801.46	1534.82	1477.24	1908.19	1668.68	1783.03	1693.97	135.145	2080.18	1780.62	1888.11	1592.02	1599.49	1624.69	1946.51	1383.76	1930.02	1758.37	209.991	0.917849	0.066203	0.952746	0.375266
20	22472	AT1G31850	AT1G31850	S-adenosyl-L-methionine-dependent methyltransferases superfamily protein	golgi	20.2.3	stress.abiotic.drought/salt	20.2																								447.071				130.683			271.441	283.065	129.426	#DIV/0!	#DIV/0!	#DIV/0!	#DIV/0!
1.	16040	AT1G32060	AT1G32060	PRK / phosphoribulokinase	plastid	1.3.12	PS.calvin cycle.PRK	1.3.	201.856	275.925	257.779	221.088	291.304	205.508	168.156	192.263		226.735	40.7336	220.869	269.603	414.736	229.019	212.851	167.491	207.796	163.163		235.691	74.7351	269.993	300.751	287.143	293.716	294.016	265.149	206.731	232.999	220.556	263.451	33.0537	1.0395	0.784783	1.16193	0.0733835
4.	21813	AT1G32440	AT1G32440	PKp3 / plastidial pyruvate kinase 3	plastid	4.2.14	glycolysis.plastid branch.pyruvate kinase (PK)	4.2.		46.3102		48.763	64.5821	48.6879	54.289	48.507	59.0626	52.886	6.25593		33.7596	34.7007	30.6066	84.5676	25.7336				41.8736	21.5755	39.2163	63.9122	49.2314	52.1433	191.933	43.0153	94.2565	69.2667	55.5595	73.1704	44.7681	0.791772	0.270655	1.38355	0.284476
1.	5403	AT1G32470	AT1G32470	Single hybrid motif superfamily protein	plastid	1.2.4.4	PS.photorespiration.glycine cleavage.H protein	1.2.		359.168			326.179			193.175		292.84	71.7497	568.033	495.378					355.927	423.312	530.309	474.592	76.1298												1.62065	0.0276086		#DIV/0!
34	18985	AT1G32500	AT1G32500	ATNAP6, NAP6 / non-intrinsic ABC protein 6	plastid	34.16	transport.ABC transporters and multidrug resistance systems	34.1													76.746	338.01		92.6326					169.129	119.592						82.986		82.1394	65.323	76.8162	8.1342	#DIV/0!	#DIV/0!	#DIV/0!	#DIV/0!
33	8395	AT1G32580	AT1G32580	plastid developmental protein DAG, putative	plastid	33.99	development.unspecified	33.9																									50.3346	73.5103	71.4126	172.199				91.8642	47.2588	#DIV/0!	#DIV/0!	#DIV/0!	#DIV/0!
27	27227	AT1G32750	AT1G32750	HAF01, HAF1, HAC13, GTD1, TAF1 / HAC13 protein (HAC13)	#N/A	27.3.54	RNA.regulation of transcription.Histone acetyltransferases	27.3				459.563			554.609	235.223		416.465	133.903				1127.3	201.79			967.025	419.266	678.845	380.5												1.63002	0.378603		#DIV/0!
29	8085	AT1G32990	AT1G32990	PRPL11 / plastid ribosomal protein l11	plastid	29.2.1.1.1.2.11	protein.synthesis.ribosomal protein.prokaryotic.chloroplast.50S subunit.L11	29.2		116.756	104.074	95.8708	103.273	88.5472	122.3		121.867	107.527	12.1608	84.0541	165.586	140.883	126.697	104.5	111.165	114.52		130.871	122.284	23.119	129.758	133.755	148.367	129.124	173.805	124.687	132.058	129.896	98.063	133.279	18.935	1.13724	0.181808	1.2395	0.0109986
29	6729	AT1G33120	AT1G33120	Ribosomal protein L6 family	cytosol	29.2.1.2.2.9	protein.synthesis.ribosomal protein.eukaryotic.60S subunit.L9	29.2	1732.05	2042.15	2032.31	1896.23	1779.36	1700.05	1791.4	1616.4	1643.66	1803.74	147.194	1905.63	2343.04	2428.82	1876.13	1865.11	1865.11	1726.3	1723.82	1990.22	1969.35	236.887	1962.05	2260.63	2434.81	2237.12	2165.79	1958.06	1637.67	1654.08	1797.59	2011.98	265.523	1.09182	0.112447	1.11545	0.0702028
20	19033	AT1G33590	AT1G33590	Leucine-rich repeat (LRR) family protein	extracellular	20.1.7	stress.biotic.PR-proteins	20.1	1387.7	1339.42	1255.69	1257.91	1388.96	1251.15	1250.23	1338.36	1319.64	1309.89	54.5012	1068.19	1209.66	1161.2	1038.92	1203.58	1080.06	1072.59	1013.44	967.656	1090.59	79.3032	1187.59	1403.04	1301.22	1254.03	1311.52	1509.16	1162.46	1264.24	1115.68	1278.77	115.162	0.832577	8.07786e-06	0.976239	0.499503
35	19077	AT1G33600	AT1G33600	Leucine-rich repeat (LRR) family protein	extracellular	35.1	not assigned.no ontology	35.1	223.654	305.366	329.895	275.902	280.306	263.821		212.822	267.7	269.933	36.1246	253.732	257.228	266.642	210.979	221.986	208.536	187.46	183.491	162.829	216.987	34.1475	55.599	118.844	148.124	251.538	245.057	228.95	232.872	228.415		188.675	67.5603	0.803855	0.0106286	0.698969	0.0140081
35	18245	AT1G33612	AT1G33612	Leucine-rich repeat (LRR) family protein	#N/A	35.2	not assigned.unknown	35.2				29.0964		34.5345	50.2223			37.9511	8.95658																								#DIV/0!		#DIV/0!
26	17918	AT1G33790	AT1G33790	jacalin lectin family protein	cytosol	26.16	misc.myrosinases-lectin-jacalin	26.1	46.6026	30.8734		106.761		97.8196	53.087			67.0288	29.8179	50.0887	582.623	145.336	131.038	105.356		75.0187		500.015	227.068	202.158		154.154	90.2732	86.8648	105.469	113.904	58.0305	54.2536		94.707	31.8055	3.38762	0.139897	1.41293	0.194017
27	16499	AT1G34140	AT1G34140	PAB1 / poly(A) binding protein 1	#N/A	27.1	RNA.processing	27.1																												132.621		29.4797	172.066	111.389	60.1156	#DIV/0!	#DIV/0!	#DIV/0!	#DIV/0!
8.	18632	AT1G34430	AT1G34430	EMB3003 / 2-oxoacid dehydrogenases acyltransferase family protein	plastid	8.1.1.2	TCA / org transformation.TCA.pyruvate DH.E2	8.1.	177.681	115.197	154.901	131.031	159.354	109.188	133.379	80.7416	69.2497	125.636	33.9371	146.754	181.625	158.674	136.207	107.792	106.245				139.549	26.8233	124.199	151.863	153.21	146.641	114.749	139.344	106.907	117.054	67.0477	124.557	25.9153	1.11074	0.446231	0.991413	0.94392
30	9520	AT1G34760	AT1G34760	GRF11, GF14 OMICRON, RHS5 / general regulatory factor 11	#N/A	30.7	signalling.14-3-3 proteins	30.7	100.867	14.0037				43.455		231.732	371.594	152.33	132.678				82.9634			114.477		25.0923	74.1776	37.0162			24.2511	22.1534		15.2918	22.5999	367.085	38.7406	81.6869	127.827	0.486952	0.420972	0.536249	0.438068
30	10071	AT1G35160	AT1G35160	GRF4, 14-3-3PHI, GF14 PHI / GF14 protein phi chain	cytosol	30.7	signalling.14-3-3 proteins	30.7	699.669	651.384	655.613	639.148	517.043	572.948	802.395	666.802	714.308	657.701	76.9857	640.635	596.355	713.094	779.587	596.121	595.505	621.806	510.051	571.318	624.941	74.9309	639.85	615.896	574.098	624.268	807.559	576.497	530.513	483.546	451.859	589.343	97.7792	0.950191	0.401159	0.896065	0.139832
2.	21387	AT1G35580	AT1G35580	CINV1 / cytosolic invertase 1	cytosol	2.2.1.3.1	major CHO metabolism.degradation.sucrose.invertases.neutral	2.2.	235.122	320.174	283.167	220.588	186.002	218.438	296.987	353.417	225.61	259.945	52.5043	276.394	326.839	361.294	924.359	231.614	272.571	225.879		370.288	373.655	214.278	257.735	287.078	2166.93	301.119	286.812	221.027	332.966	392.086	340.954	509.634	587.794	1.43744	0.168378	1.96055	0.248846
21	17704	AT1G35620	AT1G35620	ATPDIL5-2, ATPDI8, PDI8, PDIL5-2 / PDI-like 5-2	endoplasmic reticulum	21.1.1	redox.thioredoxin.PDIL	21.1	119.077	65.0655		133.521	109.038	104.797				106.3	22.8659													129.302		108.232	123.288		161.666			130.622	19.4973		#DIV/0!	1.22881	0.179368
31	12319	AT1G35720	AT1G35720	ANNAT1, OXY5, ATOXY5 / annexin 1	peroxisome	31.1	cell.organisation	31.1	5558.73	4448.01	4734.8	4245.06	4315.34	4067.26	5239.87	5557.42	5910.91	4897.49	641.12	4917.7	4237.57	4502.71	4740.24	4690.32	4213.24	5882.58	5889.75	5278.7	4928.09	598.097	5297.97	5012.35	4713.59	4523.75	4327.16	4419.34	4925.41	5839.64	4607.46	4851.85	453.968	1.00625	0.922589	0.990682	0.871543
29	17685	AT1G36730	AT1G36730	Translation initiation factor IF2/IF5	cytosol	29.2.3	protein.synthesis.initiation	29.2																							104.813	38.5986		247.836		55.793				111.76	82.2343	#DIV/0!	#DIV/0!	#DIV/0!	#DIV/0!
10	21181	AT1G41830	AT1G41830	SKS6 / SKU5-similar 6	extracellular	10.8.1	cell wall.pectin*esterases.PME	10.8	328.037	257.522	538.73	310.714	306.374	260.791	196.422	322.559	352.807	319.328	89.4048	206.315	313.193	348.431	179.812	228.833	280.219	626.311	269.295	263.76	301.797	124.679	260.688	411.632	303.877	346.442	373.127	336.269	282.334	193.106	229.279	304.084	66.1915	0.945097	0.750719	0.95226	0.703411
35	5482	AT1G42960	AT1G42960	expressed protein localized to the inner membrane of the chloroplast.	plastid	35.2	not assigned.unknown	35.2		250.231		188.988	302.526					247.248	46.3998			273.921	158.832	166.354	112.759	267.048			195.783	63.7318	172.406	308.124		185.715	241.695	212.124	218.961		153.409	213.205	47.5866	0.791847	0.332007	0.862311	0.377541
1.	17970	AT1G42970	AT1G42970	GAPB / glyceraldehyde-3-phosphate dehydrogenase B subunit	plastid	1.3.4	PS.calvin cycle.GAP	1.3.	739.604	676.501	502.265	450.355	459.787	470.477	710.464	609.063	689.473	589.776	112.088	478.785	451.767	580.621	275.144	485.087	377.635	472.678	627.763	529.789	475.474	98.6438	665.687	552.741	730.487	520.687	636.337	674.475	680.94	735.338	738.294	659.443	73.7295	0.806194	0.0458276	1.11812	0.161297
29	15741	AT1G43170	AT1G43170	ARP1, emb2207, RPL3A, RP1 / ribosomal protein 1	cytosol	29.2.1.2.2.3	protein.synthesis.ribosomal protein.eukaryotic.60S subunit.L3	29.2	1787.82	1699.87	1778.2	1554.31	1977.63	2175.01	2230.56	1832.6	1891.29	1880.81	205.265	2109.31	1916.15	1892.19	1986.16	2146.25	2404.99	2277.8	2203.98	2239.08	2130.66	162.788	1636.44	1757.67	1652.12	2384.08	2339.44	2186.56	2123.43	2173.97	2084.81	2037.61	268.622	1.13284	0.0158548	1.08337	0.208074
27	17406	AT1G43190	AT1G43190	PTB3 / polypyrimidine tract-binding protein 3	nucleus	27.1	RNA.processing	27.1														50.7286	108.482	83.9092	63.514				76.6586	21.8545												#DIV/0!	#DIV/0!	#DIV/0!	#DIV/0!
11	15872	AT1G43800	AT1G43800	Plant stearoyl-acyl-carrier-protein desaturase family protein	plastid	11.1.15	lipid metabolism.FA synthesis and FA elongation.ACP desaturase	11.1	1246.73	684.973	973.794	2251.76	2416.33	2335.51	1024.1	1063.08	1400.32	1488.51	626.659	1434.97	956.436	957.468	2153.6	1154.12	1183.65	944.815	584.346	671.417	1115.65	440.278	1234.79	916	1100.87	1292.79	1305.11	1301.59	842.456	674.77	633.347	1033.53	257.562	0.749507	0.187466	0.694335	0.0756922
30	7533	AT1G43890	AT1G43890	ATRAB18, ATRABC1, RAB18-1, RABC1, ATRAB-C1, RAB18 / RAB GTPASE HOMOLOG B18	cytosol	30.5	signalling.G-proteins	30.5			111.357		245.56	91.7757	237.549	324.208		202.09	87.7057	120.99	172.441	238.316	119.871	206.728					171.669	46.7396	102.569	234.123	219.513		110.894	143.415			103.451	152.327	54.5669	0.84947	0.557405	0.753761	0.326002
1.	10016	AT1G44575	AT1G44575	NPQ4, PSBS / Chlorophyll A-B binding family protein	plastid	1.1.1.2	PS.lightreaction.photosystem II.PSII polypeptide subunits	1.1.	224.599	278.414		245.818	239.49	220.06		213.481		236.977	21.5753	331.322	336.411	232.845	220.232	218.974	250.73	281.19			267.386	46.4149	363.555	430.645	275.98	366.576	323.476	267.41	363.1	468.412		357.394	64.9243	1.12832	0.20229	1.50814	0.00163341
29	16182	AT1G45000	AT1G45000	AAA-type ATPase family protein	cytosol,nucleus	29.5.11.20	protein.degradation.ubiquitin.proteasom	29.5	79.1419	128.044	120.855	448.408		418.545	290.977	260.049	255.226	250.156	127.634	324.932	349.259	271.751	411.701	396.322	370.815	292.018	275.658	250.507	326.996	54.9371	356.592	164.002		513.271	471.096	450.761		277.431	272.196	357.907	117.713	1.30717	0.143587	1.43074	0.139401
21	3142	AT1G45145	AT1G45145	ATTRX5, ATH5, LIV1, TRX5 / thioredoxin H-type 5	cytosol	21.1	redox.thioredoxin	21.1	179.16		149.656	103.507	219.54	213.205	157.458	175.719	177.812	172.007	34.3855	233.834		154.04	254.328	249.275	294.84	226.485	143.162	138.507	211.809	55.0331	231.42	199.515	175.984	278.924	276.914	259.268	164.562	154.731	107.37	205.41	56.6114	1.2314	0.126931	1.19419	0.193807
11	19109	AT1G45201	AT1G45201	ATTLL1, TLL1 / triacylglycerol lipase-like 1	plasma membrane	11.9.2.1	lipid metabolism.lipid degradation.lipases.triacylglycerol lipase	11.9	172.371	144.436	172.574	149.822	163.798	135.521	202.652	175.952	225.855	171.442	26.8801	205.549	180.655	199.117	144.212	205.362	159.153	264.861	268.851	248.489	208.472	41.9894	218.156	287.54	275.868	268.661	228.72	219.539	249.515	246.024	238.615	248.071	23.4131	1.21599	0.0518672	1.44696	1.59264e-05
35	24550	AT1G45545	AT1G45545	Plant protein of unknown function (DUF827)	#N/A	35.2	not assigned.unknown	35.2				372.148	155.763		751.311			426.408	246.14																								#DIV/0!		#DIV/0!
29	18504	AT1G47128	AT1G47128	RD21, RD21A / Granulin repeat cysteine protease family protein	extracellular	29.5.3	protein.degradation.cysteine protease	29.5	1557.23	1293.72	1334.04	1057.68	1044.37	1006.18	980.888	868.84	1216.65	1151.07	203.528	1512.58	1223.71	1315.87	1049.24	1152.34	1117.44	1189.47	1269.21	1495.76	1258.4	150.993	1340.08	1154.84	1160.41	1097.77	1111.04	1020.45	1093.89	1648.4	1186.98	1201.54	178.359	1.09325	0.248378	1.04385	0.605069
31	6048	AT1G47200	AT1G47200	WPP2 / WPP domain protein 2	nucleus	31.1	cell.organisation	31.1			383.549		199.945	144.733	208.802	236.93		234.792	80.1668												272.749	232.663					122.109	164.522		198.011	58.4576		#DIV/0!	0.843346	0.519646
29	10510	AT1G47250	AT1G47250	PAF2 / 20S proteasome alpha subunit F2	cytosol,nucleus	29.5.11.20	protein.degradation.ubiquitin.proteasom	29.5			76.6741		183.409	84.217		419.301		190.9	138.431	165.661	77.0694	63.8177			125.618		121.431		110.719	36.5714	268.31	237.818	224.206		229.499	293.945		113.684		227.91	56.5021	0.579985	0.309575	1.19387	0.61453
9.	10568	AT1G47260	AT1G47260	APFI, GAMMA CA2 / gamma carbonic anhydrase 2	mitochondrion	9.1.1.5	mitochondrial electron transport / ATP synthesis.NADH-DH.complex I.carbonic anhydrase	9.1.	264.461	259.005	234.759	279.476	326.855	242.797	272.026		319.505	274.861	31.0678	267.8	305.195	282.557	254.853	370.004	233.825	309.17	277.342	268.275	285.447	37.0942	284.066	245.412	273.662	294.19	291.532	389.121	449.628	233.196	283.998	304.978	65.7095	1.03851	0.560666	1.10958	0.283535
35	9629	AT1G47420	AT1G47420	SDH5 / succinate dehydrogenase 5	mitochondrion	35.2	not assigned.unknown	35.2	501.257	602.133	533.306	351.216	262.837	305.837	351.897	241.798	336.383	387.407	119.677	397.814	572.124	513.254	370.01	282.655	406.603	396.815	299.378	321.352	395.556	90.255	428.739	479.35	416.569	360.136	375.562	298.8	226.885	320.3	267.735	352.675	77.088	1.02103	0.879716	0.910348	0.500032
16	20244	AT1G47600	AT1G47600	BGLU34, TGG4 / beta glucosidase 34	#N/A	16.5.1.3.1	secondary metabolism.sulfur-containing.glucosinolates.degradation.myrosinase	16.5												86.1279	79.4623		198.26	49.1638	97.9838	109.215			103.369	46.3223	122.615	54.1932	95.7703	88.0172	94.4959			162.427		102.92	33.2852	#DIV/0!	#DIV/0!	#DIV/0!	#DIV/0!
29	15879	AT1G47710	AT1G47710	Serine protease inhibitor (SERPIN) family protein	#N/A	29.5.5	protein.degradation.serine protease	29.5		188.333		129.668	132.755	109.051				139.952	29.3819	118.318	141.118		122.998	125.304					126.935	8.56673	128.719		70.4908		115.627	112.889			113.286	108.202	19.7283	0.906989	0.489112	0.77314	0.132125
2.	19632	AT1G47840	AT1G47840	HXK3 / hexokinase 3	plastid	2.2.1.4	major CHO metabolism.degradation.sucrose.hexokinase	2.2.																94.5254	58.9313		602.101		251.853	248.089			67.0691	22.8584	22.2678					37.3984	20.9817	#DIV/0!	#DIV/0!	#DIV/0!	#DIV/0!
8.	20139	AT1G48030	AT1G48030	mtLPD1 / mitochondrial lipoamide dehydrogenase 1	mitochondrion	8.1.1.3	TCA / org transformation.TCA.pyruvate DH.E3	8.1.	486.223	581.165	528.239	393.066	438.566	512.371	719.96	529.155	674.259	540.334	98.8232	595.254	635.332	464.99	377.921	400.667	403.568	532.494	599.692	665.425	519.482	104.151	462.758	459.174	439.867	375.93	388.117	400.203	549.497	671.597	616.842	484.887	98.9007	0.96141	0.686687	0.897385	0.278544
33	26396	AT1G48410	AT1G48410	AGO1 / Stabilizer of iron transporter SufD / Polynucleotidyl transferase	nucleus	33.99	development.unspecified	33.9	114.276	79.5218	99.3121	100.377	58.367	149.996	161.204		111.283	109.292	31.7002	222.587	149.504	113.303	77.4908	96.8791	90.2898			225.207	139.323	57.4687	110.225	309.195		61.4981	78.0237	110.179	79.2499		509.486	179.694	155.65	1.27477	0.257141	1.64416	0.265452
17	16243	AT1G48420	AT1G48420	D-CDES, ATACD1, ACD1 / D-cysteine desulfhydrase	plastid	17.5.1	hormone metabolism.ethylene.synthesis-degradation	17.5	96.3573	132.494	107.792		120.051		13.5622	70.598	164.525	100.768	44.7648	89.8271	129.606	75.5051	62.8584	94.1469		222.847			112.465	53.4679		81.9088	134.587			76.2281				97.5747	26.2743	1.11607	0.700477	0.968305	0.920363
12	14074	AT1G48470	AT1G48470	GLN1;5 / glutamine synthetase 1;5	cytosol	12.2.2	N-metabolism.ammonia metabolism.glutamine synthetase	12.2												61.5787				25.841			38.3638		41.9278	14.8059												#DIV/0!	#DIV/0!	#DIV/0!	#DIV/0!
11	18962	AT1G48600	AT1G48600	PMEAMT, AtPMEAMT / S-adenosyl-L-methionine-dependent methyltransferases superfamily protein	cytosol	11.3	lipid metabolism.Phospholipid synthesis	11.3	365.159	349.815	379.423	449.006	426.409	459.276	392.563	392.362	367.473	397.943	36.3656	312.826	331.323	348.59	368.143	372.325	375.152	365.391	323.519	341.284	348.728	21.5831	423.955	365.088	426.385	445.306	406.368	424.006	381.393	394.788	388.803	406.232	24.2841	0.876327	0.00459873	1.02083	0.599214
27	7566	AT1G48610	AT1G48610	AT hook motif-containing protein	nucleus	27.3.67	RNA.regulation of transcription.putative transcription regulator	27.3	165.122	96.9195	437.254	93.4647	113.739					181.3	130.517	95.0957	70.4942	83.666	86.5223	197.067	98.1217				105.161	42.049			61.1232		68.6322	64.1077				64.621	3.08693	0.58004	0.253886	0.356432	0.228536
30	12744	AT1G48630	AT1G48630	RACK1B_AT / receptor for activated C kinase 1B	cytosol	30.5	signalling.G-proteins	30.5	235.583	251.111	180.137	317.238	303.299	292.281	132.217	164.683	150.217	225.196	66.5086	200.747	238.861	327.973	417.115	344.13	343.334	187.568	185.854	342.387	287.552	80.2671	209.824	302.47	307.86	304.969	290.432	322.292	185.362	294.554	188.244	267.334	52.5676	1.2769	0.110038	1.18712	0.178879
29	6612	AT1G48830	AT1G48830	Ribosomal protein S7e family protein	cytosol	29.2.1.2.1.7	protein.synthesis.ribosomal protein.eukaryotic.40S subunit.S7	29.2	329.419	445.729	389.431	322.676	350.588	298.003	421.711	746.438	424.589	414.287	127.046	365.754	519.437	481.13	315.226	821.843	359.213	390.34	274.558	363.36	432.318	155.132	370.451	403.373	489.416	371.524	349.463	690.009	414.347	332.732	373.195	421.612	104.134	1.04352	0.802475	1.01768	0.901204
13	17567	AT1G48850	AT1G48850	EMB1144 / chorismate synthase, putative / 5-enolpyruvylshikimate-3-phosphate phospholyase, putative	plastid	13.1.6.1.7	amino acid metabolism.synthesis.aromatic aa.chorismate.chorismate synthase	13.1	261.624	360.224	295.899	291.563	265.928	307.383	346.047	363.929	347.609	315.578	37.5539	263.316	295.774	224.345	221.446	255.283	249.519	320.995		234.84	258.19	32.6109	331.878	332.255	188.212	251.511	147.719	290.278	292.989	309.613	272.21	268.518	59.7981	0.818148	0.0067218	0.850877	0.0777218
13	20550	AT1G48860	AT1G48860	RNA 3'-terminal phosphate cyclase/enolpyruvate transferase, alpha/beta	plastid	13.1.6.1.6	amino acid metabolism.synthesis.aromatic aa.chorismate.5-enolpyruvylshikimate-3-phosphate synthase	13.1		103.833		124.314	204.824	119.241	200.509	150.603	153.355	150.954	36.4482		106.388	88.436	80.9447	152.462	97.6619	160.649	145.665	134.97	120.897	29.1298		80.3198	119.274	108.381	106.631	116.649		121.851	171.938	117.863	25.5484	0.800887	0.1227	0.780789	0.0936107
29	21516	AT1G48920	AT1G48920	ATNUC-L1, PARL1, NUC-L1 / nucleolin like 1	nucleus	29.2.2.3.1	protein.synthesis.ribosome biogenesis.Pre-rRNA processing and modifications.snoRNPs	29.2	622.224	775.18	705.855	676.771	877.421	839.262	755.839	693.295	793.423	748.808	77.1709	660.177	715.139	786.112	662.097	715.615	856.274	750.208	822.646	758.012	747.365	63.3072	841.244	884.017	835.083	896.048	894.653	829.687	851.069	845.531	814.678	854.668	27.9998	0.998073	0.967883	1.14137	0.00217121
30	7287	AT1G49300	AT1G49300	ATRAB7, ATRABG3E, RABG3E / RAB GTPase homolog G3E	plasma membrane	30.5	signalling.G-proteins	30.5	255.999	123.896	169.391	135.677	319.223	212.654	563.484	168.31	105.651	228.254	134.668	123.494		137.243	98.5292	188.047	157.406		280.243	134.387	159.907	55.468	312.608		118.956	71.897	179.155	184.089	150.186	137.744	139.868	161.813	65.8159	0.700566	0.25744	0.708917	0.252349
27	17895	AT1G49600	AT1G49600	ATRBP47A, RBP47A / RNA-binding protein 47A	nucleus	27.3.99	RNA.regulation of transcription.unclassified	27.3													121.78		84.0719	260.155	174.204				160.053	66.0654												#DIV/0!	#DIV/0!	#DIV/0!	#DIV/0!
29	26493	AT1G49630	AT1G49630	ATPREP2, PREP2 / presequence protease 2	plastid	29.5	protein.degradation	29.5	73.4682	1507.85	39.2156	35.3692	41.9276	508.178	362.514	267.419	671.065	389.667	450.738	1548.45	210.297	42.1382	104.632		49.0762	70.0809	48.984	248.509	290.271	481.154	81.5837	25.4799	57.0845	131.05		170.124	76.2636		49.4448	84.4328	46.3503	0.744922	0.685485	0.216679	0.117296
24	12400	AT1G49660	AT1G49660	AtCXE5, CXE5 / carboxyesterase 5	#N/A	24	Biodegradation of Xenobiotics	24	161.097	203.971	224.929	133.827	101.341	117.91	119.075			151.736	43.4982		203.377	197.805		66.7752		77.9207			136.47	64.2728	107.123	216.163	229.965	140.011	110.634	79.4571			81.6146	137.853	57.1711	0.89939	0.681871	0.908505	0.644437
27	23605	AT1G49760	AT1G49760	PAB8, PABP8 / poly(A) binding protein 8	nucleus	27.1	RNA.processing	27.1	543.689	423.253	410.057	442.775	418.777	439.798	448.836	402.505	376.772	434.051	44.1584	534.834	355.037	439.964	415.669	548.883	429.195	430.231	392.551	451.661	444.225	58.7828	569.386	417.268	458.864	391.332	473.802	480.548	398.921	431.949	401.317	447.043	53.3032	1.02344	0.700677	1.02993	0.602802
29	15674	AT1G49970	AT1G49970	CLPR1, NCLPP5, SVR2 / CLP protease proteolytic subunit 1	plastid	29.5.5	protein.degradation.serine protease	29.5				109.682		116.793	103.129	250.293		144.974	60.9976																122.621	117.698	140.762		225.887	151.742	43.6608		#DIV/0!	1.04668	0.880948
29	26200	AT1G50200	AT1G50200	ALATS, ACD / Alanyl-tRNA synthetase	plastid	29.1.7	protein.aa activation.alanine-tRNA ligase	29.1	524.364	418.375	412.196	606.157	1244.48	1596.71	533.174	411.466	489.246	692.908	402.409	545.969	598.252	418.827	738.537	464.068	1246.09	803.549	804.47	512.166	681.326	240.897	551.849	464.236	472.588	448.844	489.149	644.341	1015.87	1284.72	542.083	657.076	276.87	0.983285	0.945181	0.948288	0.838248
29	24164	AT1G50250	AT1G50250	FTSH1 / FTSH protease 1	plastid	29.5.7	protein.degradation.metalloprotease	29.5																								106.52	92.6665		164.512					121.233	31.1212	#DIV/0!	#DIV/0!	#DIV/0!	#DIV/0!
29	24109	AT1G50380	AT1G50380	Prolyl oligopeptidase family protein	cytosol	29.5	protein.degradation	29.5		60.6658			46.6453	67.4776				58.2629	8.67283																								#DIV/0!		#DIV/0!
25	23021	AT1G50480	AT1G50480	THFS / 10-formyltetrahydrofolate synthetase	cytosol	25.2	C1-metabolism.formate-tetrahydrofolate ligase	25.2	868.379	779.278	859.865	699.956	722.575	784.056	1052.55	841.861	946.93	839.494	104.365	854.217	731.674	642.201	699.529	621.962	810.968	845.043	1010.02	855.552	785.685	116.333	764.296	756.728	689.071	605.681	728.781	626.362	808.721	810.829	714.434	722.767	68.5283	0.935903	0.34464	0.860956	0.0176718
29	7347	AT1G50670	AT1G50670	OTU-like cysteine protease family protein	cytosol	29.5.3	protein.degradation.cysteine protease	29.5	106.226	67.4037	105.984	139.418	437.165		94.1944			158.398	126.453	414.404	64.2424	100.756		97.0437	251.68		110.343		173.078	123.294	106.084	111.25		309.795	284.118	75.8821	116.916			167.341	92.8584	1.09268	0.856271	1.05646	0.901105
29	23602	AT1G50920	AT1G50920	Nucleolar GTP-binding protein	nucleus	29.2.2.1	protein.synthesis.ribosome biogenesis.export from nucleus	29.2				235.873		187.621			110.943	178.146	51.4407																								#DIV/0!		#DIV/0!
29	15889	AT1G51380	AT1G51380	DEA(D/H)-box RNA helicase family protein	#N/A	29.2.3	protein.synthesis.initiation	29.2	93.0839		104.863	60.46	137.633			13.4408		81.8963	42.2018	38.0383	74.31		90.7579	125.798	129.756		71.1836		88.3073	32.0044	61.0104	32.7598	33.0952			102.556				57.3554	28.5043	1.07828	0.801535	0.700342	0.409105
26	20258	AT1G51470	AT1G51470	BGLU35, TGG5 / beta glucosidase 35	#N/A	26.16	misc.myrosinases-lectin-jacalin	26.1	110.517	115.876		95.6344	137.521					114.887	15.0251	115.908	131.46			221.064	118.491				146.731	43.319		87.7845	59.6835			129.576	121.568		112.117	102.146	25.4495	1.27717	0.274315	0.889098	0.460465
27	7090	AT1G51510	AT1G51510	Y14 / RNA-binding (RRM/RBD/RNP motifs) family protein	cytosol,nucleus	27.4	RNA.RNA binding	27.4				93.2839		112.555	112.645			106.161	9.10558																								#DIV/0!		#DIV/0!
9.	1067	AT1G51650	AT1G51650	ATP synthase epsilon chain, mitochondrial	mitochondrion	9.9	mitochondrial electron transport / ATP synthesis.F1-ATPase	9.9				470.62	362.825	431.933		308.304		393.42	62.4978				421.655	504.97			435.476		454.033	36.4567						466.606		308.201	396.271	390.359	64.8035	1.15407	0.260903	0.99222	0.959523
29	19237	AT1G51710	AT1G51710	UBP6, ATUBP6 / ubiquitin-specific protease 6	cytosol	29.5.11.5	protein.degradation.ubiquitin.ubiquitin protease	29.5	104.504	193.965	164.018	233.815	231.069	172.336	243.8	250.274	268.626	206.934	49.4944	261.896	159.097	115.473	256.405	228.01	208.903	325.088	428.645	374.117	261.959	94.508	221.819	289.166	290.34	312.954	326.145	413.05	378.016	507.425	440.286	353.245	83.8196	1.26591	0.16396	1.70704	0.000609539
29	19989	AT1G51980	AT1G51980	Insulinase (Peptidase family M16) protein	mitochondrion	29.3.2	protein.targeting.mitochondria	29.3	703.209	847.009	870.917	639.385	779.397	727.366	870.367	950.9	1003.42	821.33	112.108	743.764	845.78	858.294	627.488	644.034	697.121	767.534	866.928	937.944	776.543	101.618	777.132	857.077	962.471	718.224	680.279	671.845	755.552	929.75	874.399	802.97	101.044	0.94547	0.414808	0.977646	0.735266
17	17589	AT1G52100	AT1G52100	Mannose-binding lectin superfamily protein	#N/A	17.7.3	hormone metabolism.jasmonate.induced-regulated-responsive-activated	17.7	511.004	607.614	542.524	384.137	358.253	454.701	270.023	296.298	202.835	403.043	127.873	377.636	551.062	424.773	270.582	251.02	291.3	191.163	186.415	236.546	308.944	113.54	438.869	472.071	505.421	411.194	511.343	719.473	463.014	494.233	479.938	499.506	83.3545	0.766529	0.139171	1.23934	0.0928208
29	2108	AT1G52300	AT1G52300	Zinc-binding ribosomal protein family protein	cytosol	29.2.1.2.2.37	protein.synthesis.ribosomal protein.eukaryotic.60S subunit.L37	29.2				1224.3	1152.74		671.621	563.892		903.138	289.022				1382.27	755.018		735.049	679.577	654.376	841.258	272.937				1199.65		1126.7			649.952	992.1	243.761	0.931483	0.779969	1.0985	0.730845
31	25872	AT1G52360	AT1G52360	Coatomer, beta' subunit	cytosol	31.4	cell.vesicle transport	31.4	209.227	173.6	228.112	131.045	131.016	160.998	156.076	139.509	178.001	167.509	31.9354	213.414	181.905	214.127	104.212	118.243	146.232	157.227		158.252	161.702	37.5762	159.604	231.037	123.462	229.859	292.064	258.426	214.354	183.74	170.342	206.987	49.6037	0.96533	0.750784	1.23568	0.0766286
30	17710	AT1G52380	AT1G52380	NUP50 (Nucleoporin 50 kDa) protein	nucleus	30.5	signalling.G-proteins	30.5		69.9429	65.6224	43.9507						59.8387	11.3721																								#DIV/0!		#DIV/0!
26	20780	AT1G52400	AT1G52400	BGL1, BGLU18, ATBG1 / beta glucosidase 18	endoplasmic reticulum	26.3	misc.gluco-, galacto- and mannosidases	26.3	235.704	309.262	324.853	237.403	495.258	46.7906		858.948		358.317	238.93	418.477	21.3423	204.271	231.691	578.082	514.641	391.119	333.508		336.641	168.672	321.402			83.76	112.945	58.9182	450.573	494.521		253.687	176.998	0.939507	0.851728	0.707995	0.433069
30	24591	AT1G52410	AT1G52410	TSA1 / TSK-associating protein 1	cytosol,nucleus	30.3	signalling.calcium	30.3			31.2706	95.1198		540.724			342.374	252.372	203.016		769.767	44.4666	89.2994		82.2279	16.0259			200.357	285.935		302.58			393.443	356.323			100.401	288.187	113.128	0.793897	0.794313	1.14191	0.798473
11	25108	AT1G52570	AT1G52570	PLDALPHA2 / phospholipase D alpha 2	vacuole,endoplasmic reticulum	11.9.3.1	lipid metabolism.lipid degradation.lysophospholipases.phospholipase D	11.9	535.542	40.6031	299.872	536.574	177.999	230.143	345.707	560.497	211.888	326.536	173.164	465.857	765.671	259.34	468.34	152.676	214.023	483.658	386.468	986.256	464.699	251.985	297.446	386.596	552.147	648.713	647.174	558.772	448.547	445.733	298.166	475.922	126.907	1.42312	0.21944	1.45749	0.0666375
29	6047	AT1G52600	AT1G52600	Peptidase S24/S26A/S26B/S26C family protein	endoplasmic reticulum	29.3.4.99	protein.targeting.secretory pathway.unspecified	29.3					71.0226	1360.52		563.329		664.958	531.319																								#DIV/0!		#DIV/0!
33	13551	AT1G52730	AT1G52730	Transducin/WD40 repeat-like superfamily protein	cytosol	33.99	development.unspecified	33.9												170.855					58.0577	171.542			133.485	53.3358												#DIV/0!	#DIV/0!	#DIV/0!	#DIV/0!
28	3856	AT1G52740	AT1G52740	HTA9 / histone H2A protein 9	nucleus	28.1.3.2.1	DNA.synthesis/chromatin structure.histone.core.H2A	28.1															153.943			220.335	45.4517	1094.32	378.513	417.961						150.934	302.248	994.736		482.639	367.338	#DIV/0!	#DIV/0!	#DIV/0!	#DIV/0!
11	13012	AT1G52760	AT1G52760	LysoPL2 / lysophospholipase 2	cytosol	11.9.2	lipid metabolism.lipid degradation.lipases	11.9	198.388	221.243	234.58	178.028	167.678	173.82	165.211		201.153	192.513	24.046	234.563	252.55	257.78	212.589	222.562	215.371	148.976			220.627	33.4311		168.381	183.071	141.367	153.193	145.595	94.5866			147.699	27.612	1.14604	0.102705	0.767216	0.0111323
30	22097	AT1G53210	AT1G53210	sodium/calcium exchanger family protein / calcium-binding EF hand family protein	plasma membrane	30.3	signalling.calcium	30.3	376.409	373.674	361.089	336.987	318.692	328.391	399.655	393.564	285.05	352.612	35.7738	312.769	198.591	243.606	372.647	276.696	317.11			226.621	278.292	55.8392	363.043	307.144	346.34	384.092	366.516	499.127	455.27	471.994	363.66	395.243	60.9396	0.789228	0.00914609	1.1209	0.107274
8.	13451	AT1G53240	AT1G53240	mMDH1 / Lactate/malate dehydrogenase family protein	mitochondrion	8.1.9	TCA / org transformation.TCA.malate DH	8.1.	2781.1	2124.81	2263.35	2456.19	2485.85	2455.24	1997.91	2482.86	2619.09	2407.38	228.343	2729.66	2217.36	2128.93	2331.49	2951.41	2482.07	2614.63	2631.36	2566.41	2517.03	243.813	2582.15	2291.19	2529.35	2333.63	2431.94	2810.94	2399.12	2495.48	2282.49	2461.81	157.968	1.04555	0.366952	1.02261	0.586905
35	17625	AT1G53280	AT1G53280	Class I glutamine amidotransferase-like superfamily protein	plastid	35.1	not assigned.no ontology	35.1	130.691	176.215	118.589	117.192	121.822	118.491				130.5	20.93			141.9	133.792	114.095	129.679				129.867	10.1115		192.734	129.557	113.086	105.482	109.476				130.067	32.386	0.995146	0.961066	0.99668	0.981228
4.	26057	AT1G53310	AT1G53310	ATPPC1, PEPC1, ATPEPC1, PPC1 / phosphoenolpyruvate carboxylase 1	cytosol	4.1.15	glycolysis.cytosolic branch.phospho-enol-pyruvate carboxylase (PEPC)	4.1.	737.494	879.29	740.563	535.155	738.532	656.553	561.841	504.407	335.627	632.162	154.358	615.282	614.679	1206.7	823.601	864.588	1097.93	677.918	360.128	668.483	769.924	246.06	890.392	757.319	910.903	569.644	621.669	524.048	603.986	613.017	613.193	678.241	132.565	1.21792	0.198506	1.07289	0.530888
10	23533	AT1G53500	AT1G53500	MUM4, RHM2, ATRHM2, ATMUM4 / NAD-dependent epimerase/dehydratase family protein	cytosol	10.1.10	cell wall.precursor synthesis.UDP-glucose 4,6-dehydratase	10.1		147.906	59.2308	89.8485	239.007	128.59		268.796	228.974	166.05	74.4392			68.2937	223.418	48.6206	169.636	444.849		337.768	215.431	140.97	259.137	207.719	272.072	127.891	170.023	186.765	76.9238	85.6308	249.718	181.765	68.9057	1.29738	0.474486	1.09464	0.688989
24	11268	AT1G53580	AT1G53580	GLX2-3, ETHE1, GLY3 / glyoxalase II 3	#N/A	24.1	Biodegradation of Xenobiotics.hydroxyacylglutathione hydrolase	24.1	167.886	149.44	105.424	163.702	177.403					152.771	25.3281	139.71	165.586	149.179	187.047	176.772	198.267	213.621	158.929	196.286	176.155	23.2887	130.501	129.025	115.459	157.447			173.761	95.9685		133.694	25.6817	1.15307	0.132327	0.875125	0.293088
29	17223	AT1G53750	AT1G53750	RPT1A / regulatory particle triple-A 1A	cytosol,nucleus	29.5.11.20	protein.degradation.ubiquitin.proteasom	29.5	422.866	478.916	457.065	330.757	417.119	419.295	428.623	477.894	596.995	447.725	67.2156	388.043	457.156	300.574	368.551	284.514	416.811	466.376	476.319	473.133	403.497	69.4204	450.566	436.742	413.577	484.664	479.128	416.821	481.922	627.97	660.072	494.607	84.0423	0.901216	0.213832	1.10471	0.235684
29	22367	AT1G53780	AT1G53780	peptidyl-prolyl cis-trans isomerases;hydrolases;nucleoside-triphosphatases;ATP binding;nucleotide binding;ATPases	#N/A	29.5.11.20	protein.degradation.ubiquitin.proteasom	29.5		207.968		95.2032		151.327	271.425	147.48		174.681	60.1156		19.0356		79.9529	73.2601		180.205		107.256	91.9419	52.5984	16.3332	282.422	130.249	89.5899	88.2802	149.239	145.174		32.6259	116.739	77.622	0.526343	0.0720462	0.6683	0.217077
10	22136	AT1G53830	AT1G53830	ATPME2, PME2 / pectin methylesterase 2	extracellular	10.8.1	cell wall.pectin*esterases.PME	10.8		16.8698	376.215	37.7475	33.9253	205.738	34.2561	172.092	92.0243	121.108	116.536			166.36	42.3451	194.005	1019.03	38.8087	37.8258	78.1482	225.217	329.396	46.8879	73.5202	211.099	269.61	26.358	278.227			30.7302	133.776	105.987	1.85963	0.450263	1.1046	0.841571
26	15846	AT1G54000	AT1G54000	GDSL-like Lipase/Acylhydrolase superfamily protein	extracellular	26.16	misc.myrosinases-lectin-jacalin	26.1	593.346	742.471	590.016	409.868	424.718	390.299	943.767	462.649	456.757	557.099	173.937	566.445	643.934	625.268	466.695	537.296	537.309	435.429	520.414	588.754	546.838	64.4939	406.203	484.487	533.244	328.953	325.638	353.013	492.262	501.413	436.295	429.056	74.7078	0.981581	0.877637	0.770162	0.0737986
16	15596	AT1G54010	AT1G54010	GDSL-like Lipase/Acylhydrolase superfamily protein	extracellular	16.5.1.3.1	secondary metabolism.sulfur-containing.glucosinolates.degradation.myrosinase	16.5	2244.15	2018.29	2261.69	1644.77	1622.84	1515.48	1459.87	1700.05	2065.72	1836.99	294.106	1687.51	1919.9	1848.59	1176.61	1218.12	1233.37	1559.65	1459.37	1750.64	1539.31	267.133	1572.94	1882.31	1991.43	1475.48	1480.2	1400.05	2113.59	2327.82	2265.82	1834.41	340.88	0.837952	0.0500729	0.998596	0.987271
26	16869	AT1G54030	AT1G54030	MVP1 / GDSL-like Lipase/Acylhydrolase superfamily protein	vacuole	26.16	misc.myrosinases-lectin-jacalin	26.1																										85.509	166.39	107.261	113.45			118.153	29.7205	#DIV/0!	#DIV/0!	#DIV/0!	#DIV/0!
5.	20147	AT1G54100	AT1G54100	ALDH7B4 / aldehyde dehydrogenase 7B4	cytosol	5.10	fermentation.aldehyde dehydrogenase	5.10				201.937	179.432	180.032	142.954	166.545		174.18	19.3163	213.638	303.772	192.222	219.474	190.038	255.297			271.812	235.179	39.723	154.522	206.592	149.901	91.3117		245.337	233.188	367.889		206.963	82.3226	1.35021	0.0158539	1.18821	0.443771
8.	21090	AT1G54220	AT1G54220	Dihydrolipoamide acetyltransferase, long form protein	mitochondrion	8.1.1.2	TCA / org transformation.TCA.pyruvate DH.E2	8.1.	208.233	680.498	54.3416	161.491	155.409	195.042	198.626	146.336	234.625	226.067	167.87	81.3825	337.963	188.401	146.464	132.744	145.42	206.756	252.64	209.061	188.981	71.0343	134.526	131.594	175.423	129.884	132.766	251.587	133.274	419.593	152.34	184.554	90.9614	0.835953	0.57299	0.81637	0.547225
29	16697	AT1G54270	AT1G54270	EIF4A-2 / eif4a-2	cytosol	29.2.3	protein.synthesis.initiation	29.2		1508.27	882.63	556.643	1084.82	730.105	1356.42	416.431	426.177	870.188	389.033		1393.82	683.48	611.117	918.097	1266.72	663.495	941.457	341.243	852.429	328.019	1025.36	1525.32	878.312	454.24	1009.27	645.033	886.575	724.697	543.337	854.683	302.305	0.979592	0.927742	0.982182	0.93208
8.	16846	AT1G54340	AT1G54340	ICDH / isocitrate dehydrogenase	peroxisome	8.1.4	TCA / org transformation.TCA.IDH	8.1.	48.1059	28.5102		107.123	70.9904	56.8893		88.4414	64.2979	66.3368	23.9952	60.7006	305.324			41.2962	169.652	34.694	16.2578	66.4343	99.1941	95.9164	25.4732	32.6675		98.2669	198.186	22.4187		21.8897	15.5076	59.2013	62.4942	1.49531	0.431493	0.892435	0.798446
31	27105	AT1G54560	AT1G54560	XIE, ATXIE / Myosin family protein with Dil domain	cytosol	31.1	cell.organisation	31.1		87.5921		285.471			312.252	494.399	108.524	257.648	148.972		636.949		124.433			131.001	33.3812	389.472	263.047	221.442	291.49				96.0776		52.7932	80.0446	328.14	169.709	115.812	1.02096	0.968715	0.658688	0.378568
11	3908	AT1G54630	AT1G54630	ACP3 / acyl carrier protein 3	plastid	11.1.12	lipid metabolism.FA synthesis and FA elongation.ACP protein	11.1					574.718	1764.73		1869.6		1403.02	587.259		426.63		1524.73					1661.09	1204.15	552.599												0.858256	0.744842		#DIV/0!
28	4172	AT1G54690	AT1G54690	HTA3, H2AXB, G-H2AX, GAMMA-H2AX / gamma histone variant H2AX	nucleus	28.1.3.2.1	DNA.synthesis/chromatin structure.histone.core.H2A	28.1		286.057			624.599	147.732				352.796	200.318				655.539	293.37		773.446	919.07	362.548	600.795	238.904						669.666	647.715		518.109	611.83	66.8739	1.70295	0.239435	1.73423	0.157826
17	25483	AT1G55020	AT1G55020	LOX1, ATLOX1 / lipoxygenase 1	cytosol	17.7.1.2	hormone metabolism.jasmonate.synthesis-degradation.lipoxygenase	17.7																										128.853	83.6092	77.9695			66.0215	89.1133	23.8064	#DIV/0!	#DIV/0!	#DIV/0!	#DIV/0!
29	8445	AT1G55060	AT1G55060	UBQ12 / ubiquitin 12	cytosol	29.5.11.1	protein.degradation.ubiquitin.ubiquitin	29.5															109.731				151.303	252.151	171.062	59.7976												#DIV/0!	#DIV/0!	#DIV/0!	#DIV/0!
35	6463	AT1G55160	AT1G55160	unknown protein; FUNCTIONS IN: molecular_function unknown; INVOLVED IN: biological_process unknown; LOCATED IN: mitochondrion, plastid; EXPRESSED IN: 24 plant structures; EXPRESSED DURING: 13 growth stages; BEST Arabidopsis thaliana protein match is: unknown protein (TAIR:AT2G19530.1); Has 63 Blast hits to 63 proteins in 14 species: Archae - 0; Bacteria - 0; Metazoa - 0; Fungi - 0; Plants - 63; V…	mitochondrion,plastid	35.2	not assigned.unknown	35.2	254.011	77.7619	101.375	46.8158	73.3733					110.667	73.7351																								#DIV/0!		#DIV/0!
20	6433	AT1G55210	AT1G55210	Disease resistance-responsive (dirigent-like protein) family protein	#N/A	20.1.7	stress.biotic.PR-proteins	20.1	301.898	193.764		260.255	263.175	238.283	255.559	181.072	312.682	250.836	43.2686		481.883		206.533	225.722	438.099			153.633	301.174	132.531	159.736		167.682	215.65	204.191	197.524				188.957	21.5616	1.20068	0.380622	0.753308	0.0193397
26	8289	AT1G55260	AT1G55260	Bifunctional inhibitor/lipid-transfer protein/seed storage 2S albumin superfamily protein	cytosol	26.21	misc.protease inhibitor/seed storage/lipid transfer protein (LTP) family protein	26.2	205.105			240.185	155.57	156.254	324.492	283.478		227.514	62.521		143.295		79.3228	118.951		232.787	152.8	264.218	165.229	63.9272		295.984	211.267	276.728	180.305	274.098	342.361	211.61	196.097	248.556	53.2217	0.726237	0.150396	1.09249	0.541435
33	12041	AT1G55450	AT1G55450	S-adenosyl-L-methionine-dependent methyltransferases superfamily protein	cytosol	33.99	development.unspecified	33.9	292.078	416.942	370.231	278.183	248.909	330.518	347.65	284.448		321.12	52.0003	310.042	404.663	418.827	268.085	270.689	292.066	400.28	381.813	303.001	338.83	58.0274	148.203	237.966	332.148	196.696	879.453	216.622	181.985	146.655	159.466	277.688	219.602	1.05515	0.544955	0.86475	0.61554
1.	22414	AT1G55490	AT1G55490	CPN60B, LEN1 / chaperonin 60 beta	plastid	1.3.13	PS.calvin cycle.rubisco interacting	1.3.	1116.35	1109.33	1491.64	1094.94	1557.12	1308.78	2074.92	1786.09	1331.19	1430.04	316.335	1664.57	1043.77	1186.79	1559.16	1486.8	1568.32	1364.8	1433.22	1158.37	1385.09	200.633	1117.44	1012.14	1200.2	1051.69	1463.43	1379.28	1045.24	1302.06	1355.66	1214.13	157.213	0.968566	0.738708	0.849016	0.103087
23	18662	AT1G55810	AT1G55810	UKL3 / uridine kinase-like 3	cytosol	23.3.1.3	nucleotide metabolism.salvage.phosphoribosyltransferases.upp	23.3												57.7674	41.4773		56.8725	41.1481					49.3163	8.0107		71.303	74.0995	61.105	29.262	51.2723	35.1605			53.7004	16.9689	#DIV/0!	#DIV/0!	#DIV/0!	#DIV/0!
29	25368	AT1G56070	AT1G56070	LOS1 / Ribosomal protein S5/Elongation factor G/III/V family protein	cytosol	29.2.4	protein.synthesis.elongation	29.2	3969.97	3669.72	3561.64	3378.69	3523.27	3646.21	3211.14	3063.06	3322.63	3482.93	256.754	3754.65	3771.85	3549.92	3433.6	3618.81	3724.23	3338.31	3614.66	3117.13	3547.02	204.406	3582.65	4220.01	4517.79	3246.01	3414.4	3291.73	2997.45	3162.42	3084.46	3501.88	496.154	1.0184	0.588328	1.00544	0.924739
27	20593	AT1G56110	AT1G56110	NOP56 / homolog of nucleolar protein NOP56	nucleus	27.3.67	RNA.regulation of transcription.putative transcription regulator	27.3	184.907	215.737		240.908	208.543	229.776			339.974	236.641	49.4063		1090.4		597.138	238.412	221.287	413.361	332.923	348.234	463.107	281.08	424.549	409.47	313.806	253.436	584.473	297.163	300.012	296.907		359.977	101.254	1.95701	0.100677	1.5212	0.0257248
1.	19090	AT1G56190	AT1G56190	Phosphoglycerate kinase family protein	plastid	1.3.3	PS.calvin cycle.phosphoglycerate kinase	1.3.	131.176	115.222	429.487	326.528	103.161	66.1617		135.979	52.5799	170.037	125.766	39.234	144.33	107.154	39.2413	46.4315	30.6075	87.3846	220.802	114.434	92.1799	59.1567	60.9279	112.95	81.0177		54.8909	181.114	48.8165	511.007	18.5008	133.653	149.916	0.542118	0.139364	0.786025	0.630393
30	6687	AT1G56330	AT1G56330	SAR1, ATSAR1, ATSARA1B, ATSAR1B, SAR1B / secretion-associated RAS 1B	cytosol,endoplasmic reticulum	30.5	signalling.G-proteins	30.5	1002.85	1004.77	712.806	493.861	1259.07	842.277		946.944	352.334	826.864	276.848	1229.01	1159.34	915.963	1172.68			569.397	1021.69	607.916	953.714	250.525	1004.77			443.557			1118.89	1027.33	993.472	917.604	241.094	1.15341	0.404631	1.10974	0.589809
30	17162	AT1G56340	AT1G56340	CRT1, CRT1a, AtCRT1a / calreticulin 1a	endoplasmic reticulum	30.3	signalling.calcium	30.3	1134.66	1193.58	1147.84	933.381	1140.13	1160.25	902.219	866.125	934.871	1045.9	124.716	983.147	1116.01	1237.45	941.36	863.962	1027.6	806.386	891.911	822.74	965.618	134.487	983.657	1128.02	1164.35	1107.09	1145.2	941.238	889.786	1000.55	862.968	1024.76	108.053	0.923245	0.23359	0.979794	0.72192
20	22736	AT1G56410	AT1G56410	ERD2, HSP70T-1 / heat shock protein 70 (Hsp 70) family protein	cytosol	20.2.1	stress.abiotic.heat	20.2	44.2264	121.432	183.167	27.6917	83.3883		184.302	69.0851	38.0647	93.9197	58.7304	187.931		64.0211	49.6147	50.1678				40.7594	78.4987	55.2198	927.81	126.383	72.1363	137.462	32.722	35.4501	80.9156	39.8933		181.597	284.506	0.835807	0.673064	1.93353	0.437911
29	9126	AT1G56450	AT1G56450	PBG1 / 20S proteasome beta subunit G1	cytosol,nucleus	29.5.11.20	protein.degradation.ubiquitin.proteasom	29.5	281.943	283.166	306.391	382.899	250.439	347.747	202.251	241.876	267.984	284.966	51.836	330.668	354.454	1307.69	277.898	295.295	288.541	225.706	279.869	256.125	401.805	322.241	438.44	551.522	610.297	535.451	545.338	475.74	453.289	1862.05	377.685	649.979	433.639	1.41001	0.326358	2.2809	0.0310639
35	5393	AT1G56580	AT1G56580	SVB / Protein of unknown function, DUF538	#N/A	35.2	not assigned.unknown	35.2			35.5741	67.4976		37.3499	29.3882	36.2881	71.6122	46.285	16.6905	61.5973	38.4592	115.564	43.9554	27.7338	60.4793				57.9648	28.366	179.715	219.526	173.235	272.159	198.161	144.418	92.1555	97.3195	233.712	178.934	56.8866	1.25234	0.445889	3.86591	0.000179947
29	5297	AT1G57660	AT1G57660	Translation protein SH3-like family protein	cytosol	29.2.1.2.2.21	protein.synthesis.ribosomal protein.eukaryotic.60S subunit.L21	29.2			723.884	789.763	1334.2	1301.6	1304.16	1344.45	421.452	1031.36	350.933			504.257	1131.16	911.793		1388.62	525.163	1385.78	974.463	363.354			733.292	1029.2	1631.5	996.501	1259.53	1347.41	1213.91	1173.05	265.917	0.944836	0.796882	1.13739	0.445829
29	16709	AT1G57720	AT1G57720	Translation elongation factor EF1B, gamma chain	cytosol	29.2.4	protein.synthesis.elongation	29.2	1760.28	1846.8	1785.5	1561.58	1465.66	1519.2	1404.62	1357.28	1364.19	1562.79	178.666	1550.08	1971.01	1876.82	1292.28	1599.81	1583.77	1635.9	1595.33	1410.1	1612.79	196.534	1880.19	2061.76	2118.75	1570.71	1514.99	1427.96	1391.61	1401.52	1253.52	1624.56	297.387	1.03199	0.601749	1.03952	0.621442
13	16644	AT1G58080	AT1G58080	ATATP-PRT1, HISN1A, ATP-PRT1 / ATP phosphoribosyl transferase 1	plastid	13.1.7.1	amino acid metabolism.synthesis.histidine.ATP phosphoribosyl transferase	13.1	82.0031	153.764	127.018	155.385	130.066	161.992				135.038	27.0584	149.799	191.606		1356.7	161.482	256.845				423.287	468.184	231.651	142.791	176.844	150.017	155.726	89.1212				157.692	42.4727	3.13458	0.206495	1.16776	0.338194
35	16094	AT1G58270	AT1G58270	ZW9 / TRAF-like family protein	#N/A	35.1	not assigned.no ontology	35.1	165.097	139.006	167.456	203.397	122.498	165.006	94.3546			150.974	32.8982		165.176	128.743	268.131	158.684	177.376			176.062	179.029	42.9831	175.244		192.027	203.936	285.823	190.501	138.691		215.696	200.274	41.666	1.18583	0.246409	1.32655	0.0420773
29	10793	AT1G58380	AT1G58380	XW6 / Ribosomal protein S5 family protein	cytosol	29.2.1.2.1.2	protein.synthesis.ribosomal protein.eukaryotic.40S subunit.S2	29.2	970.895	1002.16	998.927	1093.77	1047.06	913.243	873.371	1051.39	823.853	974.963	83.9641	922.129	1046.03	884.925	989.633	1130.77	1172.8	1005.54	1203.87	1036.65	1043.59	102.376	803.216	1005.54	1060.88	1072.14	890.167	1434.86	968.301	957.514	850.653	1004.81	174.401	1.07039	0.161995	1.03061	0.668584
26	25842	AT1G59610	AT1G59610	ADL3, CF1, DRP2B, DL3 / dynamin-like 3	plasma membrane	26.17	misc.dynamin	26.1	75.1654	219.307	73.5674	127.819	115.317	132.538		124.089		123.972	44.9993	283.493	237.352	246.002	67.8292	116.762	98.8114		290.208		191.494	86.8088	74.8524	64.0969	148.947	113.275	68.9164	249.258	67.8448	141.767	121.153	116.679	56.2334	1.54466	0.11652	0.941174	0.79696
34	27067	AT1G59870	AT1G59870	PEN3, PDR8, ATPDR8, ABCG36, ATABCG36 / ABC-2 and Plant PDR ABC-type transporter family protein	plastid	34.16	transport.ABC transporters and multidrug resistance systems	34.1	371.681	397.936	342.474	425.64	441.979	415.209	366.841	389.394	305.595	384.083	40.2915	627.538	512.431	353.337	412.261	361.511	516.281	348.196	336.502	389.95	428.667	94.9649	354.382	443.302	349.463	297.282	355.518	339.809	294.565	302.266	279.28	335.096	47.1311	1.11608	0.239253	0.872457	0.040062
8.	15749	AT1G59900	AT1G59900	AT-E1 ALPHA, E1 ALPHA / pyruvate dehydrogenase complex E1 alpha subunit	mitochondrion	8.1.1.1	TCA / org transformation.TCA.pyruvate DH.E1	8.1.	220.283	186.473	288.107	198.905	235.384	317.099	143.696	358.537	237.063	242.838	63.6695	221.728	218.23	256.401	178.949	206.728	207.432	215.397	227.656	326.741	228.807	39.6173	239.29	319.173	296.51	203.421	219.91	232.213	252.831	308.065	304.779	264.021	40.9133	0.942219	0.603906	1.08723	0.440136
26	20866	AT1G60095	AT1G60095	Mannose-binding lectin superfamily protein	#N/A	26.16	misc.myrosinases-lectin-jacalin	26.1				75.3837		62.7496			310.906	149.68	114.121				26.0092	87.7607			27.9307		47.2335	28.6678					37.4425		39.6775	68.28		48.4666	14.0398	0.315564	0.28566	0.323803	0.28113
35	21964	AT1G60420	AT1G60420	DC1 domain-containing protein	cytosol	35.1.26	not assigned.no ontology.DC1 domain containing protein	35.1	146.306	134.305	122.485	91.7957	95.3515	78.02				111.377	24.5697	105.166	142.735	112.512	79.4395	85.2589	120.775	111.553			108.206	19.7964	305.415	230.668	131.147	1657.58		90.1245	103.08			419.668	558.758	0.971524	0.817025	3.76799	0.245937
17	13670	AT1G60680	AT1G60680	NAD(P)-linked oxidoreductase superfamily protein	#N/A	17.2.3	hormone metabolism.auxin.induced-regulated-responsive-activated	17.2	50.9185	58.202		72.908			38.463	42.3394	39.1987	50.3383	12.252		71.5074	74.6687	97.1406	241.391	96.0526	74.8454	129.688	122.216	113.439	52.4781	98.2634	105.079		71.7885	29.2867		103.996		713.094	186.918	236.783	2.25353	0.0203078	3.71324	0.226728
17	13654	AT1G60690	AT1G60690	NAD(P)-linked oxidoreductase superfamily protein	cytosol	17.2.3	hormone metabolism.auxin.induced-regulated-responsive-activated	17.2				47.9007	72.6971	139.347	47.9786	8.41745	64.2412	63.4303	39.4887												22.2396			31.21	51.8634			76.8871	55.4882	47.5377	19.2349		#DIV/0!	0.749448	0.475968
17	13622	AT1G60710	AT1G60710	ATB2 / NAD(P)-linked oxidoreductase superfamily protein	cytosol	17.2.3	hormone metabolism.auxin.induced-regulated-responsive-activated	17.2	471.433	591.473	570.535	588.16	595.456	539.943	801.854	686.779	747.005	621.404	98.3197	780.98	667.647	684.7	587.628	474.701	615.276	704.946	685.94	700.337	655.795	82.3539	702.428	527.28	577.333	510.763	577.899	447.935	669.97	732.545	551.975	588.681	89.123	1.05534	0.459216	0.94734	0.495518
17	13645	AT1G60730	AT1G60730	NAD(P)-linked oxidoreductase superfamily protein	cytosol	17.2.3	hormone metabolism.auxin.induced-regulated-responsive-activated	17.2		93.3243	75.5282	65.7313				61.3077	78.9076	74.9598	11.1777				80.3613	75.6796	133.343	50.5466	36.0011	13.7945	64.9543	38.0626		96.5981	51.4191	64.3995				37.2519	57.3982	61.4134	19.7315	0.866521	0.619937	0.819284	0.26642
17	12933	AT1G60750	AT1G60750	NAD(P)-linked oxidoreductase superfamily protein	#N/A	17.2.3	hormone metabolism.auxin.induced-regulated-responsive-activated	17.2	540.634	47.0141	309.956			26.2413		141.836	80.9299	191.102	182.027		95.6954		16.8027				127.139	33.2483	68.2212	44.9807			53.5506			15.7876			26.2546	31.8643	15.9188	0.356989	0.270494	0.16674	0.224052
8.	17084	AT1G60810	AT1G60810	ACLA-2 / ATP-citrate lyase A-2	#N/A	8.2.11	TCA / org transformation.other organic acid transformatons.atp-citrate lyase	8.2.																								32.1131	40.0695	24.4718		61.2939				39.4871	13.7451	#DIV/0!	#DIV/0!	#DIV/0!	#DIV/0!
28	26676	AT1G60930	AT1G60930	RECQL4B, ATRECQ4B, RECQ4B / RECQ helicase L4B	#N/A	28.1	DNA.synthesis/chromatin structure	28.1					40.0438		261.208		22.1886	107.814	108.711																								#DIV/0!		#DIV/0!
29	14490	AT1G60940	AT1G60940	SNRK2-10, SNRK2.10, SRK2B / SNF1-related protein kinase 2.10	cytosol	29.4	protein.postranslational modification	29.4		147.277	102.521				84.2581	158.826		123.221	30.7938		329.749	108.94				108.218			182.302	104.261												1.47948	0.406197		#DIV/0!
1.	4433	AT1G60950	AT1G60950	FED A, ATFD2 / 2Fe-2S ferredoxin-like superfamily protein	plastid	1.1.5.2	PS.lightreaction.other electron carrier (ox/red).ferredoxin	1.1.	259.054				309.836		224.167			264.353	35.1742				38.8563		299.883		295.167	236.047	217.488	106.156												0.82272	0.561707		#DIV/0!
1.	10321	AT1G61520	AT1G61520	LHCA3 / photosystem I light harvesting complex gene 3	plastid	1.1.2.1	PS.lightreaction.photosystem I.LHC-I	1.1.	113.718	155.348	141.176				163.969			143.553	19.0505												216.77	229.282	234.658	203.285		194.503	212.884	201.045		213.204	13.7713		#DIV/0!	1.4852	0.000137079
29	1777	AT1G61570	AT1G61570	TIM13 / translocase of the inner mitochondrial membrane 13	mitochondrion	29.3.2	protein.targeting.mitochondria	29.3	221.399	264.989	248.866	181.199	196.194	184.362		212.279	203.799	214.136	27.9474	299.318	257.401	254.977	222.484	188.936	224	151.337		253.961	231.552	42.8677		211.95		223.08	190.45	183.374	260.455	268.642	250.944	226.985	31.4133	1.08133	0.383118	1.06001	0.449114
29	15797	AT1G61580	AT1G61580	RPL3B, ARP2 / R-protein L3 B	cytosol	29.2.1.2.2.3	protein.synthesis.ribosomal protein.eukaryotic.60S subunit.L3	29.2		61.9983	99.4649		42.5717	255.864			23.0013	96.5801	83.554	140.887	17.893	32.5531	19.4165	26.3019	52.0343		45.6155	192.645	65.9183	60.6594	104.071				43.5593	16.099	28.6926		66.0357	51.6915	31.0201	0.682525	0.496523	0.535219	0.343282
35	26716	AT1G61690	AT1G61690	phosphoinositide binding	#N/A	35.1.5	not assigned.no ontology.pentatricopeptide (PPR) repeat-containing protein	35.1						88.5166	318.622	217.244		208.128	94.1612																								#DIV/0!		#DIV/0!
34	13703	AT1G61790	AT1G61790	Oligosaccharyltransferase complex/magnesium transporter family protein	endoplasmic reticulum	34.2	transport.sugars	34.2	102.734	76.8568		77.4839		165.802				105.719	36.2255	88.538	85.5632		90.8046		77.9364			101.056	88.7796	7.52042	115.554		120.844	115.729	77.4305	134.477	71.7316		154.706	112.925	27.3715	0.839768	0.398882	1.06816	0.744087
35	16544	AT1G61870	AT1G61870	PPR336 / pentatricopeptide repeat 336	mitochondrion	35.1.5	not assigned.no ontology.pentatricopeptide (PPR) repeat-containing protein	35.1																									155.697	928.085	971.441					685.074	374.744	#DIV/0!	#DIV/0!	#DIV/0!	#DIV/0!
31	26805	AT1G62020	AT1G62020	Coatomer, alpha subunit	cytosol	31.4	cell.vesicle transport	31.4	105.692	130.106	141.354	129.738	145.845	87.8739	97.8203	105.238	126.706	118.93	19.1551	139.935	147.111	140.77	114.69	121.667	118.031	184.775	139.537	150.949	139.718	20.096	97.257	164.187	153.36	135.293	132.952	108.299	124.78	180.931	141.692	137.639	24.7812	1.17479	0.0501985	1.15731	0.110518
17	12445	AT1G62380	AT1G62380	ACO2, ATACO2 / ACC oxidase 2	golgi	17.5.1.2	hormone metabolism.ethylene.synthesis-degradation.1-aminocyclopropane-1-carboxylate oxidase	17.5	3477.54	3552.01	3213.77	3507.08	3444.62	3337.22	2317.68	2403.32	2560.94	3090.46	481.63	2923.08	3001.35	2781.51	2649.49	2682.73	2770.2	2064.59	2020.16	2159.5	2561.4	355.93	3873.7	4199.56	4575.29	3793.9	3857.64	3520.14	2983.67	2896.56	2955.26	3628.41	555.682	0.828808	0.0237363	1.17407	0.0550865
30	4683	AT1G62480	AT1G62480	Vacuolar calcium-binding protein-related	cytosol	30.3	signalling.calcium	30.3	1390.17	1402.88	1568.98	1038.17	947.171	919.042	623.041	599.346	714.762	1022.62	338.044	1319.57	1484.28	1437.85	846.751	791.986	874.268	765.974	606.616	594.787	969.121	329.32	1355.92	1611.22	1568.54	842.02	916.698	740.877	684.511	981.817	1019.57	1080.13	327.45	0.947686	0.752646	1.05624	0.734115
2.	23237	AT1G62660	AT1G62660	Glycosyl hydrolases family 32 protein	extracellular	2.2.1.3.3	major CHO metabolism.degradation.sucrose.invertases.vacuolar	2.2.	120.58	358.087	338.985	252.466	245.286	369.536		201.476	258.288	268.088	79.4305	350.901	363.25	331.251	302.589	310.569	329.341		268.125	495.396	343.928	63.547	208.867	336.763	473.467	449.549	287.022	241.485	255.728	261.902	303.454	313.137	86.6505	1.28289	0.0686294	1.16804	0.31254
20	21822	AT1G62740	AT1G62740	Hop2 / stress-inducible protein, putative	nucleus	20	stress	20	363.073	341.82	330.277	255.039	244.336	219.524	346.328	1164.87	908.959	463.803	315.829	279.327	385.261	383.742	278.388	129.633	283.621	393.393	355.777	316.9	311.783	78.4144	333.181	333.16	341.983	126.006	98.7097	131.133	274.786	206.738	248.935	232.737	90.9782	0.672231	0.204983	0.501802	0.0641447
29	24864	AT1G62750	AT1G62750	ATSCO1, ATSCO1/CPEF-G, SCO1 / Translation elongation factor EFG/EF2 protein	plastid	29.2.4	protein.synthesis.elongation	29.2	396.898	224.486	225.846	222.66	203.681	246.485	188.509	238.811		243.422	60.4967	354.843	412.036	586.318	207.257	186.977	180.626	255.007		232.426	301.936	132.157	497.471	422.441	400.377	322.228	306.509	268.759	337.033	215.967	299.89	341.186	80.7883	1.24038	0.304837	1.40162	0.0190651
13	16357	AT1G62800	AT1G62800	ASP4 / aspartate aminotransferase 4	#N/A	13.1.1.2.1	amino acid metabolism.synthesis.central amino acid metabolism.aspartate.aspartate aminotransferase	13.1		23.1802		10.028	42.1369		32.1126	2597.31	82.5365	464.55	954.063	25.2779	48.2034	17.6555	30.5016	53.4267	23.9863	59.4692	816.12		134.33	258.086	96.5311	13.8393	80.7186	29.6373	1846.63	23.7334	38.2068		30.103	269.925	596.553	0.289161	0.40393	0.581046	0.672625
30	4458	AT1G62820	AT1G62820	Calcium-binding EF-hand family protein	cytosol	30.3	signalling.calcium	30.3	160.927	171.866	240.87	98.3326	120.614	105.684	204.335	145.793	154.319	155.86	43.5014	168.519	137	160.143	139.567	91.5628	94.0755	109.583	174.368	125.191	133.334	29.0772	99.2698	139.871	115.16	84.7362	97.7582	81.556	153.232	140.401	138.101	116.676	25.4143	0.855476	0.241019	0.748596	0.0428626
10	11559	AT1G63000	AT1G63000	NRS/ER, UER1 / nucleotide-rhamnose synthase/epimerase-reductase	cytosol	10.1.11	cell wall.precursor synthesis.UER	10.1	279.688	366.936	341.761	369.144	381.406	407.436	362.875	228.939	353.109	343.477	52.0667	351.798	342.943	479.277	340.5	349.808	342.062	378.602	314.84	263.49	351.48	54.1986	565.361	484.543	474.196	429.457	538.702	532.847	329.14	315.776	382.588	450.29	86.5431	1.0233	0.76716	1.31097	0.00863553
35	4405	AT1G63220	AT1G63220	Calcium-dependent lipid-binding (CaLB domain) family protein	#N/A	35.1.19	not assigned.no ontology.C2 domain-containing protein	35.1																									213.66	84.8718	91.2583					129.93	59.2635	#DIV/0!	#DIV/0!	#DIV/0!	#DIV/0!
35	26316	AT1G63300	AT1G63300	Myosin heavy chain-related protein	#N/A	35.1	not assigned.no ontology	35.1				115.565			224.107	209.137		182.936	48.0291					115.758	164.149	241.32	71.4643		148.173	62.9814												0.809969	0.530075		#DIV/0!
20	25641	AT1G63360	AT1G63360	Disease resistance protein (CC-NBS-LRR class) family	cytosol	20.1.7	stress.biotic.PR-proteins	20.1					128.713	143.906	125.946			132.855	7.89545													92.4223			130.666		136.005			119.698	19.4093		#DIV/0!	0.900962	0.424691
21	5444	AT1G63460	AT1G63460	GPX8, ATGPX8 / glutathione peroxidase 8	cytosol	21.2.2	redox.ascorbate and glutathione.glutathione	21.2	28.7811			109.195	95.8024					77.9262	35.1783			538.279	22.2519	86.8225	98.0145				186.342	205.238	81.7487	99.2218	123.481	320.926		93.8378	80.8256	148.37	116.535	133.118	74.1095	2.39126	0.478864	1.70826	0.291547
31	26474	AT1G63640	AT1G63640	P-loop nucleoside triphosphate hydrolases superfamily protein with CH (Calponin Homology) domain	cytosol,nucleus	31.1	cell.organisation	31.1															30.2215			44.7427		230.533	101.832	91.1979												#DIV/0!	#DIV/0!	#DIV/0!	#DIV/0!
23	20964	AT1G63660	AT1G63660	GMP synthase (glutamine-hydrolyzing), putative / glutamine amidotransferase, putative	cytosol	23.1.2.31	nucleotide metabolism.synthesis.purine.GMP synthetase	23.1		197.158			87.6229	122.041				135.607	45.7347		125.424		139.626	102.13	119.686				121.716	13.4374	113.343		138.327	118.59	110.301	117.56			98.1912	116.052	12.002	0.897566	0.647402	0.855794	0.415198
29	25834	AT1G63770	AT1G63770	Peptidase M1 family protein	plastid	29.5	protein.degradation	29.5	913.988	812.112	542.779	726.479	702.674	974.478	1077.39	1101.6	1113.53	885.003	190.263	1147.71	789.772	803.813	948.431	608.712	932.218	616.132	1150.63	1081.86	897.698	196.473	737.635	923.428	753.242	708.395	675.386	655.516	1064.51	1015.81	1005.69	837.734	153.527	1.01434	0.89719	0.946588	0.592015
21	19354	AT1G63940	AT1G63940	MDAR6 / monodehydroascorbate reductase 6	plastid	21.2.1	redox.ascorbate and glutathione.ascorbate	21.2	2035.26	1925.39	1944.63	1794.77	1760.43	2154.88	2329.66	2225.21	2334.1	2056.04	204.431	2170.52	1804.26	1777.54	1956	1618.47	2053.41	2451.32	2278.81	2106.94	2024.14	248.293	1800.91	1731.78	1891.12	1617.24	1681.61	1608.92	1925.72	2084.19	1771.28	1790.31	146.605	0.984487	0.782686	0.870757	0.00870048
7.	19407	AT1G64190	AT1G64190	6-phosphogluconate dehydrogenase family protein	plastid	7.1.3	OPP.oxidative PP.6-phosphogluconate dehydrogenase	7.1.	393.382	442.938	438.119	398.755	397.733	384.148	280.62	421.862	262.975	380.059	61.0329	430.004	508.809	494.853	486.858	413.292	404.534	466.658	457.839	473.3	459.572	34.4811	425.258	451.025	515.911	409.73	336.278	360.233	412.937	443.137	395.487	416.666	49.3987	1.20921	0.00548207	1.09632	0.205846
34	8712	AT1G64200	AT1G64200	VHA-E3 / vacuolar H+-ATPase subunit E isoform 3	vacuole	34.1.1	transport.p- and v-ATPases.H+-transporting two-sector ATPase	34.1				241.812			321.066	259.719		274.199	33.9368																								#DIV/0!		#DIV/0!
27	24206	AT1G64260	AT1G64260	MuDR family transposase	#N/A	27.3.99	RNA.regulation of transcription.unclassified	27.3				687.035		17.2137	112.344			272.198	295.894	792.638				350.236			551.246	153.945	462.016	237		454.351		52.4144		30.1799	20.9342			139.47	182.156	1.69736	0.462096	0.512385	0.563643
31	21451	AT1G64330	AT1G64330	myosin heavy chain-related	nucleus	31.1	cell.organisation	31.1																	48.6011		81.4997	67.2041	65.7683	13.4691	74.9514					58.5261	33.7498			55.7425	16.9352	#DIV/0!	#DIV/0!	#DIV/0!	#DIV/0!
29	10082	AT1G64520	AT1G64520	RPN12a / regulatory particle non-ATPase 12A	cytosol,nucleus	29.5.11.20	protein.degradation.ubiquitin.proteasom	29.5	256.848	237.761	325.285	260.185	294.508	227.068	790.896	261.387	460.462	346.044	170.765	683.082		155.554	251.095	290.275	226.269	732.775	321.671	196.432	357.144	208.538	147.808	209.733	345.274	192.561	181.083	538.025	332.561	196.233	171.097	257.153	119.081	1.03208	0.91134	0.743121	0.244716
34	24158	AT1G64550	AT1G64550	ATGCN3, GCN3 / general control non-repressible 3	cytosol	34.16	transport.ABC transporters and multidrug resistance systems	34.1				67.3307				110.881	92.5157	90.2426	17.852																162.201	87.7834	100.514			116.833	32.4985		#DIV/0!	1.29465	0.36786
31	18072	AT1G64740	AT1G64740	TUA1 / alpha-1 tubulin	cytosol	31.1	cell.organisation	31.1	47.1845	55.4616	35.4723	52.3096	61.6033	65.4885	72.1783	99.1087		61.1008	17.8409	77.403	93.9492	189.034	67.6426	36.5395	55.2682	179.339	87.418	83.9947	96.732	49.6236	134.906	96.8013	84.3646	68.3719	23.8619	53.9594	82.2512	217.348	89.7105	94.6195	51.9842	1.58315	0.0909048	1.54858	0.123939
35	26968	AT1G65010	AT1G65010	Plant protein of unknown function (DUF827)	plastid	35.1	not assigned.no ontology	35.1													119.517		51.4699			297.606		150.138	154.683	89.9127			116.731			194.48	102.45			137.887	40.4397	#DIV/0!	#DIV/0!	#DIV/0!	#DIV/0!
29	16651	AT1G65220	AT1G65220	ARM repeat superfamily protein	#N/A	29.2.3	protein.synthesis.initiation	29.2	101.255	68.1076			33.2652	169.23				92.9644	50.1672	54.7407	36.0016	45.0996	158.272	38.9919	31.0366	97.2167			65.9085	42.9351	131.029	41.8136	76.0628	170.096	106.73	47.8588		103.149		96.6769	42.3109	0.708965	0.415031	1.03993	0.908502
27	12918	AT1G65260	AT1G65260	PTAC4, VIPP1 / plastid transcriptionally active 4	plastid	27.3.99	RNA.regulation of transcription.unclassified	27.3	310.482	254.429	132.645		160.706	148.099				201.272	69.1882	264.194	252.572	360.865	81.0264	148.084	105.417	153.979	216.264		197.8	87.251												0.982749	0.945953		#DIV/0!
10	10718	AT1G65310	AT1G65310	ATXTH17, XTH17 / xyloglucan endotransglucosylase/hydrolase 17	extracellular	10.7	cell wall.modification	10.7														1421.12			23.5878	23.1943			489.302	658.898												#DIV/0!	#DIV/0!	#DIV/0!	#DIV/0!
28	25141	AT1G65470	AT1G65470	FAS1, NFB2	#N/A	28.1	DNA.synthesis/chromatin structure	28.1																										106.822			65.6389	27.6277		66.6961	32.3395	#DIV/0!	#DIV/0!	#DIV/0!	#DIV/0!
26	13875	AT1G65560	AT1G65560	Zinc-binding dehydrogenase family protein	#N/A	26.11	misc.alcohol dehydrogenases	26.1												68.865	62.8412	37.4587	11.7852						45.2375	22.6258												#DIV/0!	#DIV/0!	#DIV/0!	#DIV/0!
26	4377	AT1G65820	AT1G65820	microsomal glutathione s-transferase, putative	plasma membrane	26.9	misc.glutathione S transferases	26.9	105.523				216.851	466.529		264.645	371.896	285.089	124.719															277.474		306.654	288.202		290.355	290.671	10.4381		#DIV/0!	1.01958	0.939455
8.	16632	AT1G65930	AT1G65930	cICDH / cytosolic NADP+-dependent isocitrate dehydrogenase	cytosol	8.1.4	TCA / org transformation.TCA.IDH	8.1.	3139.59	2907.79	3018.61	2652.81	2507.54	3013.6	2590.43	2975.74	3173.85	2886.66	229.619	3403.4	2928.1	2812.34	3312.9	2593.33	3036.85	3156.07	3085.76	2859.54	3020.92	239.271	2717.67	2741.33	2873.78	2400.95	2413.63	2311.72	2694.05	2846.27	2748.86	2638.69	195.622	1.04651	0.269006	0.914099	0.0335482
13	14674	AT1G65960	AT1G65960	GAD2 / glutamate decarboxylase 2	cytosol	13.1.1.1.1	amino acid metabolism.synthesis.central amino acid metabolism.GABA.Glutamate decarboxylase	13.1	529.359	766.129	666.817	605.337	557.843	534.573	717.376	772.699	803.837	661.552	102.303	570.126	902.154	640.302	629.25	550.43	548.406	706.224	1287.36	757.263	732.391	223.737	558.283	711.626	726.093	753.935	562.638	561.032	765.037	800.476	722.63	684.639	91.106	1.10708	0.42736	1.0349	0.640043
21	5217	AT1G65980	AT1G65980	TPX1 / thioredoxin-dependent peroxidase 1	cytosol	21.5	redox.peroxiredoxin	21.5	1436.99	1740.58	1577.25	1359.66	1329.51	1278.14	1339.8	1317.04	1362.24	1415.69	141.399	1431.42	1707.77	1659.55	1183.07	1191.6	1286.88	1339.44	1221.65	1240.9	1362.48	186.928	1351.45	1559.93	1503.23	1264.97	1362.89	1152.99	1279.16	1197.98	1140.97	1312.62	138.647	0.962412	0.529871	0.927194	0.160381
12	14220	AT1G66200	AT1G66200	ATGSR2, GSR2, GLN1;2 / glutamine synthase clone F11	cytosol	12.2.2	N-metabolism.ammonia metabolism.glutamine synthetase	12.2	837.076	836.147	978.759	738.274	740.093	837.625	713.61	581.134	645.72	767.604	112.138	701.896	977.046	867.247	1043.14	786.834	1038.83	777.236	663.6	784.29	848.903	133.196	829.596	1052.69	1102.46	823.473	910	1097.88	777.207	703.035	765.262	895.734	143.852	1.10591	0.205195	1.16692	0.0643302
15	2558	AT1G66240	AT1G66240	ATX1, ATATX1 / homolog of anti-oxidant 1	cytosol	15.2	metal handling.binding, chelation and storage	15.2	1978.14	1953.27	2077.53	1266.67	1225.93	1462.81	1390.78	1256.8	1551.6	1573.73	320.308	1621.41	1797.02	1780.43	1299.69	1046.89	1374.56	1326.64	1262.78	1342.69	1428.01	237.394	1599.52	1778.93	1732.11	1046.47	987.456	983.1	1194.32	1476.58	914.836	1301.48	326.408	0.907409	0.316632	0.827006	0.111628
26	20652	AT1G66270	AT1G66270	BGLU21 / Glycosyl hydrolase superfamily protein	endoplasmic reticulum	26.3	misc.gluco-, galacto- and mannosidases	26.3	253.671	114.468	216.399	297.682	395.221	410.405	295.064	158.554	218.371	262.204	93.4861	337.113	234.614	187.678	530.837	450.391	440.751	152.636	298.91	132.244	307.242	134.73	266.479	279.872	187.034	462.51	437.385	442.803	152.872	416.906	376.345	335.801	110.34	1.17177	0.448608	1.28069	0.169315
26	20635	AT1G66280	AT1G66280	BGLU22 / Glycosyl hydrolase superfamily protein	endoplasmic reticulum	26.3	misc.gluco-, galacto- and mannosidases	26.3	193.587	194.292	154.723	205.567	205.098	188.815	142.053	126.184	141.145	172.385	29.2744	225.371	240.607	179.675	251.41	246.658	274.885	161.299	188.731	161.602	214.471	39.9278	120.701	181.463	196.103	131.294	142.281	51.676	130.798	123.778	152.596	136.743	38.7762	1.24414	0.0286713	0.793245	0.054489
30	4497	AT1G66410	AT1G66410	CAM4, ACAM-4 / calmodulin 4	plasma membrane	30.3	signalling.calcium	30.3												2784.15			2304.13	2089.91					2392.73	290.265												#DIV/0!	#DIV/0!	#DIV/0!	#DIV/0!
2.	15539	AT1G66430	AT1G66430	pfkB-like carbohydrate kinase family protein	plastid	2.2.1.1	major CHO metabolism.degradation.sucrose.fructokinase	2.2.	156.005	206.887	241.023	173.355	157.47	184.622	186.526	223.838	215.045	193.863	28.0047	165.978	158.084	183.654	131.668	119.428	136.898	146.854	111.395		144.245	22.7234	165.279	423.753	309.786	161.134	169.69	146.171	179.824	297.302	237.974	232.324	88.5463	0.744055	0.00197577	1.19839	0.258609
29	22211	AT1G66530	AT1G66530	Arginyl-tRNA synthetase, class Ic	#N/A	29.1.19	protein.aa activation.arginine-tRNA ligase	29.1	473.106		43.3408	327.099	345.613			27.1143	71.1964	214.578	174.017				102.298	42.7117	80.8179			28.6294	63.6143	29.3822	32.452	61.2884	433.005	55.9394	81.4961	273.706	436.467	150.07	37.2582	173.52	156.495	0.296462	0.162767	0.808657	0.665088
29	8021	AT1G66580	AT1G66580	SAG24, RPL10C / senescence associated gene 24	cytosol	29.2.1.2.2.10	protein.synthesis.ribosomal protein.eukaryotic.60S subunit.L10	29.2				535.962		518.155	749.649		592.648	599.103	91.1662				568.083		641.148	605.585		521.799	584.154	44.3114				488.853	403.884		205.065	1085.07	312.961	499.167	307.779	0.975047	0.806909	0.83319	0.597071
35	14326	AT1G66680	AT1G66680	AR401 / S-adenosyl-L-methionine-dependent methyltransferases superfamily protein	#N/A	35.1	not assigned.no ontology	35.1		272.657	53.6286			67.2022				131.163	100.205	105.857	399.381	99.1514	124.177	79.9755	95.8687				150.735	111.969												1.14922	0.827933		#DIV/0!
1.	6063	AT1G67090	AT1G67090	RBCS1A / ribulose bisphosphate carboxylase small chain 1A	plastid	1.3.2	PS.calvin cycle.rubisco small subunit	1.3.	401.19	432.781	343.493	555.392	541.066	464.142	359.489	401.71	439.105	437.596	69.026	351.536	606.811	722.476	396.357	480.89	279.33	349.582	368.901	405.472	440.15	133.024	1165.52	865.946	1118.52	1072.77	1135.35	1077.72	817.034	675.954	618.851	949.741	197.229	1.00584	0.962151	2.17036	3.37457e-06
24	13893	AT1G67280	AT1G67280	Glyoxalase/Bleomycin resistance protein/Dioxygenase superfamily protein	plastid	24.2	Biodegradation of Xenobiotics.lactoylglutathione lyase	24.2	255.369	148.912	138.833	82.2267	184.665	81.7994	61.2404	87.9953	54.7912	121.759	62.6137	174.049		116.762	68.8677	95.3649	71.6831	54.2932	59.7914	184.239	103.131	47.8022	114.943	170.451	173.198	110.455	188.609	169.155	269.819	80.9554		159.698	54.7471	0.847011	0.530868	1.31159	0.23324
35	2220	AT1G67350	AT1G67350	unknown protein; Has 2 Blast hits to 2 proteins in 1 species: Archae - 0; Bacteria - 0; Metazoa - 0; Fungi - 0; Plants - 2; Viruses - 0; Other Eukaryotes - 0 (source: NCBI BLink).	mitochondrion	35.1	not assigned.no ontology	35.1	281.167			152.77	122.949	117.573				168.615	66.3508		235.498			141.615				80.5825	152.565	63.7163	144.59	146.061		96.0298	110.412			132.234		125.865	19.6368	0.904815	0.796317	0.746467	0.266903
29	5845	AT1G67430	AT1G67430	Ribosomal protein L22p/L17e family protein	cytosol,nucleus	29.2.1.2.2.17	protein.synthesis.ribosomal protein.eukaryotic.60S subunit.L17	29.2	1784.67	1497.01	994.369	1761.45	1675.74	953.271		1344.62	1477.7	1436.1	301.421	1869.69	1869.13	1741.39	1716	1792.58	1804.72	1675.81	1566.41	1516.69	1728.05	117.312	1778.43	1947.09	998.913	868.607	1813.2	1669.02	1457.11	1574.99	1435.51	1504.76	344.035	1.20329	0.0234219	1.04781	0.688458
16	12340	AT1G67730	AT1G67730	YBR159, KCR1, ATKCR1 / beta-ketoacyl reductase 1	endoplasmic reticulum	16.7	secondary metabolism.wax	16.7	181.803	152.658	200.942	234.357	233.452		149.725		153.865	186.686	34.409				198.039	69.0959	187.553	148.24			150.732	50.6566	101.777	224.977	210.856	219.948	315.777	363.727	181.745	166.116	204.122	221.005	73.4285	0.807408	0.238177	1.18383	0.303151
1.	15595	AT1G68010	AT1G68010	HPR, ATHPR1 / hydroxypyruvate reductase	peroxisome	1.2.6	PS.photorespiration.hydroxypyruvate reductase	1.2.	113.088	153.211			134.912	69.3137	135.783			121.261	28.9252	140.925	149.978				117.418				136.107	13.7221	109.268		129.894		77.9372					105.7	21.3608	1.12243	0.497104	0.871667	0.509856
20	5085	AT1G68300	AT1G68300	Adenine nucleotide alpha hydrolases-like superfamily protein	plasma membrane	20.2.99	stress.abiotic.unspecified	20.2																										57.7969	114.268		190.989			121.018	54.5846	#DIV/0!	#DIV/0!	#DIV/0!	#DIV/0!
26	25813	AT1G68560	AT1G68560	ATXYL1, XYL1, TRG1 / alpha-xylosidase 1	extracellular	26.3.1	misc.gluco-, galacto- and mannosidases.alpha-galactosidase	26.3	146.136	235.096	223.86	205.414	251.324	193.971	274.991	255.278	329.711	235.087	49.2461	152.022	252.313	135.887	201.352	232.421	146.845	298.082	533.163		244.011	121.527	260.078	311.246	334.635	197.781	240.756	450.392	479.716	269.507	357.36	322.386	89.134	1.03796	0.851765	1.37135	0.0275284
29	22917	AT1G68910	AT1G68910	WIT2 / WPP domain-interacting protein 2	nucleus	29.3.1	protein.targeting.nucleus	29.3					558.391	114.712			126.441	266.515	206.443														37.4331	45.5271	54.4708	25.567			68.9149	46.3826	14.7461		#DIV/0!	0.174034	0.0855081
29	4972	AT1G69410	AT1G69410	ATELF5A-3, ELF5A-3 / eukaryotic elongation factor 5A-3	#N/A	29.2.3	protein.synthesis.initiation	29.2	361.231	254.807	304.735	168.139	161.238	170.041	26.2831	172.364	21.8295	182.296	107.108	436.88	335.44	177.731	220.232	173.958	184.243	83.2049	190.415	104.01	211.79	104.341	259.302	208.514		211.624	96.1765	80.7833		47.5137	71.9936	139.415	78.0663	1.16179	0.584638	0.764773	0.418565
35	3948	AT1G69510	AT1G69510	cAMP-regulated phosphoprotein 19-related protein	#N/A	35.2	not assigned.unknown	35.2	317.392	271.802	299.821	112.714	161.302	223.411			186.77	224.745	70.157	169.379		254.163	144.025	100.434	150.325	189.236	199.655	126.647	166.733	44.7612	246.896	232.756	228.618	135.673	151.969		149.421	191.239	179.45	189.503	39.8621	0.741878	0.0953101	0.843191	0.278697
10	9316	AT1G69530	AT1G69530	ATEXPA1, EXP1, AT-EXP1, ATEXP1, ATHEXP ALPHA 1.2, EXPA1 / expansin A1	extracellular	10.7	cell wall.modification	10.7			100.84	150.851	172.396	166.276				147.591	28.1101												176.432		202.18			132.183				170.265	28.9071		#DIV/0!	1.15363	0.418268
29	3201	AT1G69620	AT1G69620	RPL34 / ribosomal protein L34	cytosol	29.2.1.2.2.34	protein.synthesis.ribosomal protein.eukaryotic.60S subunit.L34	29.2		1167.76		809.777	867.599	716.426	722.725	1108.93	1385.98	968.456	236.955	1194.88			735.748	952.266	938.395	1900.55	1433.5	1368.57	1217.7	361.914	1280.64	1105.41	977.71	1036.95	1265.57	1000.01	871.373	858.342	1054.8	1050.09	141.144	1.25736	0.183546	1.08429	0.436425
19	17359	AT1G69740	AT1G69740	HEMB1 / Aldolase superfamily protein	plastid	19.4	tetrapyrrole synthesis.ALA dehydratase	19.4	313.391	303.178	269.289	442.831	392.645	598.898	339.436	348.354	390.078	377.567	92.6849	253.975	253.973	338.869	374.642	458.258	397.698	383.539	376.152	350.189	354.144	62.2026	380.531	256.905	401.947	366.101	349.253	386.953	380.372	375.661	358.044	361.752	39.8962	0.937964	0.561136	0.958114	0.663493
22	13380	AT1G70310	AT1G70310	SPDS2 / spermidine synthase 2	cytosol	22.1.6	polyamine metabolism.synthesis.spermidine synthase	22.1	301.147	317.358	302.24	232.048	295.377	233.616	188.749	228.28	218.692	257.501	43.7532	276.581	340.959	323.903	229.87	229.59	219.525	255.7	220.077	256.936	261.46	42.1456	264.087	345.78	336.505	232.164	217.994	203.798	225.204	145.865	120.327	232.414	71.3544	1.01538	0.856063	0.902574	0.40908
8.	9650	AT1G70410	AT1G70410	ATBCA4, BCA4, CA4 / beta carbonic anhydrase 4	plasma membrane	8.3	TCA / org transformation.carbonic anhydrases	8.3	643.634	435.094	643.186	600.246	567.472	659.337	600.624	540.559	601.494	587.961	64.7845	455.544	419.042	588.036	456.812	547.484	469.841	972.86	453.933	471.282	537.204	161.726	552.542	449.325	401.817	531.506	566.432	617.586	471.252	610.892	548.411	527.751	68.9095	0.913672	0.422032	0.897596	0.0906526
29	6086	AT1G70490	AT1G70490	ATARFA1D, ARFA1D / Ras-related small GTP-binding family protein	cytosol	29.4	protein.postranslational modification	29.4	2348.97	2424.04	2452.53	2091.63	2408.26	2859.09	1937.82	495.059	2193.71	2134.57	629.175	2284.63		2602.6	2308.1	2372.91	2469.75	1564.59	1937.68	2060.63	2200.11	311.365	2486.92	2705.04	2746.34	2063.45	2722.04	2504.3	1079.5	1996.97	1971.92	2252.94	510.249	1.03071	0.805364	1.05546	0.68486
1.	19191	AT1G70580	AT1G70580	AOAT2, GGT2 / alanine-2-oxoglutarate aminotransferase 2	peroxisome	1.2.3	PS.photorespiration.aminotransferases peroxisomal	1.2.			18.9457		21.1731	12.654	200.689		84.3509	67.5625	71.4633												196.048		25.616				21.6395			81.1013	81.296		#DIV/0!	1.20039	0.838223
4.	22088	AT1G70730	AT1G70730	PGM2 / Phosphoglucomutase/phosphomannomutase family protein	cytosol	4.1.2	glycolysis.cytosolic branch.phosphoglucomutase (PGM)	4.1.	598.268	498.425	498.343	532.262	397.185	628.598	739.332	529.931	528.521	550.096	90.8071	429.855	316.254	459.225	478.574	447.494	689.335	734.724	809.032	740.015	567.167	165.667	594.53	569.592	405.743	364.84	671.456	682.547	610.078	765.137	694.081	595.334	125.582	1.03103	0.80153	1.08224	0.421151
35	22609	AT1G70770	AT1G70770	Protein of unknown function DUF2359, transmembrane	plasma membrane,endoplasmic reticulum	35.2	not assigned.unknown	35.2	326	479.77	527.195	397.211	387.46	611.369	356.444	323.8	671.858	453.456	119.607	376.889	486.992	520.172	277.128	287.197	365.803	728.14	395.802	649.112	454.137	147.161	243.893	385.857	372.573	400.673	416.748	399.408	389.211	606.125	570.989	420.609	101.992	1.0015	0.992022	0.927561	0.562738
20	13180	AT1G70830	AT1G70830	MLP28 / MLP-like protein 28	cytosol	20.1	stress.biotic	20.1	494.492	661.718	373.006	493.193	583.976	785.173	1141.33	1040.08	1094.16	740.792	271.809	272.77	470.22	375.333	258.867	284.827	295.453	418.32	451.102	321.872	349.863	76.207	596.213	559.91	400.508	138.113	423.953	463.815	476.009	755.376	411.195	469.455	158.493	0.472282	0.00122911	0.63372	0.0267477
20	5606	AT1G70840	AT1G70840	MLP31 / MLP-like protein 31	#N/A	20.2.99	stress.abiotic.unspecified	20.2																262.722		95.6791		27.8803	128.761	98.6864												#DIV/0!	#DIV/0!	#DIV/0!	#DIV/0!
20	12246	AT1G70850	AT1G70850	MLP34 / MLP-like protein 34	#N/A	20.2.99	stress.abiotic.unspecified	20.2	136.098	30.8734	114.718	195.024	213.47	210.726	243.9	212.899	215.763	174.83	64.0502	138.664	140.816	116.513	223.301	124.695	95.7921	206.843	186.111	173.399	156.237	40.8501		253.967	47.7356	229.018	188.3	253.513	139.171	216.21	199.091	190.876	64.4566	0.893651	0.498703	1.09178	0.636184
20	4979	AT1G70890	AT1G70890	MLP43 / MLP-like protein 43	cytosol	20.2.99	stress.abiotic.unspecified	20.2	1079.76	1149.58	1092.89	1026.36	1077.58	1134.04	757.081	1297.9	1365.74	1108.99	162.155	1065.54	1084.64	1237.81	868.723	850.844	960.603	691.627	1066.86	1065.88	988.059	153.358	1423.65	1467.58	1621.01	1137.95	1102.69	1256.67	1595.19	1294.39	1161.45	1340.06	184.212	0.890953	0.144918	1.20836	0.0170079
26	14314	AT1G71695	AT1G71695	Peroxidase superfamily protein	extracellular	26.12	misc.peroxidases	26.1	1115.94	969.698	966.358	856.398	961.389	898.156	1049.4	1008.33	1014.93	982.289	72.943	884.67	779.576	800.151	659.856	595.232	591.811	881.166	826.132	726.761	749.484	106.545	948.169	962.156	909.594	842.522	965.41	829.376	1028.79	1131.28	1108.9	969.577	99.4386	0.762997	0.000107112	0.987059	0.774383
27	23761	AT1G71770	AT1G71770	PAB5 / poly(A)-binding protein 5	nucleus	27.1	RNA.processing	27.1				21.0296	191.395	16.7852	95.777	48.2937		74.6562	64.7981				51.0382	20.7057		33.6761			35.14	12.4264				167.629	93.5568	85.0503		20.4627		91.6746	52.1717	0.470691	0.40043	1.22796	0.718112
33	16486	AT1G71840	AT1G71840	transducin family protein / WD-40 repeat family protein	nucleus	33.99	development.unspecified	33.9																121.815	54.9157			93.2327	89.9877	27.4077												#DIV/0!	#DIV/0!	#DIV/0!	#DIV/0!
34	20333	AT1G71880	AT1G71880	SUC1, ATSUC1 / sucrose-proton symporter 1	plasma membrane	34.2.1	transport.sugars.sucrose	34.2															134.13	125.946	96.5737		98.5762		113.807	16.5026				64.3859		119.093			42.8028	75.4274	32.1092	#DIV/0!	#DIV/0!	#DIV/0!	#DIV/0!
35	3926	AT1G71950	AT1G71950	Proteinase inhibitor, propeptide	extracellular	35.1	not assigned.no ontology	35.1		393.234		169.613	136.619	264.632	379.943	407.917	411.756	309.102	109.273				189.042		170.74	193.416	346.163	215.324	222.937	63.2259				113.777	173.483		271.394		303.639	215.573	75.838	0.72124	0.178792	0.697419	0.203538
34	21857	AT1G72150	AT1G72150	PATL1 / PATELLIN 1	plasma membrane	34.99	transport.misc	34.9	1225.25	379.331	539.494	311.73	219.508	244.771	435.914	671.049	413.741	493.42	290.933	261.765	367.691	897.584	277.816	206.053	225.64	542.304	533.397	1478.12	532.263	393.506	277.385	276.454	349.07	169.391	154.54	191.262	627.891	403.062	605.867	339.436	167.069	1.07872	0.825212	0.687924	0.21262
29	19530	AT1G72160	AT1G72160	Sec14p-like phosphatidylinositol transfer family protein	cytosol	29.3.4.99	protein.targeting.secretory pathway.unspecified	29.3	172.832	206.963	248.942	312.982	241.583	227.725	333.507	269.94		251.809	49.6068		222.844	157.25	265.763	231.335	248.492	239.653	255.751	213.451	229.317	31.6089	239.175	247.87	197.655	192.06	185.186	183.57		221.933		209.635	24.5394	0.910678	0.328857	0.832517	0.079784
13	21116	AT1G72330	AT1G72330	ALAAT2 / alanine aminotransferase 2	mitochondrion	13.1.1.3.1	amino acid metabolism.synthesis.central amino acid metabolism.alanine.alanine aminotransferase	13.1	28.2477	70.672	19.5314	60.4739	36.4371	56.0783		360.302	93.9332	90.7094	104.354	46.7445	55.7918	76.4772	72.0533	55.0726	56.1265		40.2118	21.3472	52.9781	16.3579	49.2637	117.588	51.3817	60.7118	77.5788	75.2594	236.954	23.2103	30.4879	80.2707	61.3618	0.584042	0.360644	0.884921	0.8142
29	11407	AT1G72370	AT1G72370	P40, AP40, RP40, RPSAA / 40s ribosomal protein SA	cytosol	29.2.1.2.1.31	protein.synthesis.ribosomal protein.eukaryotic.40S subunit.SA	29.2	2304.69	1733.69	1693.7	2146.54	1667.77	1872.94	1983.31	1749.45	2086.39	1915.39	213.869	2083.55	2075.81	2100.76	2674.34	2496.18	1961.76	2395.49	2101.33	2342.95	2248.02	225.078	2172.67	1753.49	2264.07	1984.36	1961.43	2097.89	1955.44	2261.94	2116.56	2063.09	156.341	1.17366	0.00796207	1.07711	0.134366
29	22363	AT1G72550	AT1G72550	tRNA synthetase beta subunit family protein	cytosol	29.1.20	protein.aa activation.phenylalanine-tRNA ligase	29.1	204.499	82.3124	75.8083	236.735	117.99	148.665	103.389	97.945		133.418	55.1001	490.257	134.284	129.444	104.503	154.19	130.66	107.72		111.188	170.281	121.916	124.71	165.795	171.777	515.128	286.355	125.298	81.1407	113.881		198.011	132.99	1.2763	0.478032	1.48414	0.254916
16	14155	AT1G72680	AT1G72680	ATCAD1, CAD1 / cinnamyl-alcohol dehydrogenase	cytosol	16.2.1.10	secondary metabolism.phenylpropanoids.lignin biosynthesis.CAD	16.2		99.6348		134.022	81.907	70.6755			155.887	108.425	31.9793	168.856	105.418	72.4081	80.3379	88.6166	103.946	180.075	167.771	99.9739	118.6	39.3768												1.09384	0.655395		#DIV/0!
29	16751	AT1G72730	AT1G72730	DEA(D/H)-box RNA helicase family protein	nucleus	29.2.3	protein.synthesis.initiation	29.2	1981.53		611.457	1843.13	70.7327	2097.42		2222.09	2158.78	1569.31	798.268	450.78	451.767	2258.21	1638.53	155.885	139.887	2551.18	412.06	473.903	948.023	885.038	354.365		445.588	2087.05	329.086	1332.72		276.399	569.392	770.657	633.308	0.604103	0.195442	0.491081	0.0789605
27	5346	AT1G73230	AT1G73230	Nascent polypeptide-associated complex NAC	nucleus	27.3.67	RNA.regulation of transcription.putative transcription regulator	27.3	490.806	364.422	297.172	491.343	337.933	369.367	64.5458	422.23	494.047	370.207	127.845	438.972	374.978	312.962	446.193	398.149	481.903	494.855	716.701	401.643	451.817	107.342	129.989	173.518	166.822	378.1	342.518	342.369		346.485	352.556	279.045	96.0145	1.22044	0.185735	0.753753	0.142899
10	12577	AT1G73250	AT1G73250	ATFX, GER1 / GDP-4-keto-6-deoxymannose-3,5-epimerase-4-reductase 1	#N/A	10.1.8	cell wall.precursor synthesis.GER	10.1																								48.6316	41.8271	44.2526	17.1272					37.9596	12.2724	#DIV/0!	#DIV/0!	#DIV/0!	#DIV/0!
20	7692	AT1G73260	AT1G73260	ATKTI1, KTI1 / kunitz trypsin inhibitor 1	extracellular	20.1.7.6.1	stress.biotic.PR-proteins.proteinase inhibitors.trypsin inhibitor	20.1	451.187	457.948	328.061	208.279	210.54	226.7	295.985	262.512	264.846	300.673	90.0828	493.806	459.441	558.444	373.335	397.869	387.138	284.2		313.175	408.426	85.6581				127.592	128.54	164.196		182.222		150.638	23.4562	1.35837	0.0318516	0.501001	0.011677
11	19542	AT1G73600	AT1G73600	S-adenosyl-L-methionine-dependent methyltransferases superfamily protein	#N/A	11.3	lipid metabolism.Phospholipid synthesis	11.3		285.429		101.49	98.6362	73.8735	60.3589			123.957	82.1852		635.224		61.5166	72.5194	64.5715	82.4686		53.4512	161.625	211.992	79.7854	88.4867	266.837	127.619	146.779	109.868	74.7929	62.0258		119.524	61.6969	1.30388	0.742535	0.964237	0.920771
16	13154	AT1G74020	AT1G74020	SS2 / strictosidine synthase 2	vacuole	16.4.1	secondary metabolism.N misc.alkaloid-like	16.4												125.119	117.102	77.924	100.875			282.295	157.128		143.407	66.5851												#DIV/0!	#DIV/0!	#DIV/0!	#DIV/0!
4.	19045	AT1G74030	AT1G74030	ENO1 / enolase 1	plastid	4.1.13	glycolysis.cytosolic branch.enolase	4.1.	145.918	153.965	258.543	249.879	200.782	266.162	353.58	233.807	283.538	238.464	61.2194	606.37	370.062	187.836	563.871	205.922	273.643	295.743	233.598	193.373	325.602	149.229	173.743	307.255	294.023	219.596	295.647	911.716	247.129	240.468	212.731	322.479	212.424	1.36542	0.146037	1.35232	0.298359
13	22985	AT1G74040	AT1G74040	IMS1, MAML-3, IPMS2 / 2-isopropylmalate synthase 1	plastid	13.1.4.4.1	amino acid metabolism.synthesis.branched chain group.leucine specific.2-isopropylmalate synthase	13.1	137.747		41.0745	52.8242	68.1726	50.5241				70.0684	34.9398	108.94		83.3947	22.8003		46.5013		273.997		107.127	88.5422	337.009		101.791	29.1764	68.385	87.9333		48.6673		112.16	103.348	1.52889	0.4586	1.60073	0.451433
29	8560	AT1G74050	AT1G74050	Ribosomal protein L6 family protein	cytosol	29.2.1.2.2.6	protein.synthesis.ribosomal protein.eukaryotic.60S subunit.L6	29.2	672.925	456.439	804.607	707.105	506.448	358.305	906.005	830.244	650.634	654.746	172.779	744.661	540.65	906.039	669.354	1060.57	1614.35	550.577	484.203	820.389	821.199	331.329	631.519	1829.58	1671.47	1604.94	657.912	806.334	76.5787	1958.78	1751.09	1220.91	640.506	1.25423	0.225763	1.86471	0.0281313
16	13899	AT1G74090	AT1G74090	SOT18, ATSOT18, ATST5B / desulfo-glucosinolate sulfotransferase 18	cytosol	16.5.1.1.1.9	secondary metabolism.sulfur-containing.glucosinolates.synthesis.aliphatic.sulfotransferase	16.5	122.132	90.9107	63.9163	90.3492	104.143	660.516	169.378			185.906	196.147	85.1004	128.162	108.397	91.4347	130.522	70.9934	110.839			103.635	20.5526	94.8977	1082.52	140.065	102.782	108.929	599.688	137.025			323.7	352.1	0.557461	0.327032	1.7412	0.418717
16	13318	AT1G74100	AT1G74100	SOT16, ATSOT16, CORI-7, ATST5A / sulfotransferase 16	cytosol	16.5.1.1.3.3	secondary metabolism.sulfur-containing.glucosinolates.synthesis.indole.indole-3-methyl-desulfoglucosinolate sulfotransferase	16.5	599.917	678.084	564.831	425.487	442.269	511.392	765.775	598.958	625.534	579.139	102.598	420.364	412.682	414.487	588.62	676.903	563.058	557.897	726.76	494.21	539.442	108.119	257.554	284.417	309.057	229.954	238.273	245.96	230.111	373.233	332.545	277.9	47.929	0.931456	0.462218	0.479851	1.21753e-06
27	11024	AT1G74230	AT1G74230	GR-RBP5 / glycine-rich RNA-binding protein 5	mitochondrion	27.4	RNA.RNA binding	27.4	445.464	330.507	352.813	320.158	270.098	237.977	168.456	275.914	155.396	284.087	85.986	260.532	335.095	266.235	295.774		289.982				289.524	26.4535	162.92		207.808		242.202	227.081	247.114	257.196		224.053	31.5436	1.01914	0.900594	0.788679	0.151176
23	27022	AT1G74260	AT1G74260	PUR4 / purine biosynthesis 4	plastid	23.1.2.4	nucleotide metabolism.synthesis.purine.FGAR amidotransferase	23.1													88.5382		67.2808		78.9173				78.2454	8.69127	90.4267	122.595	115.721					113.957	153.323	119.205	20.2159	#DIV/0!	#DIV/0!	#DIV/0!	#DIV/0!
16	18686	AT1G74470	AT1G74470	Pyridine nucleotide-disulphide oxidoreductase family protein	plastid	16.1.1	secondary metabolism.isoprenoids.non-mevalonate pathway	16.1	120.337	212.921	221.746	166.832	168.628	173.177	129.873	156.363	488.887	204.307	105.357	177.599	231.531	233.32	127.292	101.488	130.676			167.24	167.021	47.6041	280.8	376.618	395.254	228.95	229.449	307.104	296.26	272.437	479.112	318.443	78.3026	0.817499	0.429468	1.55865	0.0256916
28	9547	AT1G74560	AT1G74560	NRP1 / NAP1-related protein 1	cytosol	28.1	DNA.synthesis/chromatin structure	28.1	226.03	412.593	357.473	270.853	231.407	331.252	321.447		335.551	310.826	59.9682	359.551	402.679	427.147	209.24	210.003	263.574	130.157	357.625		294.997	99.929	259.401	288.889	324.594	202.025	286.626	192.45	265.797		235.964	256.968	42.0985	0.949076	0.7247	0.826728	0.0721711
31	23924	AT1G74790	AT1G74790	catalytics	extracellular	31.1	cell.organisation	31.1	263.879	174.43	194.677	140.058	157.18	124.29	221.002	382.548	224.646	209.19	74.187	132.293	173.886	186.615	151.481	154.289	132.867	127.688	432.037	389.243	208.933	109.828	212.497	97.8176		123.173	88.9722		232.257		371.014	187.622	98.4837	0.998772	0.995694	0.896896	0.660441
2.	16806	AT1G74910	AT1G74910	ADP-glucose pyrophosphorylase family protein	cytosol	2.1.2.1	major CHO metabolism.synthesis.starch.AGPase	2.1.	376.118	181.444	158.619	178.125	197.9	196.664		260.126	160.442	213.68	68.2378	97.3376	222.52	211.934	169.241	161.926	165.82	217.519	179.421	226.892	183.623	39.148	103.757	279.576	254.421	176.116	219.91	223.276	244.142	234.563		216.97	51.1183	0.859338	0.305756	1.0154	0.920129
16	19908	AT1G74920	AT1G74920	ALDH10A8 / aldehyde dehydrogenase 10A8	plastid	16.4.2.1	secondary metabolism.N misc.betaine.betaine-aldehyde dehydrogenase	16.4	230.079	167.114	202.724	196.526	293.075	282.626	227.393	43.7164	337.233	220.054	80.197	169.565	275.962	180.76	117.806	474.29	248.063	459.316	304.478		278.78	122.412	190.472	272.352	264.107	316.33	280.151	254.367	249.38	295.647		265.351	34.9446	1.26687	0.284396	1.20584	0.185389
11	21153	AT1G74960	AT1G74960	FAB1, KAS2, ATKAS2 / fatty acid biosynthesis 1	plastid	11.1.3	lipid metabolism.FA synthesis and FA elongation.ketoacyl ACP synthase	11.1		178.553	125.617	196.582	144.959	258.358		260.98	187.715	193.252	47.7947		154.57			130.012	120.744		173.011		144.584	20.5459				185.484	291.73	131.133			169.13	194.369	59.569	0.748164	0.113696	1.00578	0.976117
31	24438	AT1G75010	AT1G75010	ARC3 / GTP binding	plastid	31.2.5	cell.division.plastid	31.2																42.399	17.2579			38.4083	32.6884	11.032												#DIV/0!	#DIV/0!	#DIV/0!	#DIV/0!
20	8787	AT1G75040	AT1G75040	PR5, PR-5 / pathogenesis-related gene 5	extracellular	20.1	stress.biotic	20.1		52.3944	41.2018	100.822		89.3581		96.5873		76.0728	24.4399	109.762	48.3759		97.129	76.7165	102.413	105.641			90.0062	21.4052												1.18316	0.385798		#DIV/0!
21	7587	AT1G75270	AT1G75270	DHAR2 / dehydroascorbate reductase 2	cytosol	21.2.1	redox.ascorbate and glutathione.ascorbate	21.2		156.278	170.715	114.216						147.07	23.967			172.17	187.677			228.543		88.6137	169.251	50.9066	86.8466		111.794			96.744		141.615		109.25	20.6898	1.15082	0.580457	0.742845	0.1175
13	15156	AT1G75330	AT1G75330	OTC / ornithine carbamoyltransferase	plastid	13.1.2.3.21	amino acid metabolism.synthesis.glutamate family.arginine.ornithine carbamoyltransferase	13.1	197.152	268.031	400.584	266.736	264.495	116.686	248.227	267.884	486.676	279.608	101.382	158.487	787.272	287.711	278.715	294.785	203.401	1326.43	248.78	234.32	424.433	363.404	187.601	330.869	286.47	245.152	264.952	125.967	291.038	298.076	369.033	266.573	69.1914	1.51796	0.293684	0.953382	0.767764
17	2239	AT1G75750	AT1G75750	GASA1 / GAST1 protein homolog 1	extracellular	17.6.3	hormone metabolism.gibberelin.induced-regulated-responsive-activated	17.6		432.706		614.948	508.397	538.046	430.345	394.999	393.839	473.326	76.9284	1059.99	611.101		592.295		766.475	763.311	762.363	635.63	741.595	148.056												1.56678	0.0019685		#DIV/0!
31	17980	AT1G75780	AT1G75780	TUB1 / tubulin beta-1 chain	cytosol	31.1	cell.organisation	31.1	134.619	89.7794		46.3846	52.1197		154.273	72.5569	73.0297	88.966	37.8793	136.366			132.625	145.928	235.112			23.8439	134.775	67.0892	53.8007		87.8985		370.211	28.6115	38.3569		85.3347	110.702	118.123	1.5149	0.200272	1.24432	0.680324
29	5119	AT1G75950	AT1G75950	SKP1, ASK1, ATSKP1, SKP1A, UIP1 / S phase kinase-associated protein 1	cytosol	29.5.11.4.3.1	protein.degradation.ubiquitin.E3.SCF.SKP	29.5	182.822	340.312	326.813	322.147	286.473	403.657	622.52	388.172	568.683	382.4	129.258	487.585	628.563	336.247	263.627	288.004	201.332	469.798	534.66	461.752	407.952	133.681	481.269	281.831	338.038	386.221	422.989	324.575	434.231	119.619	405.978	354.972	101.318	1.06682	0.702652	0.928275	0.643051
29	19403	AT1G75990	AT1G75990	PAM domain (PCI/PINT associated module) protein	cytosol,nucleus	29.5.11.20	protein.degradation.ubiquitin.proteasom	29.5	430.601	182.023	86.1214	51.9341	81.2468	63.4075	114.688	104.559		139.323	116.235	315.74	139.501		81.2947		168.885	28.7167		93.9817	138.02	90.9612				122.115		57.6035	101.325	52.9633	76.0273	82.0067	26.2931	0.99065	0.983561	0.588611	0.339535
27	13909	AT1G76010	AT1G76010	Alba DNA/RNA-binding protein	nucleus	27.3.67	RNA.regulation of transcription.putative transcription regulator	27.3	146.209	213.198			75.9495					145.119	56.0367												73.3181	189.612	198.852			58.5261				130.077	64.4504		#DIV/0!	0.896348	0.795824
34	19368	AT1G76030	AT1G76030	ATPase, V1 complex, subunit B protein	vacuole,golgi	34.1.1.1	transport.p- and v-ATPases.H+-transporting two-sector ATPase.subunit B	34.1	2047.56	408.042	2099.74	1846.64	1784.26	1814.21	680.916	1686.81	1604.59	1552.53	562.086	665.277	379.85	2213.2	669.891	1984.33	1763.4	1932.1	1762.89	1969.56	1482.28	660.528	1980.74	370.613	931.601	1733.5	1666.54	1632.58	589.369	1701.22	1773.1	1375.47	551.191	0.95475	0.821694	0.885957	0.533687
35	21164	AT1G76160	AT1G76160	sks5 / SKU5 similar 5	extracellular	35.1	not assigned.no ontology	35.1	599.287	362.084	475.196	644.28	605.229	571.402	445.55	360.263	504.877	507.574	99.1525	568.239	456.057	378.882	450.347	506.698	432.336	1068.71	349.438	442.507	517.024	204.164	714.389	481.18	477.412	588.53	547.315	561.851	401.952	559.674	491.612	535.991	83.2105	1.01862	0.907722	1.05598	0.543397
20	6283	AT1G76180	AT1G76180	ERD14 / Dehydrin family protein	nucleus	20.2.99	stress.abiotic.unspecified	20.2	2687.21	1502.16	1614.26	1613.02	1632.81	1543.8	2342.46	1885.12	1990.65	1867.94	385.172	2444.59	1404.93	1298.67	1633.91	1607.99	1644.44	1926.12	1851.1	1756.94	1729.85	314.053	2375.45	1395.5	994.276	1614.9	1670.13	1523.88	1820.66	1909.17	1879.16	1687.01	361.331	0.926074	0.443408	0.90314	0.346974
29	22693	AT1G76400	AT1G76400	Ribophorin I	endoplasmic reticulum	29.7	protein.glycosylation	29.7																										181.647	231.587			214.1		209.111	20.6908	#DIV/0!	#DIV/0!	#DIV/0!	#DIV/0!
4.	22744	AT1G76550	AT1G76550	Phosphofructokinase family protein	cytosol	4.1.5	glycolysis.cytosolic branch.pyrophosphate-fructose-6-P phosphotransferase	4.1.	246.397	236.076	59.3326	126.442	45.9046	103.16	47.4978	48.6816		114.186	78.2769	56.4035	223.512	206.011	135.297		40.6925	30.5359			115.409	78.0579	34.8442	89.2073	118.021	202.892	65.3699	90.332	44.2995	300.642	42.8598	109.83	83.2139	1.0107	0.97906	0.961845	0.918493
20	9012	AT1G76770	AT1G76770	HSP20-like chaperones superfamily protein	#N/A	20.2.1	stress.abiotic.heat	20.2			343.9		401.967			152.077		299.315	106.778																								#DIV/0!		#DIV/0!
29	26912	AT1G76810	AT1G76810	eukaryotic translation initiation factor 2 (eIF-2) family protein	cytosol	29.2.3	protein.synthesis.initiation	29.2				106.177	96.865	98.9672	383.529			171.384	122.53		110.118			104.006	266.655				160.259	75.2741	80.3958	111.731	96.2752	200.127		99.0735		178.882		127.747	45.0276	0.935087	0.911161	0.745384	0.496989
29	26699	AT1G76820	AT1G76820	eukaryotic translation initiation factor 2 (eIF-2) family protein	#N/A	29.2.99	protein.synthesis.misc	29.2					43.264		111.503		1976.13	710.299	895.512																								#DIV/0!		#DIV/0!
5.	15314	AT1G77120	AT1G77120	ADH1, ADH, ATADH, ATADH1 / alcohol dehydrogenase 1	cytosol	5.3	fermentation.ADH	5.3	6483.94	6787.86	6873.42	6308.46	5921.57	6071.32	7143.17	7102.29	7177.93	6652.22	447.844	5946.39	6516.15	6959.49	6991.02	6189.2	5365.58	7328.48	7239.08	6588.44	6569.32	609.16	6591.37	6116.3	6499.65	5542.55	5535.48	5206.65	6208.44	6531.34	6351.06	6064.76	480.579	0.987538	0.760464	0.91169	0.0223114
29	7164	AT1G77440	AT1G77440	PBC2 / 20S proteasome beta subunit C2	#N/A	29.5.11.20	protein.degradation.ubiquitin.proteasom	29.5																							660.82	56.9463	56.6918			53.2098		24.364		170.406	245.509	#DIV/0!	#DIV/0!	#DIV/0!	#DIV/0!
21	17197	AT1G77490	AT1G77490	TAPX / thylakoidal ascorbate peroxidase	plastid	21.2.1	redox.ascorbate and glutathione.ascorbate	21.2															28.763	31.6182		117.964			59.4483	41.3931												#DIV/0!	#DIV/0!	#DIV/0!	#DIV/0!
21	20144	AT1G77510	AT1G77510	ATPDIL1-2, PDI6, ATPDI6, PDIL1-2 / PDI-like 1-2	endoplasmic reticulum	21.1.1	redox.thioredoxin.PDIL	21.1	597.008	447.062	462.769	453.818	455.955	518.95	668.235	576.634	606.011	531.827	77.6949	750.658	537.287	578.586	704.208	528.194	614.955	752.287	756.539	645.742	652.051	87.3901	512.088	438.812	453.329	458.104	456.353	449.296	493.957	485.201	463.376	467.835	22.5712	1.22606	0.010269	0.879676	0.0398659
35	2062	AT1G77710	AT1G77710	CONTAINS InterPro DOMAIN/s: Ubiquitin-like, Ufm1 (InterPro:IPR005375); Has 244 Blast hits to 244 proteins in 106 species: Archae - 0; Bacteria - 0; Metazoa - 149; Fungi - 0; Plants - 47; Viruses - 0; Other Eukaryotes - 48 (source: NCBI BLink).	#N/A	35.2	not assigned.unknown	35.2																							129.758			118.143				225.212	204.763	169.469	46.2717	#DIV/0!	#DIV/0!	#DIV/0!	#DIV/0!
29	2838	AT1G77940	AT1G77940	Ribosomal protein L7Ae/L30e/S12e/Gadd45 family protein	cytosol	29.2.1.2.2.30	protein.synthesis.ribosomal protein.eukaryotic.60S subunit.L30	29.2		1448.54	1179.29	1465.27		1093.9			999.736	1237.35	188.125	1669.76	1355.24	1635.23	985.595	1021.86		1475.81	1004.64	1087.42	1279.44	271.184		1084.92	1226.28	1259.91	1449.43	1305			901.053	1204.43	173.213	1.03402	0.784709	0.973398	0.791059
10	24717	AT1G78060	AT1G78060	Glycosyl hydrolase family protein	extracellular	10.6.2	cell wall.degradation.mannan-xylose-arabinose-fucose	10.6													89.3574	173.481			93.7076				118.849	38.6717			191.578	71.1377	75.5646	92.4309				107.678	49.087	#DIV/0!	#DIV/0!	#DIV/0!	#DIV/0!
35	10372	AT1G78150	AT1G78150	unknown protein; BEST Arabidopsis thaliana protein match is: unknown protein (TAIR:AT1G35780.1); Has 152 Blast hits to 146 proteins in 18 species: Archae - 0; Bacteria - 0; Metazoa - 1; Fungi - 2; Plants - 149; Viruses - 0; Other Eukaryotes - 0 (source: NCBI BLink).	#N/A	35.2	not assigned.unknown	35.2												99.8598		170.18		75.0871					115.042	40.2788	97.6694			60.7931		101.507				86.6565	18.3551	#DIV/0!	#DIV/0!	#DIV/0!	#DIV/0!
30	9698	AT1G78300	AT1G78300	GRF2, 14-3-3OMEGA, GF14 OMEGA / general regulatory factor 2	cytosol	30.7	signalling.14-3-3 proteins	30.7	1280.29	1064.43	1173	1303.58	1016.18	1123.45	1211.87	1143.73	1203.21	1168.86	88.5205	1248.24	1093.76	1322.31	1093.34	1556.17	1186.7	1128.85	1091.54	1002.63	1191.51	157.097	1409.2	1139.89	1255.11	1233.65	1686.04	1268.45	1061.1	1063.85	918.357	1226.18	211.724	1.01937	0.727062	1.04904	0.490032
26	7800	AT1G78370	AT1G78370	ATGSTU20, GSTU20 / glutathione S-transferase TAU 20	peroxisome	26.9	misc.glutathione S transferases	26.9	999.87	1139.4	1311.58	1218.14	1258.68	1118.97	1306.42	1606.47	1600.44	1284.44	194.146	1464.1	1504.05	1561.28	1057.19	1019.77	1070.69	1368.18	1515.02	1497.38	1339.74	211.484	1302.75	1530.12	1639.02	1260.92	1267.24	1595.3	1461.15	1649.56	1530.92	1470.77	147.84	1.04305	0.59339	1.14507	0.0463177
26	7922	AT1G78380	AT1G78380	ATGSTU19, GST8, GSTU19 / glutathione S-transferase TAU 19	cytosol	26.9	misc.glutathione S transferases	26.9	1695.9	1313.1	1287.52	1469.59	1481.38	1379.7	911.494	1081.74	1150.26	1307.85	222.491	1482.45	1560.47	1725.22	1384.38	1394.82	1454.09	1011.37	1045.06	984.342	1338.02	248.715	1578.66	1694.44	1754.47	1498.28	1436.58	1318.01	942.235	1151.77	1274.58	1405.45	246.896	1.02307	0.801435	1.07462	0.418443
10	23563	AT1G78570	AT1G78570	RHM1, ROL1, ATRHM1 / rhamnose biosynthesis 1	cytosol	10.1.10	cell wall.precursor synthesis.UDP-glucose 4,6-dehydratase	10.1	229.982	510.996	296.536	279.824	304.378	256.797	234.444	216.972	251.673	286.845	84.1266	198.244	320.177	273.604	318.038	192.409	254.623	170.893	363.333	178.58	252.211	66.9056	447.135	541.156	605.922	446.811	661.311	459.71	444.991	351.085	366.852	480.552	97.5863	0.87926	0.375641	1.67531	0.000608149
29	13761	AT1G78680	AT1G78680	ATGGH2, GGH2 / gamma-glutamyl hydrolase 2	vacuole	29.5	protein.degradation	29.5															76.3473	155.359				341.742	191.149	111.263												#DIV/0!	#DIV/0!	#DIV/0!	#DIV/0!
26	18236	AT1G78820	AT1G78820	D-mannose binding lectin protein with Apple-like carbohydrate-binding domain	extracellular	26.16	misc.myrosinases-lectin-jacalin	26.1	743.047	785.06	821.795	641.04	660.553	596.94	299.771	277.31	300.889	569.601	206.742	575.936	805.229	460.333	471.152	495.522	488.356	379.858	246.885	220.192	460.385	164.709	576.019	728.976	715.604	558.242	538.146	588.283	276.812	345.423	324.349	516.872	156.11	0.808259	0.259666	0.90743	0.572836
26	18254	AT1G78830	AT1G78830	Curculin-like (mannose-binding) lectin family protein	extracellular	26.16	misc.myrosinases-lectin-jacalin	26.1	2027.12	1700.38	1772.52	1107.07	1025.5	1075.14	929.804	997.429	1158.57	1310.39	383.41	1572.68	1742.59	1843.84	925.327	908.254	939.897	1073.09	1198.75	1149.79	1261.58	343.275	1092.25	964.503	1078.25	734.642	697.888	631.148	893.388	966.379	969.384	891.981	157.074	0.96275	0.791915	0.680697	0.0114324
26	17752	AT1G78850	AT1G78850	D-mannose binding lectin protein with Apple-like carbohydrate-binding domain	extracellular	26.16	misc.myrosinases-lectin-jacalin	26.1	4919.43	3823.88	3666.73	3630.53	3278.76	3354.91	3211.54	3431.08	3442.79	3639.96	488.7	3818.61	2837.94	4722.19	3122.16	3667.86	3313.35	3507.43	3532.23	3451.21	3552.55	496.429	3168.94	3462.55	3348.97	3028.29	3178.73	3460.48	2988.19	3304.93	3120.11	3229.02	164.839	0.975986	0.727295	0.887103	0.0385986
26	17845	AT1G78860	AT1G78860	D-mannose binding lectin protein with Apple-like carbohydrate-binding domain	extracellular	26.16	misc.myrosinases-lectin-jacalin	26.1		54.4559	80.1118	86.5939				72.6732	97.2407	78.2151	14.3596	170.668			66.359	69.1782	50.7775			181.513	107.699	56.2966				29.3526		80.7949	203.039	57.2896	62.5864	86.6126	60.5059	1.37696	0.339835	1.10736	0.79394
29	4756	AT1G78870	AT1G78870	UBC35, UBC13A / ubiquitin-conjugating enzyme 35	#N/A	29.5.11.3	protein.degradation.ubiquitin.E2	29.5	218.222	116.982	183.371	179.085		182.664	179.414		179.834	177.082	27.7546	172.947	127.773	117.734	157.619	202.103	160.701	153.849	156.473		156.15	24.2465	178.709	159.549	122.602	141.964	159.668	190.962	164.562	188.704		163.34	21.7612	0.881795	0.170388	0.922399	0.335963
34	22819	AT1G78900	AT1G78900	VHA-A / vacuolar ATP synthase subunit A	vacuole,golgi	34.1	transport.p- and v-ATPases	34.1	2000.13	2126.82	2074.15	1775.48	1808.76	1783.2	1768.48	1822.01	1876.68	1892.86	130.272	1920.32	1982.07	1986.8	1605.04	1967.85	1716.44	1982.17	1990.99	1829.24	1886.77	132.683	1942.05	2004.39	2100.8	1730.41	1787.53	2185.22	1824.77	1883.73	1758.96	1913.1	149.079	0.996784	0.927374	1.01069	0.776187
29	8628	AT1G79210	AT1G79210	N-terminal nucleophile aminohydrolases (Ntn hydrolases) superfamily protein	cytosol,nucleus	29.5.11.20	protein.degradation.ubiquitin.proteasom	29.5	447.962	180.388	433.816	449.98	433.478	466.238	497.836	502.118	520.488	436.923	95.4097	569.827	435.404	593.416	529.157	446.358	578.278	618.601	475.501	567.261	534.867	63.1392	821.908	739.027	829.885	860.865	878.774	752.513	821.987	924.33	811.186	826.719	54.6675	1.22417	0.0277137	1.89214	2.64812e-08
13	15318	AT1G79230	AT1G79230	ST1, ATMST1, MST1, ATRDH1, STR1 / mercaptopyruvate sulfurtransferase 1	mitochondrion,plastid	13.2.5.3	amino acid metabolism.degradation.serine-glycine-cysteine group.cysteine	13.2	388.799	389.01	422	386.988	342.731	425.859	386.093	382.703	379.55	389.304	22.9227	554.189	310.606	310.792	408.399	372.555	390.295	349.625	398.937	414.314	389.968	68.7019	539.228	457.363	420.87	318.676	381.604	370.6	366.281	309.142	384.612	394.264	66.8826	1.00171	0.979627	1.01274	0.845206
29	16630	AT1G79330	AT1G79330	AMC6, ATMCP2B, ATMC5, MC5 / metacaspase 5	#N/A	29.5	protein.degradation	29.5																690.827			184.731	139.922	338.493	249.808												#DIV/0!	#DIV/0!	#DIV/0!	#DIV/0!
29	16924	AT1G79340	AT1G79340	AtMC4, MC4 / metacaspase 4	cytosol	29.5	protein.degradation	29.5	994.584	972.664	876.315	791.279	765.517	714.085	658.339	729.7	734.21	804.077	111.223	899.187	914.549	975.712	635.597	1847.57	767.624	671.703	757.264	670.356	904.395	352.186	767.25	793.073	807.877	779.302	763.913	674.382	701.634	778.359	1807.01	874.755	332.099	1.12476	0.453522	1.0879	0.576069
8.	20789	AT1G79440	AT1G79440	ALDH5F1, SSADH1, SSADH / aldehyde dehydrogenase 5F1	mitochondrion	8.2.99	TCA / org transformation.other organic acid transformatons.misc	8.2.	238.25	293.75	373.312	193.772	185.1	181.822	295.825	282.702	392.743	270.809	73.7319	315.89	200.122	255.09	189.999	299.459	188.687		296.08	282.278	253.451	49.6623	185.027	237.319	235.163	179.098	141.552	164.946	1083.1	260.141	210.978	299.703	279.3	0.935903	0.605219	1.1067	0.780868
10	11076	AT1G79500	AT1G79500	AtkdsA1 / Aldolase-type TIM barrel family protein	cytosol	10.1.12.2	cell wall.precursor synthesis.KDO pathway.KDO-8-Phosphate Synthase	10.1																							58.9481		67.4992	57.4715	56.5839	68.4323		92.8262	53.336	65.0139	12.4929	#DIV/0!	#DIV/0!	#DIV/0!	#DIV/0!
4.	17070	AT1G79530	AT1G79530	GAPCP-1 / glyceraldehyde-3-phosphate dehydrogenase of plastid 1	plastid	4.2.8	glycolysis.plastid branch.glyceraldehyde 3-phosphate dehydrogenase (GAP-DH)	4.2.	176.736	155.448	208.683	394.541	275.846	215.882	215.734	232.042	193.933	229.872	66.4435	160.841	81.1438	259.882	340.943	264.549	308.159	230.925	284.407	243.682	241.615	74.0714	281.658	335.174	299.016	325.78	485.072	213.831	262.075	203.595	183.54	287.749	86.1911	1.05109	0.74287	1.25178	0.152009
4.	16251	AT1G79550	AT1G79550	PGK / phosphoglycerate kinase	cytosol	4.1.11	glycolysis.cytosolic branch.3-phosphoglycerate kinase (PGK)	4.1.	3069.95	3562.82	3322.81	3472.73	3573.25	3368.97	3391.94	3439.77	3544.21	3416.27	148.222	3331.84	3502.05	3652.62	3215.86	3064.65	3383.27	3495.38	3490.1	3696.93	3425.86	189.998	3942.2	4075.02	4503.13	4121.17	3965.59	3754.85	3633.77	3717.07	4000.27	3968.12	245.651	1.00281	0.911821	1.16154	5.44626e-05
23	24762	AT1G79690	AT1G79690	atnudt3, NUDT3 / nudix hydrolase homolog 3	cytosol	23.3.3	nucleotide metabolism.salvage.NUDIX hydrolases	23.3	377.355	641.831	485.687	565.614	379.651	668.824	404.082	370.135	357.343	472.28	116.502	432.097	386.964	403.772	377.547	527.634	338.568	508.672	351.029	386.85	412.57	62.1302	347.238	348.644	346.527	323.719	303.581	567.236	299.442	300.004	194.857	336.805	92.8659	0.873571	0.219097	0.713147	0.020474
8.	23197	AT1G79750	AT1G79750	ATNADP-ME4, NADP-ME4 / NADP-malic enzyme 4	plastid	8.2.10	TCA / org transformation.other organic acid transformatons.malic	8.2.				113.062	79.3791	342.009	88.0243	83.5926	20.1474	121.036	102.712	67.3143		232.642	92.2048	59.8623	70.8861	32.55	225.621	53.1599	104.28	73.7896		89.0225	96.593	344.937	52.679	273.429	75.5732	31.2861		137.646	112.021	0.861564	0.747988	1.13723	0.803652
1.	12091	AT1G79870	AT1G79870	D-isomer specific 2-hydroxyacid dehydrogenase family protein	cytosol,peroxisome	1.2.6	PS.photorespiration.hydroxypyruvate reductase	1.2.				185.678	194.728	178.196	186.145			186.187	5.8539	47.9028	175.287		117	209.427	194.941	127.818			145.396	54.8762			49.6989	178.366	106.371	89.4556		77.2514		100.229	43.2215	0.780915	0.221865	0.538323	0.0102328
20	25282	AT1G79920	AT1G79920	Heat shock protein 70 (Hsp 70) family protein	cytosol	20.2.1	stress.abiotic.heat	20.2	269.747	360.576	476.571	420.466	466.823	423.105	363.255	433.77	358.647	396.996	61.3919	523.101	336.561	581.322	454.7	596.104	430.605	442.727	311.472	446.231	458.091	91.8151	435.404	501.338	535.936	442.825	564.467	493.937	511.275	425.619	415.071	480.653	49.9234	1.1539	0.137245	1.21073	0.0086528
20	25274	AT1G79930	AT1G79930	HSP91 / heat shock protein 91	cytosol	20.2.1	stress.abiotic.heat	20.2	631.535	467.879	279.551	318.92	249.746	359.314	337.213	256.461	385.655	365.142	114.186	463.409	371.334	148.998	360.663	281.651	317.233	422.781	460.389	302.398	347.651	93.8537	387.824	369.153	377.285	312.426	504.547	428.158	395.574	426.758	322.667	391.599	54.862	0.952098	0.742194	1.07246	0.562964
31	26641	AT1G79990	AT1G79990	structural molecules	cytosol	31.4	cell.vesicle transport	31.4	67.261	82.061	41.1509	159.391	147.053	87.3843	108.678	54.0928	69.2875	90.7065	38.1604	75.6468	67.7348	101.48	200.582	20.3601	281.629	47.1682		46.5019	105.138	84.0585	52.5468	83.1653	53.7189	134.792	158.185	170.919	36.316	113.653	70.4542	97.0834	46.3575	1.1591	0.669118	1.0703	0.767748
23	6640	AT1G80050	AT1G80050	APT2, ATAPT2, PHT1.1 / adenine phosphoribosyl transferase 2	cytosol	23.3.1.1	nucleotide metabolism.salvage.phosphoribosyltransferases.aprt	23.3				24.145		44.3271		24.399		30.957	9.45465																								#DIV/0!		#DIV/0!
9.	5614	AT1G80230	AT1G80230	Rubredoxin-like superfamily protein	mitochondrion	9.7	mitochondrial electron transport / ATP synthesis.cytochrome c oxidase	9.7	550.744	252.896	244.741	369.366	203.294	245.857	252.975	170.25	174.391	273.835	112.498	456.758		194.821	273.067		277.429	166.128		177.227	257.572	99.2173		709.87	568.713		273.355	171.992	194.846			383.755	216	0.94061	0.793274	1.40141	0.269158
35	14891	AT1G80240	AT1G80240	Protein of unknown function, DUF642	extracellular	35.2	not assigned.unknown	35.2																										94.891	81.5702		125.8			100.754	18.5267	#DIV/0!	#DIV/0!	#DIV/0!	#DIV/0!
34	22862	AT1G80300	AT1G80300	NTT1, ATNTT1 / nucleotide transporter 1	plastid	34.99	transport.misc	34.9			46.4221			31.3059			71.6689	49.799	16.6502																								#DIV/0!		#DIV/0!
13	15973	AT1G80360	AT1G80360	Pyridoxal phosphate (PLP)-dependent transferases superfamily protein	cytosol	13.1.6.2	amino acid metabolism.synthesis.aromatic aa.phenylalanine and tyrosine	13.1	107.05	489.701			73.9047	72.2056				185.715	176.055	93.6384		105.029	80.6063	91.3159	97.5087	40.9311			84.8382	20.9498			91.6942		77.7271	64.4652				77.9622	11.1174	0.456818	0.249332	0.419794	0.41199
26	25724	AT1G80410	AT1G80410	EMB2753 / tetratricopeptide repeat (TPR)-containing protein	nucleus	26.5	misc.acyl transferases	26.5	169.413	254.329	224.394	304.456	657.381	669.39	307.384	194.92	322.189	344.873	177.173	344.96	265.571	361.724	336.848	481.202	300.695	350.015	233.13	307.121	331.252	66.2007	162.029	256.074	474.121	314.432	304.878	330.664	340.275	257.682	227.683	296.426	82.3163	0.960504	0.841159	0.859523	0.493127
11	20574	AT1G80460	AT1G80460	NHO1, GLI1 / Actin-like ATPase superfamily protein	cytosol	11.5.1	lipid metabolism.glyceral metabolism.glycerol kinase	11.5	277.312	212.594	186.35	1557.86	180.463	148.94	223.747	297.753	236.061	369.009	422.615	168.856	231.208	242.385	199.66	209.559	227.403	151.965	202.884	195.142	203.229	27.5445	111.676	201.382	424.329	201.93	158.309	316.814	216.005	135.938	201.699	218.676	91.1273	0.550743	0.284592	0.592603	0.339988
27	17862	AT1G80480	AT1G80480	PTAC17 / plastid transcriptionally active 17	plastid	27.2	RNA.transcription	27.2													70.7314		207.712	76.2557	20.1087				93.7019	69.3654												#DIV/0!	#DIV/0!	#DIV/0!	#DIV/0!
13	16424	AT1G80560	AT1G80560	ATIMD2, IMD2 / isopropylmalate dehydrogenase 2	plastid	13.1.4.4.3	amino acid metabolism.synthesis.branched chain group.leucine specific.3-isopropylmalate dehydrogenase	13.1	104.553	65.1912	80.7739	96.1629	121.178	99.2732	128.971	90.5749	94.16	97.8709	18.2186	97.3189	71.9817	135.457	81.3881	55.4018	76.9249	132.864	152.192		100.441	33.0147	78.3005	89.0779	119.704	61.3626	63.6275	75.4555	80.3453	89.8661	130.575	87.5904	22.1973	1.02626	0.852373	0.894959	0.326332
13	18330	AT1G80600	AT1G80600	WIN1 / HOPW1-1-interacting 1	plastid	13.1.2.3.4	amino acid metabolism.synthesis.glutamate family.arginine.acetylornithine aminotransferase	13.1		113.89	182.632	134.175	337.965	157.57	245.522	443.662	180.401	224.477	106.018	93.6197	91.8796	133.355	262.706	247.827		155.083		208.728	170.457	65.0844	228.599	238.225	210.295	187.884	176.857	172.05	257.873	365.87		229.707	58.7911	0.759351	0.29621	1.0233	0.910755
34	25992	AT1G80660	AT1G80660	AHA9, HA9 / H(+)-ATPase 9	plasma membrane	34.1.2	transport.p- and v-ATPases.H+-exporting ATPase	34.1	64.812	94.8579	29.9974	210.184	150.289	16.0661	82.8959	166.409	53.9596	96.608	62.0021	151.126	20.8465	74.1714	183.826	61.6728	17.779	205.782	69.5929	202.32	109.679	71.9126	94.9967	99.8316	49.5867	24.9192	44.6962	167.39	66.8544	36.0375	48.2475	70.2845	41.7994	1.13531	0.702129	0.727523	0.33422
1.	15848	AT2G01140	AT2G01140	Aldolase superfamily protein	plastid	1.3.6	PS.calvin cycle.aldolase	1.3.	1882.58	1716.87	1737.27	1543.86	1370.79	1431.03	1912.61	1951.61	1945.87	1721.39	212.12	1641.36	1550.61	1619.22	1444.94	1696.77	1456.59	1975.48	1899.71	1863.61	1683.14	181.53	1674.34	1632.15	1683.61	1317.65	1380.05	1670.58	1636.15	1905.22	1792.49	1632.47	172.775	0.977782	0.703523	0.948345	0.371598
29	8924	AT2G01250	AT2G01250	Ribosomal protein L30/L7 family protein	cytosol	29.2.1.2.2.7	protein.synthesis.ribosomal protein.eukaryotic.60S subunit.L7	29.2	1879.09	1894.64	1854.74	1811.46	1819.46	1803.49	1344.62	1607.19	1673.5	1743.13	166.724	1721.12	1818.86	2102.21	1740.43	1884.47	1941.93	1308.73	1476.89	1318.59	1701.47	262.225	1752.8	1565.93	2174.02	1860.35	1895.39	2172.25	1661.47	1722.76	1350.03	1795	252.898	0.976099	0.709505	1.02975	0.634732
29	15972	AT2G01470	AT2G01470	STL2P, ATSEC12 / SEC12P-like 2 protein	endoplasmic reticulum	29.5	protein.degradation	29.5		96.0898	100.382	126.094		189.687				128.063	37.383	93.9			119.591	87.4973			94.2954		98.8209	12.2914	111				152.167		95.2769			119.481	23.9872	0.771658	0.245486	0.932988	0.780759
20	4576	AT2G01520	AT2G01520	MLP328 / MLP-like protein 328	cytosol	20.2.99	stress.abiotic.unspecified	20.2	188.787		236.898	296.542	112.934	189.029		97.6347		186.971	68.2744	185.857	172.786	189.554	160.804	144.232	201.071	89.377	222.791	206.377	174.761	37.6559	242.161			140.35	112.537	102.833	118.117	171.398	39.4675	132.409	58.2368	0.934698	0.685716	0.708182	0.180394
20	4591	AT2G01530	AT2G01530	MLP329 / MLP-like protein 329	#N/A	20.2.99	stress.abiotic.unspecified	20.2	221.811	157.183	263.788		201.926	163.354	160.784	135.571		186.345	41.5905	122.074	254.706	274.554	248.423	159.309	152.608	121.234			190.415	61.4482		356.478	60.1696	118.685	130.406	110.444	170.565	74.9441	73.818	136.939	89.5315	1.02184	0.89534	0.734866	0.234541
29	18599	AT2G01720	AT2G01720	Ribophorin I	endoplasmic reticulum	29.7	protein.glycosylation	29.7	148.803	109.465		299.616	107.492					166.344	78.6889		111.152		62.0767	88.2709	81.6762				85.794	17.5261	94.0728	236.654	131.165		75.9477					134.46	62.2682	0.515763	0.134242	0.808325	0.601956
35	22239	AT2G01970	AT2G01970	Endomembrane protein 70 protein family	plasma membrane,golgi	35.1	not assigned.no ontology	35.1																										138.235	236.938				255.206	210.126	51.3789	#DIV/0!	#DIV/0!	#DIV/0!	#DIV/0!
13	19873	AT2G02000	AT2G02000	GAD3 / glutamate decarboxylase 3	#N/A	13.1.1.1.1	amino acid metabolism.synthesis.central amino acid metabolism.GABA.Glutamate decarboxylase	13.1				41.2663		193.88	14.4236	18.5998	53.9407	64.422	66.3397				51.3416	79.5475		148.586			93.1585	40.85			88.553	88.0714	35.972		87.6536			75.0625	22.5712	1.44607	0.578945	1.16517	0.794465
13	19639	AT2G02010	AT2G02010	GAD4 / glutamate decarboxylase 4	#N/A	13.1.1.1.1	amino acid metabolism.synthesis.central amino acid metabolism.GABA.Glutamate decarboxylase	13.1	81.6879	74.7701	205.678	74.3406	49.6401	139.423	31.9123	77.1535		91.8257	51.8553		296.421		104.667			47.6446	249.482	88.7385	157.39	97.311	225.036	91.9788	47.5673	36.6603			39.1522	36.8724		79.5444	67.8679	1.71401	0.173985	0.866255	0.728507
9.	2426	AT2G02050	AT2G02050	NADH-ubiquinone oxidoreductase B18 subunit, putative	mitochondrion	9.1.2	mitochondrial electron transport / ATP synthesis.NADH-DH.localisation not clear	9.1.		278.967	198.242	126.303		152.092	171.461			185.413	52.3755	220.42		150.151	154.211	110.507	148.823	261.959	167.233		173.329	47.1469	202.235	93.5309	138.345	148.132			155.093			147.467	34.7864	0.934828	0.710878	0.795345	0.2619
26	7979	AT2G02390	AT2G02390	ATGSTZ1, GST18, GSTZ1 / glutathione S-transferase zeta 1	cytosol	26.9	misc.glutathione S transferases	26.9		232.783	253.17	145.288	153.67	149.522	106.495	115.963	179.324	167.027	48.8937	403.251	265.55	236.123	180.582	212.044	232.844	200.584	225.691	157.004	234.853	66.7416	131.359		182.584	165.866	79.037	159.998	112.79	143.619	108.553	135.476	32.1174	1.40608	0.0421193	0.811103	0.175512
26	3630	AT2G02850	AT2G02850	ARPN / plantacyanin	extracellular	26.19	misc.plastocyanin-like	26.1												100.009			93.1033	95.8257	79.1779				92.029	7.81672		99.3881	78.774	115.011	81.4961	90.9894				93.1317	13.145	#DIV/0!	#DIV/0!	#DIV/0!	#DIV/0!
33	6426	AT2G03440	AT2G03440	NRP1, ATNRP1 / nodulin-related protein 1	nucleus	33.99	development.unspecified	33.9	619.557	402.637	592.155	380.674	387.042	345.941	457.971	559.082	484.691	469.972	94.5015	486.782		326.164	320.78	327.012	318.321	493.404	508.624	479.001	407.511	84.8311			316.18	314.676	277.21	289.102	499.48	474.954	473.524	377.875	91.9435	0.867096	0.200056	0.804038	0.0885523
35	14221	AT2G03510	AT2G03510	SPFH/Band 7/PHB domain-containing membrane-associated protein family	endoplasmic reticulum	35.1	not assigned.no ontology	35.1		192.984	100.254	128.987		170.117	597.459	109.504		216.551	173.423		103.348	143.686	125.414	129.748	131.258	184.038	187.912	128.208	141.702	27.6181		137.543	247.989	134.385	192.081	139.044		161.835	569.635	226.073	145.217	0.654357	0.288104	1.04397	0.922837
35	3183	AT2G03680	AT2G03680	SPR1, SKU6 / spiral1	cytosol	35.2	not assigned.unknown	35.2					483.729	846.791	826.475	725.297	566.113	689.681	143.073				435.715	554.561	429.348	843.852	583.223	553.591	566.715	137.494	637.491				615.379	319.674	858.002	941.954	791.773	694.046	203.073	0.821706	0.222159	1.00633	0.971632
17	12739	AT2G03760	AT2G03760	ST, ATST1, RAR047, ST1, AtSOT1, AtSOT12, SOT12 / sulphotransferase 12	#N/A	17.3.1.1.5	hormone metabolism.brassinosteroid.synthesis-degradation.BRs.metabolic regulation	17.3													78.7293	100.485	63.7569						80.9905	15.0792												#DIV/0!	#DIV/0!	#DIV/0!	#DIV/0!
20	24841	AT2G04030	AT2G04030	CR88, EMB1956, HSP90.5, Hsp88.1, AtHsp90.5 / Chaperone protein htpG family protein	plastid	20.2.1	stress.abiotic.heat	20.2	604.185	693.471	724.826	617.089	580.9	568.097	761.087	781.775	941.108	696.949	113.903	552.751	685.993	726.997	453.521	515.981	499.667	698.752	751.509	837.367	635.838	125.534	616.835	715.358	679.292	540.441	535.848	502.633	651.362	906.099	882.168	670.004	136.979	0.912316	0.323036	0.961339	0.6745
35	17004	AT2G04170	AT2G04170	TRAF-like family protein	#N/A	35.1	not assigned.no ontology	35.1			423.783	22.5595	111.002			48.604		151.487	160.461													42.6266			40.0128	14.9688			26.2119	30.955	11.1392		#DIV/0!	0.204341	0.241973
35	16661	AT2G04190	AT2G04190	TRAF-like family protein	cytosol	35.1	not assigned.no ontology	35.1		579.682	685.177			228.139	252.654	61.2689		361.384	233.299				320.792	337.102	36.8914	54.813	140.192		177.958	128.233	104.203		243.708	327.136		20.9887	101.76	46.7091	33.2388	125.392	107.763	0.492434	0.205511	0.346976	0.0576622
11	24211	AT2G04350	AT2G04350	LACS8 / AMP-dependent synthetase and ligase family protein	endoplasmic reticulum	11.1.9	lipid metabolism.FA synthesis and FA elongation.long chain fatty acid CoA ligase	11.1			44.5631		135.46			37.8397		72.6209	44.5185	93.4329		45.7778	69.7429						69.6512	19.4552		70.4715	77.1099	73.307	104.975					81.4658	13.7758	0.959107	0.935269	1.1218	0.764589
13	16325	AT2G04400	AT2G04400	Aldolase-type TIM barrel family protein	plastid	13.1.6.5.4	amino acid metabolism.synthesis.aromatic aa.tryptophan.indole-3-glycerol phosphate synthase	13.1	264.849	313.461	258.084	181.296	190.236	202.173	296.446	254.094	237.309	244.217	43.3673	210.574	197.75	212.477	213.698	159.309	197.914	203.01	290.372	201.051	209.573	32.4427	115.075	141.22	113.608	117.126	144.802	149.285	124.525		135.635	130.159	13.396	0.858143	0.0892404	0.532967	6.99884e-06
2.	16469	AT2G04650	AT2G04650	ADP-glucose pyrophosphorylase family protein	#N/A	2.1.2.1	major CHO metabolism.synthesis.starch.AGPase	2.1.	69.4432	54.0034	125.388		32.7016	30.8775		110.435	41.6935	66.3632	35.0295	147.707			31.015			18.798	47.6272	35.1209	56.0535	46.7426	26.1497				16.8553			21.662		21.5556	3.79516	0.844648	0.698579	0.324813	0.0834782
10	9456	AT2G04780	AT2G04780	FLA7 / FASCICLIN-like arabinoogalactan 7	extracellular,plasma membrane	10.5.1.1	cell wall.cell wall proteins.AGPs.AGP	10.5				167.124	259.262	331.268	444.889	284.952		297.499	91.0839				181.913	161.432	263.283	330.914	411.241	278.533	271.219	84.9656		167.347		311.26	307.856		508.409	317.476	372.083	330.738	100.873	0.911664	0.665359	1.11173	0.619438
1.	9988	AT2G05070	AT2G05070	LHCB2.2, LHCB2 / photosystem II light harvesting complex gene 2.2	plastid	1.1.1.1	PS.lightreaction.photosystem II.LHC-II	1.1.	312.519	623.654		562.61	660.28	585.403	135.422	128.686	240.163	406.092	210.683	425.39		44.9414	125.484	443.873	114.659	123.118	154.134	223.979	206.947	139.354		1199.36	493.268	416.197	396.087	389.582	310.126	377.301	351.245	491.646	271.994	0.509607	0.0557726	1.21068	0.521261
29	4082	AT2G05220	AT2G05220	Ribosomal S17 family protein	cytosol	29.2.1.2.1.17	protein.synthesis.ribosomal protein.eukaryotic.40S subunit.S17	29.2	938.404			852.935	827.008					872.782	47.5936																								#DIV/0!		#DIV/0!
35	3035	AT2G05380	AT2G05380	GRP3S / glycine-rich protein 3 short isoform	extracellular	35.1.40	not assigned.no ontology.glycine rich proteins	35.1	2036.11	1232.25	1150.39	1312.18	1293.09	981.822	572.078	558.791	834.285	1107.89	426.127	1736.57	1123.98	951.206	1003.96	763.363	1095.97	700.376	518.239	877.752	974.602	326.006	1317.86	1272.07	771.435	1519.6	1368.94	757.161	720.452		800.61	1066.02	311.329	0.879694	0.492375	0.962205	0.832663
35	4303	AT2G05520	AT2G05520	GRP-3, ATGRP-3, GRP3, ATGRP3 / glycine-rich protein 3	extracellular	35.1.40	not assigned.no ontology.glycine rich proteins	35.1	437.754	203.242	158.517	287.126	237.799	283.942	783.745	790.174	1015.99	466.476	296.299	313.984	169.617	107.199	135.799	199.98	139.305	729.959	710.292	917.409	380.394	296.907	298.502	127.75	122.938	352.828	325.033	226.701	917.309		910.432	410.187	301.327	0.815462	0.569692	0.87933	0.720698
8.	26150	AT2G05710	AT2G05710	ACO3 / aconitase 3	mitochondrion	8.1.3	TCA / org transformation.TCA.aconitase	8.1.	837.464	1046.63	720.879	898.249	881.285	1253.17	690.592	1021.92	1290.29	960.053	200.322	990.49	725.142	746.325	936.482	878.825	969.37	1054.05	1155.43	754.746	912.318	140.507	676.971	817.813	922.177	810.349	994.635	706.211	585.528	639.339	945.21	788.693	136.997	0.950278	0.588712	0.821509	0.0631096
29	15100	AT2G05830	AT2G05830	NagB/RpiA/CoA transferase-like superfamily protein	#N/A	29.2.3	protein.synthesis.initiation	29.2	102.37	141.017	142.933	108.625	144.348	122.546	160.163		134.814	132.102	18.2618	91.0041	137.022	141.516	136.079	103.743	109.647	147.309			123.76	20.2493	67.1147	147.355	130.305	125.152	145.791	124.156	124.525	142.389		125.848	24.0011	0.936851	0.448829	0.952661	0.591915
29	9112	AT2G05840	AT2G05840	PAA2 / 20S proteasome subunit PAA2	cytosol,nucleus	29.5.11.20	protein.degradation.ubiquitin.proteasom	29.5	227.557	237.66	159.129	276.138	180.35	143.065	311.791	270.832	294.085	233.401	57.3477	272.695	367.583	194.573	202.146	189.429	321.647	347.07	384.082	300.775	286.667	71.7897	486.021	782.393	522.717	617.991	652.648	384.681	784.11	802.07	853.39	654.002	154.337	1.22822	0.120583	2.80206	2.0247e-06
29	24572	AT2G05920	AT2G05920	Subtilase family protein	extracellular	29.5.1	protein.degradation.subtilases	29.5		311.098	330.709	195.567	285.475	174.539	180.616	190.052	209.998	234.757	59.4894	210.742	211.504	234.586	199.882	117.535	188.013	193.004	146.765	229.576	192.401	35.9413	263.707	284.695	232.788	220.301	231.192	213.612	185.722	267.686	264.157	240.429	29.941	0.819576	0.111833	1.02416	0.815846
11	15821	AT2G05990	AT2G05990	MOD1, ENR1 / NAD(P)-binding Rossmann-fold superfamily protein	plastid	11.1.6	lipid metabolism.FA synthesis and FA elongation.enoyl ACP reductase	11.1	350.053	344.963	369.9	344.54	387.847	408.278	565.827	476.187	529.314	419.656	79.0709	276.469	313.624	280.205	400.266	308.956	319.225	444.438	220.405	409.841	330.381	68.7911	439.183	527.631	545.565	441.306	418.206	414.584	475.049	520.753	403.769	465.116	50.9153	0.787265	0.0283895	1.10833	0.190464
10	11322	AT2G06850	AT2G06850	EXGT-A1, EXT, XTH4 / xyloglucan endotransglucosylase/hydrolase 4	extracellular	10.7	cell wall.modification	10.7	352.647	289.2	273.796	595.198	608.675	575.503	198.265	279.851	248.951	380.232	155.394	372.872	271.564	266.868	315.191	376.653	469.32		172.848		320.759	88.7561	705.497	1232.83	742.248	530.937	421.84	456.215	305.895	370.698	376.003	571.351	273.025	0.843589	0.411822	1.50264	0.104577
11	24626	AT2G07050	AT2G07050	CAS1 / cycloartenol synthase 1	cytosol,plasma membrane	11.8.6	lipid metabolism.'exotics' (steroids, squalene etc).cycloartenol synthase	11.8													111.088			222.085	140.776				157.983	46.9193	72.6911	81.1328		155.725	145.964	124.479	178.969			126.493	38.6082	#DIV/0!	#DIV/0!	#DIV/0!	#DIV/0!
29	3571	AT2G07340	AT2G07340	PFD1 / PREFOLDIN 1	cytosol	29.6	protein.folding	29.6												393.237		162.653		94.0481					216.646	127.971												#DIV/0!	#DIV/0!	#DIV/0!	#DIV/0!
34	25968	AT2G07560	AT2G07560	AHA6, HA6 / H(+)-ATPase 6	plasma membrane	34.1	transport.p- and v-ATPases	34.1	1090.19	18.7051	52.1007		206.869	41.9708	71.8377	61.2689	48.3652	198.913	341.111	44.3718	27.8312		51.4816	19.2409	295.116	54.3366	58.4346	114.226	83.1299	84.4006	853.964	40.3909	57.3463	20.635	53.8776		111.289	23.6657	118.445	159.952	264.528	0.41792	0.398044	0.804128	0.814717
9.	24812	AT2G07698	AT2G07698	ATPase, F1 complex, alpha subunit protein	mitochondrion,plastid	9.9	mitochondrial electron transport / ATP synthesis.F1-ATPase	9.9	2106.33					1927.43		2058.36		2030.7	75.6089			2140.93	959.983	1817.15			1472.89		1597.74	437.47					2117.42		1636.7		1319.6	1691.24	327.981	0.78679	0.211347	0.832833	0.226925
35	4995	AT2G07707	AT2G07707	Plant mitochondrial ATPase, F0 complex, subunit 8 protein	mitochondrion	35.2	not assigned.unknown	35.2		290.356	215.915		277.457					261.243	32.4813																								#DIV/0!		#DIV/0!
26	11124	AT2G10940	AT2G10940	Bifunctional inhibitor/lipid-transfer protein/seed storage 2S albumin superfamily protein	plastid	26.21	misc.protease inhibitor/seed storage/lipid transfer protein (LTP) family protein	26.2	393.188			616.019	869.499	1109.31	844.624	645.196	667.984	735.117	211.715				415.447	487.457	604.241	782.282	780.914	557.773	604.686	138.053	572.653		744.941	445.55	628.094	489.878		600.038	482.105	566.18	95.931	0.82257	0.259712	0.77019	0.100334
29	21629	AT2G12550	AT2G12550	ubiquitin-associated (UBA)/TS-N domain-containing protein	cytosol	29.5.11	protein.degradation.ubiquitin	29.5												48.1644	146.356			91.1184					95.213	40.1911				235.58	28.8171	68.5361	125.695			114.657	77.8458	#DIV/0!	#DIV/0!	#DIV/0!	#DIV/0!
8.	22830	AT2G13560	AT2G13560	NAD-ME1 / NAD-dependent malic enzyme 1	mitochondrion	8.2.10	TCA / org transformation.other organic acid transformatons.malic	8.2.	176.251	133.701	140.336	234.913	213.132	215.867	466.825	154.714	221.868	217.512	94.9428	157.665	238.085	140.114	209.112	239.252	210.482	180.79	183.07	235.818	199.376	34.1528	181.15	158.958	147.133	197.957	311.316	202.737	152.632	237.978	211.32	200.131	48.3639	0.916622	0.618122	0.920094	0.650744
26	24834	AT2G14120	AT2G14120	DRP3B / dynamin related protein	cytosol	26.17	misc.dynamin	26.1				42.9214	61.8127				50.1229	51.619	7.78453	67.3517				170.073	168.41	245.716		162.767	162.864	56.6919	422.75		336.187	228.761	30.2629	38.4485		46.3751		183.797	155.952	3.15511	0.0263936	3.56065	0.236766
13	22531	AT2G14170	AT2G14170	ALDH6B2 / aldehyde dehydrogenase 6B2	mitochondrion	13.2.4.3	amino acid metabolism.degradation.branched chain group.valine	13.2	196.812		417.926	121.003	173.201	95.0654	170.92			195.821	105.05	120.859	140.687		193.406	210.185	200.213	243.356		197.826	186.647	38.8495	189.235	133.515	138.869	163.724	151.438	157.404		203.656	239.57	172.176	33.8151	0.953151	0.847134	0.879252	0.590762
29	22926	AT2G14740	AT2G14740	ATVSR3, VSR3, VSR2;2, BP80-2;2 / vaculolar sorting receptor 3	vacuole	29.3.4.3	protein.targeting.secretory pathway.vacuole	29.3		89.0503	92.4112	83.1307	43.0225					76.9037	19.8415	67.9121	94.1217	205.401	93.465	121.683	89.784			79.5214	107.413	42.8045												1.39672	0.254598		#DIV/0!
35	4116	AT2G14880	AT2G14880	SWIB/MDM2 domain superfamily protein	plastid	35.1	not assigned.no ontology	35.1			41.5328	162.033	159.096	185.816		73.2551	26.2143	107.991	63.1133				132.578	145.598	133.45	156.101	169.736	178.788	152.709	17.3603	57.6943			134.344	174.633	183.432			188.728	147.766	48.918	1.41408	0.157608	1.36832	0.32523
12	22111	AT2G15620	AT2G15620	NIR1, NIR, ATHNIR / nitrite reductase 1	plastid	12.1.2	N-metabolism.nitrate metabolism.nitrite reductase	12.1	431.644	408.017	413.724	483.346	468.079	522.378	335.089	259.467	570.025	432.419	88.9596	302.195	309.787	386.32	340.01	428.319	353.603	281.342	368.62	278.2	338.71	47.7691	434.002	452.466	374.966	360.217	457.923	386.757	252.726	448.936	310.067	386.451	66.8071	0.783293	0.0183855	0.893696	0.259657
35	13567	AT2G15730	AT2G15730	P-loop containing nucleoside triphosphate hydrolases superfamily protein	extracellular,plasma membrane	35.2	not assigned.unknown	35.2																							130.22	68.088		19.835						72.7145	45.1832	#DIV/0!	#DIV/0!	#DIV/0!	#DIV/0!
21	5090	AT2G16060	AT2G16060	GLB1, AHB1, ARATH GLB1, NSHB1, ATGLB1, HB1 / hemoglobin 1	cytosol	21.3	redox.heme	21.3	4821.57	4145.06	3794.74	4379.59	3977.13	4327.17	4267.31	5446.26	5775.3	4548.24	632.416	5022.12	4047.99	4738.49	4513.67	5557.04	4312.13	5106.08	5533.35	5041.78	4874.74	488.923	4188.34	3784.08	3742.9	3936.02	4172.2	4461.73	4665.31	4904.53	4431.43	4254.06	374.339	1.07179	0.264948	0.935321	0.274231
26	13784	AT2G16430	AT2G16430	PAP10, ATPAP10 / purple acid phosphatase 10	extracellular	26.13	misc.acid and other phosphatases	26.1	97.0847	109.038	113.42		75.7885					98.8326	14.586	109.332	78.0395	124.923	32.9286		57.0461				80.4538	33.5375												0.814041	0.397607		#DIV/0!
34	5268	AT2G16510	AT2G16510	ATPase, F0/V0 complex, subunit C protein	vacuole	34.1.1	transport.p- and v-ATPases.H+-transporting two-sector ATPase	34.1																									1063.89	504.119				528.95		698.986	258.224	#DIV/0!	#DIV/0!	#DIV/0!	#DIV/0!
31	5739	AT2G16600	AT2G16600	ROC3 / rotamase CYP 3	cytosol	31.3.1	cell.cycle.peptidylprolyl isomerase	31.3	2382.38	3018.66	2636.74	2645.37	2587.24	2332.02	2583.61	3002.04	3082.92	2696.78	260.095	2608.37	2428.95	2702.54	2098.87	2555.71	2487.68	3390.44	3007.09	3314.7	2732.7	401.161	2772.64	2465.01	2397.75	2465.43	1789.74	2252.75	2832.45	3112.92	2863.05	2550.19	372.4	1.01332	0.834359	0.945646	0.374933
29	25709	AT2G16950	AT2G16950	TRN1, ATTRN1 / transportin 1	nucleus	29.3.1	protein.targeting.nucleus	29.3		150.646	123.758	103.826		125.805	118.114			124.43	15.1924		157.847	152.909	107.654	111.528	251.512				156.29	51.8655	383.386	138.874	205.545	111.404	103.739	128.873				178.637	97.3255	1.25605	0.272264	1.43564	0.293636
20	26768	AT2G17060	AT2G17060	Disease resistance protein (TIR-NBS-LRR class) family	#N/A	20.1.7	stress.biotic.PR-proteins	20.1					79.8138			703.575	358.023	380.471	255.143			164.845		317.153	59.9275		655.109	208.957	281.198	204.362												0.73908	0.619204		#DIV/0!
8.	14760	AT2G17130	AT2G17130	IDH2, IDH-II / isocitrate dehydrogenase subunit 2	mitochondrion	8.1.4	TCA / org transformation.TCA.IDH	8.1.	321.975	271.224	233.765	228.822	215.692	242.277	145.919	231.286	243.527	237.165	43.8709	275.46	295.774	268.654	214.526	275.363	279.468	306.658	370.304	357.492	293.744	44.5685	196.741	145.673	244.699	216.423	190.45	227.243	58.3307	324.808	296.726	211.233	74.484	1.23856	0.0210205	0.890656	0.40867
29	21081	AT2G17190	AT2G17190	ubiquitin family protein	#N/A	29.5.11.1	protein.degradation.ubiquitin.ubiquitin	29.5	215.458	162.764	162.541		78.0105					154.693	49.2426	75.9644		217.45	73.1734		121.265				121.963	58.3408		94.2146	125.051	90.8779		77.2314				96.8437	17.4843	0.788419	0.485793	0.626036	0.103623
29	21368	AT2G17200	AT2G17200	DSK2 / ubiquitin family protein	nucleus	29.5.11	protein.degradation.ubiquitin	29.5		90.5336	119.607	52.9216	98.3142	164.502				105.176	36.66	69.7617	258.781	74.8269	126.86	171.736	77.6912	182.696		228.015	148.796	68.2849		65.8338	42.1449	97.3314	185.075	96.9861				97.4742	48.449	1.41474	0.251824	0.926775	0.806257
18	14735	AT2G17340	AT2G17340	Uncharacterised conserved protein (UCP030210)	#N/A	18.4.5	Co-factor and vitamine metabolism.pantothenate.pantothenate kinase (PANK)	18.4																								60.5124	36.4234		48.7988					48.5782	9.83553	#DIV/0!	#DIV/0!	#DIV/0!	#DIV/0!
29	9817	AT2G17360	AT2G17360	Ribosomal protein S4 (RPS4A) family protein	cytosol	29.2.1.2.1.4	protein.synthesis.ribosomal protein.eukaryotic.40S subunit.S4	29.2	2420.04	2157.09	2198.87	2047.03	1910.22	1799.54	2640.83	2729.7	2999.79	2322.57	379.674	1903.3	2079.36	2269.02	2547.07	1983.77	2122.68	2989.9	3039.72	2753.41	2409.8	410.924	2258.8	1960.23	2187.98	2084.25	1933.72	2293	2573.06	2833.35	2680.08	2311.61	300.502	1.03756	0.665103	0.995282	0.949755
27	13595	AT2G17390	AT2G17390	AKR2B / ankyrin repeat-containing 2B	cytosol	27.3.39	RNA.regulation of transcription.AtSR Transcription Factor family	27.3	175.16	180.615	148.128	264.135	229.169	331.895	223.947		237.328	223.797	54.1761	121.85	167.634	80.0038	207.268	215.221	160.272	236.014	357.696	57.7165	178.186	85.3385	303.006		204.143	244.325	190.228	168.451	325.688	216.21	286.193	242.281	53.4688	0.796195	0.241877	1.08259	0.530956
21	15255	AT2G17420	AT2G17420	NTRA, ATNTRA, NTR2 / NADPH-dependent thioredoxin reductase A	cytosol	21.1	redox.thioredoxin	21.1	433.365	453.548	470.332	460.453	442.494	411.889	317.46	330.724	367.228	409.721	54.1236	393.816	453.685	479.119	408.107	427.068	326.337	386.853	472.904	372.327	413.357	47.2024	504.317	509.043	565.049	482.427	510.379	455.339	298.316	285.598	411.023	446.832	91.8109	1.00887	0.887923	1.09058	0.339341
13	17063	AT2G17630	AT2G17630	Pyridoxal phosphate (PLP)-dependent transferases superfamily protein	plastid	13.1.5.1.2	amino acid metabolism.synthesis.serine-glycine-cysteine group.serine.phosphoserine aminotransferase	13.1	179.5	161.91	172.701	101.879	97.5574	140.969	100.986	195.114	1556.74	300.817	445.386	60.1588	172.053	155.351	72.0533	150.075	95.0411	141.894	112.705		119.917	38.5666	215.005	181.574	142.889	159.046	151.895	217.925	126.551	283.685	168.332	182.989	45.8687	0.398636	0.299128	0.608307	0.467468
26	11136	AT2G17720	AT2G17720	2-oxoglutarate (2OG) and Fe(II)-dependent oxygenase superfamily protein	endoplasmic reticulum	26.7	misc.oxidases - copper, flavone etc	26.7		407.439	177.998	144.703	179.287	151.71	178.773	186.115	201.531	203.445	78.9656	157.814			184.165	194.466	187.507	181.526	227.025	170.528	186.147	20.0501	142.974	100.866	231.947	132.256	143.727	129.057	188.423	172.142	152.197	154.843	36.1045	0.914978	0.608469	0.761108	0.139469
29	4871	AT2G17850	AT2G17850	Rhodanese/Cell cycle control phosphatase superfamily protein	#N/A	29.4	protein.postranslational modification	29.4	1296.53	1472.85	1416.98	925.676	921.426	840.976	892.523	776.539	910.528	1050.45	251.432	958.785	1107.82	1269.32	820.754	773.749	802.692	1043.46	1131.61	1055.87	996.008	159.964	972.174	1113.58	1210.95	554.907	587.488	577.719	667.179	1002.02	932.724	846.526	237.599	0.948174	0.612432	0.805872	0.114906
27	11569	AT2G17870	AT2G17870	ATCSP3, CSP3 / cold shock domain protein 3	nucleus	27.3.99	RNA.regulation of transcription.unclassified	27.3		108.032	87.6748	60.5573	84.3705			70.3264		82.1922	16.1948		121.737	82.8296	105.635						103.401	15.9624	83.8439		98.8181			58.2493		58.8228		74.9335	17.2321	1.25804	0.169466	0.911687	0.584786
29	22918	AT2G17980	AT2G17980	ATSLY1 / Sec1/munc18-like (SM) proteins superfamily	plasma membrane	29.3.4.4	protein.targeting.secretory pathway.plasma membrane	29.3																							126.277	153.674	90.4414	108.639		135.919				122.99	21.8396	#DIV/0!	#DIV/0!	#DIV/0!	#DIV/0!
29	9636	AT2G18020	AT2G18020	EMB2296 / Ribosomal protein L2 family	cytosol	29.2.1.2.2.8	protein.synthesis.ribosomal protein.eukaryotic.60S subunit.L8	29.2	2192.92	1792.27	1893.6	1696.45	2291.32	2215.27	2218.54	2363.27	2449.09	2123.64	249.191	1838.24	1914.14	1870.81	2330.91	2444.41	2372.26	2605.36	2865.17	2687.46	2325.42	354.386	2005.75	1964.92	1818.48	1743.02	2380.11	2136.07	2249.17	2385.44	2262.23	2105.02	221.962	1.09502	0.206265	0.991235	0.87662
31	3163	AT2G18040	AT2G18040	PIN1AT / peptidylprolyl cis/trans isomerase, NIMA-interacting 1	nucleus	31.3.1	cell.cycle.peptidylprolyl isomerase	31.3			1191.92	633.182	651.617	610.864	840.437	593.003	760.027	754.436	196.676	751.555		886.417	657.441	499.159	563.825	647.902	756.071	664.738	678.388	112.62	753.358	691.67	736.564	433.754	466.906	565.922	546.585	696.811	792.414	631.554	123.546	0.899199	0.400947	0.83712	0.175192
29	8479	AT2G18110	AT2G18110	Translation elongation factor EF1B/ribosomal protein S6 family protein	cytosol	29.2.4	protein.synthesis.elongation	29.2	814.236	608.192	779.524	750.012	741.43	709.265	212.689	203.163	209.526	558.671	253.251	648.538	899.049	681.694	682.271	516.014	901.304	254.899	284.103	244.431	568.034	244.764	795.643	606.325	605.473	456.586	683.665	580.003	389.391	297.757	328.596	527.049	159.089	1.01676	0.940994	0.943398	0.768746
26	13323	AT2G18150	AT2G18150	Peroxidase superfamily protein	extracellular	26.12	misc.peroxidases	26.1			243.213	28.4567	39.2065		185.604	114.489	57.3805	111.392	79.4775		45.3578	47.948		46.2011	29.4273	98.8843		71.4486	56.5445	22.569			39.415	133.72	18.6842	26.0283			9.84906	45.5394	45.1422	0.507619	0.168522	0.408823	0.170989
8.	23004	AT2G18450	AT2G18450	SDH1-2 / succinate dehydrogenase 1-2	mitochondrion	8.1.7	TCA / org transformation.TCA.succinate dehydrogenase	8.1.		45.8576	34.4282	358.114	25.4722	43.1949	42.109	57.2154	17.8038	78.0244	106.484	22.9052	97.3984	63.9985	161.866					41.8621	77.6061	48.8804	137.15		50.4842	18.4115		47.3398	37.3965	37.1305	43.5297	53.0631	35.6588	0.994638	0.994075	0.680083	0.590993
10	11734	AT2G18800	AT2G18800	ATXTH21, XTH21 / xyloglucan endotransglucosylase/hydrolase 21	#N/A	10.7	cell wall.modification	10.7	257.211	473.988				729.003				486.734	192.819																								#DIV/0!		#DIV/0!
34	25971	AT2G18960	AT2G18960	AHA1, PMA, OST2, HA1 / H(+)-ATPase 1	plasma membrane	34.1.2	transport.p- and v-ATPases.H+-exporting ATPase	34.1	647.126	645.124	634.63	539.703	558.777	527.978	342.782	869.053	400.246	573.936	144.652	644.259	620.888	438.902	419.998	547.846	469.887	403.355	431.335	415.583	488.006	87.3311	601.492	435.079	523.465	768.808	480.574	944.963	40.6379	554.786	407.218	528.558	235.932	0.85028	0.169595	0.920936	0.649059
26	12597	AT2G18980	AT2G18980	Peroxidase superfamily protein	extracellular	26.12	misc.peroxidases	26.1			326.304	44.2566	22.3324					130.964	138.416		27.0767		47.5843	54.5624	27.8027				39.2565	12.0744		66.8315	44.6691	45.5813	41.9899				18.9569	43.6058	15.1964	0.29975	0.315834	0.332959	0.271751
28	15316	AT2G19480	AT2G19480	NFA02, NFA2, NAP1;2 / nucleosome assembly protein 1;2	nucleus	28.1	DNA.synthesis/chromatin structure	28.1	466.923	531.436	460.172	388.671	357.125	427.664	444.128	540.947	473.786	454.539	56.3655	426.025	440.298	430.56	440.698	423.858	420.933	555.602	591.434	603.089	481.389	73.3227	442.532	495.462	503.944	359.214	351.638	428.365	475.529	500.685	501.033	450.934	56.9943	1.05907	0.423638	0.992068	0.900348
33	20122	AT2G19520	AT2G19520	FVE, ACG1, MSI4, NFC4, NFC04, ATMSI4 / Transducin family protein / WD-40 repeat family protein	nucleus	33.99	development.unspecified	33.9			119.582	91.8235	101.084	134.144				111.658	16.3833	115.329	105.935		108.844	113.882	112.13	96.1339			108.709	6.43081	117.797	193.529	94.2558	91.4202	96.0529	138.433	97.783			118.467	34.3954	0.973587	0.73144	1.06098	0.74388
17	11972	AT2G19590	AT2G19590	ACO1, ATACO1 / ACC oxidase 1	#N/A	17.5.1.2	hormone metabolism.ethylene.synthesis-degradation.1-aminocyclopropane-1-carboxylate oxidase	17.5	395.443	160.351	403.284	446.753	431.996	937.067	406.767	439.492	446.627	451.975	191.073	347.669	461.64	347.844	633.427	425.422	456.476	587.199	754.012	510.564	502.695	127.043	356.609	399.363	427.059	334.538	361.116	384.174	370.003	370.773	408.13	379.085	26.9695	1.11222	0.54065	0.838729	0.301197
29	4250	AT2G19730	AT2G19730	Ribosomal L28e protein family	cytosol	29.2.1.2.2.28	protein.synthesis.ribosomal protein.eukaryotic.60S subunit.L28	29.2	2000.03	1846.65	1848.4	1801.71	1854.78	1604.35	1900.41	1883.94	2214.48	1883.86	153.276	1912.82	2031.85	1986.78	1854.18	2034.92	1866.69	1847.05	2304.1	2192.71	2003.46	149.792	2068.63	1681.97	1702.66	1829.65	1888.99	2623.98	1864.75	2290.25	2006.41	1995.25	284.279	1.06348	0.134053	1.05913	0.343814
29	3157	AT2G19740	AT2G19740	Ribosomal protein L31e family protein	cytosol	29.2.1.2.2.31	protein.synthesis.ribosomal protein.eukaryotic.60S subunit.L31	29.2				204.663	452.026	495.57	196.422		114.742	292.685	151.809				115.612	499.308	394.495	177.13	65.6863	462.501	285.789	172.166				534.692	522.959	221.246	109.143	150.252		307.659	184.147	0.976439	0.951059	1.05116	0.903235
31	3691	AT2G19760	AT2G19760	PFN1, PRF1 / profilin 1	cytosol	31.1	cell.organisation	31.1	521.503	404.623	520.319	447.573	411.934	398.271	329.821	386.698	444.926	429.519	58.64	460.252	455.281	542.823	390.243	396.816	373.666	401.038	416.879	392.489	425.498	49.8603	486.714	482.732	574.117	377.178	414.487	375.248	450.543	444.458	405.151	445.625	59.4855	0.99064	0.8844	1.0375	0.593008
27	7601	AT2G19830	AT2G19830	SNF7.2, VPS32 / SNF7 family protein	golgi	27.3.71	RNA.regulation of transcription.SNF7	27.3		171.539		121.643	78.1071	122.592		147.907		128.358	31.1455		187.446			80.5186	152.593	362.316			195.718	103.627		129.746	162.017	81.4281					118.645	122.959	28.788	1.52479	0.263713	0.957941	0.82046
2.	19970	AT2G19860	AT2G19860	ATHXK2, HXK2 / hexokinase 2	mitochondrion	2.2.1.4	major CHO metabolism.degradation.sucrose.hexokinase	2.2.		60.0876	78.6603	108.305	93.5965	61.2807		37.7428	122.945	80.3739	27.6811	159.738	105.073	158.719	50.9682	63.2693	55.82	91.1529		83.3705	96.0139	40.2728	77.8551	65.7968	84.9443	62.6641	98.1784	74.1408		101.707		80.7551	13.9554	1.19459	0.435529	1.00474	0.976466
8.	22039	AT2G19900	AT2G19900	ATNADP-ME1, NADP-ME1 / NADP-malic enzyme 1	#N/A	8.2.10	TCA / org transformation.other organic acid transformatons.malic	8.2.					317.339	18.9886	418.867	303.591		264.696	148.682				40.0231		73.0472	388.499	308.127	513.373	264.614	182.352				209.888	635.645	267.387	261.76	343.252	232.743	325.112	144.864	0.999688	0.999503	1.22825	0.583155
13	16286	AT2G19940	AT2G19940	oxidoreductases, acting on the aldehyde or oxo group of donors, NAD or NADP as acceptor;copper ion binding	plastid	13.1.2.3.3	amino acid metabolism.synthesis.glutamate family.arginine.N-Acetylglutamate-5-P reductase	13.1		327.264	117.978	169.029	96.3015					177.643	90.3284													111.01	143.824		112.636	119.243		186.229		134.589	28.3738		#DIV/0!	0.757635	0.404597
1.	4322	AT2G20260	AT2G20260	PSAE-2 / photosystem I subunit E-2	plastid	1.1.2.2	PS.lightreaction.photosystem I.PSI polypeptide subunits	1.1.																									126.771	80.3028	179.057					128.71	40.3394	#DIV/0!	#DIV/0!	#DIV/0!	#DIV/0!
31	27077	AT2G20290	AT2G20290	XIG, ATXIG / myosin-like protein XIG	endoplasmic reticulum	31.1	cell.organisation	31.1															241.819		152.516	152.723	102.249	187.506	167.363	46.0956					56.1143		89.3643	124.264	81.1728	87.7289	24.3924	#DIV/0!	#DIV/0!	#DIV/0!	#DIV/0!
9.	16313	AT2G20360	AT2G20360	NAD(P)-binding Rossmann-fold superfamily protein	mitochondrion	9.1.2	mitochondrial electron transport / ATP synthesis.NADH-DH.localisation not clear	9.1.	192.618	149.792	189.177		148.309	121.2	135.322	214.393		164.401	31.8334	296.684	160.067	233.817	149.462	184.409	197.837	154.239	180.123	143.126	188.863	46.5418	234.935	235.361	275.849	158.938	199.866	410.479	163.722	182.055	169.515	225.635	75.1769	1.14879	0.284122	1.37247	0.079859
8.	17008	AT2G20420	AT2G20420	ATP citrate lyase (ACL) family protein	mitochondrion	8.1.6	TCA / org transformation.TCA.succinyl-CoA ligase	8.1.	1384.04	1478.15	1351.79	1221.11	1141.29	1122.76	1439.36	1345.14	1301.25	1309.43	117.838	1305.13	1298.15	1343.54	1159.37	1180.28	1172.65	1248.94	1374.71	1309.77	1265.84	74.5608	1099.52	1259.19	1423.62	1084.28	1106.58	1254.67	1098.05	1221.47	1114.07	1184.61	107.918	0.966707	0.38966	0.904672	0.0420578
29	3838	AT2G20450	AT2G20450	Ribosomal protein L14	cytosol	29.2.1.2.2.14	protein.synthesis.ribosomal protein.eukaryotic.60S subunit.L14	29.2	385.041	491.084	456.327	363.163	410.421	318.69	514.623	553.263	476.545	441.017	72.3533	444.11	630.287	739.34	377.699	751.809	419.631	633.501	640.558	527.458	573.821	129.74	647.802	496.516	486.05	439.801	428.228	624.494	468.686	528.677	392.993	501.472	81.3497	1.30113	0.0223489	1.13708	0.135841
9.	10896	AT2G20530	AT2G20530	ATPHB6, PHB6 / prohibitin 6	mitochondrion	9.1.1	mitochondrial electron transport / ATP synthesis.NADH-DH.complex I	9.1.		144.16	144.206	138.695	123.432	135.093		155.102		140.115	9.6891			202.507	115.402	124.596	76.6337		94.9738	144.458	126.428	40.2221	135.104	183.052	189.428	91.5558	84.536	133.532	88.7641	108.902	169.344	131.58	38.874	0.902321	0.476488	0.939086	0.63188
29	25683	AT2G20580	AT2G20580	RPN1A, ATRPN1A / 26S proteasome regulatory subunit S2 1A	cytosol,nucleus	29.5.11.20	protein.degradation.ubiquitin.proteasom	29.5	524.291	429.89	509.879	402.135	479.64	356.025	291.197	372.404	443.187	423.183	71.743	396.73	448.943	435.624	444.081	435.281	417.929	573.858	508.227	496.083	461.862	51.5473	677.714	542.671	570.359	519.846	591.06	565.53	599.214	474.15	645.534	576.231	58.4282	1.0914	0.233438	1.36166	0.000251674
13	18499	AT2G20610	AT2G20610	SUR1, HLS3, RTY, ALF1, RTY1 / Tyrosine transaminase family protein	#N/A	13.2.6.2	amino acid metabolism.degradation.aromatic aa.tyrosine	13.2	236.432	282.638	310.287	237.278	245.109	229.47	238.03	248.567	328.766	261.842	34.2839	242.167	280.188	285.902	212.426	239.284	249.964	302.544	311.261	200.822	258.284	36.6711	186.76	153.84	224.767	168.672	191.686	219.274	214.925	241.53	144.971	194.047	31.6197	0.986413	0.843658	0.741085	0.000816762
29	10602	AT2G20630	AT2G20630	PIA1 / PP2C induced by AVRRPM1	cytosol	29.4	protein.postranslational modification	29.4	145.457	145.316	151.667	228.335	231.745	196.114	272.587	264.975	249.858	209.562	48.6262	154.488	91.3838		150.326	210.003		314.866	248.546	295.032	209.235	75.9901	216.176	212.135	124.172	135.266	263.976	281.767	346.562	266.183		230.78	70.1869	0.998442	0.992351	1.10125	0.502879
35	13320	AT2G20760	AT2G20760	Clathrin light chain protein	nucleus	35.2	not assigned.unknown	35.2	529.456	483.793	425.234	522.832	470.172	622.538		482.549	414.1	493.834	61.7719	450.219	340.356	529.847	433.708	612.547	495.636	281.58	294.349	265.279	411.502	115.731	608.339	186.729	414.755	511.278		267.098		389.657	285.295	380.45	136.142	0.83328	0.112015	0.770401	0.0701325
29	11511	AT2G20890	AT2G20890	PSB29, THF1 / photosystem II reaction center PSB29 protein	plastid	29.3	protein.targeting	29.3																82.2798	41.1523		119.98		81.1375	32.1916		106.169	132.212	60.4	79.6796	126.047				100.902	27.3173	#DIV/0!	#DIV/0!	#DIV/0!	#DIV/0!
35	21165	AT2G20990	AT2G20990	SYTA, NTMC2TYPE1.1, ATSYTA, NTMC2T1.1, SYT1 / synaptotagmin A	plasma membrane	35.1.19	not assigned.no ontology.C2 domain-containing protein	35.1		239.873	211.178	127.304	176.373	279.917	303.017	221.026	204.158	220.356	52.0834		199.281	126.324	265.961	56.949	157.436		103.652		151.601	67.4323	372.794	193.473	1088.01	353.316	94.2364	258.83	138.511	281.864	123.576	322.734	286.233	0.687981	0.0695493	1.46461	0.363797
35	9578	AT2G21010	AT2G21010	Calcium-dependent lipid-binding (CaLB domain) family protein	#N/A	35.1.19	not assigned.no ontology.C2 domain-containing protein	35.1		18.6297		60.001		24.6806	80.1914			45.8757	25.341															33.2844	126.13	21.992			47.1215	57.1321	40.8183		#DIV/0!	1.24537	0.698963
27	7046	AT2G21060	AT2G21060	ATGRP2B, ATCSP4, GRP2B / glycine-rich protein 2B	#N/A	27.3.75	RNA.regulation of transcription.GRP	27.3	269.335	249.275		191.45	184.52	171.28				213.172	38.7439	237.571	275.725	239.062	173.768	176.92	259.052				227.016	38.7306	397.854	291.088	486.256	202.567	211.494	210.636			147.878	278.253	113.067	1.06495	0.606357	1.3053	0.285428
31	5747	AT2G21130	AT2G21130	Cyclophilin-like peptidyl-prolyl cis-trans isomerase family protein	cytosol	31.3.1	cell.cycle.peptidylprolyl isomerase	31.3	77.5901	499.959	70.8172	115.579	810.649		73.1599		143.999	255.965	266.985	49.3974		92.8894	107.374	68.1248	94.0755		1070.49	96.8738	225.604	345.407			85.3743	925.224	854.702	276.462	1135.41	1299.67	123.733	671.512	464.051	0.881385	0.867572	2.62345	0.0815476
35	9666	AT2G21160	AT2G21160	Translocon-associated protein (TRAP), alpha subunit	endoplasmic reticulum	35.1	not assigned.no ontology	35.1		517.985	449.604		439.564	275.633		255.433	202.004	356.704	117.096	348.099	500.832	450.748	294.969	286.621	251.067			257.789	341.446	90.812	314.571	341.419	471.784	275.277		246.721	228.626	364.61		320.43	76.7506	0.957227	0.81241	0.898308	0.550858
1.	12211	AT2G21170	AT2G21170	TIM, PDTPI / triosephosphate isomerase	plastid	1.3.5	PS.calvin cycle.TPI	1.3.	750.297	809.825	819.351	607.771	741.285	670.767	667.634	585.478	320.034	663.605	143.958	863.372	779.532	737.26	574.174	426.179	561.985	465.9	525.911	568.634	611.439	139.857	699.706	721.843	776.559	532.699	683.183	645.24	695.031	758.154	743.198	695.068	68.8502	0.92139	0.472898	1.04741	0.584782
3.	11946	AT2G21250	AT2G21250	NAD(P)-linked oxidoreductase superfamily protein	cytosol	3.5	minor CHO metabolism.others	3.5	483.193	548.331	537.355	454.917	447.26	420.35	490.624	403.223	382.915	463.13	53.8513	474.376	647.146	556.07	395.435	381.986	441.931	441.579	433.675	371.724	460.436	84.2379	669.877	558.155	602.033	457.941	497.342	465.441	665.318	435.638	403.84	528.398	93.7385	0.994183	0.940196	1.14093	0.107027
3.	11947	AT2G21260	AT2G21260	NAD(P)-linked oxidoreductase superfamily protein	#N/A	3.5	minor CHO metabolism.others	3.5	76.79			44.6183		53.2476	252.193			106.712	84.8148																								#DIV/0!		#DIV/0!
29	12394	AT2G21270	AT2G21270	UFD1 / ubiquitin fusion degradation 1	cytosol	29.5.11	protein.degradation.ubiquitin	29.5					39.3192		70.135		128.596	79.35	37.0249												22.4541		2706.66						81.8142	936.977	1251.59		#DIV/0!	11.8081	0.387578
1.	16190	AT2G21330	AT2G21330	FBA1 / fructose-bisphosphate aldolase 1	plastid	1.3.6	PS.calvin cycle.aldolase	1.3.	120.265	176.29	195.187	154.245	146.586	134.772	265.736	242.787	239.52	186.154	49.5903	197.777	211.914	246.206	103.465	154.223	108.544	157.812	229.177	227.62	181.86	49.9921	250.03	265.201	273.138	139.944	165.377	200.211	246.453	250.866	255.662	227.431	44.6967	0.976931	0.865212	1.22174	0.0994834
31	26810	AT2G21390	AT2G21390	Coatomer, alpha subunit	cytosol	31.4	cell.vesicle transport	31.4	329.467	399.419	377.895	458.033	491.828	293.29	334.168	358.401	440.409	386.99	62.2048	282.727	490.463	348.657	291.737	358.433	435.141	351.877	588.042	243.017	376.677	103.645	358.374	413.646	451.123	391.779	530.386	390.505	340.23	291.867	529.868	410.864	76.5645	0.973351	0.812382	1.06169	0.503447
34	25196	AT2G21410	AT2G21410	VHA-A2 / vacuolar proton ATPase A2	vacuole	34.1	transport.p- and v-ATPases	34.1	62.2903	105.995	193.939	98.6247	40.6234	91.638	291.057	170.87	36.6283	121.296	78.4145	27.0528	457.824	55.3177	38.9846	50.5463	39.3437	28.5651	258.792	292.39	138.757	148.704	191.66	108.46	165.7	175.343	65.1969	44.157	179.959	213.037	205.334	149.872	58.3829	1.14395	0.772705	1.23559	0.420541
29	2642	AT2G21580	AT2G21580	Ribosomal protein S25 family protein	cytosol,nucleus	29.2.1.2.1.25	protein.synthesis.ribosomal protein.eukaryotic.40S subunit.S25	29.2	794.329	1165.05	1163.1	895.036	893.78	892.097	663.207	580.164	549.103	843.984	211.874	985.52	865.958	1774.1	1004.95	1010.86	990.735	767.534	655.927	977.934	1003.72	296.353	920.584		834.054	1128.1	1073.23	1023.21	633.684	696.705	806.796	889.545	166.605	1.18927	0.232775	1.05398	0.652848
20	6379	AT2G21620	AT2G21620	RD2 / Adenine nucleotide alpha hydrolases-like superfamily protein	cytosol	20.2.99	stress.abiotic.unspecified	20.2	215.482	220.614	241.456	243.968	230.36	236.233	269.522	278.416	312.701	249.861	29.5511	295.507	275.488	295.759	193.418	286.078	207.739	259.035	291.471	229.971	259.385	37.2879	213.883	266.181	340.581	200.994	211.012	192.254	281.059	161.577	248.407	235.105	51.4421	1.03812	0.579137	0.940943	0.491848
27	5904	AT2G21660	AT2G21660	ATGRP7, CCR2, GR-RBP7, GRP7 / cold, circadian rhythm, and rna binding 2	cytosol,nucleus	27.4	RNA.RNA binding	27.4	5469.3	5023.87	5538.92	4288.33	4495.43	4226.79	3877.58	3577.65	3808.26	4478.46	677.026	4304.12	3961.97	4667.66	3825.15	3935.8	3842.75	3730.64	3588.72	3472.23	3925.45	344.7	4590.08	3941.66	3876.94	3879.64	3871.9	3796.41	3350.63	3256.51	3805.16	3818.77	358.379	0.876517	0.0561736	0.852697	0.0269271
35	8826	AT2G21870	AT2G21870	MGP1 / copper ion binding;cobalt ion binding;zinc ion binding	mitochondrion	35.2	not assigned.unknown	35.2	808.562	926.807	974.609	599.62	620.381	603.672	716.394	640.23	761.048	739.036	132.575	829.163	895.816	969.179	604.606	594.327	632.32	528.964	701.285	548.181	700.427	150.788	697.314	883.13	884.632	590.171	593.432	799.957	513.901	776.841	704.215	715.955	124.413	0.947757	0.594015	0.968768	0.724232
35	6185	AT2G22170	AT2G22170	Lipase/lipooxygenase, PLAT/LH2 family protein	extracellular	35.1	not assigned.no ontology	35.1	2000.32		1686.93	1186.06	1212.05	1344.11	1436.81	1683.39	1723.65	1534.17	266.774	1426.06	1164.81	1298.78	1360.28	1404.57	1170.81	1432	1275.55	1321.47	1317.15	95.0225	1796.21	1102.1	1129.29	976.852	906.034	1205.44	1384.15	1511.89	1374.59	1265.17	264.519	0.858544	0.0487831	0.824666	0.0691041
11	7936	AT2G22230	AT2G22230	Thioesterase superfamily protein	plastid	11.1.5	lipid metabolism.FA synthesis and FA elongation.beta hydroxyacyl ACP dehydratase	11.1	61.5872				333.972	499.579				298.379	180.572				303.394	249.061				426.236	326.23	74.112			142.216	276.538					132.741	183.832	65.6674	1.09334	0.849928	0.616101	0.446637
30	7340	AT2G22290	AT2G22290	ATRABH1D, ATRAB-H1D, RAB-H1D, ATRAB6, RABH1d / RAB GTPase homolog H1D	cytosol,golgi	30.5	signalling.G-proteins	30.5			343.645		123.593	64.8305				177.356	120.006			661.461			218.161	332.581	165.994		344.549	192.635	203.522				275.74	83.9432		145.683	115.951	164.968	67.9653	1.94269	0.314323	0.930149	0.877095
4.	21044	AT2G22480	AT2G22480	PFK5 / phosphofructokinase 5	plastid	4.2.4	glycolysis.plastid branch.phosphofructokinase (PFK)	4.2.		131.262		79.0416		63.6983				91.3341	28.9201			231.15	61.9366		180.15				157.746	70.8743	28.4099		44.2765			75.9052				49.5305	19.7426	1.72713	0.287119	0.542301	0.166618
29	25960	AT2G22560	AT2G22560	Kinase interacting (KIP1-like) family protein	nucleus	29.4.1	protein.postranslational modification.kinase	29.4				1355.46		1090.15	1194.96			1213.52	109.104		26.624				1574.73			384.062	661.805	661.823												0.545358	0.309395		#DIV/0!
6.	14112	AT2G22780	AT2G22780	PMDH1 / peroxisomal NAD-malate dehydrogenase 1	peroxisome	6.3	gluconeogenesis / glyoxylate cycle.Malate DH	6.3	285.459	44.7766	119.531	250.185	150.176	281.447	163.628	96.374	84.2564	163.982	83.8579	186.249		150.083	169.719		258.087	107.655	223.071	177.165	181.719	45.0612		100.016	124.677	257.205	182.887	131.894	201.148	110.086	125.387	154.163	50.8901	1.10817	0.643476	0.940122	0.790827
35	24380	AT2G22795	AT2G22795	unknown protein; BEST Arabidopsis thaliana protein match is: unknown protein (TAIR:AT4G37820.1); Has 799854 Blast hits to 188815 proteins in 4452 species: Archae - 4529; Bacteria - 144236; Metazoa - 287749; Fungi - 87083; Plants - 43826; Viruses - 3662; Other Eukaryotes - 228769 (source: NCBI BLink).	extracellular,plasma membrane	35.2	not assigned.unknown	35.2																							129.511			774.665	123.362		116.961			286.125	282.094	#DIV/0!	#DIV/0!	#DIV/0!	#DIV/0!
29	13372	AT2G23030	AT2G23030	SNRK2-9, SNRK2.9 / SNF1-related protein kinase 2.9	#N/A	29.4	protein.postranslational modification	29.4		52.0675	73.873						156.946	94.2955	45.1861																								#DIV/0!		#DIV/0!
35	1627	AT2G23120	AT2G23120	Late embryogenesis abundant protein, group 6	nucleus	35.2	not assigned.unknown	35.2	1231.4	1095.1	939.875	769.651	780.33	503.879	645.258	569.148	606.786	793.492	234.744	929.042	816.461	686.848	397.699	691.535	413.147	737.756	528.251	516.161	635.211	172.201	775.713	511.501	495.754	642.693	385.447	404.609	481.532	541.352	526.361	529.44	112.396	0.800526	0.143651	0.667228	0.0111208
27	23447	AT2G23350	AT2G23350	PAB4, PABP4 / poly(A) binding protein 4	cytosol	27.1	RNA.processing	27.1	339.142	294.228	307.791	383.622	348.56	483.789	173.544	380.589	342.582	339.316	78.2744	396.805	332.746	308.87	444.081	376.242	369.543	332.928	363.169	274.455	355.427	47.1509	340.688	337.243	302.082	369.829	407.888	353.579	377.731	388.2	353.412	358.961	29.4765	1.04748	0.624807	1.0579	0.515941
17	9903	AT2G23600	AT2G23600	ACL, ATMES2, MES2, ATME8, ME8 / acetone-cyanohydrin lyase	#N/A	17	hormone metabolism	17		191.979		160.545	156.488	151.098				165.027	15.9171				157.327	152.659	142.125	194.672			161.696	19.819		94.7134		124.433	136.535	122.426	427.283			181.078	123.862	0.979812	0.827951	1.09726	0.826854
26	9894	AT2G23610	AT2G23610	ATMES3, MES3 / methyl esterase 3	#N/A	26.8	misc.nitrilases, *nitrile lyases, berberine bridge enzymes, reticuline oxidases, troponine reductases	26.8	706.313	375.912	458.644	360.896		239.247				428.202	155.718		339.407	282.918	593.556	421.159	325.831				392.574	110.015		276.195	288.283		372.114					312.197	42.6538	0.916796	0.718312	0.729089	0.316276
33	10334	AT2G23810	AT2G23810	TET8 / tetraspanin8	plasma membrane	33.99	development.unspecified	33.9														83.8695	157.619	135.789					125.759	30.932												#DIV/0!	#DIV/0!	#DIV/0!	#DIV/0!
35	6158	AT2G24020	AT2G24020	Uncharacterised BCR, YbaB family COG0718	plastid	35.2	not assigned.unknown	35.2	244.53	262.625	309.396	220.379		210.374	322.228	328.067	125.043	252.83	64.2518	314.227	329.167	216.998	193.406	169.695	237.013	248.294	288.266	273.56	252.292	50.8562		229.984		168.876	232.86	152.664	133.199	377.969	209.467	215.003	75.4393	0.99787	0.985806	0.850383	0.346745
26	19981	AT2G24180	AT2G24180	CYP71B6 / cytochrome p450 71b6	endoplasmic reticulum	26.10	misc.cytochrome P450	26.1				43.8533			102.608	92.5725	158.893	99.4817	40.8708	87.6599				138.356			163.818		129.945	31.6553												1.30622	0.406416		#DIV/0!
29	20519	AT2G24200	AT2G24200	Cytosol aminopeptidase family protein	cytosol	29.5	protein.degradation	29.5	2368.46	2181.68	1976.21	1957.13	2003.06	2039.49	1869.36	1929.21	2123.68	2049.81	144.45	1959.27	2110.41	1957.28	1842.35	1958.17	1858.27	1960.66	2157.96	1691.09	1943.94	131.659	1763.36	1785.25	1590.89	1629.77	1792.2	1482.01	1595.79	1710.46	1627.23	1664.11	99.3376	0.948352	0.145035	0.811835	1.21965e-05
4.	19744	AT2G24270	AT2G24270	ALDH11A3 / aldehyde dehydrogenase 11A3	cytosol	4.1.9	glycolysis.cytosolic branch.non-phosphorylating glyceraldehyde 3-phosphate dehydrogenase (NPGAP-DH)	4.1.	181.706	116.178	251.82	190.101	224.934	228.169	236.628	182.915	225.931	204.265	39.018	123.083	147.93	142.94	220.862	165.613	181.315	150.774			161.788	29.4046	326.549	297.758	306.663	242.861	224.259	249.731	198.162	141.433	351.459	259.875	63.2062	0.792051	0.0415319	1.27225	0.0502265
28	17718	AT2G24420	AT2G24420	DNA repair ATPase-related	endoplasmic reticulum	28.2	DNA.repair	28.2																							126.541			149.488	135.67					137.233	9.43299	#DIV/0!	#DIV/0!	#DIV/0!	#DIV/0!
34	25895	AT2G24520	AT2G24520	AHA5, HA5 / H(+)-ATPase 5	plasma membrane	34.1	transport.p- and v-ATPases	34.1			19.837		152.913		32.5934	70.4428	117.067	78.5707	50.2761	17.6366	190.722	43.3363	26.0675	82.9052	31.4811	220.811	32.3987	36.4317	75.7545	71.952	88.2985	71.4878	82.5136	86.2411	189.165	28.7153	101.895	38.4511	34.9634	80.1923	45.9073	0.964158	0.943894	1.02064	0.955758
21	2308	AT2G24940	AT2G24940	AtMAPR2, MAPR2 / membrane-associated progesterone binding protein 2	cytosol	21.2	redox.ascorbate and glutathione	21.2	1800.65	1708.47	1712.24	1159.74	1178.4	1252.3	986.136	1008.48	1007.13	1312.62	314.821	1428.28	1360.45	1481.71	1137.06	1024.62	1195.59	717.333	855.279	777.695	1108.67	268.127	1363.03	1437.31	1541.36	1036.78	1015.28	938.459	866.481	558.096	816.417	1063.69	304.006	0.844626	0.182096	0.810359	0.127217
35	16637	AT2G24950	AT2G24950	Protein of Unknown Function (DUF239)	#N/A	35.2	not assigned.unknown	35.2																117.371	24.5228			655.375	265.756	278.098												#DIV/0!	#DIV/0!	#DIV/0!	#DIV/0!
26	6149	AT2G25060	AT2G25060	ENODL14, AtENODL14 / early nodulin-like protein 14	plasma membrane	26.19	misc.plastocyanin-like	26.1																										71.3275				61.7374	89.8673	74.3107	11.6761	#DIV/0!	#DIV/0!	#DIV/0!	#DIV/0!
21	8678	AT2G25080	AT2G25080	ATGPX1, GPX1 / glutathione peroxidase 1	plastid	21.2	redox.ascorbate and glutathione	21.2	150.573		57.5246	60.001	106.445	67.294				88.3677	35.767			100.779		60.784			54.0368		71.8666	20.6289												0.813268	0.550794		#DIV/0!
20	26044	AT2G25140	AT2G25140	HSP98.7, CLPB-M, CLPB4 / casein lytic proteinase B4	plastid	20.2.1	stress.abiotic.heat	20.2				35.9255	254.013	66.0393	27.7855			95.9409	92.3687		46.0907			83.1686	99.5471	110.644		108.296	89.5493	23.7729	216.127	33.4804	46.0154	128.596	237.037	82.617	23.1402	66.8531	176.271	112.237	76.1571	0.93338	0.899358	1.16986	0.765227
27	24487	AT2G25290	AT2G25290	Phox1 / Octicosapeptide/Phox/Bem1p (PB1) domain-containing protein / tetratricopeptide repeat (TPR)-containing protein	cytosol	27.1	RNA.processing	27.1																								80.6893		114.265	146.545					113.833	26.8871	#DIV/0!	#DIV/0!	#DIV/0!	#DIV/0!
35	27152	AT2G25320	AT2G25320	TRAF-like family protein	#N/A	35.1	not assigned.no ontology	35.1					658.669	117.145	1135.12			636.978	415.87																								#DIV/0!		#DIV/0!
16	14367	AT2G25450	AT2G25450	2-oxoglutarate (2OG) and Fe(II)-dependent oxygenase superfamily protein	cytosol	16.5.1.1.1.13	secondary metabolism.sulfur-containing.glucosinolates.synthesis.aliphatic.2-oxoglutarate-dependent dioxygenase	16.5	744.283	686.934	695.007	665.213	595.472	602.724	683.721	670.37	647.647	665.708	43.5326	1007.27	1006.06	851.173	760.229	826.024	817.007	970.132	1001.83	923.817	907.06	89.7173	569.452	420.556	462.304	565.861	654.168	570.708	544.755	584.889	479.81	539.167	67.8816	1.36255	3.9339e-06	0.809915	0.000413059
35	12358	AT2G25670	AT2G25670	BEST Arabidopsis thaliana protein match is: copper ion binding (TAIR:AT4G32610.1); Has 43784 Blast hits to 26928 proteins in 1799 species: Archae - 86; Bacteria - 6347; Metazoa - 15971; Fungi - 5398; Plants - 1931; Viruses - 259; Other Eukaryotes - 13792 (source: NCBI BLink).	nucleus	35.2	not assigned.unknown	35.2																							189.713	56.0409		139.916	62.3423	82.2133				106.045	51.2365	#DIV/0!	#DIV/0!	#DIV/0!	#DIV/0!
27	22992	AT2G25970	AT2G25970	KH domain-containing protein	nucleus	27.4	RNA.RNA binding	27.4	303.135	213.726	181.614	202.09	96.6074	273.108				211.713	66.3065	177.618	180.396	97.7498	274.993	204.243	127.595		224.943		183.934	54.8245	149.754	157.425	178.003	235.079	114.539					166.96	39.7416	0.868787	0.46295	0.788614	0.261659
17	18062	AT2G25980	AT2G25980	Mannose-binding lectin superfamily protein	#N/A	17.7.3	hormone metabolism.jasmonate.induced-regulated-responsive-activated	17.7				118.194		43.8222		57.4093		73.1418	32.3359		20.4153	75.5051	95.2153	23.3227	57.184	39.5667		15.4798	46.6699	28.1738	63.6831			35.5756		91.9235	68.5352	20.7664	16.0208	49.4174	27.397	0.638074	0.278066	0.675638	0.343654
1.	26380	AT2G26080	AT2G26080	AtGLDP2, GLDP2 / glycine decarboxylase P-protein 2	mitochondrion	1.2.4.1	PS.photorespiration.glycine cleavage.P subunit	1.2.	166.188	117.083	163.941	125.287	484.293	174.386	192.876			203.436	117.32	199.514	165.823	176.058	150.256	173.892	189.469	245.262	201.62	216.197	190.899	27.0322	331.317	253.21	336.935	212.898	213.138	207.638	258.309	274.866	232.13	257.827	46.1468	0.938372	0.775955	1.26736	0.254532
16	21349	AT2G26250	AT2G26250	FDH, KCS10 / 3-ketoacyl-CoA synthase 10	plasma membrane,endoplasmic reticulum	16.1	secondary metabolism.isoprenoids	16.1																								125.921	106.054	213.372		127.131				143.12	41.4147	#DIV/0!	#DIV/0!	#DIV/0!	#DIV/0!
35	6936	AT2G26400	AT2G26400	ARD, ATARD3, ARD3 / acireductone dioxygenase 3	#N/A	35.1	not assigned.no ontology	35.1		149.917		539.105	261.307	327.228	439.34	348.859	446.4	358.879	120.061	276.861	398.131	326.933	558.877	386.233	571.825	501.525	537.865	194.143	416.932	126.742												1.16176	0.398997		#DIV/0!
35	25068	AT2G26570	AT2G26570	WEB1 / Plant protein of unknown function (DUF827)	nucleus	35.2	not assigned.unknown	35.2				770.291		880.392	59.5376	576.692		571.728	315.065		72.8872			25.7258				117.347	71.9867	37.4097												0.125911	0.0689321		#DIV/0!
26	12489	AT2G26740	AT2G26740	ATSEH, SEH / soluble epoxide hydrolase	cytosol	26.1	misc.misc2	26.1												106.754	107.337					202.317	193.176	153.737	152.664	40.6695												#DIV/0!	#DIV/0!	#DIV/0!	#DIV/0!
29	9223	AT2G27020	AT2G27020	PAG1 / 20S proteasome alpha subunit G1	cytosol,nucleus	29.5.11.20	protein.degradation.ubiquitin.proteasom	29.5	555.861	527.338	434.427	494.348	481.62	567.195	668.556	618.489	679.173	558.556	79.4052	549.238	607.695	632.457	655.27	569.506	674.284	731.194	740.655	705.539	651.76	64.3036	974.203	899.667	877.433	831.513	1045.82	1206.75	1067.49	1162.95	1060.69	1014.06	121.105	1.16687	0.0201405	1.8155	1.36175e-07
7.	4839	AT2G27510	AT2G27510	ATFD3, FD3 / ferredoxin 3	plastid	7.3	OPP.electron transfer	7.3	459.964	413.448	404.404	293.885	287.391	294.866		214.606	223.058	323.953	85.2966	543.802	301.465	397.035	257.455	364.967	206.85	206.41	178.532		307.064	115.477	317.541	218.51	300.811	241.722	158.099	233.147	234.508	320.846	165.111	243.366	56.7674	0.947867	0.760204	0.751239	0.0460297
29	7751	AT2G27530	AT2G27530	PGY1 / Ribosomal protein L1p/L10e family	cytosol	29.2.1.2.2.510	protein.synthesis.ribosomal protein.eukaryotic.60S subunit.L10A	29.2		936.436	1122.97	1034.86	1024.71	626.685	886.994	1037.5	1218.43	986.073	166.09	1265.48	1159.64	3067.97	833.472	1381.37	1081.09	485.997	1532.66	1266.1	1341.53	676.689	949.274	1257.07	436.108	1294.28	1077.98	841.634	1127.27	1278.12	1215.28	1053	262.256	1.36048	0.194018	1.06787	0.569104
29	17527	AT2G27600	AT2G27600	SKD1, VPS4, ATSKD1 / AAA-type ATPase family protein	#N/A	29.5.9	protein.degradation.AAA type	29.5			91.0871	166.901		86.6039		411.699		189.073	132.434		221.141	45.2353	80.2796	286.621	210.099				168.675	91.0286	134.493		97.9019	65.4706	285.341	45.3909				125.72	85.3376	0.892118	0.816586	0.664927	0.469039
3.	15544	AT2G27680	AT2G27680	NAD(P)-linked oxidoreductase superfamily protein	plastid	3.5	minor CHO metabolism.others	3.5	111.536	137.824		86.3158	83.2756	83.2683	148.584			108.467	26.5859	153.536	98.7135	146.828		72.8486	77.0015			119.407	111.389	31.4247	85.3948		136.045	78.1335	95.571	94.1262	500.32			164.932	151.109	1.02694	0.877047	1.52057	0.429748
29	2981	AT2G27710	AT2G27710	60S acidic ribosomal protein family	cytosol	29.2.1.2.2.82	protein.synthesis.ribosomal protein.eukaryotic.60S subunit.P2	29.2	854.946	1633.35	1745.7	1457.27	1422.82	1276.73	1216.87	1126.89	1272.6	1334.13	252.839	1705.11	2031.46	2028.8	1391.64	1543.19	1065.71	1295.2	1146.47	1237.62	1493.91	340.23	1369.62	1671.12	1363.45	755.426	923.383	1151.75	1160.87	1338.37	985.219	1191.02	262.47	1.11976	0.30219	0.892732	0.283121
29	2993	AT2G27720	AT2G27720	60S acidic ribosomal protein family	cytosol	29.2.1.2.2.82	protein.synthesis.ribosomal protein.eukaryotic.60S subunit.P2	29.2	703.209	784.985	871.808	704.852	697.409	380.308	500.38	390.073	469.231	611.362	169.125	829.742	651.716	1083.54	785.165	784.151	685.902	403.723	404.106	496.686	680.526	209.247	761.343	802.293	673.309	773.35	609.472	582.609	402.927	492.032	492.553	621.099	133.668	1.11313	0.477667	1.01593	0.899934
35	2865	AT2G27730	AT2G27730	copper ion binding	mitochondrion	35.2	not assigned.unknown	35.2	2321.84	1079.94	1291.39	1293.58	1407.78	1337.57	1349.21	1247.3	811.738	1348.93	384.097	2014.52	819.544	865.642	1421.25	1401.22	1162.15	1394.93	1391.55	1316.39	1309.69	331.797	1701.2	734.075	518.585	1334.19	1358.79	1412.26	1311.56	1309.05	880.258	1173.33	356.068	0.970911	0.829679	0.869825	0.357092
10	15766	AT2G27860	AT2G27860	AXS1 / UDP-D-apiose/UDP-D-xylose synthase 1	cytosol	10.1.3	cell wall.precursor synthesis.AXS	10.1	546.72	593.007	422.408	682.264	824.464	470.721	730.016	1022.64	841.259	681.5	183.257	359.159	766.382	501.408	783.181	594.063	546.183	617.28	849.828	810.777	647.585	155.869	610.417	667.669	1144.83	722.4	584.931	852.336	673.766	724.819	846.962	758.681	161.866	0.950234	0.695358	1.11325	0.385185
35	26477	AT2G27980	AT2G27980	Acyl-CoA N-acyltransferase with RING/FYVE/PHD-type zinc finger domain	#N/A	35.2	not assigned.unknown	35.2																										104.246			189.263		342.593	212.034	98.6281	#DIV/0!	#DIV/0!	#DIV/0!	#DIV/0!
1.	22113	AT2G28000	AT2G28000	CPN60A, CH-CPN60A, SLP / chaperonin-60alpha	plastid	1.3.13	PS.calvin cycle.rubisco interacting	1.3.	1756.57	1663.8	1818.74	1648.25	2314.33	2196.37	2340.82	2239.55	2380.36	2039.86	292.528	1992.97	1745.78	1774.33	1885.25	1505.31	2261.29	2373.46	2416.61	2206.81	2017.98	297.147	1491.24	1530.99	1489.58	1618.68	2030.61	1561.23	2019.8	2113.08	1952.86	1756.45	249.389	0.989272	0.883848	0.861064	0.0534161
21	7771	AT2G28190	AT2G28190	CSD2, CZSOD2 / copper/zinc superoxide dismutase 2	plastid	21.6	redox.dismutases and catalases	21.6		515.446	440.131	362.857	352.762	349.721	512.179	433.848	521.452	436.049	69.9654	206.24	487.855	307.265		333.003		423.366	366.655	446.668	367.293	88.3962	271.28	263.039	478.272	120.014	155.355	233.782	552.603		863.31	367.207	233.631	0.84232	0.141944	0.842122	0.46752
33	14213	AT2G28680	AT2G28680	RmlC-like cupins superfamily protein	#N/A	33.1	development.storage proteins	33.1												31.7795		17.1808	166.207	26.3512					60.3796	61.3217												#DIV/0!	#DIV/0!	#DIV/0!	#DIV/0!
10	13505	AT2G28760	AT2G28760	UXS6 / UDP-XYL synthase 6	plastid	10.1.5	cell wall.precursor synthesis.UXS	10.1																										516.064		545.602	644.053		713.864	604.896	78.7628	#DIV/0!	#DIV/0!	#DIV/0!	#DIV/0!
20	9234	AT2G28790	AT2G28790	Pathogenesis-related thaumatin superfamily protein	extracellular	20.2	stress.abiotic	20.2																									92.9469		75.3669	89.3633				85.8924	7.58509	#DIV/0!	#DIV/0!	#DIV/0!	#DIV/0!
29	25090	AT2G29080	AT2G29080	ftsh3 / FTSH protease 3	plastid	29.5.9	protein.degradation.AAA type	29.5																							320.923		82.6818			126.186				176.597	103.588	#DIV/0!	#DIV/0!	#DIV/0!	#DIV/0!
16	11813	AT2G29340	AT2G29340	NAD-dependent epimerase/dehydratase family protein	#N/A	16.4.1	secondary metabolism.N misc.alkaloid-like	16.4	292.127	292.921	355.232	139.919	103.386	155.719	119.436			208.391	94.2042	225.595	330.784	328.267	166.825	241.572	148.807	213.6	141.899	134.45	214.644	71.1717	169.932	215.738	217.699	161.839	112.575	154.924	125.98			165.527	37.3332	1.03001	0.88952	0.794308	0.320558
26	10135	AT2G29370	AT2G29370	NAD(P)-binding Rossmann-fold superfamily protein	#N/A	26.8	misc.nitrilases, *nitrile lyases, berberine bridge enzymes, reticuline oxidases, troponine reductases	26.8		51.8412			41.5251				22.3209	38.5624	12.2323																								#DIV/0!		#DIV/0!
29	1635	AT2G29530	AT2G29530	TIM10 / Tim10/DDP family zinc finger protein	mitochondrion	29.3.2	protein.targeting.mitochondria	29.3	510.689	313.461	243.213	306.82	329.625	281.845	262.931		256.492	313.134	79.7937	482.036	318.927	313.211	316.778	333.349	328.958	383.539		329.487	350.786	53.7552	194.712	180.188	207.097	231.418	209.011	233.482		347.29	301.7	238.112	53.7088	1.12024	0.318045	0.760415	0.0581063
31	18046	AT2G29550	AT2G29550	TUB7 / tubulin beta-7 chain	cytosol	31.1	cell.organisation	31.1	241.305	163.845	192.513	251.381	220.007	225.583	293.361	206.421	63.4663	206.432	61.2742	241.065	236.447	211.053	241.13	205.362	172.61	190.21	217.551	201.8	213.025	22.3302	199.529	353.355	372.33	166.191	221.776	172.984	90.4448	285.492	229.55	232.406	85.8267	1.03194	0.778573	1.12582	0.496013
4.	18982	AT2G29560	AT2G29560	ENOC / cytosolic enolase	cytosol	4.1.13	glycolysis.cytosolic branch.enolase	4.1.												45.0257		180.127	38.5295	56.5704					80.0632	58.1322				197.32	67.5571	24.9096	41.2081			82.7487	67.8755	#DIV/0!	#DIV/0!	#DIV/0!	#DIV/0!
27	9957	AT2G29570	AT2G29570	PCNA2, ATPCNA2 / proliferating cell nuclear antigen 2	#N/A	27.3.67	RNA.regulation of transcription.putative transcription regulator	27.3			114.056	221.422	211.602	242.782			271.99	212.371	53.3434					329.349	303.561		213.434		282.115	49.6929			65.3302	279.155		267.006			118.574	182.516	92.5996	1.32841	0.162855	0.859423	0.609532
31	7019	AT2G29960	AT2G29960	CYP5, ATCYP5, CYP19-4 / cyclophilin 5	endoplasmic reticulum	31.3.1	cell.cycle.peptidylprolyl isomerase	31.3	178.094	192.305	378.863	197.597	214.903	170.714	233.322	280.239	341.146	243.02	70.2619		249.899	242.249	177.362	132.365	136.822	168.77	186.041	136.073	178.698	43.2722		247.519	232.321	180.725	221.294	182.475	202.679	155.247	280.007	212.783	37.9779	0.73532	0.0527177	0.875578	0.324488
29	11619	AT2G30050	AT2G30050	transducin family protein / WD-40 repeat family protein	cytosol,nucleus	29.3.4.4	protein.targeting.secretory pathway.plasma membrane	29.3	494.176	219.382	80.8503	124.606		264.249	74.442		89.6618	192.481	140.645	148.005	109.277	97.8854	165.472	312.693	397.591		52.9841		183.415	115.872	180.457	193.067	162.989	168.55	156.987	141.293				167.224	16.5323	0.9529	0.905026	0.868781	0.695201
30	7801	AT2G30060	AT2G30060	Pleckstrin homology (PH) domain superfamily protein	#N/A	30.5	signalling.G-proteins	30.5	207.044	446.634	433.103	1519.25	339.736	347.869	582.735	1455.58	651.144	664.788	456.954	295.974	351.824	269.92	1592.44	315.096	279.682	1168.46	665.284	601.924	615.623	441.828	375.879	363.037	236.247	1898.14	271.217	189.613	574.393	617.465	571.944	566.438	493.514	0.926045	0.829592	0.852058	0.68466
29	26492	AT2G30110	AT2G30110	ATUBA1, MOS5, UBA1 / ubiquitin-activating enzyme 1	nucleus	29.5.11.2	protein.degradation.ubiquitin.E1	29.5	470.633	487.162	557.625	370.006	344.083	369	476.1	319.65	1052.41	494.074	210.991	422.288	565.808	569.973	426.31	631.08	399.859	401.774	398.469	513.997	481.062	84.8734	477.937	589.271	626.882	383.035	396.68	577.143	475.079	532.335	345.544	489.323	93.9026	0.973663	0.873464	0.990383	0.954314
11	15929	AT2G30200	AT2G30200	catalytics;transferases;[acyl-carrier-protein] S-malonyltransferases;binding	plastid	11.1.2	lipid metabolism.FA synthesis and FA elongation.Acetyl CoA Transacylase	11.1	225.108	246.988	132.467	201.714	186.694	205.57		380.996	215.271	224.351	66.9506	159.327	219.545	172.825	163.243	151.524	489.75	157.769	194.883	257.539	218.49	101.366	178.164	218.787	163.756	199.652	199.063	159.329	220.327	299.807	207.058	205.105	39.4241	0.973874	0.897973	0.914214	0.502513
29	2862	AT2G30410	AT2G30410	KIS, TFCA / tubulin folding cofactor A (KIESEL)	cytosol	29.6	protein.folding	29.6	270.183	308.181	321.415	287.724	276.297	314.069			331.28	301.307	21.6844		204.131	223.396	205.786	309.977	256.799	223.302	803.09		318.069	200.926	300.746	253.838	234.508	226.347	319.348	299.988	198.267	334.372	294.731	273.572	44.0863	1.05563	0.842412	0.90795	0.17511
16	20072	AT2G30490	AT2G30490	ATC4H, C4H, CYP73A5, REF3 / cinnamate-4-hydroxylase	endoplasmic reticulum	16.2.1.2	secondary metabolism.phenylpropanoids.lignin biosynthesis.C4H	16.2	1158.78	1364.82	1350.52	1100.6	1090.23	1020.99	681.036	819.208	813.646	1044.43	223.919	998.299	1176.61	1352.24	1033.1	949.83	1041.6	692.732	803.441	778.194	980.672	194.221	926.078	1207.73	1216.54	949.032	932.182	869.877	777.807	727.9	626.776	914.88	187.715	0.938958	0.551493	0.875965	0.227853
30	22261	AT2G30520	AT2G30520	RPT2 / Phototropic-responsive NPH3 family protein	plasma membrane	30.11	signalling.light	30.1																							61.5548					57.1192	37.4715			52.0485	10.4654	#DIV/0!	#DIV/0!	#DIV/0!	#DIV/0!
28	10318	AT2G30620	AT2G30620	winged-helix DNA-binding transcription factor family protein	nucleus	28.1.3.1	DNA.synthesis/chromatin structure.histone.H1	28.1	164.152			241.256	229.169	184.439	215.774	233.691	198.658	209.591	26.2457		211.957		255.249	231.121	244.722	206.02		184.322	222.232	24.085			168.729	250.589	253.694	207.765			193.874	214.93	32.8738	1.06031	0.425799	1.02547	0.781349
1.	3453	AT2G30790	AT2G30790	PSBP-2 / photosystem II subunit P-2	plastid	1.1.1.2	PS.lightreaction.photosystem II.PSII polypeptide subunits	1.1.																							54.7906	13.1002							12.7567	26.8825	19.7345	#DIV/0!	#DIV/0!	#DIV/0!	#DIV/0!
26	7710	AT2G30860	AT2G30860	ATGSTF9, GLUTTR, ATGSTF7, GSTF9 / glutathione S-transferase PHI 9	cytosol	26.9	misc.glutathione S transferases	26.9	1885.1		4189.16	3646.56	3621.52	4677.47	3959.17	4312.08	3668.04	3744.89	784.563	4772.94	5639.26	4798.4	4173.43	4600.82	2682.45	4229.26	4212.27	3552.56	4295.71	785.978	3720.86	4861.96	4683.38	3543.44	3764.5	3627.1	3291.01	3399.14	3595.89	3831.92	523.197	1.14709	0.195189	1.02324	0.802026
26	7696	AT2G30870	AT2G30870	ATGSTF10, ERD13, ATGSTF4, GSTF10 / glutathione S-transferase PHI 10	cytosol	26.9	misc.glutathione S transferases	26.9	4540.57	4418.47	4387.79	3762.36	3766.82	3502.67	3481.85	4465.34	4310.21	4070.68	409.906	3711.57	4212.56	4620.78	3360.26	3454.01	3515.29	3652.31	3988.59	3905.93	3824.59	381.372	3318.01	3497.23	3750.24	3123.82	3037.66	2952	3514.86	3451.21	3099.89	3304.99	252.049	0.939547	0.231708	0.811902	0.000363081
35	5306	AT2G30930	AT2G30930	unknown protein; FUNCTIONS IN: molecular_function unknown; INVOLVED IN: biological_process unknown; LOCATED IN: chloroplast, plasma membrane, membrane; EXPRESSED IN: 24 plant structures; EXPRESSED DURING: 14 growth stages; BEST Arabidopsis thaliana protein match is: unknown protein (TAIR:AT1G06540.1); Has 194 Blast hits to 176 proteins in 78 species: Archae - 0; Bacteria - 101; Metazoa - 15; Fung…	plastid	35.2	not assigned.unknown	35.2	509.258	494.277			335.373	321.735	475.559	509.663	675.279	474.449	110.739	327.903	536.468	672.154	425.307	464.677	461.534	543.647	540.532	513.206	498.381	89.8081	228.698	143.16	298.604		228.276	148.812	479.746	478.643	446.657	306.575	133.731	1.05044	0.662135	0.646169	0.0295229
29	23922	AT2G30950	AT2G30950	VAR2, FTSH2 / FtsH extracellular protease family	plastid	29.5.7	protein.degradation.metalloprotease	29.5	81.7849	140.917	67.5068	528.827	589.595	363.981			72.1981	263.544	210.404	46.4269	134.392	110.748	250.325		103.517	116.21			126.936	61.4922	82.6561	181.999	232.134	78.7301		90.7703	166.813	189.053	855.229	234.673	240.492	0.481651	0.185568	0.89045	0.822562
13	17355	AT2G30970	AT2G30970	ASP1 / aspartate aminotransferase 1	mitochondrion	13.1.1.2.1	amino acid metabolism.synthesis.central amino acid metabolism.aspartate.aspartate aminotransferase	13.1	1095.94	902.42	1072.49	825.424	857.6	928.452	1022.12	1081.99	919.109	967.283	96.5953	937.767	1138.54	1076.45	804.371	870.464	840.242	1052.95	1071.71	1015.36	978.649	112.329	931.11	1000.64	1054.37	738.276	784.957	846.686	892.893	870.805	838.666	884.268	94.0428	1.01175	0.830945	0.914177	0.100753
2.	12703	AT2G31390	AT2G31390	pfkB-like carbohydrate kinase family protein	cytosol	2.2.1.1	major CHO metabolism.degradation.sucrose.fructokinase	2.2.	2782.19	2632.77	2907.02	2545.9	2977.7	2953.09	2836.89	2832.32	3140.88	2845.42	169.758	3283.94	2852.17	3071.61	3233.51	2824.13	3278.14	2785.76	3094.46	3153.14	3064.1	186.107	2766.98	2941.35	2965.7	2436.5	2855.7	2592.86	2797.07	2953.6	2376.83	2742.95	210.833	1.07685	0.0258908	0.96399	0.30021
35	1114	AT2G31490	AT2G31490	unknown protein; Has 55 Blast hits to 55 proteins in 15 species: Archae - 0; Bacteria - 0; Metazoa - 0; Fungi - 0; Plants - 55; Viruses - 0; Other Eukaryotes - 0 (source: NCBI BLink).	mitochondrion	35.2	not assigned.unknown	35.2																								28.1775			66.3584	57.3037				50.6132	16.2894	#DIV/0!	#DIV/0!	#DIV/0!	#DIV/0!
21	5516	AT2G31570	AT2G31570	ATGPX2, GPX2 / glutathione peroxidase 2	cytosol	21.2.2	redox.ascorbate and glutathione.glutathione	21.2	554.527	654.175	854.746	745.019	692.595	721.169	663.588	843.219	748.952	719.777	88.4761	819.187	813.508	840.209	672.47	723.845	734.687	747.674	966.534	785.206	789.258	80.38	590.983	733.447	974.943	624.851	670.925	663.023	719.026	1036.19	793.255	756.294	145.304	1.09653	0.119671	1.05073	0.552282
29	9292	AT2G31610	AT2G31610	Ribosomal protein S3 family protein	cytosol	29.2.1.2.1.3	protein.synthesis.ribosomal protein.eukaryotic.40S subunit.S3	29.2				869.528	1013.44	831.78		441.218	727.576	776.709	191.133	1366.39			819.587	839.668	883.356			630.782	907.956	244.975	1307.8		981.543	1081.71	823.611	816.909	672.026	1051.28	892.986	953.483	183.96	1.16898	0.422764	1.22759	0.154905
35	9883	AT2G31670	AT2G31670	Stress responsive alpha-beta barrel domain protein	plastid	35.1	not assigned.no ontology	35.1	177.875	145.191	208.199	158.028	177.854	108.561	266.457		314.78	194.618	62.7826	173.788	196.651	160.867	154.982	150.125	125.281	214.531	182.017		169.78	26.3521	193.458	201.326	221.7	171.289	160.545	131.837	167.789	171.565	178.423	177.548	24.3072	0.872376	0.350852	0.91229	0.489345
30	7915	AT2G31680	AT2G31680	AtRABA5d, RABA5d / RAB GTPase homolog A5D	cytosol	30.5	signalling.G-proteins	30.5	733.566					25.4762			184.2	314.414	303.386		55.9211	95.6248	51.0382					86.3874	72.2429	19.1234		358.751	95.6207	520.524			457.611			358.127	162.157	0.22977	0.2362	1.13903	0.843991
26	18315	AT2G31750	AT2G31750	UGT74D1 / UDP-glucosyl transferase 74D1	#N/A	26.2	misc.UDP glucosyl and glucoronyl transferases	26.2		113.035		93.8959		94.4381				100.456	8.89725			70.3961	66.6507		81.3083	139.794			89.5372	29.511												0.891305	0.622631		#DIV/0!
13	19547	AT2G31810	AT2G31810	ACT domain-containing small subunit of acetolactate synthase protein	plastid	13.1.4.1.1	amino acid metabolism.synthesis.branched chain group.common.acetolactate synthase	13.1		87.5921	194.092	86.2323	36.0346	62.8261	124.103	69.1239		94.2863	47.7732		93.6258	139.481	73.2551	62.6603		93.6867	137.197	135.365	105.039	29.7739		241.92		153.081		65.1572	109.683		116.093	137.187	59.3487	1.11404	0.648249	1.455	0.234825
28	26662	AT2G31830	AT2G31830	endonuclease/exonuclease/phosphatase family protein	#N/A	28.1	DNA.synthesis/chromatin structure	28.1																										207.339			349.084		71.1527	209.192	113.472	#DIV/0!	#DIV/0!	#DIV/0!	#DIV/0!
31	27114	AT2G31900	AT2G31900	XIF, ATXIF, ATMYO5 / myosin-like protein XIF	cytosol	31.1	cell.organisation	31.1		271.274		100.906		116.992	131.776	139.198		152.029	61.0498				49.2529		100.497	207.406	114.226	126.19	119.514	51.1776												0.786128	0.437954		#DIV/0!
29	4270	AT2G32060	AT2G32060	Ribosomal protein L7Ae/L30e/S12e/Gadd45 family protein	cytosol	29.2.1.2.1.12	protein.synthesis.ribosomal protein.eukaryotic.40S subunit.S12	29.2	1276.65	1387.24	1415.33	1296.74	1273.09	1229.47	916.021	961.102	1018.73	1197.15	174.283	1422.21	1468.69	1622.98	1225.48	1258.74	1346.42	1062.5	1024.01	1135.85	1285.21	186.986	1242.07	1296.74	1383.71	1166.67	1217.88	1064.16	975.699	1264.44	1358.24	1218.85	125.197	1.07355	0.344377	1.01812	0.778591
27	11346	AT2G32080	AT2G32080	PUR ALPHA-1 / purin-rich alpha 1	nucleus	27.3.99	RNA.regulation of transcription.unclassified	27.3	188.714	137.573	143.544	150.642	124.269	150.241	190.072		107.484	149.067	26.8415	146.268	121.349	261.442	127.572	153.153	155.796	139.75	190.088	97.4979	154.769	44.8015	81.3032	101.162	125.126	370.507	146.829	136.184				160.185	96.5445	1.03825	0.772505	1.07458	0.778918
35	26955	AT2G32240	AT2G32240	FUNCTIONS IN: molecular_function unknown; INVOLVED IN: response to cadmium ion; LOCATED IN: plasma membrane; EXPRESSED IN: 25 plant structures; EXPRESSED DURING: 13 growth stages; CONTAINS InterPro DOMAIN/s: Prefoldin (InterPro:IPR009053); BEST Arabidopsis thaliana protein match is: unknown protein (TAIR:AT1G05320.3); Has 470429 Blast hits to 168274 proteins in 4282 species: Archae - 6896; Bacter…	nucleus,plasma membrane	35.2	not assigned.unknown	35.2	870.634	593.007	654.467	570.218	593.379	622.753	703.593	608.558	687.867	656.053	86.8939	1065.67	540.348	562.378	712.365	737.868	622.035	689.959	603.622	525.503	673.305	156.075	655.045	473.235	444.56	447.407	535.057	509.391	447.272	492.32	561.696	507.331	65.0419	1.0263	0.788218	0.773309	0.00134125
26	8812	AT2G32520	AT2G32520	alpha/beta-Hydrolases superfamily protein	cytosol	26.1	misc.misc2	26.1	542.622	689.197	730.81	470.55	457.758	413.189	387.435	440.364	404.083	504.001	118.489	538.496	761.726	581.028	454.14	833.858	458.806	420.875	370.585	472.468	543.553	148.513	595.866	861.826	913.988	457.236	530.522	480.352	597.218	579.226	461.751	608.665	158.31	1.07848	0.564196	1.20767	0.153839
21	3837	AT2G32720	AT2G32720	B5 #4, ATCB5-B, CB5-B / cytochrome B5 isoform B	endoplasmic reticulum	21.2	redox.ascorbate and glutathione	21.2															119.731	116.647	170.004	116.751			130.783	22.6781	214.477		237.481		142.195	170.723		193.516		191.678	33.1927	#DIV/0!	#DIV/0!	#DIV/0!	#DIV/0!
29	26209	AT2G32730	AT2G32730	26S proteasome regulatory complex, non-ATPase subcomplex, Rpn2/Psmd1 subunit	cytosol,nucleus	29.5.11.20	protein.degradation.ubiquitin.proteasom	29.5	240.748	147.152		275.29	212.279	225.583	171.862	362.377		233.613	65.6576		131.805	155.441	379.333	363.914	237.994	175.917		220.234	237.805	91.0983	93.0169	111.916	231.367	259.821	250.012	198.02	122.229		196.81	182.899	61.2279	1.01795	0.928643	0.782915	0.173417
26	25654	AT2G32810	AT2G32810	BGAL9 / beta galactosidase 9	vacuole	26.3.2	misc.gluco-, galacto- and mannosidases.beta-galactosidase	26.3																										86.2004	428.71				34.9207	183.277	174.806	#DIV/0!	#DIV/0!	#DIV/0!	#DIV/0!
21	17722	AT2G32920	AT2G32920	ATPDIL2-3, PDI9, ATPDI9, PDIL2-3 / PDI-like 2-3	endoplasmic reticulum	21.1.1	redox.thioredoxin.PDIL	21.1	204.256	177.321	202.571	318.239	241.47	298.722	276.052	225.273	234.984	242.099	44.3235	292.461	220.968	174.77	211.224	339.455	250.715	223.995	269.412	225.56	245.396	46.2738	261.761	232.016	316.966	296.482	305.657	313.988	246.348	289.97	260.736	280.436	29.2269	1.01362	0.886118	1.15835	0.0579541
9.	12678	AT2G33040	AT2G33040	ATP3 / gamma subunit of Mt ATP synthase	mitochondrion	9.9	mitochondrial electron transport / ATP synthesis.F1-ATPase	9.9	410.379	455.107	538.323	461.969	478.094	495.708	274.249	464.453	431.166	445.494	69.672	523.998	491.519	511.943	632.844	471.903	479.405	471.119	436.388	457.737	497.428	54.0151	500.473	518.06	499.625	648.062	643.331	608.245	485.734	429.065	502.231	537.203	72.4902	1.11658	0.11512	1.20586	0.0201466
16	18826	AT2G33070	AT2G33070	NSP2, ATNSP2 / nitrile specifier protein 2	cytosol	16.5.1.3.2	secondary metabolism.sulfur-containing.glucosinolates.degradation.nitrilespecifier protein	16.5			23.3511	18.2757		292.755	34.156	31.4006	64.0522	77.3317	97.4328	71.7234			79.8128	31.9309	214.406		67.5343	321.935	131.224	102.785	63.0397	74.13	74.4174			16.5834	114.906	26.5044		61.5967	32.7186	1.69689	0.414749	0.796526	0.739189
31	7823	AT2G33110	AT2G33110	ATVAMP723, VAMP723 / vesicle-associated membrane protein 723	endoplasmic reticulum	31.4	cell.vesicle transport	31.4														139.368		102.212	76.7103				106.097	25.727		123.02		92.5861		69.1704				94.9256	22.0463	#DIV/0!	#DIV/0!	#DIV/0!	#DIV/0!
31	8024	AT2G33120	AT2G33120	SAR1, VAMP722, ATVAMP722 / synaptobrevin-related protein 1	plasma membrane	31.4	cell.vesicle transport	31.4												347.65				304.117	7.87794				219.882	150.959												#DIV/0!	#DIV/0!	#DIV/0!	#DIV/0!
13	18510	AT2G33150	AT2G33150	PKT3, PED1, KAT2 / peroxisomal 3-ketoacyl-CoA thiolase 3	peroxisome	13.2.4.1	amino acid metabolism.degradation.branched chain group.shared	13.2	1149.28	986.668	984.82	876.259	833.223	834.167	780.599	931.874	878.493	917.265	105.016	862.662	959.023	1007.77	827.953	887.318	832.747	938.166	1009.69	967.552	921.431	66.9037	945.034	969.307	972.119	829.303	806.138	745.813	742.677	702.2	785.102	833.077	97.9701	1.00454	0.925772	0.908219	0.116793
29	22091	AT2G33210	AT2G33210	HSP60-2 / heat shock protein 60-2	mitochondrion	29.6	protein.folding	29.6	1076.15	733.395	730.301	730.61	688.36	700.13	730.998	609.412	663.731	740.343	124.913	776.907	681.703	721.933	685.002	853.527	700.202	646.365	666.735	628.868	706.805	65.9566	951.716	594.296	690.231	615.727	634.038	609.052	610.784	659.18	577.103	660.236	107.937	0.954699	0.51145	0.891798	0.188853
35	4246	AT2G33220	AT2G33220	GRIM-19 protein	mitochondrion	35.2	not assigned.unknown	35.2		211.966				187.912		416.955		272.278	102.772																								#DIV/0!		#DIV/0!
31	27185	AT2G33240	AT2G33240	XID, ATXID / myosin XI D	cytosol	31.1	cell.organisation	31.1		50.911					55.9918	68.8912	380.836	139.157	139.687				19.1014		52.586	93.037	163.07	86.2626	82.8113	48.0216												0.595091	0.481947		#DIV/0!
27	20687	AT2G33340	AT2G33340	MAC3B / MOS4-associated complex 3B	nucleus	27.1.1	RNA.processing.splicing	27.1					69.348	100.283	136.123			101.918	27.2853																								#DIV/0!		#DIV/0!
27	16405	AT2G33410	AT2G33410	RNA-binding (RRM/RBD/RNP motifs) family protein	#N/A	27.4	RNA.RNA binding	27.4														96.1221		116.68	81.5689				98.1235	14.4036												#DIV/0!	#DIV/0!	#DIV/0!	#DIV/0!
33	7921	AT2G33430	AT2G33430	DAL1, DAL / differentiation and greening-like 1	plastid	33.99	development.unspecified	33.9				98.4022		217.719	135.081	75.1364		131.585	54.1266				278.458	130.489	186.465	376.674	192.006		232.818	86.0966				114.197	113.118				149.09	125.468	16.7087	1.76934	0.113588	0.953519	0.879294
11	7100	AT2G33470	AT2G33470	GLTP1, ATGLTP1 / glycolipid transfer protein 1	cytosol	11.6	lipid metabolism.lipid transfer proteins etc	11.6	154.089	211.614	143.57		170.271	200.092	306.122		198.583	197.763	50.0567		282.149	216.501	141.866	201.247	194.036			222.959	209.793	41.6116	104.104	305.962	321.397	202.364	175.102	104.459	350.884	109.342	232.985	211.844	91.7274	1.06083	0.676102	1.0712	0.737176
35	6690	AT2G33585	AT2G33585	unknown protein; Has 31 Blast hits to 31 proteins in 12 species: Archae - 0; Bacteria - 0; Metazoa - 0; Fungi - 0; Plants - 31; Viruses - 0; Other Eukaryotes - 0 (source: NCBI BLink).	cytosol	35.2	not assigned.unknown	35.2		299.457					96.8988	88.2668		161.541	97.5852																								#DIV/0!		#DIV/0!
16	12486	AT2G33590	AT2G33590	NAD(P)-binding Rossmann-fold superfamily protein	#N/A	16.2	secondary metabolism.phenylpropanoids	16.2			167.685	69.4587	117.233	96.7332				112.777	35.9465					96.3853	116.667		98.7166		103.923	9.06155												0.921487	0.738989		#DIV/0!
16	12478	AT2G33600	AT2G33600	NAD(P)-binding Rossmann-fold superfamily protein	#N/A	16.2	secondary metabolism.phenylpropanoids	16.2		156.353		60.1818		58.9396				91.8249	45.6313																								#DIV/0!		#DIV/0!
27	6154	AT2G33845	AT2G33845	Nucleic acid-binding, OB-fold-like protein	nucleus	27.3.99	RNA.regulation of transcription.unclassified	27.3	250.883	313.536	211.968	217.111	215.274	158.81	155.315	217.574		217.559	47.0169	270.696			248.47	177.365	207.815	251.997	226.393	232.426	230.737	28.6827	313.417	248.295	127.65	151.427		164.277	217.836	181.721	164.526	196.144	56.8522	1.06058	0.559059	0.901566	0.455248
33	21420	AT2G34040	AT2G34040	Apoptosis inhibitory protein 5 (API5)	cytosol	33.99	development.unspecified	33.9				657.368	666.301	683.115	1305.7	524.19	976.773	802.241	262.965	1664.88	534.269		616.694	638.24	646.727	510.816		486.158	728.255	386.928	553.251	119.787		71.897	97.4246	712.081	1483.18			506.27	500.686	0.907776	0.722277	0.631069	0.269042
29	18954	AT2G34250	AT2G34250	SecY protein transport family protein	#N/A	29.3.4.99	protein.targeting.secretory pathway.unspecified	29.3		124.726	136.669	186.317	161.109	156.591				153.082	21.2359														63.6661	258.018	285.453	286.738		161.045		210.984	86.8249		#DIV/0!	1.37824	0.231254
20	24743	AT2G34300	AT2G34300	S-adenosyl-L-methionine-dependent methyltransferases superfamily protein	golgi	20.2.3	stress.abiotic.drought/salt	20.2																							20.1443					41.5161	137.761	225.515		106.234	81.8868	#DIV/0!	#DIV/0!	#DIV/0!	#DIV/0!
1.	10013	AT2G34420	AT2G34420	LHB1B2, LHCB1.5 / photosystem II light harvesting complex gene B1B2	plastid	1.1.1.1	PS.lightreaction.photosystem II.LHC-II	1.1.			698.368		400.132	817.979	871.388		12.0015	559.974	318.911	661.036				251.497	579.626		772.025	617.237	576.284	174.741	2206.77		1716.46	28.973	105.259	21.0002	1845.17	1916.76	36.3745	984.595	945.577	1.02913	0.930726	1.75829	0.391239
29	5978	AT2G34480	AT2G34480	Ribosomal protein L18ae/LX family protein	cytosol	29.2.1.2.2.518	protein.synthesis.ribosomal protein.eukaryotic.60S subunit.L18A	29.2	1210.55	1252.46	1394.57	958.43	989.936	953.653	997.735	775.162	850.747	1042.58	189.809	800.429	1122.13	1107.28	923.274	967.458	986.03	891.648	1058.63	947.037	978.213	98.3786	1019.34	1126.31	1034.98	1364.47	1374.81	1377.05	966.455	1024.52	1073.59	1151.28	161.317	0.938259	0.406992	1.10426	0.234945
11	16475	AT2G34590	AT2G34590	Transketolase family protein	plastid	11.1.31	lipid metabolism.FA synthesis and FA elongation.pyruvate DH	11.1		426.722		168.987				513.639	80.6464	297.499	178.154	58.2531		250.162		118.21	102.091	389.473		261.368	196.593	114.368	194.316	256.887	271.736	107.852	201.782	174.31	658.13	312.816	69.7843	249.735	161.546	0.660819	0.357881	0.839448	0.669684
21	6752	AT2G35010	AT2G35010	ATO1, TO1 / thioredoxin O1	plastid	21.1	redox.thioredoxin	21.1	152.804	235.724	218.156	188.737	179.786	172.825	242.858			198.699	31.4692		260.786		169.264	254.838	179.89	187.373		245.035	216.198	38.0014	105.044	205.28	183.912	164.985		100.596	212.388			162.034	44.5639	1.08807	0.421321	0.815477	0.139674
23	22334	AT2G35040	AT2G35040	AICARFT/IMPCHase bienzyme family protein	plastid	23.1.2.9	nucleotide metabolism.synthesis.purine.AICAR transformylase	23.1	108.626	138.729	115.686	139.057	130.935	160.707	94.1143			126.836	20.6379	131.079	116.369	113.665	157.584	158.14	124.438		191.141		141.774	26.2007	169.47	140.241	131.221	153.162	154.898	153.114	149.646	137.137	133.269	146.906	11.6905	1.11777	0.294157	1.15824	0.0376222
1.	4896	AT2G35120	AT2G35120	Single hybrid motif superfamily protein	mitochondrion	1.2.4.4	PS.photorespiration.glycine cleavage.H protein	1.2.	372.724	430.871	482.402	469.577	514.724	497.024	414.98	463.871	565.035	467.912	53.6818	579.149	609.419	457.394	520.942	544.784	542.229	544.08	1184.6	515.828	610.936	206.663	476.485	362.686	383.156	383.753	371.978	437.798	516.152	496.48	558.047	442.948	67.6438	1.30566	0.0763682	0.946649	0.425575
1.	5349	AT2G35370	AT2G35370	GDCH / glycine decarboxylase complex H	mitochondrion	1.2.4.4	PS.photorespiration.glycine cleavage.H protein	1.2.	530.789	90.0811	586.324	411.759	233.516	567.807	498.998			417.039	173.886	266.1	190.593	602.165	584.617		550.72	93.7517			381.324	204.592	521.426		297.67		364.786		331.091	471.402	304.58	381.826	85.0743	0.914361	0.76016	0.915563	0.685665
31	15201	AT2G35490	AT2G35490	Plastid-lipid associated protein PAP / fibrillin family protein	plastid	31.1	cell.organisation	31.1	145.772		102.673		106.445	90.7964				111.422	20.656	96.8892	136.763	106.001			116.161				113.954	14.8289			107.83	122.196		128.296	276.827	234.274		173.885	68.3478	1.02272	0.868749	1.5606	0.163635
29	4786	AT2G35635	AT2G35635	UBQ7, RUB2 / ubiquitin 7	#N/A	29.5.11.1	protein.degradation.ubiquitin.ubiquitin	29.5				223.3	236.076	201.163	202.612			215.788	14.6249												208.455			462.958	185.062	173.779	144.709	143.512		219.746	111.084		#DIV/0!	1.01834	0.951023
29	18140	AT2G35780	AT2G35780	scpl26 / serine carboxypeptidase-like 26	vacuole	29.5.5	protein.degradation.serine protease	29.5																										79.1097		68.2939	191.919			113.108	55.903	#DIV/0!	#DIV/0!	#DIV/0!	#DIV/0!
35	6958	AT2G35810	AT2G35810	unknown protein; BEST Arabidopsis thaliana protein match is: unknown protein (TAIR:AT2G35830.2); Has 153 Blast hits to 153 proteins in 52 species: Archae - 0; Bacteria - 62; Metazoa - 0; Fungi - 0; Plants - 82; Viruses - 0; Other Eukaryotes - 9 (source: NCBI BLink).	cytosol	35.2	not assigned.unknown	35.2												79.9626		72.2272	56.2074	151.705					90.0255	36.6267												#DIV/0!	#DIV/0!	#DIV/0!	#DIV/0!
2.	17074	AT2G35840	AT2G35840	Sucrose-6F-phosphate phosphohydrolase family protein	cytosol	2.1.1.2	major CHO metabolism.synthesis.sucrose.SPP	2.1.		199.244	50.4964	91.6705	96.1566	79.596				103.433	50.4809		149.245	156.006		101.438	66.8859	167.904			128.296	38.1263			140.963	115.648		119.762				125.458	11.0918	1.24038	0.454487	1.21294	0.54268
35	17407	AT2G35880	AT2G35880	TPX2 (targeting protein for Xklp2) protein family	#N/A	35.2	not assigned.unknown	35.2		230.671			117.265			95.3266	55.7173	124.745	65.0125					84.403	51.789	152.42		116.182	101.198	37.3212	52.3323						346.322	97.8053	107.627	151.022	114.67	0.811242	0.606016	1.21064	0.741674
29	4315	AT2G36060	AT2G36060	MMZ3, UEV1C / MMS ZWEI homologue 3	cytosol	29.5.11.3	protein.degradation.ubiquitin.E2	29.5		111.25	141.838	215.622	296.086	280.744	357.326	395.64	457.683	282.024	113.391	51.1723	131.029	83.9373	218.505	303.393	97.1255	403.615	316.01	479.729	231.613	143.823		166.885	95.7142	155.277	215.609	292.412	316.789	428.959	241.238	239.11	98.9199	0.821254	0.466389	0.847838	0.463035
29	4535	AT2G36160	AT2G36160	Ribosomal protein S11 family protein	cytosol	29.2.1.2.1.14	protein.synthesis.ribosomal protein.eukaryotic.40S subunit.S14	29.2	2804.76	2115.33	2215.2	2146.91	2479.27	2367.45	2663.43	2670.43	2860.31	2480.34	268.066	2733.23	2299.56	2199.44	2039.26	2044.55	2245.83	2704.92	2496.17	2844.83	2400.86	287.072	2711.15	2247.44	2195.22	2635.65	2841.93	2045.39	2525.49	2729.26	2595.83	2503.04	259.392	0.967957	0.57505	1.00915	0.865512
29	3588	AT2G36170	AT2G36170	Ubiquitin supergroup;Ribosomal protein L40e	cytosol,nucleus	29.2.1.2.2.40	protein.synthesis.ribosomal protein.eukaryotic.60S subunit.L40	29.2		1211.86	509.318					749.056		823.411	291.59		392.202						979.563	678.012	683.259	239.818												0.829791	0.627345		#DIV/0!
31	19078	AT2G36250	AT2G36250	FTSZ2-1, ATFTSZ2-1 / Tubulin/FtsZ family protein	plastid	31.2	cell.division	31.2	70.6313	96.6932	96.3837			102.961	101.006		129.938	99.602	17.2802	236.039	105.677	94.9918	119.042	76.8811	115.487	53.2754	133.057	84.2236	113.186	49.0588		84.9575	70.1169		127.304	91.8428	122.904	162.29	53.6353	101.864	34.7673	1.13638	0.554426	1.02271	0.896442
4.	14305	AT2G36460	AT2G36460	Aldolase superfamily protein	cytosol	4.1.10	glycolysis.cytosolic branch.aldolase	4.1.	2962.15	2871.73	2915.07	2312.26	2190.19	2142.56	2174.26	2105.37	3114.33	2531.99	396.241	2542.31	2785.15	2959.01	2048.18	2742.06	2158.17	2387.73	2588.9	3191.72	2600.36	346.683	2294.89	2419.53	2523.83	2092.35	1864.19	1780.07	1979.99	2492.87	2457.62	2211.7	271.228	1.027	0.718222	0.873504	0.0774962
4.	17856	AT2G36530	AT2G36530	LOS2, ENO2 / Enolase	cytosol	4.1.13	glycolysis.cytosolic branch.enolase	4.1.	6383	4897.56	4817.63	5880.19	5689.44	4973.88	4706.45	4968.08	5319.75	5292.89	540.017	5871.18	4837.78	5355.48	4654.75	5847.41	5178.52	5358.4	5283.09	5420.98	5311.95	378.709	5508.11	4535.47	4797.49	5626.55	5563.26	5558.03	4754.21	5295.07	4647.22	5142.82	424.859	1.0036	0.935854	0.971648	0.545448
4.	20720	AT2G36580	AT2G36580	Pyruvate kinase family protein	cytosol,plasma membrane	4.1.14	glycolysis.cytosolic branch.pyruvate kinase (PK)	4.1.	866.609	792.678	893.071	1021.67	1044.76	1058.71	752.774	746.166	683.822	873.363	133.048	855.824	871.153	722.476	929.785	985.612	1114.79	829.19	811.488	715.339	870.628	119.18	1001.29	845.178	846.881	899.668	1149.11	1201.15	964.009	682.906	784.418	930.513	158.129	0.996869	0.966003	1.06544	0.44552
10	11439	AT2G36870	AT2G36870	XTH32 / xyloglucan endotransglucosylase/hydrolase 32	extracellular	10.7	cell wall.modification	10.7																								165.813		144.689	107.681	172.222	96.3124	258.517	205.334	164.367	51.8765	#DIV/0!	#DIV/0!	#DIV/0!	#DIV/0!
13	15798	AT2G36880	AT2G36880	MAT3 / methionine adenosyltransferase 3	cytosol	13.1.3.4	amino acid metabolism.synthesis.aspartate family.methionine	13.1	2607.3	2431.64	2345.93	2399.65	2537.46	2673.14	2654.35	2352.02	2445.53	2494.11	120.07	2110.75	2109.8	2107.86	2614.14	2546.48	2429.85	2621.97	2486.86	2289.56	2368.59	205.902	2142.1	2005.37	2741.38	2683.29	2306.62	2291.64	2335.49	2353.69	2394.46	2361.56	219.227	0.949671	0.155787	0.946854	0.153104
16	24273	AT2G37040	AT2G37040	PAL1, ATPAL1 / PHE ammonia lyase 1	#N/A	16.2.1.1	secondary metabolism.phenylpropanoids.lignin biosynthesis.PAL	16.2	127.175	56.2158	283.167	155.232	137.666	109.372	132.697	111.793	134.039	138.595	57.4682	140.887	129.865	84.2086	100.034	108.796	98.9187			81.7268	106.348	20.5057	87.0776	92.4592	80.0454	203.448	132.618	167.483	50.6023		108.895	115.329	46.8788	0.767328	0.206492	0.832126	0.407263
26	12802	AT2G37130	AT2G37130	Peroxidase superfamily protein	cytosol	26.12	misc.peroxidases	26.1		148.459	135.548	1314.72	174.328	158.657	80.2315		167.171	311.302	410.66	2108.43	220.278	2588.4	264.094	235.91	238.928	209.745	134.835	269.066	696.632	890.894		159.512			265.866		3366.73	293.355	164.17	849.927	1259.53	2.2378	0.33821	2.73023	0.357958
34	10855	AT2G37170	AT2G37170	PIP2B, PIP2;2 / plasma membrane intrinsic protein 2	plasma membrane	34.19.1	transport.Major Intrinsic Proteins.PIP	34.1		105.593	50.751	117.665	126.121	165.175	454.265		387.432	201	143.632		110.98	211.934	137.607	176.427	147.75				156.94	34.5678				112.909	114.799	170.654	279.753		60.4199	147.707	74.6667	0.780793	0.553176	0.73486	0.503841
29	5385	AT2G37190	AT2G37190	Ribosomal protein L11 family protein	cytosol	29.2.1.2.2.12	protein.synthesis.ribosomal protein.eukaryotic.60S subunit.L12	29.2		858.8		632.556	1366.88		2070.37	2391.54		1464.03	677.499	1653.08	2043.04	2162.16	1782.97		1455.79	1855.2	2704.48		1950.96	376.487	1157.47	825.093	1225.89	1320.7	1180.03		2236.39	2391.8		1476.77	549.844	1.33259	0.177573	1.0087	0.974519
27	11059	AT2G37220	AT2G37220	RNA-binding (RRM/RBD/RNP motifs) family protein	plastid	27.4	RNA.RNA binding	27.4	1611.96	1311.87	1334.76	1249.59	1309.38	1429.73	1062.76	1381.96	930.146	1291.35	187.748	1999.36	1337.36	1645.04	1483.57	1252.88	1513.04	1243.27	1311.6	928.124	1412.69	282.491	1314.13	982.481	915.745	1123.15	1190.98	1090.43	1546.19	1183.42	927.721	1141.58	189.35	1.09397	0.326666	0.884024	0.131713
29	7308	AT2G37270	AT2G37270	ATRPS5B, RPS5B / ribosomal protein 5B	cytosol	29.2.1.2.1.5	protein.synthesis.ribosomal protein.eukaryotic.40S subunit.S5	29.2	512.701	974.198	374.025	1087.64	1162.82	1201.38	1437.5	1895.34	1761.99	1156.4	478.219	792.638	1151.75	1566.57	318.19	495.538	1385.18	996.509	768.937	1201.93	964.139	385.48	1315.55	1277.58	741.949	1200.34	617.776	1497.44	1197.99	1018.66	982.582	1094.43	265.934	0.833743	0.389101	0.946412	0.752871
31	15229	AT2G37620	AT2G37620	ACT1, AAc1 / actin 1	cytosol	31.1	cell.organisation	31.1		482.41	385.026	358.963	371.053	347.655	368.344	384.817	420.923	389.899	40.5151	192.452		56.9001	274.514	215.451	278.533		293.085	289.539	228.639	78.7707	463.682	544.464	455.76	416.211	341.381	350.142	335.398	378.439	380.593	407.341	65.6159	0.586407	0.000397938	1.04474	0.550759
35	12704	AT2G37660	AT2G37660	NAD(P)-binding Rossmann-fold superfamily protein	plastid	35.2	not assigned.unknown	35.2	430.262	491.939	541.429	462.108	584.072	552.827	570.776	495.815	410.83	504.451	58.442	512.489	400.631	423.281	450.079	363.404	487.099	488.488	318.069	654.085	455.292	92.0249	406.434	450.97	341.479	365.301	488.322	341.723	486.709	563.227	504.012	438.686	74.5172	0.902549	0.220354	0.869631	0.0671241
23	23141	AT2G37690	AT2G37690	phosphoribosylaminoimidazole carboxylase, putative / AIR carboxylase, putative	plastid	23.1.2.6	nucleotide metabolism.synthesis.purine.AIR carboxylase	23.1	107.899	308.106	165.011	123.59	857.23	132.614	97.2794		120.374	239.013	241.981	100.439	139.005	142.759	137.514	140.447	89.0636	137.693			126.703	20.5016	159.884	137.174		108.11	119.556	100.192		116.204		123.52	19.8313	0.530109	0.275016	0.516792	0.301518
3.	12181	AT2G37790	AT2G37790	NAD(P)-linked oxidoreductase superfamily protein	cytosol	3.5	minor CHO metabolism.others	3.5			61.0133	179.182	84.3866					108.194	51.0952												66.0424	102.566	101.398	48.0759	52.889					74.1944	23.4417		#DIV/0!	0.685753	0.310011
35	8233	AT2G37970	AT2G37970	SOUL-1 / SOUL heme-binding family protein	plasma membrane	35.1	not assigned.no ontology	35.1	433.729	533.497	519.224	288.892	233.355	250.325	815.577	585.769	586.941	471.923	179.906	271.966	453.621	533.509	467.279	961.911	317.079	653.425	664.208	609.06	548.007	195.738	240.494	155.078	140.14	177.878	137.932	297.878	344.447	300.566	330.008	236.047	79.8254	1.16122	0.430134	0.50018	0.00374069
11	24741	AT2G38040	AT2G38040	CAC3 / acetyl Co-enzyme a carboxylase carboxyltransferase alpha subunit	plastid	11.1.1.2.1	lipid metabolism.FA synthesis and FA elongation.Acetyl CoA Carboxylation.heteromeric Complex.alpha Carboxyltransferase	11.1	127.005	114.066	159.587	114.119	138.535	240.272	149.104	778.284		227.622	211.548	245.418	255.03	182.637	189.556	134.752	112.514	153.394	265.856	277.597	201.861	57.6503	178.775	206.223	351.351	177.892	435.89	186.453	283.595		214.299	254.31	88.9585	0.886828	0.746219	1.11725	0.762856
18	11920	AT2G38230	AT2G38230	ATPDX1.1, PDX1.1 / pyridoxine biosynthesis 1.1	cytosol	18	Co-factor and vitamine metabolism	18		145.945	241.965	215.984	181.187	195.257	149.986	192.903	207.56	191.348	30.2594	216.422	262.92	323.7	159.159	216.752	183.829	310.535	270.512	445.919	265.527	82.1663	315.314	358.954	373.807	246.643	195.727	293.103	335.863	294.812	299.22	301.494	51.8744	1.38766	0.0386884	1.57563	0.000176872
34	11226	AT2G38270	AT2G38270	CXIP2, ATGRX2 / CAX-interacting protein 2	plastid	34.21	transport.calcium	34.2												69.4815		88.6394			100.865		127.911	34.7672	84.3328	31.2032		90.0018	99.9586		53.2598					81.0734	20.0829	#DIV/0!	#DIV/0!	#DIV/0!	#DIV/0!
26	13827	AT2G38380	AT2G38380	Peroxidase superfamily protein	extracellular	26.12	misc.peroxidases	26.1	690.067	896.989	633.535	748.427	836.347	815.974	813.173	938.061	837.461	801.115	90.7164	933.787	785.03	1257.75	1062.15	1016.95	968.144	967.121	1142.24	1075.27	1023.16	126.643	1253.8	1021.93	1234.75	987.102	774.738	843.341	1150.74	1178.19	1131.49	1064.01	159.98	1.27717	0.000965856	1.32816	0.000942597
26	13841	AT2G38390	AT2G38390	Peroxidase superfamily protein	extracellular	26.12	misc.peroxidases	26.1	283.81	271.048	341.557	237.82	350.025	334.818	561.921		470.384	356.423	101.596	309.911	550.631	354.354	394.829	338.995	378.386	720.517	245.177		411.6	142.623	348.178	98.7969	283.478		376.76	341.181	366.896		414.031	318.475	96.9196	1.15481	0.418456	0.89353	0.504497
11	3124	AT2G38530	AT2G38530	LTP2, LP2, cdf3 / lipid transfer protein 2	extracellular	11.6	lipid metabolism.lipid transfer proteins etc	11.6	1973.36	1440.19	1513.13	2129.3	2169.24	2059.15	2343.92	2219.57	2282.12	2014.44	306.268	2561.98	1670.11	1365.15	1817.61	1816.2	1886.8	1430.34	2271.21	2129.64	1883.22	365.102	3293.7	2070.26		2577	2821.23	2454.67	2324.93	3539.8	3081.6	2770.4	473.151	0.934861	0.447458	1.37527	0.00208821
11	3100	AT2G38540	AT2G38540	LP1, LTP1, ATLTP1 / lipid transfer protein 1	extracellular	11.6	lipid metabolism.lipid transfer proteins etc	11.6	4679.15	2826.13	3420.82	4666.71	4309.37		6038.4	4901.21	3626.92	4308.59	939.381	4162.41	2564.59	2414.31	4049.91	3762.02	3601.08	3383.33	3123.54	3116.79	3353.11	575.592	5501.23	3227.63	3184.34	4995.96	4703.08	3958.94	3661.88	5312.41	5069.8	4401.7	851.957	0.778239	0.0296312	1.02161	0.843169
35	13175	AT2G38550	AT2G38550	Transmembrane proteins 14C	plastid	35.2	not assigned.unknown	35.2	162.503		135.065	151.352	146.827	156.392			228.501	163.44	30.3063	142.756	111.605	89.6793	146.977	131.954	147.474				128.407	21.2485	177.966	102.141	141.356	139.401	129.071	149.458		70.0409	113.756	127.899	30.6132	0.785655	0.0603869	0.782543	0.068799
16	16699	AT2G38700	AT2G38700	MVD1, ATMVD1 / mevalonate diphosphate decarboxylase 1	cytosol	16.1.2.6	secondary metabolism.isoprenoids.mevalonate pathway.mevalonate diphosphate decarboxylase	16.1																							155.347		195.729	133.924	134.608	148.593	91.0601			143.21	31.1298	#DIV/0!	#DIV/0!	#DIV/0!	#DIV/0!
31	12388	AT2G38750	AT2G38750	ANNAT4 / annexin 4	cytosol,plasma membrane	31.1	cell.organisation	31.1	142.669	181.118	155.385	145.913	100.955	136.026		141.351		143.345	22.1465	79.9813	179.814	195.793	140.758	107.15	140.929	97.5199		157.17	137.389	37.7918	127.218	366.215	202.348	144.879	146.73	153.552	145.579		194.458	185.122	72.6167	0.958451	0.739004	1.29144	0.196131
33	15733	AT2G38860	AT2G38860	YLS5 / Class I glutamine amidotransferase-like superfamily protein	#N/A	33.99	development.unspecified	33.9	986.607	842.76	851.156	628.161	654.982	594.094	721.843	986.994	957.211	802.645	148.306	609.005	662.818	602.843	617.289	809.729	721.721	630.815	805.336	870.012	703.285	96.116		366.622		286.829	280.448	429.426	431.77	455.19		375.047	69.9999	0.876209	0.131353	0.467264	3.57335e-05
26	18375	AT2G39310	AT2G39310	JAL22 / jacalin-related lectin 22	cytosol	26.16	misc.myrosinases-lectin-jacalin	26.1	288.635	253.901	249.706	293.079	269.792	275.021	223.146	273.916	610.755	304.217	110.234	378.458	433.593	352.681	269.765	256.303	271.896	214.986	289.74	305.976	308.156	64.2576	412.422	503.574	480.721	331.257	282.697	293.83	378.482	406.082	429.382	390.939	72.862	1.01295	0.931509	1.28507	0.0819232
26	18415	AT2G39330	AT2G39330	JAL23 / jacalin-related lectin 23	cytosol	26.16	misc.myrosinases-lectin-jacalin	26.1					70.9099	293.612			104.196	156.239	98.083		946.671		660.486	179.537				168.967	488.915	330.552	376.522		58.356	741.652	437.916	34.1008	20.3039	1151.33	18.5721	354.845	388.453	3.12928	0.212954	2.27116	0.448951
29	3366	AT2G39390	AT2G39390	Ribosomal L29 family protein	cytosol	29.2.1.2.2.35	protein.synthesis.ribosomal protein.eukaryotic.60S subunit.L35	29.2				460.175	155.409	207.972		90.4973		228.513	140.073					240.14	327.64		70.2712		212.684	106.849				144.58	438.324	204.363	127.946	128.803	423.78	244.633	134.335	0.930728	0.895604	1.07054	0.874223
29	4766	AT2G39460	AT2G39460	ATRPL23A, RPL23A, RPL23AA / ribosomal protein L23AA	cytosol	29.2.1.2.2.523	protein.synthesis.ribosomal protein.eukaryotic.60S subunit.L23A	29.2	2379.54	2259.44	2325.84	2127.04	2045.42	2098.05	1395.45	2524.63	2375.43	2170.09	310.311	3194.56	2257.67	2548.52	2025.17	1976.38	2331.93	2083.39	2806.57	2716.21	2437.82	387.425	2228.07	1881.41	2214.1	1922.11	2017.12	1748.48	2490.87	2548.72	2250.52	2144.6	257.803	1.12337	0.146646	0.988252	0.860389
1.	18948	AT2G39730	AT2G39730	RCA / rubisco activase	plastid	1.3.13	PS.calvin cycle.rubisco interacting	1.3.	3043.11	3373.63	2885.37	2517.37	2264.37	2173.47	1992.57	1774.18	1958.08	2442.46	518.26	2904.66	2807.87	3108.94	1839.93	2036.39	2001.79	2216.41	2166.67	1989.35	2341.33	441.45	2820.85	2915.22	2565.62	1953.8	1811.4	1935.24	2056.37	1907.82	1795.48	2195.75	419.242	0.958596	0.679964	0.898993	0.310755
10	14482	AT2G39770	AT2G39770	CYT1, VTC1, SOZ1, EMB101, GMP1 / Glucose-1-phosphate adenylyltransferase family protein	cytosol	10.1.1.1	cell wall.precursor synthesis.NDP sugar pyrophosphorylase.GDP mannose	10.1	180.3	196.127	192.105	171.672	142.834	242.828		272.714	190.475	198.632	38.2967	179.299	190.097	199.071	143.301	154.668	150.6	182.522		256.062	181.953	33.6904	193.821	221.004	246.4	180.332	178.402	175.521	205.846	183.011	211.961	199.589	22.4826	0.91603	0.401536	1.00482	0.953127
29	11209	AT2G39990	AT2G39990	EIF2, AteIF3f, eIF3F / eukaryotic translation initiation factor 2	cytosol,nucleus	29.5.11.20	protein.degradation.ubiquitin.proteasom	29.5		255.988	148.637	175.135	182.218	281.386	105.553	189.121	224.721	195.345	53.394	113.629	320.285	294.741	181.177	112.746		203.594		222.127	206.9	74.6814	176.58	200.107	248.962	181.241	154.231	208.826	252.531	155.611		197.261	35.6024	1.05915	0.751322	1.00981	0.938157
29	12329	AT2G40010	AT2G40010	Ribosomal protein L10 family protein	cytosol	29.2.1.2.2.80	protein.synthesis.ribosomal protein.eukaryotic.60S subunit.P0	29.2		2573.41			290.128			255.762	537.177	914.119	964.122		2984.56		557.651	739.25			90.9035		1093.09	1117.35		1969.1			266.941	90.1591	137.025			615.807	784.004	1.19579	0.840582	0.673662	0.692021
35	9646	AT2G40060	AT2G40060	Clathrin light chain protein	plasma membrane	35.2	not assigned.unknown	35.2		42.9161		105.565				200.118	189.567	134.542	64.3486		98.4763				91.8684		44.5394		78.2947	24.0206		114.798		37.2568	63.2938	75.5131		247.147	156.202	115.702	70.0408	0.581937	0.277731	0.85997	0.710334
29	13569	AT2G40290	AT2G40290	Eukaryotic translation initiation factor 2 subunit 1	cytosol	29.2.3	protein.synthesis.initiation	29.2	365.498	352.38	256.225	467.101	406.283	426.746	638.607	308.517	382.442	400.422	102.738	441.924	257.617	217.541	491.409	458.406	410.266	452.169	379.685	327.698	381.857	89.8108	449.873	291.624	234.172	419.654	500.011	464.369	368.862	389.855	416.269	392.743	79.6708	0.953637	0.705452	0.980823	0.869418
19	16015	AT2G40490	AT2G40490	HEME2 / Uroporphyrinogen decarboxylase	plastid	19.7	tetrapyrrole synthesis.uroporphyrinogen decarboxylase	19.7													97.0751	833.405	145.997	914.69	1052.82				608.798	404.283	882.077	200.125	85.8418	86.092	123.313	115.807		1060.84		364.871	388.216	#DIV/0!	#DIV/0!	#DIV/0!	#DIV/0!
35	9604	AT2G40600	AT2G40600	appr-1-p processing enzyme family protein	plastid	35.1	not assigned.no ontology	35.1		212.519	94.8558						115.706	141.027	51.2641																								#DIV/0!		#DIV/0!
29	15740	AT2G40660	AT2G40660	Nucleic acid-binding, OB-fold-like protein	cytosol	29.1	protein.aa activation	29.1	137.044	228.484	212.579	207.903	188.545	196.879	210.725	171.763	187.318	193.471	25.4428	176.777	144.502	139.391	242.461	253.719	269.49	248.099	120.94	262.034	206.379	56.6238	118.474	228.506	230.6	172.957	186.125	238.256	226.495	180.233	287.547	207.688	45.9566	1.06672	0.564657	1.07348	0.455115
2.	25996	AT2G40840	AT2G40840	DPE2 / disproportionating enzyme 2	cytosol	2.2.2.4	major CHO metabolism.degradation.starch.D enzyme	2.2.	123.223	174.757	330.098	164.092	116.348	93.3211	155.896	692.675	144.888	221.7	178.45	251.919	125.898			105.833	159.475	352.592	101.875		182.932	91.1606	205.304	77.733	120.489	116.109	98.7962	102.614		158.435	358.186	154.708	85.4424	0.825134	0.65506	0.697828	0.37769
16	20158	AT2G40890	AT2G40890	CYP98A3 / cytochrome P450, family 98, subfamily A, polypeptide 3	endoplasmic reticulum	16.2.1.5	secondary metabolism.phenylpropanoids.lignin biosynthesis.C3H	16.2			80.3155	179.224		226.18				161.907	60.795																								#DIV/0!		#DIV/0!
30	12632	AT2G41100	AT2G41100	TCH3, ATCAL4 / Calcium-binding EF hand family protein	vacuole	30.3	signalling.calcium	30.3	153.119	100.339	131.27	67.3446	266.959			121.665		140.116	62.6561	161.532	132.063	138.396	84.877	848.013	122.645		330.116		259.663	251.015												1.8532	0.318205		#DIV/0!
12	27140	AT2G41220	AT2G41220	GLU2 / glutamate synthase 2	plastid	12.2.1.1	N-metabolism.ammonia metabolism.glutamate synthase.ferredoxin dependent	12.2	149.288	194.292	193.022	119.599	197.433	1825.11	200.769	492.246	169.439	393.466	516.353	192.975	218.209	98.4506	561.024	466.126	155.766	277.422	156.473	958.543	342.776	261.113	100.029	173.222	138.177	160.7	663.3	160.46	483.273	529.891	233.641	293.633	195.388	0.871171	0.807453	0.746271	0.61601
20	5227	AT2G41430	AT2G41430	ERD15, LSR1, CID1 / dehydration-induced protein (ERD15)	cytosol	20.2.3	stress.abiotic.drought/salt	20.2	289.702	267.352	256.836	145.204	163.524					224.524	58.5477	237.347	252.356	264.63	116.067	161.235	123.012				192.441	61.162												0.857108	0.444915		#DIV/0!
25	10822	AT2G41530	AT2G41530	ATSFGH, SFGH / S-formylglutathione hydrolase	cytosol	25	C1-metabolism	25	747.363	906.292	896.992	715.519	739.61	716.104	728.374	836.373	878.984	796.179	77.3583	709.985	867.769	840.119	665.107	717.08	1646.46	837.874	760.375	1008	894.752	283.105	910.24	921.858	1066.58	697.413	690.746	708.206	844.452	1110.7	1012.97	884.796	152.062	1.12381	0.356248	1.1113	0.161185
31	26094	AT2G41740	AT2G41740	VLN2, ATVLN2 / villin 2	cytosol	31.1	cell.organisation	31.1	136.292	94.1791	169.264	162.019	108.764	209.272	120.858			142.95	36.906	115.553		349.584	69.2878	93.3075	107.732		256.92		165.397	102.099	86.9456	105.504	159.38	80.3841	82.7194	80.7949	87.2034	154.123	109.922	105.22	29.2979	1.15703	0.627987	0.73606	0.0511759
29	26069	AT2G41790	AT2G41790	Insulinase (Peptidase family M16) family protein	peroxisome	29.5.7	protein.degradation.metalloprotease	29.5													143.769	89.0915	91.0263		127.626				112.878	23.5322			101.511		139.686	152.122				131.106	21.5343	#DIV/0!	#DIV/0!	#DIV/0!	#DIV/0!
29	10838	AT2G41840	AT2G41840	Ribosomal protein S5 family protein	cytosol	29.2.1.2.1.2	protein.synthesis.ribosomal protein.eukaryotic.40S subunit.S2	29.2	2278.07	2247.05	1974.83	2248.47	2242.68	2248.24	1818	1681.55	1947.33	2076.25	212.454	2228.73	2243.74	2217.36	2825.68	2253.78	2470.52	2036.4	1669.5	2208.58	2239.37	291.529	2404.8	2221	1980.14	2355.04	2360.74	2311.23	1823.84	2120.23	1778.94	2150.66	225.144	1.07856	0.219137	1.03584	0.506258
31	15283	AT2G42100	AT2G42100	Actin-like ATPase superfamily protein	#N/A	31.1	cell.organisation	31.1		717.732				28.2457	489.142	363.095	429.069	405.457	223.231		133.853		707.371		114.705	945.313	491.22		478.492	322.982			353.483	36.8772	747.762	769.5	429.144	574.551	667.826	511.306	241.37	1.18013	0.719521	1.26106	0.496739
31	12891	AT2G42170	AT2G42170	Actin family protein	cytosol	31.1	cell.organisation	31.1	64.2058	29.3398	68.1179		50.8316	109.846			57.1726	63.2523	24.2792	23.4657			66.6274		55.0843	35.1704	53.1011	69.5344	50.4972	16.4116	490.31	28.4177	43.9025		58.6846			78.223		139.908	175.972	0.798345	0.353388	2.2119	0.364849
29	5045	AT2G42210	AT2G42210	ATOEP16-3, OEP16-3 / Mitochondrial import inner membrane translocase subunit Tim17/Tim22/Tim23 family protein	mitochondrion	29.3.2	protein.targeting.mitochondria	29.3	230.564	213.499		149.251	140.032					183.337	39.2978				105.694		203.125	130.503			146.441	41.3419												0.798752	0.35626		#DIV/0!
27	23007	AT2G42520	AT2G42520	P-loop containing nucleoside triphosphate hydrolases superfamily protein	nucleus	27.1.2	RNA.processing.RNA helicase	27.1	133.77	176.718	127.476	142.951	61.3779	65.3814	117.332	156.285	182.026	129.258	40.5635	210.892	113.976	135.841	61.9016	67.8779	67.361	63.4973	41.3814	92.442	95.019	49.3604	67.7912	175.551	176.003	80.7773	64.0229	67.2791	72.9771	150.511	94.7419	105.517	45.082	0.735114	0.149085	0.816332	0.284559
30	9916	AT2G42590	AT2G42590	GRF9, GF14 MU / general regulatory factor 9	cytosol	30.7	signalling.14-3-3 proteins	30.7	1046.59	1032.73	1166.64	867.33	852.641	948.344	780.72	602.662	491.76	865.491	203.969	874.581	1005.44	961.131	792.831	782.193	767.716	937.517	644.839	577.664	815.99	135.507	805.542	959.957	861.465	723.281	860.435	544.91	807.625	538.255	717.556	757.67	134.678	0.942806	0.575436	0.875422	0.230094
4.	26036	AT2G42600	AT2G42600	ATPPC2, PPC2 / phosphoenolpyruvate carboxylase 2	cytosol	4.1.15	glycolysis.cytosolic branch.phospho-enol-pyruvate carboxylase (PEPC)	4.1.	269.529	372.468	325.031	228.947	331.38	570.148	354.581	588.155	373.767	379.334	115.772	111.817	351.76	251.134	284.071	451.477	494.149	194.152	428.107	185.363	305.781	125.534	301.835	311.653	338.375	265.8	284.884	255.024	334.332	197.311	469.448	306.518	70.7788	0.8061	0.24079	0.808043	0.148578
17	4174	AT2G42680	AT2G42680	MBF1A, ATMBF1A / multiprotein bridging factor 1A	#N/A	17.5.3	hormone metabolism.ethylene.induced-regulated-responsive-activated	17.5															317.011	261.241		292.127			290.126	22.8119					427.425		305.354	194.943		309.241	94.9503	#DIV/0!	#DIV/0!	#DIV/0!	#DIV/0!
6.	20186	AT2G42790	AT2G42790	CSY3 / citrate synthase 3	peroxisome	6.1	gluconeogenesis / glyoxylate cycle.citrate synthase	6.1		70.7223	72.9562	45.1885		1667.14		394.941		450.19	621.989		162.223	61.9187	83.6285	34.7784		85.8686		292.723	120.19	86.3517	106.479	245.763	571.686	1902.51	70.9183	24.5406	102.765			432.095	624.198	0.266976	0.27506	0.959806	0.96479
29	19312	AT2G42810	AT2G42810	PAPP5, PP5 / protein phosphatase 5.2	cytosol,nucleus	29.4	protein.postranslational modification	29.4												90.6118			95.3553		68.3572				84.7748	11.7694	67.3787	82.4262	87.6742	382.601			138.691		136.975	149.291	107.761	#DIV/0!	#DIV/0!	#DIV/0!	#DIV/0!
23	13258	AT2G42910	AT2G42910	Phosphoribosyltransferase family protein	cytosol	23.1.3	nucleotide metabolism.synthesis.PRS-PP	23.1	202.268	341.77	334.733	246.179	285.201	281.57	300.993	276.942	222.718	276.93	44.3138	329.846	329.943	470.392	281.865	251.448	291.269	235.516	241.084	379.069	312.27	71.577	269.96	342.047	374.462	232.448	289.58	191.297	294.7	1147.87	278.154	380.058	276.167	1.12761	0.25242	1.37239	0.312514
35	9339	AT2G43090	AT2G43090	Aconitase/3-isopropylmalate dehydratase protein	plastid	35.1.23	not assigned.no ontology.aconitase C-terminal domain-containing protein	35.1	531.905	533.095	412.425	400.619	393.289	489.327	562.762	602.003	442.261	485.298	72.1823	455.095	364.414	517.956	491.362	338.402	457.595	592.071	428.365	557.856	467.013	78.7908	517.582	480.533	445.607	479.593	545.56	438.144	443.025	692.348	600.208	515.845	80.2712	0.962321	0.634941	1.06294	0.435243
16	9537	AT2G43100	AT2G43100	IPMI2, ATLEUD1 / isopropylmalate isomerase 2	plastid	16.5.1.1.1.4	secondary metabolism.sulfur-containing.glucosinolates.synthesis.aliphatic.methylthioalkylmalate isomerase small subunit (MAM-IS)	16.5		99.2325	62.4139	74.0346	104.368	90.7505		81.3816	174.277	98.0655	33.8689	117.347	138.574	135.796	10.4784		146.508	125.609	128.495	162.892	120.712	43.6442		133.996	116.02	120.908	56.1143	98.7621	113.195	171.338	163.671	121.75	34.1128	1.23094	0.319852	1.24152	0.232247
30	7621	AT2G43130	AT2G43130	ARA4, ATRAB11F, ATRABA5C, ARA-4, RABA5C / P-loop containing nucleoside triphosphate hydrolases superfamily protein	cytosol	30.5	signalling.G-proteins	30.5	39.1103	34.4938		52.7408	52.007	18.5296	197.524		34.9462	61.3359	56.6333		59.5428	59.1608	22.567	29.6266	45.5511		60.0019		46.075	15.1109	41.0311					62.5855		48.1816	51.7254	50.8809	7.77843	0.751192	0.56747	0.829545	0.747355
21	7271	AT2G43350	AT2G43350	ATGPX3, GPX3 / glutathione peroxidase 3	mitochondrion	21.2	redox.ascorbate and glutathione	21.2																								74.9615		11.5648	148.423	64.0385			178.623	95.5221	60.2777	#DIV/0!	#DIV/0!	#DIV/0!	#DIV/0!
29	1051	AT2G43460	AT2G43460	Ribosomal L38e protein family	cytosol	29.2.1.2.2.38	protein.synthesis.ribosomal protein.eukaryotic.60S subunit.L38	29.2		643.842	611.406	571.372	583.396	588.203	838.534		689.265	646.574	86.9889		672.799	669.464	456.1	610.243	577.465	769.418	389.72	525.628	583.855	116.088	519.859	624.007		579.812	634.57	712.427	641.997		736.441	635.588	68.4064	0.902997	0.295633	0.983008	0.811974
20	2204	AT2G43535	AT2G43535	Scorpion toxin-like knottin superfamily protein	extracellular	20.1.7.6.1	stress.biotic.PR-proteins.proteinase inhibitors.trypsin inhibitor	20.1						277.806	294.062	293.525		288.464	7.53976															245.762	261.788	239.432			443.692	297.669	84.6995		#DIV/0!	1.03191	0.880182
20	10671	AT2G43610	AT2G43610	Chitinase family protein	extracellular	20.1	stress.biotic	20.1	194.048	167.164		182.84	186.565	175.304	134.48	228.571	242.809	188.973	31.9518	215.04	276.243	241.119	298.295	299.953	296.511	247.86	206.393	194.767	252.909	39.2449	185.489	202.195	115.197	211.027	187.707	197.674	177.168	234.517	210.08	191.228	31.2816	1.33834	0.00369474	1.01194	0.892084
20	10744	AT2G43620	AT2G43620	Chitinase family protein	plastid	20.1	stress.biotic	20.1												48.7996		28.2127	51.3183	42.5471	28.2625				39.828	9.88519	30.9507			25.7056		19.7663		30.9066	12.8708	24.04	6.93828	#DIV/0!	#DIV/0!	#DIV/0!	#DIV/0!
11	16242	AT2G43710	AT2G43710	SSI2, FAB2 / Plant stearoyl-acyl-carrier-protein desaturase family protein	plastid	11.1.15	lipid metabolism.FA synthesis and FA elongation.ACP desaturase	11.1	309.245	393.209	417.467	379.074	425.137	378.793	225.97	285.534	242.469	339.655	71.1328	515.908	489.019	467.205	309.146	370.843	308.313	269.669	244.031	225.269	355.489	104.029	294.774	517.598	424.404	307.952	327.999	319.016	302.383	278.448	266.224	337.644	76.6801	1.04662	0.726956	0.994078	0.957297
13	15883	AT2G43750	AT2G43750	OASB, ACS1, CPACS1, ATCS-B / O-acetylserine (thiol) lyase B	plastid	13.1.5.3.1	amino acid metabolism.synthesis.serine-glycine-cysteine group.cysteine.OASTL	13.1	602.924	441.908	578.837	412.26	318.982	383.964	418.606	376.981	455.132	443.288	87.5209	418.029	476.343	492.615	304.491	420.056	365.65	315.408	427.78	485.222	411.732	66.1534	328.545	499.915	578.044	337.155	323.513	341.573	512.49	411.471	334.54	407.472	92.2376	0.928814	0.427849	0.919203	0.437282
30	16037	AT2G43790	AT2G43790	ATMPK6, MPK6, MAPK6, ATMAPK6 / MAP kinase 6	#N/A	30.6	signalling.MAP kinases	30.6												48.3886		50.8642	38.1095	95.085	108.161				68.1216	27.9932	78.845			27.3867	273.009	96.0636				118.826	92.5339	#DIV/0!	#DIV/0!	#DIV/0!	#DIV/0!
35	25700	AT2G43800	AT2G43800	Actin-binding FH2 (formin homology 2) family protein	plasma membrane	35.1.20	not assigned.no ontology.formin homology 2 domain-containing protein	35.1						29.6381	26.2029	38.8095		31.5502	5.32123			50.3217	31.0967	61.3601		138.776			70.3886	40.9416	33.0954							80.8795	68.5443	60.8397	20.2542	2.231	0.22612	1.92835	0.119078
13	8296	AT2G43910	AT2G43910	ATHOL1, HOL1 / HARMLESS TO OZONE LAYER 1	cytosol	13.1.3.4.13	amino acid metabolism.synthesis.aspartate family.methionine.methionine S-methyltransferase	13.1	2035.87	1949.48	2055.51	1856.01	2530	2255.08	2245.16	2184.1	2304.42	2157.29	193.685	2801.81	1964.61	1848.14	2281.12	2178	2416.9	2275.98	2274.29	2283.07	2258.21	254.558	1999.65	1795.45	1972.36	1605.73	2170.32	1940.32	2009.37	2091.22	2008.52	1954.77	156.593	1.04678	0.385399	0.906123	0.035258
13	13724	AT2G44040	AT2G44040	Dihydrodipicolinate reductase, bacterial/plant	plastid	13.1.3.5.2	amino acid metabolism.synthesis.aspartate family.lysine.dihydrodipicolinate reductase	13.1																							224.26				377.909				106.487	236.219	111.13	#DIV/0!	#DIV/0!	#DIV/0!	#DIV/0!
18	8335	AT2G44050	AT2G44050	COS1 / 6,7-dimethyl-8-ribityllumazine synthase / DMRL synthase / lumazine synthase / riboflavin synthase	plastid	18.3.2	Co-factor and vitamine metabolism.riboflavin.riboflavin synthase	18.3		181.897	228.825	195.427			193.016	77.425	203.818	180.068	48.1038				179.252	222.858	194.052	233.567			207.432	21.7609	65.7619	153.507	167.701	330.661	375.018	230.091	232.978	386.045		242.72	106.615	1.15197	0.367747	1.34794	0.238223
33	12688	AT2G44060	AT2G44060	Late embryogenesis abundant protein, group 2	cytosol	33.2	development.late embryogenesis abundant	33.2	674.404	1404.39	1388.77	703.322	1128.41	1074.61	1206.24	1276.72	1270.95	1125.31	254.286	897.225	1463.33	1322.2	1133.91	975.21	765.601	1267.48	1181.6	1262.31	1140.99	210.02	1030.23	1423.23	1340.35	1142.92	893.998	1073.4	1234.34	1362.81	1179.02	1186.7	162.553	1.01393	0.894743	1.05455	0.573075
30	17905	AT2G44100	AT2G44100	ATGDI1, AT-GDI1, GDI1 / guanosine nucleotide diphosphate dissociation inhibitor 1	cytosol	30.5	signalling.G-proteins	30.5	734.657	427.678	1079.27	592.374	623.263	646.362	528.286	479.446	631.034	638.041	178.851	683.493	465.607	406.1	561.992	655.654	517.093	572.84	635.997	603.443	566.913	85.7891	762.234	468.948	729.066	619.022	675.101	680.725	753.767	653.654	612.822	661.704	85.0436	0.888522	0.325578	1.03709	0.739785
29	8916	AT2G44120	AT2G44120	Ribosomal protein L30/L7 family protein	cytosol	29.2.1.2.2.7	protein.synthesis.ribosomal protein.eukaryotic.60S subunit.L7	29.2	1144.6	1092.97	1205.6	1113.58	1045.92	1112.59	736.647	741.511	583.992	975.267	211.669	969.808	1357.48	1441.33	1116.4	1144.63	1301.3	726.668	989.926	848.186	1099.53	225.447	1099.47	1185.27	1067.03	1132.39	1066.1	986.906	610.559	692.728	707.664	949.79	205.381	1.12741	0.272479	0.973878	0.810088
25	22285	AT2G44160	AT2G44160	MTHFR2 / methylenetetrahydrofolate reductase 2	cytosol	25.6	C1-metabolism.methylenetetrahydrofolate reductase	25.6	402.499	492.366	430.633	517.004	535.27	529.891	399.194	310.243	479.305	455.156	70.9476	322.97	322.635	396.877	378.936	377.773	452.951	534.595	346.654	422.408	395.089	64.0457	491.581	695.569	568.975	503.563	455.118	522.814	561.082	687.415	448.082	548.244	85.7817	0.868029	0.0944896	1.20452	0.0309886
30	4165	AT2G44310	AT2G44310	Calcium-binding EF-hand family protein	cytosol	30.3	signalling.calcium	30.3	395.322	475.32		288.531	265.526	245.107		551.614		370.237	113.921	409.846		383.878	217.677	253.176	265.244	410.762		620.941	365.932	127.683	278.754	195.395			159.174	348.297		560.115	397.483	323.203	133.847	0.988373	0.954347	0.872963	0.562903
8.	18895	AT2G44350	AT2G44350	ATCS, CSY4 / Citrate synthase family protein	mitochondrion	8.1.2	TCA / org transformation.TCA.CS	8.1.	395.055	568.318	504.506	419.812	375.255	352.154	582.094	320.794	438.027	439.557	87.7913	398.449	599.848	445.141	455.225	434.327	511.039	452.732	291.986	512.957	455.745	80.1225	362.598	417.286	469.129	493.422	445.825	308.868	289.057	416.466	349.535	394.687	67.0666	1.03683	0.705151	0.89792	0.267541
16	21584	AT2G44490	AT2G44490	PEN2, BGLU26 / Glycosyl hydrolase superfamily protein	plastid	16.5.1.3.1	secondary metabolism.sulfur-containing.glucosinolates.degradation.myrosinase	16.5	130.085	104.16		140.127	156.021	147.303	130.314			134.668	16.4119	156.955	125.79	130.461	180.956	2585.29	146.033			144.915	495.771	853.207	142.033	102.566		132.527	124.573	177.954				135.931	24.7263	3.68142	0.360834	1.00937	0.929101
30	7386	AT2G44610	AT2G44610	RAB6, ATRABH1B, ATRAB6A, RAB6A / Ras-related small GTP-binding family protein	golgi	30.5	signalling.G-proteins	30.5	187.841		154.825	206.874		209.487	191.173	341.081	145.209	205.213	59.9041	746.361	739.521	265.534	608.748	228.652	364.684		91.0672	423.365	433.492	227.628	437.12	287.928	287.404	143.55	377.65	138.283	219.952	178.852	116.564	243.034	106.088	2.1124	0.0321756	1.1843	0.442822
29	4048	AT2G44650	AT2G44650	CHL-CPN10, CPN10 / chloroplast chaperonin 10	plastid	29.6	protein.folding	29.6		271.978	282.581	233.55	269.277	184.684			155.944	233.002	47.5499	248.202	218.899	236.394	170.104	169.004	186.419				204.837	31.368	552.41	279.854	288.676		143.221	372.272		161.653	272.139	295.746	127.524	0.879119	0.294787	1.26928	0.317153
26	7075	AT2G44790	AT2G44790	UCC2 / uclacyanin 2	plasma membrane	26.19	misc.plastocyanin-like	26.1	1342.87	835.041	926.786	1052.8	1021.62	891.531	1007.09	944.519	969.383	999.071	137.117	1573.77	1112.84	1069.84	1267.72	1305.53	1215.27	1167.49	836.845	1237.08	1198.49	186.931	947.559		657.005	696.098	723.789	245.291	852.195	875.921	870.893	733.594	207.594	1.1996	0.0270786	0.734276	0.00990281
35	9181	AT2G44870	AT2G44870	unknown protein; FUNCTIONS IN: molecular_function unknown; INVOLVED IN: biological_process unknown; LOCATED IN: chloroplast; EXPRESSED IN: 22 plant structures; EXPRESSED DURING: 15 growth stages; Has 39 Blast hits to 39 proteins in 18 species: Archae - 0; Bacteria - 2; Metazoa - 0; Fungi - 0; Plants - 37; Viruses - 0; Other Eukaryotes - 0 (source: NCBI BLink).	plastid	35.2	not assigned.unknown	35.2																	516.588	640.517	83.4413		413.515	238.818												#DIV/0!	#DIV/0!	#DIV/0!	#DIV/0!
29	8775	AT2G45140	AT2G45140	PVA12 / plant VAP homolog 12	endoplasmic reticulum	29.3.4.1	protein.targeting.secretory pathway.ER	29.3	87.5799		115.89		70.4912					91.3202	18.7216																								#DIV/0!		#DIV/0!
10	20260	AT2G45220	AT2G45220	Plant invertase/pectin methylesterase inhibitor superfamily	extracellular	10.8.99	cell wall.pectin*esterases.misc	10.8	469.251	606.784	469.695	267.209	248.812	211.307	269.942	349.382	364.827	361.912	123.003	177.431	126.803	146.444	391.935	288.81	381.651	409.224	267.377	216.676	267.372	102.307				98.9176	134.583	99.8115		133.721		116.758	17.3993	0.738777	0.11409	0.322615	0.00381717
29	16168	AT2G45240	AT2G45240	MAP1A / methionine aminopeptidase 1A	cytosol	29.5.7	protein.degradation.metalloprotease	29.5																								74.5734		25.9632	435.445	75.3978				152.845	164.382	#DIV/0!	#DIV/0!	#DIV/0!	#DIV/0!
1.	24444	AT2G45290	AT2G45290	Transketolase	plastid	1.3.8	PS.calvin cycle.transketolase	1.3.	128.363	63.2554	64.4765	397.92	81.5689	61.5867	116.912		200.378	139.308	107.232	502.157	113.049	78.7831	103.22	20.5411	53.9961	193.675	78.3417	120.843	140.512	135.687	145.993	140.352	68.2845	259.591	376.6	26.0975	69.6907	182.009	343.406	179.114	116.784	1.00864	0.985163	1.28574	0.503993
13	20523	AT2G45300	AT2G45300	RNA 3'-terminal phosphate cyclase/enolpyruvate transferase, alpha/beta	plastid	13.1.6.1.6	amino acid metabolism.synthesis.aromatic aa.chorismate.5-enolpyruvylshikimate-3-phosphate synthase	13.1	332.231	313.335	340.259	304.317	504.403	275.924	477.362	419.98	424.929	376.971	76.996	233.031	251.731	296.075	335.541	259.085	246.622	402.619	267.026	311.074	289.2	50.8891	283.043	257.977	320.705	255.619	251.198	243.399	380.357	356.884	308.072	295.25	46.6575	0.767169	0.016104	0.783218	0.020663
10	16973	AT2G45470	AT2G45470	FLA8, AGP8 / FASCICLIN-like arabinogalactan protein 8	extracellular,plasma membrane	10.5.1.1	cell wall.cell wall proteins.AGPs.AGP	10.5	588.618	543.327	559.127	608.077	575.265	578.012	592.251	617.732	532.149	577.173	26.7936	334.647	470.263	521.98	530.125	544.784	416.856	534.486	557.725	490.486	489.039	68.3665	582.42	566.692	531.411	480.935	545.449	495.31	542.399	637.837	610.798	554.806	47.9797	0.847301	0.00370032	0.961246	0.266548
29	1686	AT2G45710	AT2G45710	Zinc-binding ribosomal protein family protein	cytosol	29.2.1.2.1.27	protein.synthesis.ribosomal protein.eukaryotic.40S subunit.S27	29.2	753.473	872.728	741.836		901.718	868.334	873.151	874.115		840.765	59.8389			827.572	887.766	907.036		1329.87	987.376		987.924	178.446	704.903	815.818	754.458	974.832	998.997	945.367	936.802	916.072	1158.04	911.699	129.425	1.17503	0.0938347	1.08437	0.22967
10	9108	AT2G45790	AT2G45790	ATPMM, PMM / phosphomannomutase	cytosol,mitochondrion	10.1.21	cell wall.precursor synthesis.phosphomannomutase	10.1	639.609	464.761	468.957	617.242	617.193	597.888	812.832	736.12	788.188	638.088	117.29	583.521	454.009	448.284	566.099	573.325	595.949	777.886	815.932	718.043	614.783	123.251	586.116	384.046	462.117	651.52	689.127	649.75	705.16	842.661	709.36	631.095	130.006	0.963477	0.703551	0.989041	0.911469
28	20790	AT2G45810	AT2G45810	DEA(D/H)-box RNA helicase family protein	nucleus	28.1	DNA.synthesis/chromatin structure	28.1		207.818	89.4319		67.2066	6.53355	59.197			86.0373	66.69		136.224	32.5079	64.4804	93.7189				109.357	87.2578	35.9004		43.5689		69.2803	82.4599	131.375	243.062			113.949	70.589	1.01419	0.97508	1.32442	0.581193
27	6526	AT2G45820	AT2G45820	Remorin family protein	plasma membrane	27.3.67	RNA.regulation of transcription.putative transcription regulator	27.3	164.588	287.918	183.677	130.823	133.672	187.499		162.298		178.639	49.0168	169.603	161.77	172.667	95.9271	137.797	104.176		149.806	196.952	148.587	32.3994	155.661	158.459	202.292	141.733	220.021		162.597		187.018	175.397	26.2493	0.831773	0.210122	0.981852	0.888803
34	10903	AT2G45960	AT2G45960	PIP1B, TMP-A, ATHH2, PIP1;2 / plasma membrane intrinsic protein 1B	plasma membrane	34.19.1	transport.Major Intrinsic Proteins.PIP	34.1		901.967	1431.75	668.161	442.51	786.198				846.117	329.922	874.002	848.108		1107.39	828.246	615.583	669.797	730.643		810.539	150.273	291.474	682.45	676.619	777.729	796.437	715.01	559.746	563.591		632.882	152.297	0.957951	0.823272	0.747984	0.174379
17	12821	AT2G46280	AT2G46280	TRIP-1, TIF3I1 / TGF-beta receptor interacting protein 1	cytosol	17.3.2.99	hormone metabolism.brassinosteroid.signal transduction.other	17.3	407.591	240.577	234.81	417.156	381.905	371.647	426.138	420.465	326.819	358.568	70.8634	425.408	302.284	196.223	323.557	461.896	404.641	485.672	452.435	419.079	385.688	88.2074	389.836	298.682	248.943	408.483	430.972	459.421	483.738	394.439	367.366	386.875	70.1638	1.07564	0.50748	1.07895	0.4338
29	14158	AT2G46290	AT2G46290	Transducin/WD40 repeat-like superfamily protein	cytosol	29.2.3	protein.synthesis.initiation	29.2				50.3068		69.7881	67.5307		74.4094	65.5088	9.12033			93.4546	142.356					66.5175	100.776	31.3909	114.382	148.02	169.085	89.5628	42.6943	46.1866	26.7568	43.916	60.2061	82.3121	48.134	1.53836	0.131686	1.25651	0.537045
29	26074	AT2G46520	AT2G46520	cellular apoptosis susceptibility protein, putative / importin-alpha re-exporter, putative	cytosol,nucleus	29.3.1	protein.targeting.nucleus	29.3														180.444	209.975	230.347					206.922	20.4871		269.71			195.566	201.215			216.693	220.796	29.2804	#DIV/0!	#DIV/0!	#DIV/0!	#DIV/0!
29	4938	AT2G47110	AT2G47110	UBQ6 / ubiquitin 6	cytosol,nucleus	29.5.11	protein.degradation.ubiquitin	29.5	3137.14	2554.07	2730.45	2587.14	2482.75	2846.94	3065.95	3135.46	2972.99	2834.77	242.546	2049.21	2285.8	2578.52	2289.43	3062.18	2498.18	3016.77	3232.17	1394.45	2489.64	541.607	2858.45	2530.43	2344.71	2529.65	3002.96	3173.83	2755.11	1006.21	2783.25	2553.85	597.406	0.878251	0.11948	0.900902	0.23563
9.	879	AT2G47380	AT2G47380	Cytochrome c oxidase subunit Vc family protein	mitochondrion	9.7	mitochondrial electron transport / ATP synthesis.cytochrome c oxidase	9.7															170.466		180.779		206.79	164.036	180.518	16.3018						116.199	278.823	541.215	362.149	324.596	153.182	#DIV/0!	#DIV/0!	#DIV/0!	#DIV/0!
35	26029	AT2G47390	AT2G47390	Prolyl oligopeptidase family protein	plastid	35.2	not assigned.unknown	35.2	183.573	190.344	217.494	158.181	161.447	141.963	123.803			168.115	29.1841	188.585	220.127	203.57	155.122	209.049	170.449		122.975	155.048	178.115	30.9021	147.412	183.237	176.994	207.19	121.286	131.537		169.03	95.925	154.076	34.3319	1.05949	0.56052	0.916494	0.444644
1.	3398	AT2G47400	AT2G47400	CP12-1, CP12 / CP12 domain-containing protein 1	plastid	1.3	PS.calvin cycle	1.3	1029.35		728.696	640.428	626.515	537.633		262.512	235.513	580.093	253.859	958	584.024	453.212	536.8	553.146	510.488	369.917	305.483	246.72	501.977	194.986	777.016	657.728	553.288	542.23	584.609	435.377		289.94	314.728	519.364	155.332	0.865338	0.525474	0.895312	0.606976
21	14486	AT2G47470	AT2G47470	ATPDIL2-1, UNE5, MEE30, PDI11, ATPDI11 / thioredoxin family protein	endoplasmic reticulum	21.1.1	redox.thioredoxin.PDIL	21.1	1241.93	1202.18	1266.69	1023.99	1071.71	1057.64	1269.56	1162.71	1245.93	1171.37	91.2102	1008.82	1180.21	1069.21	982.865	1212.82	982.29	1399.67	1292.95	1840.29	1218.79	259.071	1181.32	1383.77	1349.01	989.122	1064.54	1070.83	1149.79	1241.53	1122.51	1172.49	124.396	1.04048	0.631944	1.00096	0.983878
8.	19592	AT2G47510	AT2G47510	FUM1 / fumarase 1	mitochondrion	8.1.8	TCA / org transformation.TCA.fumarase	8.1.	574.264	603.239	594.421	433.637	384.031	490.873	557.694	474.539	690.456	533.684	90.1012	642.129	574.452	577.727	457.874	386.052	506.303	456.111	485.419	543.708	514.42	73.6071	471.816	503.74	589.879	386.777	366.776	493.245	447.857	498.468	467.623	469.576	62.3069	0.963903	0.645869	0.879876	0.117356
29	9591	AT2G47610	AT2G47610	Ribosomal protein L7Ae/L30e/S12e/Gadd45 family protein	cytosol	29.2.1.2.2.57	protein.synthesis.ribosomal protein.eukaryotic.60S subunit.L7A	29.2			808.706	973.312			508.233	506.443		699.174	200.47	956.431	1004.47	799.541					217.902	113.456	618.359	377.225	908.722		788.02	803.313					187.303	671.839	283.581	0.884414	0.742907	0.960905	0.896021
10	17816	AT2G47650	AT2G47650	UXS4 / UDP-xylose synthase 4	vacuole,golgi	10.1.5	cell wall.precursor synthesis.UXS	10.1	73.7591	118.063		56.9133	88.1221	53.7832				78.1282	23.4799		93.324	86.2884		39.0578	81.0478	110.492	204.17	166.949	111.619	51.8301	33.9038	119.288	138.214	110.754	70.8071	87.3221	103.561	164.415	120.369	105.404	35.9688	1.42866	0.246216	1.34911	0.183459
20	5184	AT2G47710	AT2G47710	Adenine nucleotide alpha hydrolases-like superfamily protein	cytosol	20.2.99	stress.abiotic.unspecified	20.2			207.511	170.67			173.104			183.762	16.8228			194.03			136.025	166.865			165.64	23.6964												0.901383	0.427643		#DIV/0!
26	9926	AT2G47730	AT2G47730	ATGSTF8, ATGSTF5, GST6, GSTF8 / glutathione S-transferase phi 8	plastid	26.9	misc.glutathione S transferases	26.9	2340.51	2337.41	2256.14	1908.38	1987.54	1861.62	1733.92	1748.29	1798.81	1996.96	235.147	2203.27	2339.93	2293.43	1896.43	2064.68	1998.41	1754.86	4740.95	1767.99	2339.99	872.05	1726.98	2030.93	1903.87	1677.27	1805.2	1744.79	1557.76	1697.21	1085.36	1692.15	250.079	1.17178	0.298646	0.847366	0.0231332
35	16716	AT2G47970	AT2G47970	Nuclear pore localisation protein NPL4	cytosol	35.1	not assigned.no ontology	35.1																									97.0231	59.0713	105.803					87.2991	20.2793	#DIV/0!	#DIV/0!	#DIV/0!	#DIV/0!
13	21653	AT3G01120	AT3G01120	MTO1, CGS, ATCYS1, CGS1 / Pyridoxal phosphate (PLP)-dependent transferases superfamily protein	plastid	13.1.3.4.1	amino acid metabolism.synthesis.aspartate family.methionine.cystathionine gamma-synthase	13.1	135.565	170.357		143.702	192.152	187.178	226.672	216.449		181.725	31.7808		178.585	196.539	176.3	108.598	191.278		242.885	185.009	182.742	36.7261		282.33	256.235	192.304	191.723	179.753	221.572		179.236	214.736	37.5209	1.0056	0.959927	1.18166	0.126003
26	12483	AT3G01190	AT3G01190	Peroxidase superfamily protein	extracellular	26.12	misc.peroxidases	26.1		160.527	163.177	79.6397	649.959	235.162	104.772	99.5354	209.904	212.834	172.859	275.703	252.141	233.41	363.078	459.954	370.662	60.2055	110.132		265.661	125.494	121.724	230.575	342.638	165.541	262.826	236.872	101.97			208.878	78.3398	1.2482	0.523521	0.981411	0.959395
34	10465	AT3G01280	AT3G01280	VDAC1, ATVDAC1 / voltage dependent anion channel 1	mitochondrion	34.20	transport.porins	34.2	1500.25	1503.8	1436.26	1463.52	1449.9	1422.66	999.538	952.355	1171.56	1322.2	207.538	1396.99	1563.94	1509.22	1482.16	1511.58	1534.8	1124.59	1016.43	1180.07	1368.86	194.025	1381.61	1558.71	1624.08	1559.82	1500.74	1447.83	1007.77	1221.89	1086.3	1376.53	208.894	1.03529	0.648528	1.04109	0.608963
35	10833	AT3G01290	AT3G01290	SPFH/Band 7/PHB domain-containing membrane-associated protein family	plasma membrane	35.1	not assigned.no ontology	35.1	506.518	446.81	489.023	568.952	399.633	394.874	268.881	389.549	262.616	414.095	96.8513	725.772	424.819	425.18	451.759	509.117	567.503	372.17	343.824	309.222	458.819	120.672	289.527	222.205	256.946	539.098	242.165	549.419	413.492	493.869	234.681	360.156	130.342	1.108	0.425636	0.869742	0.361436
29	11622	AT3G01340	AT3G01340	Transducin/WD40 repeat-like superfamily protein	cytosol	29.3.4.4	protein.targeting.secretory pathway.plasma membrane	29.3	489.739	303.681	100.942	237.973	225.916	443.868		199.847	717.464	339.929	186.153	235.89	207.796	99.1514	227.117	432.878	201.317	142.241		154.986	212.672	93.9191	200.866	168.733	147.993	211.61	214.324	262.324	152.212	166.055	207.358	192.386	34.7622	0.625636	0.128661	0.56596	0.0446594
34	2732	AT3G01390	AT3G01390	VMA10, AVMA10 / vacuolar membrane ATPase 10	vacuole	34.1	transport.p- and v-ATPases	34.1	1994.65	1753.68	1698.44	1488.45	1491.83	1487.45	1251.13	1143.67	967.247	1475.17	301.1	1770.95	1813.47	1433.51	1255.05	1354.1	1110.35	1411.58	1351.6	1106.16	1400.75	236.998	1510.33	1392.56	1339.85	956.475	1262.12	1232.15	1394.59	1222.03	1168.26	1275.37	151.058	0.949552	0.590371	0.86456	0.112859
29	17608	AT3G01480	AT3G01480	CYP38, ATCYP38 / cyclophilin 38	plastid	29.6	protein.folding	29.6																								79.4144		156.986	431.169	170.862				209.608	132.58	#DIV/0!	#DIV/0!	#DIV/0!	#DIV/0!
20	5818	AT3G01520	AT3G01520	Adenine nucleotide alpha hydrolases-like superfamily protein	cytosol,plasma membrane	20.2.99	stress.abiotic.unspecified	20.2	66.4366		97.275	90.2101	71.9242					81.4615	12.6818																								#DIV/0!		#DIV/0!
27	22748	AT3G01540	AT3G01540	DRH1, ATDRH1 / DEAD box RNA helicase 1	#N/A	27.1.2	RNA.processing.RNA helicase	27.1		27.4291	189.304			137.862				118.199	67.5322		58.8099		108.074		19.8788	19.3827			51.5364	36.3506	114.96	89.2442	22.1943		71.635					74.5083	33.906	0.436015	0.215637	0.630365	0.387557
31	10072	AT3G01800	AT3G01800	Ribosome recycling factor	mitochondrion	31.2	cell.division	31.2		71.3257			27.9034		74.2817			57.837	21.2006																								#DIV/0!		#DIV/0!
14	15960	AT3G01910	AT3G01910	SOX, AT-SO, AtSO / sulfite oxidase	peroxisome	14.5	S-assimilation.sulfite oxidase	14.5		99.6599		570.093				93.9884		254.58	223.113			84.2764	527.652	182.829	58.3795		338.327		238.293	174.872	85.6422	103.268			60.3899	550.676		446.795	115.167	226.99	195.206	0.936021	0.92408	0.891623	0.871397
29	4237	AT3G02080	AT3G02080	Ribosomal protein S19e family protein	cytosol	29.2.1.2.1.19	protein.synthesis.ribosomal protein.eukaryotic.40S subunit.S19	29.2		726.356	824.112	719.581		827.419	823.51	625.801	735.136	754.559	69.5654	768.033	957.687	980.55	949.271	1109.7	913.366	737.041	715.882	559.458	854.554	160.432	941.883	860.477	887.437	765.513	987.147		727.28	654.762		832.071	111.374	1.13252	0.171633	1.10273	0.173818
29	20872	AT3G02090	AT3G02090	MPPBETA / Insulinase (Peptidase family M16) protein	mitochondrion	29.3.2	protein.targeting.mitochondria	29.3	1440.8	1405.85	1470.41	1263.85	1316.2	1417.38	1438.04	1388.86	1428.94	1396.7	62.2088	1409.56	1543.18	1469.25	1357.87	1470.01	1416.33	1508.58	1524.94	1338.71	1448.71	68.4163	1400.19	1508.58	1528.04	1355.36	1470.6	1379.51	1318.84	1345.49	1320.8	1403.04	75.5199	1.03724	0.131181	1.00454	0.856803
29	14624	AT3G02200	AT3G02200	Proteasome component (PCI) domain protein	cytosol	29.5.11.20	protein.degradation.ubiquitin.proteasom	29.5		35.1223	129.08	158.612	91.1974	179.711		158.458		125.363	49.1238	100.29	127.709	223.916	175.413	152.758	189.086				161.529	40.446	163.745	162.931	227.048	231.811	249.851	134.524	60.7317		215.753	180.799	59.0538	1.28848	0.232543	1.4422	0.109737
10	14249	AT3G02230	AT3G02230	RGP1, ATRGP1 / reversibly glycosylated polypeptide 1	golgi	10.5.5	cell wall.cell wall proteins.RGP	10.5	1130.42	1162.61	1135.04	1011.38	973.867	936.47	739.592	670.099	782.688	949.128	172.276	1195.85	1362.03	1489.85	1116.99	1112.15	1106.73	825.054	937.714	867.37	1112.64	206.806	1033.42	1310.91	1262.89	888.916	915.339	943.303	781.964	897.75	734.318	974.312	186.267	1.17227	0.105047	1.02653	0.782508
7.	19352	AT3G02360	AT3G02360	6-phosphogluconate dehydrogenase family protein	peroxisome	7.1.3	OPP.oxidative PP.6-phosphogluconate dehydrogenase	7.1.	878.611	849.045	861.393	1144.27	745.552	715.89	758.904	986.063	803.573	860.367	126.685	1074.99	1033.01	924.282	754.348	1078.06	724.02	884.241	845.454	1028.91	927.48	127.296	1441.85	840.023	803.371	771.75	776.666	777.423	669.264	883.177	840.619	867.126	210.96	1.078	0.306224	1.00786	0.939037
35	13780	AT3G02420	AT3G02420	unknown protein; FUNCTIONS IN: molecular_function unknown; INVOLVED IN: biological_process unknown; LOCATED IN: membrane; EXPRESSED IN: 25 plant structures; EXPRESSED DURING: 15 growth stages; CONTAINS InterPro DOMAIN/s: Uncharacterised protein family UPF0121 (InterPro:IPR005344); Has 72 Blast hits to 71 proteins in 25 species: Archae - 0; Bacteria - 0; Metazoa - 2; Fungi - 2; Plants - 60; Viruse…	cytosol,endoplasmic reticulum	35.2	not assigned.unknown	35.2	101.958		108.734		474.181	63.5912				187.116	166.629													110.918	168.206	76.4117	112.537	88.164				111.247	31.5987		#DIV/0!	0.594536	0.408878
30	10022	AT3G02520	AT3G02520	GRF7, GF14 NU / general regulatory factor 7	plasma membrane	30.7	signalling.14-3-3 proteins	30.7	573.149	599.971	541.378	511.761	436.827	544.09	530.87	381.462	538.046	517.506	63.9651	500.794	608.492	584.215	542.097	549.278	515.3	507.069	439.102	497.289	527.071	47.6894	570.987	578.591	612.261	633.488	564.726	578.111	417.289	595.332	448.909	555.521	68.8993	1.01848	0.738963	1.07346	0.26957
29	20971	AT3G02530	AT3G02530	TCP-1/cpn60 chaperonin family protein	cytosol	29.6	protein.folding	29.6	401.796	548.205	672.954	200.212	371.085	324.382	353.96	509.275	551.257	437.014	136.443	396.543	594.437	271.932	298.318	507.916	325.31	481.254	469.816	314.923	406.717	105.457	174.766	501.819	412.53	335.067	423.557	478.657	156.459	487.463	511.567	386.876	129.13	0.930671	0.625996	0.885271	0.461288
27	9929	AT3G02550	AT3G02550	LBD41 / LOB domain-containing protein 41	nucleus	27.3.37	RNA.regulation of transcription.AS2,Lateral Organ Boundaries Gene Family	27.3												1192.88				676.623	1041.1				970.201	216.642	349.185			574.85		537.322				487.119	98.7302	#DIV/0!	#DIV/0!	#DIV/0!	#DIV/0!
29	6585	AT3G02560	AT3G02560	Ribosomal protein S7e family protein	cytosol	29.2.1.2.1.7	protein.synthesis.ribosomal protein.eukaryotic.40S subunit.S7	29.2	339.045	200.401	468.219	331.98	312.493	359.314	323.771	243.796	143.584	302.511	89.7975	387.501	448.404	258.662	348.189	384.109	309.677	278.05	287.822	282.112	331.614	60.4008	352.732	418.579		333.061	342.926	408.414	208.337	212.46	136.148	301.582	96.452	1.0962	0.457952	0.996929	0.984844
11	16367	AT3G02620	AT3G02620	Plant stearoyl-acyl-carrier-protein desaturase family protein	#N/A	11.1.15	lipid metabolism.FA synthesis and FA elongation.ACP desaturase	11.1		39.7986	70.257					112.278	55.774	69.5269	26.9309				49.1596	370.596			39.6504	59.2769	129.671	139.271												1.86505	0.490412		#DIV/0!
11	16067	AT3G02630	AT3G02630	Plant stearoyl-acyl-carrier-protein desaturase family protein	plastid	11.1.15	lipid metabolism.FA synthesis and FA elongation.ACP desaturase	11.1	40.2741	90.5336	203.259	238.196	204.067	161.411	118.174	108.38	172.709	148.556	60.0801	34.7688		146.828	88.8326	197.231	119.227	163.399	83.2541	95.2925	116.104	48.2747	133.372	249.219	207.097	213.101	141.787	153.955	169.184	121.851	186.191	175.084	39.7955	0.781553	0.270595	1.17858	0.313261
35	15696	AT3G02720	AT3G02720	Class I glutamine amidotransferase-like superfamily protein	#N/A	35.1	not assigned.no ontology	35.1												62.5688	109.083			92.5668					88.0728	19.2533												#DIV/0!	#DIV/0!	#DIV/0!	#DIV/0!
29	25631	AT3G02760	AT3G02760	Class II aaRS and biotin synthetases superfamily protein	cytosol	29.1.21	protein.aa activation.histidine-tRNA ligase	29.1				109.418	70.137	70.0635	151.909			100.382	33.8033		100.072		94.6202		252.186				148.959	73.0263		116.202		80.6417	94.5577	107.596				99.7494	13.4566	1.48393	0.366906	0.9937	0.976959
25	5410	AT3G02770	AT3G02770	Ribonuclease E inhibitor RraA/Dimethylmenaquinone methyltransferase	cytosol	25	C1-metabolism	25	47.2572	86.1088	30.634	62.1985		50.0038	99.0023		116.821	70.2894	28.8342	99.2433	92.7204			143.344		154.087	169.081	114.517	128.832	28.4396	115.207			39.0871		86.0421	43.8193	121.714		81.1739	34.6182	1.83288	0.00616222	1.15485	0.600439
16	10823	AT3G02780	AT3G02780	IPP2, IPIAT1, IDI2 / isopentenyl pyrophosphate:dimethylallyl pyrophosphate isomerase 2	plastid	16.1.2.7	secondary metabolism.isoprenoids.mevalonate pathway.isopentenyl pyrophosphate:dimethyllallyl pyrophosphate isomerase	16.1	372.554	408.093	332.823	290.408	240.794	240.961	177.691	256.732	298.054	290.901	67.6581	339.187	398.368	636.368	279.8	283.873	286.487	283.009	289.647	277.264	341.556	110.844	295.137	281.276	402.564	287.14	267.732	243.676	313.428	287.784	266.837	293.953	42.6522	1.17413	0.286224	1.01049	0.9154
30	22919	AT3G02880	AT3G02880	Leucine-rich repeat protein kinase family protein	plasma membrane	30.2.3	signalling.receptor kinases.leucine rich repeat III	30.2	116.288	96.4418	112.503	176.15	182.862	199.633	226.171		226.574	167.078	48.6961	310.21	102.055	130.258	159.462	147.08	709.52			366.002	274.941	199.607	231.585	95.6373		118.292	238.557	288.744	105.511		115.309	170.519	73.625	1.64559	0.191815	1.0206	0.921478
35	25055	AT3G02930	AT3G02930	Plant protein of unknown function (DUF827)	nucleus	35.2	not assigned.unknown	35.2	1485.46	1248.21		1376.64	152.656			121.122	193.65	762.958	611.369					1350.99	2556.55			890.048	1599.19	702.617	1474.17	1186.73	1130			1968.52	1369.26	1284.46	453.969	1266.73	419.53	2.09605	0.148947	1.66029	0.135452
35	3289	AT3G03150	AT3G03150	unknown protein; FUNCTIONS IN: molecular_function unknown; INVOLVED IN: biological_process unknown; LOCATED IN: mitochondrion; EXPRESSED IN: 22 plant structures; EXPRESSED DURING: 13 growth stages; BEST Arabidopsis thaliana protein match is: unknown protein (TAIR:AT5G17165.1); Has 39 Blast hits to 39 proteins in 11 species: Archae - 0; Bacteria - 0; Metazoa - 0; Fungi - 0; Plants - 39; Viruses - …	#N/A	35.2	not assigned.unknown	35.2													67.627	201.083	187.35						152.02	59.9377												#DIV/0!	#DIV/0!	#DIV/0!	#DIV/0!
4.	18773	AT3G03250	AT3G03250	UGP, UGP1, AtUGP1 / UDP-GLUCOSE PYROPHOSPHORYLASE 1	cytosol	4.1.1	glycolysis.cytosolic branch.UGPase	4.1.	1696.41	1494.7	1598.8	1458.87	1631.76	1877.15	1604.39	1365.66	1481.8	1578.84	142.594	1476.71	1516.1	1598.15	1429.51	1485.78	1632.77	1512	1504	1450.19	1511.69	62.0444	1769.63	1689.99	1632.62	1713.51	1812.19	1449.97	1381.34	1483.28	1411.59	1593.79	154.539	0.957471	0.239669	1.00947	0.843117
33	7024	AT3G03270	AT3G03270	Adenine nucleotide alpha hydrolases-like superfamily protein	cytosol,plasma membrane	33.99	development.unspecified	33.9	1795.02	1058.62	2104.12	2199.62	2057.09	2280.04	1907.81	1900.37	1977.47	1920.02	336.97	1572.89	2252.17	1954.09	2257.14	2029.01	1805.46	2131.34	2093	2017.72	2012.54	204.866	1828.58	1646.49	1854.99	1809.57	1738.58	1676.87	1945.1	1903.16	1752.22	1795.06	94.3923	1.04819	0.516416	0.934919	0.327541
26	20863	AT3G03640	AT3G03640	GLUC, BGLU25 / beta glucosidase 25	endoplasmic reticulum	26.3	misc.gluco-, galacto- and mannosidases	26.3		36.5302		90.6969	100.971	235.208		534.469		199.575	179.769		346.327		105.822	119.198	101.785				168.283	102.996												0.843207	0.792555		#DIV/0!
13	24691	AT3G03780	AT3G03780	ATMS2, MS2 / methionine synthase 2	cytosol	13.1.3.4.3	amino acid metabolism.synthesis.aspartate family.methionine.methionine synthase	13.1	1083.96	1107.75	1304.07	1181.2	1093.71	1247.33	1002.94	1245.86	1109.11	1152.88	91.8397	1376.23	1177.38	981.748	1015.69	1053	1213.77	951.052	1342.41	1251.06	1151.37	148.531	1406.39	1686.46	1493.6	1467.28	1482.92	1344.5	1403.63	1261.59	1446.64	1443.67	110.317	0.99869	0.980785	1.25223	3.10178e-05
12	16663	AT3G03910	AT3G03910	GDH3 / glutamate dehydrogenase 3	mitochondrion	12.3.1	N-metabolism.N-degradation.glutamate dehydrogenase	12.3															17.2228	23.8988		62.5011			34.5409	19.9578												#DIV/0!	#DIV/0!	#DIV/0!	#DIV/0!
29	7082	AT3G03920	AT3G03920	H/ACA ribonucleoprotein complex, subunit Gar1/Naf1 protein	nucleus	29.2.2.3.1	protein.synthesis.ribosome biogenesis.Pre-rRNA processing and modifications.snoRNPs	29.2	183.767	102.803	179.118	187.249	251.582	183.811	164.009	147.131	167.606	174.12	37.0345		108.199	211.595	179.147	217.756	228.123	304.449	202.369	357.68	226.165	71.0671		196.153		260.079	190.153	199.588		140.401	173.249	193.271	35.8641	1.29891	0.0909904	1.10999	0.371826
29	21332	AT3G03960	AT3G03960	TCP-1/cpn60 chaperonin family protein	cytosol	29.6	protein.folding	29.6	407.93	608.116	601.322	493.555	476.13	469.344	642.213	441.916	419.562	506.676	82.7651	458.72	878.44	1150.89	580.907	495.588	613.192	519.132	491.992	459.505	627.596	221.985	483.794	614.898	653.134	653.716	526.37	493.787	496.764	540.274	461.922	547.184	70.176	1.23865	0.16814	1.07995	0.306713
4.	20222	AT3G04050	AT3G04050	Pyruvate kinase family protein	#N/A	4.3.14	glycolysis.unclear/dually targeted.pyruvate kinase (PK)	4.3.		106.121	32.442			64.8611		67.3784	318.957	117.952	103.181	68.6968			23.0104	43.5347			96.5645		57.9516	27.5461	108.938		69.6307		39.5432		227.275	16.0757	28.0363	81.5831	71.9295	0.491315	0.351685	0.691664	0.550203
4.	13313	AT3G04120	AT3G04120	GAPC, GAPC-1, GAPC1 / glyceraldehyde-3-phosphate dehydrogenase C subunit 1	cytosol	4.1.8	glycolysis.cytosolic branch.glyceraldehyde 3-phosphate dehydrogenase (GAP-DH)	4.1.	6713.37		1645.68		3936.4	1488.29	1904.08	3535.48	3880.88	3300.6	1707.82	5160.59		3705.45	3348.32	3664.17	3529.76	5663.35	3401.47	3796.26	4033.67	817.751	5600.22	5577.34	6194.29	5037.15		4943.11	5088.48	4428.64	6634.5	5437.97	670.438	1.2221	0.332726	1.64757	0.00950522
13	14183	AT3G04520	AT3G04520	THA2 / threonine aldolase 2	cytosol	13.2.5.2	amino acid metabolism.degradation.serine-glycine-cysteine group.glycine	13.2																									601.64		809.449	849.154			24.5015	571.186	329.328	#DIV/0!	#DIV/0!	#DIV/0!	#DIV/0!
29	16321	AT3G04600	AT3G04600	Nucleotidylyl transferase superfamily protein	cytosol	29.1	protein.aa activation	29.1	161.242	201.532	229.538	147.137	161.962	138.811	155.795	101.242	264.374	173.515	47.023	169.341	227.974	179.788	149.264	162.338	123.963	180.162	237.317	157.94	176.454	34.1091	152.889	298.94	193.167	140.106	139.637	149.181	200.383	116.704	119.742	167.861	53.6991	1.01694	0.887992	0.967416	0.825565
20	7527	AT3G04720	AT3G04720	PR4, HEL, PR-4 / pathogenesis-related 4	#N/A	20.1	stress.biotic	20.1	1914.51	1313.55	1420.16	1183.62	1039.69	1015.58	679.974	609.276	617.294	1088.18	405.282	1716.77	1189.26	1193.57	1231.35	661.744	1413.65	993.694	897.151	751.833	1116.56	311.986	882.044	646.568	653.302	767.696	640.921	621.173	538.107	509.519	518.679	642.001	114.289	1.02607	0.877285	0.589974	0.00853284
29	13043	AT3G04770	AT3G04770	RPSAb / 40s ribosomal protein SA B	cytosol	29.2.1.2.1.31	protein.synthesis.ribosomal protein.eukaryotic.40S subunit.SA	29.2		355.145	553.398					45.8305		318.124	208.86												83.6295	498.788		65.0774		72.2841	27.8523	38.694		131.054	165.562		#DIV/0!	0.411959	0.23869
1.	10469	AT3G04790	AT3G04790	Ribose 5-phosphate isomerase, type A protein	plastid	1.3.10	PS.calvin cycle.Rib5P Isomerase	1.3.	619.266	406.66	390.22	505.947	463.764	734.481	337.473	655.669	673.956	531.937	134.597	241.027	814.607	312.329	509.122	470.915	504.449	759.846	736.866	621.315	552.275	187.368	299.492	521.201	348.434	281.229	423.471	417.283	597.743	625.996	581.807	455.184	123.931	1.03823	0.806268	0.85571	0.25273
35	24161	AT3G04820	AT3G04820	Pseudouridine synthase family protein	mitochondrion	35.2	not assigned.unknown	35.2																										75.666		42.9807	59.156			59.2676	13.344	#DIV/0!	#DIV/0!	#DIV/0!	#DIV/0!
29	9841	AT3G04840	AT3G04840	Ribosomal protein S3Ae	cytosol	29.2.1.2.1.53	protein.synthesis.ribosomal protein.eukaryotic.40S subunit.S3A	29.2	1999.67	1775.35	1624.59	1609.94	1626.51	1524.23	864.617	1481.02	1624.51	1570.05	287.731	1703.26	1808.27	1917.65	1597.33	1771.34	1665.74	1038	1684.24	1522.52	1634.26	237.348	1947.55	1290.48	1813.95	1619.67	1688.61	1529.81	1614.68	1653.9	1660.14	1646.53	170.876	1.0409	0.632918	1.04871	0.527173
28	11961	AT3G04880	AT3G04880	DRT102 / DNA-damage-repair/toleration protein (DRT102)	cytosol	28.2	DNA.repair	28.2																							122.103		100.37	89.7119	84.5977					99.1957	14.3977	#DIV/0!	#DIV/0!	#DIV/0!	#DIV/0!
29	3795	AT3G04920	AT3G04920	Ribosomal protein S24e family protein	cytosol	29.2.1.2.1.24	protein.synthesis.ribosomal protein.eukaryotic.40S subunit.S24	29.2		1471.69			482.377	531.482		1060.07	1082.61	925.648	372.218	1481.19	1488.7	1517.5	1010.41		577.021	1091.45	1009.9	975.999	1144.02	308.28			1319.02	603.159	528.989	1166.43	1018.15	1013.29	845.936	927.853	266.354	1.23592	0.314506	1.00238	0.991502
13	12613	AT3G04940	AT3G04940	ATCYSD1, CYSD1 / cysteine synthase D1	plastid	13.1.5.3.1	amino acid metabolism.synthesis.serine-glycine-cysteine group.cysteine.OASTL	13.1	35.6915	68.1831		47.2052	112.821	127.106	206.679			99.6143	58.0428	83.2321	84.5284	104.486					195.726	56.2808	104.851	47.9536	145.382		102.932	26.3157		83.8971	49.6568	120.014	50.3998	82.6567	39.7249	1.05257	0.887383	0.829768	0.578978
29	20931	AT3G05060	AT3G05060	NOP56-like pre RNA processing ribonucleoprotein	nucleus	29.2.2.3.1	protein.synthesis.ribosome biogenesis.Pre-rRNA processing and modifications.snoRNPs	29.2		236.629	220.753	250.115	228.525	237.641	244.2	224.556	329.465	246.486	32.6824	264.941	265.722	269.716	357.338	225.212	259.144	187.135	297.226	247.365	263.756	44.1775	233.466	245.837	327.736	258.384	244.525	305.8	184.686	286.63	273.236	262.256	39.9211	1.07006	0.40768	1.06398	0.419092
11	23542	AT3G05420	AT3G05420	ACBP4 / acyl-CoA binding protein 4	cytosol	11.1.13	lipid metabolism.FA synthesis and FA elongation.acyl-CoA binding protein	11.1		60.2133	80.341	232.368	103.209	123.694				119.965	60.1157		88.6244		311.41	117.338	77.9671	157.964			150.661	85.0141	291.655	473.641		98.3618	231.006	89.0404				236.741	141.516	1.25587	0.571723	1.97342	0.16725
29	17154	AT3G05530	AT3G05530	RPT5A, ATS6A.2 / regulatory particle triple-A ATPase 5A	cytosol,nucleus	29.5.11.20	protein.degradation.ubiquitin.proteasom	29.5	401.577		390.042	353.622	322.25	326.815	431.387	371.609	320.885	364.773	38.3679	350.602		226.832	337.851	321.647	355.166	417.367	404.855	381.045	349.421	55.5174	502.503	420.353	495.343	419.356	426.461	568.759	382.518	412.276	420.972	449.838	55.8843	0.957911	0.556862	1.2332	0.00399891
29	3430	AT3G05560	AT3G05560	Ribosomal L22e protein family	cytosol	29.2.1.2.2.22	protein.synthesis.ribosomal protein.eukaryotic.60S subunit.L22	29.2	1989.27	1552.45			912.248		1665.05	895.683	770.29	1297.5	459.43	1524.69			1396.05	775.543	827.368	652.125	823.535	659.453	951.251	330.331	1344.39		1458.11	799.855	1157.06	1261.58		697.707	633.547	1050.32	309.277	0.733144	0.175343	0.809498	0.312297
29	6421	AT3G05590	AT3G05590	RPL18 / ribosomal protein L18	cytosol	29.2.1.2.2.18	protein.synthesis.ribosomal protein.eukaryotic.60S subunit.L18	29.2	2608.99			628.522	568.567	537.939	705.236	749.405	728.521	932.455	688.47	117.777	2940.21	2620.62	370.43	1255.81	599.352	764.307	892.449	839.635	1155.62	922.938	749.646	371.943		824.503	512.393	216.864	748.739	806.594	726.949	619.704	211.272	1.23933	0.624884	0.664594	0.276244
20	1765	AT3G05730	AT3G05730	Encodes a defensin-like (DEFL) family protein.	#N/A	20.1.7.12	stress.biotic.PR-proteins.plant defensins	20.1		567.036	449.553		857.343	701.859	407.548	348.956		555.382	177.218			472.111	521.117		591.336				528.188	48.9297	1100.2			673.198	999.195		413.297	539.94		745.166	263.823	0.951035	0.824626	1.34172	0.231295
35	23623	AT3G05900	AT3G05900	neurofilament protein-related	nucleus	35.1	not assigned.no ontology	35.1	155.98	205.63	269.569	259.851	256.444	286.191	192.315	195.037	433.661	250.52	76.5341	182.774	192.21	169.57	186.65	216.423	162.939			430.606	220.167	87.3717	188.443	215.941	153.734	248.582	153.798	151.799	254.602	188.628	344.76	211.143	59.9027	0.878841	0.500452	0.842819	0.268665
11	23985	AT3G05970	AT3G05970	LACS6, ATLACS6 / long-chain acyl-CoA synthetase 6	peroxisome	11.1.9	lipid metabolism.FA synthesis and FA elongation.long chain fatty acid CoA ligase	11.1																								77.6591				94.3337	1050.51			407.5	454.726	#DIV/0!	#DIV/0!	#DIV/0!	#DIV/0!
21	7044	AT3G06050	AT3G06050	PRXIIF, ATPRXIIF / peroxiredoxin IIF	mitochondrion	21.5	redox.peroxiredoxin	21.5	1209.48	1004.17	1342.09	818.845	819.65	764.241	931.647	729.331	949.708	952.129	194.848	1020.85	1324.06	1248.16	784.581	848.128	804.96	983.58	1020.38	978.933	1001.52	175.01	811.3	1096.41	693.465	702.361	740.088	854.85	864.41	737.767	828.732	814.376	116.645	1.05187	0.601124	0.855321	0.105514
26	11456	AT3G06300	AT3G06300	AT-P4H-2 / P4H isoform 2	plasma membrane,endoplasmic reticulum	26.7	misc.oxidases - copper, flavone etc	26.7															102.963	89.7193			72.3064		88.3297	12.5541												#DIV/0!	#DIV/0!	#DIV/0!	#DIV/0!
13	22476	AT3G06350	AT3G06350	EMB3004, MEE32 / dehydroquinate dehydratase, putative / shikimate dehydrogenase, putative	plastid	13.1.6.1.10	amino acid metabolism.synthesis.aromatic aa.chorismate.dehydroquinate/shikimate dehydrogenase	13.1	145.385	129.528	157.932	187.917	197.482	114.253	241.456		268.985	180.367	50.7663	166.782	123.872	154.65	177.875	124.745	166.755	144.342	167.444	220.255	160.746	27.7172	148.583	158.607	165.364	168.442	128.429	187.756	152.317	161.228	176.3	160.781	16.0562	0.891218	0.36087	0.891408	0.318979
27	26520	AT3G06480	AT3G06480	DEAD box RNA helicase family protein	nucleus	27.1.2	RNA.processing.RNA helicase	27.1													65.1263	22.222	21.4701		27.6494				34.117	18.0613	28.8554		75.0157	20.9603	84.8202	33.6511				48.6605	26.0267	#DIV/0!	#DIV/0!	#DIV/0!	#DIV/0!
3.	19739	AT3G06580	AT3G06580	GAL1, GALK / Mevalonate/galactokinase family protein	cytosol	3.8.1	minor CHO metabolism.galactose.galactokinases	3.8.	516.241	402.335	365.214	439.673	326.646	311.744	354.942	368.196	210.716	366.19	80.3142	463.596	204.239	420.455	203.791	301.122	305.891	311.293		471.032	335.177	99.5083	385.646	215.904	609.157	337.941	348.623	359.01	320.796	329.423	313.773	357.808	99.2656	0.915311	0.514798	0.977112	0.855045
35	2951	AT3G06610	AT3G06610	DNA-binding enhancer protein-related	nucleus	35.1	not assigned.no ontology	35.1	154.283			186.735	114.496					151.838	29.542																								#DIV/0!		#DIV/0!
8.	22559	AT3G06650	AT3G06650	ACLB-1 / ATP-citrate lyase B-1	cytosol	8.2.11	TCA / org transformation.other organic acid transformatons.atp-citrate lyase	8.2.	321.805	352.028	354.952	391.286	403.529	389.672	502.103	351.302	317.955	376.07	52.7197	355.721	434.369	367.082	379.893	375.518	389.621	439.305	527.432	266.653	392.844	67.0335	433.804	500.544	544.761	394.355	551.998	448.374	642.493	391.874	483.217	487.936	77.3756	1.0446	0.585697	1.29746	0.0038233
29	20892	AT3G06720	AT3G06720	AT-IMP, ATKAP ALPHA, AIMP ALPHA, IMPA-1, IMPA1 / importin alpha isoform 1	cytosol	29.3.1	protein.targeting.nucleus	29.3	198.316	115.071	312.349	288.127	374.611	201.056	138.066	401.652	123.493	239.194	102.536	440.261	347.06	291.486	301.492	291.493	212.566	510.686	63.6044	224.978	298.181	122.723	338.857	273.091	370.329	296.997	353.492	233.482	252.861	152.408	113.029	264.95	83.2546	1.24661	0.312329	1.10768	0.588874
11	24270	AT3G06860	AT3G06860	MFP2, ATMFP2 / multifunctional protein 2	peroxisome	11.9.4.9	lipid metabolism.lipid degradation.beta-oxidation.multifunctional	11.9	212.742	65.3672	106.595	232.605	246.623	160.263	154.012		175.714	169.24	58.0559	306.118	310.778		242.332	188.541	162.571	208.207			236.425	56.2199	109.169	162.025	194.495	146.492	190.722	229.307	182.465			173.525	35.7207	1.39698	0.0673612	1.02532	0.877228
35	9991	AT3G07090	AT3G07090	PPPDE putative thiol peptidase family protein	cytosol	35.2	not assigned.unknown	35.2																									57.4211	101.873		119.416				92.9035	26.0921	#DIV/0!	#DIV/0!	#DIV/0!	#DIV/0!
29	26350	AT3G07100	AT3G07100	ERMO2, SEC24A / Sec23/Sec24 protein transport family protein	endoplasmic reticulum	29.3.4.2	protein.targeting.secretory pathway.golgi	29.3	111.439	99.1571	114.846	102.157		108.025	79.5704		86.7323	100.275	12.035	97.1134	104.901	121.735		90.7563	371.428				157.187	107.621		105.134	141.225	91.6235	75.8859	88.5791			76.6972	96.5242	22.2803	1.56755	0.234154	0.962592	0.730095
29	7295	AT3G07110	AT3G07110	Ribosomal protein L13 family protein	cytosol	29.2.1.2.2.513	protein.synthesis.ribosomal protein.eukaryotic.60S subunit.L13A	29.2	634.057	564.371	619.046	512.54	451.656	430.602	558.275	256.732	542.091	507.708	109.245		688.601	605.058	441.468	589.274	479.512	460.637	486.331	445.961	524.605	85.3204	302.957	454.868	589.318	482.047	446.319	548.22	229.196	575.522	437.663	451.79	113.713	1.03328	0.745282	0.889863	0.330792
20	409	AT3G07230	AT3G07230	wound-responsive protein-related	cytosol	20.2.4	stress.abiotic.touch/wounding	20.2		674.338		482.609				385.108	469.137	502.798	105.851		827.003		488.702	258.394	468.707	648.4	603.2	572.816	552.46	162.622		496.275				377.231	425.272	412.989	395.402	421.434	40.7894	1.09877	0.631981	0.838178	0.206511
35	5037	AT3G07480	AT3G07480	2Fe-2S ferredoxin-like superfamily protein	plastid	35.2	not assigned.unknown	35.2		273.864			169.884		284.026		410.169	284.485	85.2096	165.119	235.951		235.833	156.313			256.92	409.446	243.264	83.2452	143.947	275.548	275.419	114.374	146.087	115.172	248.915		269.944	198.676	70.0379	0.855101	0.515884	0.698369	0.120794
29	7370	AT3G07680	AT3G07680	emp24/gp25L/p24 family/GOLD family protein	endoplasmic reticulum	29.3.4.99	protein.targeting.secretory pathway.unspecified	29.3				185.566	153.767			131.537		156.957	22.1723				174.911	180.92	145.834		275.401		194.266	48.6857		103.545		196.534	231.921	220.658	138.301	123.854	126.726	163.077	48.0952	1.23771	0.34449	1.03899	0.855002
35	12900	AT3G07720	AT3G07720	Galactose oxidase/kelch repeat superfamily protein	cytosol	35.1	not assigned.no ontology	35.1	375.827	335.862	267.226	330.395	328.127	360.095	350.454	370.872	342.317	340.131	30.3706	254.778	209.801	179.494	386.801	430.59	481.857	373.794	348.456	288.312	328.209	96.1081	186.529	144.177	130.698	233.628	230.055	323.675	161.576	208.377	841.104	273.313	208.064	0.96495	0.742318	0.803553	0.382091
20	25004	AT3G07770	AT3G07770	Hsp89.1, AtHsp90.6, AtHsp90-6 / HEAT SHOCK PROTEIN 89.1	mitochondrion	20.2.1	stress.abiotic.heat	20.2	180.203	172.192	185.739	235.108	206.627	203.55	116.711	158.322	146.626	178.342	33.2648	204.502	177.702	195.952	219.94	223.928	236.721	125.305	213.668	185.945	198.185	31.2454	213.025	213.096	199.768	191.775	151.772	263.362	190.524	165.569	178.594	196.387	30.4878	1.11126	0.236565	1.10118	0.274676
27	19661	AT3G07810	AT3G07810	RNA-binding (RRM/RBD/RNP motifs) family protein	#N/A	27.4	RNA.RNA binding	27.4		70.3452	59.2053		86.9789	56.6598			82.8767	71.2132	12.1765		31.0864			72.7169	72.802				58.8685	19.6449		52.5488		70.8666		72.9299				65.4484	9.16023	0.826651	0.378731	0.919049	0.56202
29	11691	AT3G07950	AT3G07950	rhomboid protein-related	plasma membrane	29.5.5	protein.degradation.serine protease	29.5												87.5291				44.9667	46.4093			41.5916	55.1242	18.7905												#DIV/0!	#DIV/0!	#DIV/0!	#DIV/0!
35	14664	AT3G08030	AT3G08030	Protein of unknown function, DUF642	extracellular	35.2	not assigned.unknown	35.2	95.8966	84.0723		133.02	204.437	271.793	87.7238	216.701	196.258	161.238	65.9693	106.642		410.034	35.064	89.9333	60.4333		155.49	184.801	148.914	116.846	272.435	220.856	200.721	348.042	187.571	318.117	258.789	288.285	188.429	253.694	54.9159	0.923567	0.815769	1.57342	0.00972207
30	22027	AT3G08510	AT3G08510	ATPLC2, PLC2 / phospholipase C 2	plasma membrane	30.4.4	signalling.phosphinositides.phosphoinositide phospholipase C	30.4				55.5364	132.561	582.847			179.116	237.515	204.204																								#DIV/0!		#DIV/0!
31	27161	AT3G08530	AT3G08530	Clathrin, heavy chain	plasma membrane	31.4	cell.vesicle transport	31.4	589.491	440.148	521.796	583.056	650.587	518.904	569.654	512.417	558.005	549.34	56.2323	480.579	465.499	469.014	555.248	791.377	545.034	567.339	451.547	547.412	541.45	97.8525	606.078	533.525	537.469	554.636	613.253	692.799	523.79	419.669	576.961	562.02	70.7791	0.985637	0.845743	1.02308	0.69679
34	8634	AT3G08560	AT3G08560	VHA-E2 / vacuolar H+-ATPase subunit E isoform 2	#N/A	34.1.1.4	transport.p- and v-ATPases.H+-transporting two-sector ATPase.subunit E	34.1													439.888	36.5318	46.9426			41.1477		34.7048	119.843	160.079												#DIV/0!	#DIV/0!	#DIV/0!	#DIV/0!
34	15422	AT3G08580	AT3G08580	AAC1 / ADP/ATP carrier 1	plastid	34.8	transport.metabolite transporters at the envelope membrane	34.8	4866.62	4399.37	3452.24	3061.04	3031.06	3909.14	2964.7	4937.92	4121.32	3860.38	732.586	4237.21	3741.04	3814.57	3869.14	3764.67	3518.02	4785.1	4368.93	4120.86	4024.4	368.822	3354.5	4336.05	4127.81	3268.44	3909.96	3635.94	3771.8	2871.45	4027.49	3700.38	439.732	1.04249	0.579505	0.958554	0.603636
4.	21592	AT3G08590	AT3G08590	Phosphoglycerate mutase, 2,3-bisphosphoglycerate-independent	cytosol	4.1.12	glycolysis.cytosolic branch.phosphoglycerate mutase	4.1.	530.28	619.329	516.245	511.135	538.458	499.441	598.521	455.047	1303.5	619.106	246.46	570.032	478.843	676.607	508.62	584.402	514.932	477.226	518.94	458.777	532.042	64.377	629.753	505.902	578.305	591.052	600.686	655.158	806.965	518.46	454.311	593.399	96.4075	0.859372	0.348068	0.958478	0.787029
29	8691	AT3G08740	AT3G08740	elongation factor P (EF-P) family protein	plastid	29.2.4	protein.synthesis.elongation	29.2	154.259	167.692	142.933	157.249	130.919	135.414	137.445		165.356	148.908	13.2021	93.2461	197.125	178.5	155.903	118.589	115.487	114.694			139.078	35.6133	121.872	131.243	145.207	112.543	130.332	180.26	152.377	99.2777	338.574	156.854	67.9765	0.933981	0.511055	1.05336	0.764205
10	14532	AT3G08900	AT3G08900	RGP3, RGP / reversibly glycosylated polypeptide 3	golgi	10.5.5	cell wall.cell wall proteins.RGP	10.5																							38.0779		65.2181	24.7701	17.3372	24.5752	24.8809			32.4766	15.875	#DIV/0!	#DIV/0!	#DIV/0!	#DIV/0!
29	25555	AT3G08943	AT3G08943	ARM repeat superfamily protein	cytosol,nucleus	29.3.1	protein.targeting.nucleus	29.3													117.49		116.324	267.677	98.9494				150.11	68.2731		124.037		69.2667	119.272	259.153	54.7741			125.3	72.2053	#DIV/0!	#DIV/0!	#DIV/0!	#DIV/0!
29	12439	AT3G09200	AT3G09200	Ribosomal protein L10 family protein	cytosol	29.2.1.2.2.80	protein.synthesis.ribosomal protein.eukaryotic.60S subunit.P0	29.2	2240.88		2237.09	2207.42	1598.95	1977.46	2272.89	2052.46	1878.49	2058.21	218.943	2107.2		2399.64	1638.85	1456.43	2255.71	2606.08	2545.98	2590.83	2200.09	411.811	1978.04		738.621	2039	1857.02	2023.25	2266.78	2347.46	2376.42	1953.32	491.201	1.06894	0.43435	0.949042	0.613914
26	20645	AT3G09260	AT3G09260	PYK10, PSR3.1, BGLU23, LEB / Glycosyl hydrolase superfamily protein	endoplasmic reticulum	26.3	misc.gluco-, galacto- and mannosidases	26.3	5900.17	5162.6	4922.42	4932.45	4924.93	4786.32	4643.27	4906.29	5010.25	5020.97	338.43	5569.67	5122.39	5713.75	4578.87	4808.91	4678.41	4989.87	4945.44	4534.65	4993.55	392.356	5346.86	4841.03	5087.74	4642.97	4851.61	4458.77	4950.11	5346.24	5348.74	4986.01	305.128	0.99454	0.882908	0.993037	0.830948
20	23248	AT3G09440	AT3G09440	Heat shock protein 70 (Hsp 70) family protein	cytosol	20.2.1	stress.abiotic.heat	20.2	2289.37	2126.57	2039.26	1863.66	1909.2	1736.81	2306.28	2275.58	2256.44	2089.24	200.343	2332.25	2062.29	2170.8	2186.07	2182.48	1975.62	2188.62	2423.66	2062.21	2176	130.005	2044.44	1944.86	2156.29	1776.21	1948.78	1813.25	1948.41	2139.51	2078.82	1983.4	125.999	1.04153	0.319486	0.949338	0.224006
28	3505	AT3G09480	AT3G09480	Histone superfamily protein	nucleus	28.1.3.2.2	DNA.synthesis/chromatin structure.histone.core.H2B	28.1				174.607	1384.01	278.632		475.528	1008.01	664.159	460.5				967.894	960.315		721.448		825.237	868.723	102.231				728.284	1026.23		601.825		785.63	785.493	154.08	1.30801	0.467303	1.18269	0.669597
29	3372	AT3G09500	AT3G09500	Ribosomal L29 family protein	cytosol	29.2.1.2.2.35	protein.synthesis.ribosomal protein.eukaryotic.60S subunit.L35	29.2		756.777	811.711		818.249	822.676	582.475	684.626	834.644	758.737	86.819				844.161	858.201		633.587	836.869	812.504	797.064	83.0703		915.151	704.235	700.355		904.197	658.415	771.953		775.717	100.426	1.05052	0.499469	1.02238	0.769197
29	16472	AT3G09630	AT3G09630	Ribosomal protein L4/L1 family	cytosol	29.2.1.2.2.141	protein.synthesis.ribosomal protein.eukaryotic.60S subunit.L4/L1	29.2	1729.56	1526.65	1607.81	1428.15	1544.74	1413.74	1326.89	1436.38	1779.91	1532.65	142.363	1587.93	1546.56	1739.35	1654.77	2015.96	1701.11	1920.77	1717.04	2088.94	1774.72	179.38	1574.29	1495.26	1702.21	1453.53	1420.78	1896.49	1562.98	1896.14	1623.83	1625.06	165.848	1.15794	0.00866284	1.06029	0.249185
31	10049	AT3G09740	AT3G09740	SYP71, ATSYP71 / syntaxin of plants 71	plasma membrane	31.4	cell.vesicle transport	31.4		70.1692		63.2138		106.22	75.8443	61.5987		75.4092	16.2259		110.355	73.6288	42.0184	115.84	91.8991		130.764	121.987	98.0704	28.9947	81.8641	158.681		62.7997	112.723			98.9438	105.974	103.498	29.669	1.30051	0.179827	1.37248	0.120826
29	22974	AT3G09790	AT3G09790	UBQ8 / ubiquitin 8	cytosol	29.5.11.1	protein.degradation.ubiquitin.ubiquitin	29.5		1304.03	632.644	2029.16	2110.05	2453.48	1626.23	2386.41	2006.62	1818.58	569.911	1455.82	1252.4	2470.83	1798.51	2774.32	2119.15	948.388	1925	1144.32	1765.42	584.95	2510.81	15.2066	1798.15	2188.28	2354.76	2493.09	2622.15	939.04	1574.92	1832.93	822.443	0.970768	0.861245	1.0079	0.969535
8.	15091	AT3G09810	AT3G09810	IDH-VI / isocitrate dehydrogenase VI	mitochondrion	8.2.4	TCA / org transformation.other organic acid transformatons.IDH	8.2.	179.791	219.433	244.843	213.036	208.221	251.304	373.833	225.875	344.396	251.192	61.2992	245.997	225.107	307.13	178.54	227.384	221.103	334.92	301.273	284.629	258.454	48.0147	193.062	245.837	204.667	220.789	212.199	154.428	213.604	268.915	222.765	215.141	30.2181	1.02891	0.795325	0.856478	0.155144
23	13568	AT3G09820	AT3G09820	ADK1, ATADK1 / adenosine kinase 1	plastid	23.3.2.1	nucleotide metabolism.salvage.nucleoside kinases.adenosine kinase	23.3	2555.43	1612.84	2116.01	2385.7	2369.2	2810.44	2112.12	2015.11	2212.68	2243.28	323.024	2113.24	1794.61	2056.97	1921.63	2021.46	2097.43	1793.69	2101.33	2048.75	1994.35	119.847	2528.4	1921.41	2394.65	2288.54	2173.11	2117.52	1883.1	1990.66	2073.28	2152.3	205.086	0.889031	0.0578213	0.959441	0.51082
31	25096	AT3G09840	AT3G09840	CDC48, ATCDC48, CDC48A / cell division cycle 48	cytosol	31.2	cell.division	31.2	982.582	839.642	907.917	1295.67	944.531	696.626	701.41	381.384	934.361	853.791	235.888	979.13	917.266	958.825	1217.11	897.325	1085.62	1229.43	1097.63	1010.1	1043.6	115.058	1639.16	1563.27	1566.92	1336.49	1520.4	1444.55	1041.11	1360.7	1511.22	1442.65	169.502	1.22232	0.0576015	1.6897	3.07738e-05
30	7840	AT3G09900	AT3G09900	ATRABE1E, ATRAB8E, RABE1e / RAB GTPase homolog E1E	cytosol	30.5	signalling.G-proteins	30.5	56.5923			54.5489	46.5165					52.5526	4.34891					5.48093			50.8788	47.7087	34.6895	20.6941				55.4242	52.6295	6.53878		57.1075		42.925	21.0684	0.660091	0.298217	0.816801	0.539331
21	17745	AT3G09940	AT3G09940	MDHAR, ATMDAR3, MDAR3, MDAR2 / monodehydroascorbate reductase	#N/A	21.2.1	redox.ascorbate and glutathione.ascorbate	21.2						28.1998	96.378	97.9256		74.1678	32.5104			39.5385		57.1794	68.4339			591.458	189.153	232.5												2.55033	0.504495		#DIV/0!
35	5988	AT3G09980	AT3G09980	Family of unknown function (DUF662)	plastid	35.2	not assigned.unknown	35.2			137.331	144.842	358.591					213.588	102.578			223.17	203.593	114.902	29.366				142.758	77.1372												0.668378	0.418504		#DIV/0!
13	22248	AT3G10050	AT3G10050	OMR1 / L-O-methylthreonine resistant 1	plastid	13.1.4.5.1	amino acid metabolism.synthesis.branched chain group.isoleucine specific.threonine ammonia-lyase	13.1																							143.699		118.544		126.019					129.421	10.5475	#DIV/0!	#DIV/0!	#DIV/0!	#DIV/0!
29	869	AT3G10090	AT3G10090	Nucleic acid-binding, OB-fold-like protein	cytosol	29.2.1.2.1.28	protein.synthesis.ribosomal protein.eukaryotic.40S subunit.S28	29.2			2192.89				1033.95	1044.09	985.561	1314.12	507.837	1535.36						984.252	36.5392	1096.38	913.133	546.401				1440.61			967.671	912.019	1057.48	1094.45	206.487	0.69486	0.387747	0.832833	0.513602
31	8984	AT3G10220	AT3G10220	tubulin folding cofactor B	cytosol	31.1	cell.organisation	31.1				59.5837		46.1786			50.0473	51.9365	5.63333																								#DIV/0!		#DIV/0!
16	24066	AT3G10340	AT3G10340	PAL4 / phenylalanine ammonia-lyase 4	#N/A	16.2.1.1	secondary metabolism.phenylpropanoids.lignin biosynthesis.PAL	16.2				29.0964	225.482				84.4454	113.008	82.6787		61.2243			83.8598	114.077				86.387	21.6508			89.4878			15.4878			72.7633	59.2463	31.6863	0.764434	0.682338	0.524267	0.438925
29	20405	AT3G10410	AT3G10410	SCPL49, CPY / SERINE CARBOXYPEPTIDASE-LIKE 49	vacuole	29.5.5	protein.degradation.serine protease	29.5		147.378		84.5911	452.477	104.062				197.127	149.168	135.002				464.233	483.957				361.064	160.053	94.1223			75.8152			854.101			341.346	362.649	1.83163	0.291612	1.7316	0.570236
21	4980	AT3G10520	AT3G10520	AHB2, GLB2, ARATH GLB2, NSHB2, ATGLB2, HB2 / haemoglobin 2	#N/A	21.3	redox.heme	21.3				94.2018	361.634	111.636		75.1946		160.667	116.742												66.8838	487.296	98.3319		165.946	138.814				191.454	151.745		#DIV/0!	1.19162	0.776691
29	4071	AT3G10610	AT3G10610	Ribosomal S17 family protein	cytosol	29.2.1.2.1.17	protein.synthesis.ribosomal protein.eukaryotic.40S subunit.S17	29.2		1119.36	1193.25			823.472	1142.09	1274.56	1438.08	1165.14	185.574	1344.45	1543.46		947.381	841.018		903.104	1515.28	1362.37	1208.15	279.019	1073.39	1071.91	1186	948.476		861.343	1004.11	1355.73	1280.76	1097.72	156.54	1.03692	0.772905	0.942134	0.508485
29	13301	AT3G10670	AT3G10670	ATNAP7, NAP7 / non-intrinsic ABC protein 7	plastid	29.8	protein.assembly and cofactor ligation	29.8	225.909		123.274	121.699	130.823	121.276	222.685			157.611	47.2682		184.234	161.251	109.078	138.11	141.619	146.746	143.911		146.421	21.1889			380.015	141.326	97.7582	144.637	140.387	98.6705		167.132	97.2163	0.929003	0.614342	1.06041	0.847808
10	23699	AT3G10740	AT3G10740	ASD1, ARAF1, ARAF, ATASD1 / alpha-L-arabinofuranosidase 1	extracellular	10.6.2	cell wall.degradation.mannan-xylose-arabinose-fucose	10.6		42.1619	42.2968		1556.41					546.956	713.792																								#DIV/0!		#DIV/0!
24	9670	AT3G10850	AT3G10850	GLX2-2, GLY2 / Metallo-hydrolase/oxidoreductase superfamily protein	cytosol	24.1	Biodegradation of Xenobiotics.hydroxyacylglutathione hydrolase	24.1						98.6306		174.206	196.315	156.384	41.8232	94.5165				169.152		188.261	161.292	180.244	158.693	33.3871		44.0308						82.6555	181.26	102.649	57.7797	1.01477	0.943066	0.656389	0.346732
21	8502	AT3G10920	AT3G10920	MSD1, MEE33, ATMSD1 / manganese superoxide dismutase 1	mitochondrion	21.6	redox.dismutases and catalases	21.6	660.341	342.675	803.13	530.259	582.945	549.598	811.55	747.407	708.865	637.419	143.196	635.254	831.465	899.167	483.895	547.517	537.003	654.248	728.865	683.713	666.792	129.499	1238.55	792.278	754.794	552.941	564.776	854.827	711.298	716.196	618.737	756.045	195.552	1.04608	0.67271	1.1861	0.185266
29	1998	AT3G10950	AT3G10950	Zinc-binding ribosomal protein family protein	cytosol	29.2.1.2.2.537	protein.synthesis.ribosomal protein.eukaryotic.60S subunit.L37A	29.2		816.11		736.702	132.61		679.854		580.968	589.249	240.834		811.934			573.44	980.543	102.761			617.169	330.342	1219.43	1223.81	1334.82	598.387	825.464	603.205			585.755	912.982	311.251	1.04738	0.900837	1.5494	0.105961
31	27163	AT3G11130	AT3G11130	Clathrin, heavy chain	plasma membrane	31.4	cell.vesicle transport	31.4	528.68	642.359	663.38	554.766	621.363	505.133	498.798	483.053	493.82	554.595	65.86	443.157	635.095	648.44	501.887	772.811	510.978	525.391	687.858	487.136	579.195	104.201	536.852	592.227	565.535	563.177	545.412	630.744	531.114	577.207	412.392	550.518	56.708	1.04436	0.580273	0.992649	0.896104
29	11955	AT3G11270	AT3G11270	MEE34 / Mov34/MPN/PAD-1 family protein	cytosol,nucleus	29.5.11.20	protein.degradation.ubiquitin.proteasom	29.5																							121.938	134.532	180.303	213.359	176.103	253.836		158.146	167.961	175.772	39.5252	#DIV/0!	#DIV/0!	#DIV/0!	#DIV/0!
29	11246	AT3G11400	AT3G11400	EIF3G1, ATEIF3G1 / eukaryotic translation initiation factor 3G1	cytosol	29.2.3	protein.synthesis.initiation	29.2	195.454	144.286	189.381	194.537	146.296	243.7	301.354		227.67	205.335	48.5692	160.691	188.502	134.937	225.378	200.638	476.891	303.366	188.006	239.23	235.293	96.8278	215.467	116.442	151.359	440.479	422.927	190.386	194.095	220.931	199.532	239.069	107.467	1.1459	0.468888	1.16429	0.454845
21	10028	AT3G11630	AT3G11630	Thioredoxin superfamily protein	plastid	21.5.1	redox.peroxiredoxin.BAS1	21.5	1038.03	1156.65	1073.44	1113.66	1081.83	1074.96	794.723	864.457	1215.05	1045.87	126.682	1205.92	928.433	1061.8	1093.04	1124.18	1153.01	1044.26	928.685	1187.68	1080.78	95.6713	1077.19	1066.09	1223.16	1131.68	979.905	1237.17	904.628	851.83	1080.67	1061.37	123.729	1.03338	0.542668	1.01482	0.807577
29	22900	AT3G11710	AT3G11710	ATKRS-1 / lysyl-tRNA synthetase 1	cytosol	29.1.6	protein.aa activation.lysine-tRNA ligase	29.1	472.742	468.834	372.675	429.006	514.885	437.595	484.234	353.979	355.434	432.154	55.9008	432.059	486.583	712.687	392.203	492.559	503.728	438.352	442.868	410.111	479.017	90.0019	392.757	414.551	505.365	528.578	534.315	497.432	372.209	498.362	308.129	450.189	75.7551	1.10844	0.228897	1.04173	0.595414
30	7227	AT3G11730	AT3G11730	ATFP8, ATRABD1, RABD1 / Ras-related small GTP-binding family protein	golgi	30.5	signalling.G-proteins	30.5		57.85		89.1948	106.011					84.3518	19.9575			39.1542			36.9528	61.0501	59.2533	77.732	54.8285	15.1531	34.8607	65.4273	73.3142		61.6627	404.909		55.6046		115.963	129.764	0.649998	0.086749	1.37475	0.722371
35	4695	AT3G11780	AT3G11780	MD-2-related lipid recognition domain-containing protein / ML domain-containing protein	#N/A	35.1	not assigned.no ontology	35.1		299.96	322.968		276.442	260.975		188.248	330.165	279.793	47.5288		335.958	291.757	269.8	238.33			277.646	313.467	287.826	31.273		375.934	350.641	333.427	351.465	331.402	387.621	393.164	448.21	371.483	36.2755	1.02871	0.758703	1.32771	0.00257664
31	13706	AT3G11820	AT3G11820	SYP121, AT-SYR1, ATSYP121, SYR1, ATSYR1, PEN1 / syntaxin of plants 121	plasma membrane	31.4	cell.vesicle transport	31.4	207.893	151.778	219.938	226.805	213.551	215.041	187.027	147.674	121.338	187.894	36.0379	156.114	133.874	135.367	213.651	279.56	212.383	206.28	204.287	126.689	185.356	47.8979	195.916	126.956		137.151	129.146	156.423	115.566	118.936		140.013	26.0032	0.986494	0.906175	0.745173	0.0149213
29	21511	AT3G11830	AT3G11830	TCP-1/cpn60 chaperonin family protein	cytosol	29.6	protein.folding	29.6	334.632	439.092	445.071	393.261	390.358	401.362	378.14	381.171	447.647	401.193	35.0598	334.386	443.704	424.931	392.973	408.568	384.257	363.789	397.72	357.534	389.762	32.2904	406.104	487.499	472.083	419.383	439.35	400.146	432.445	447.236	421.828	436.23	27.4065	0.971509	0.507284	1.08733	0.0406593
29	26593	AT3G11910	AT3G11910	UBP13 / ubiquitin-specific protease 13	cytosol	29.5.11	protein.degradation.ubiquitin	29.5	165.315	259.483		83.395	135.943	141.137	77.7074		176.224	148.458	57.1098	375.544	126.674		120.933	171.604	103.057	253.34		129.831	182.997	91.3341	76.5187	97.5404	69.1072	173.363	127.403	128.561			80.7309	107.604	34.6972	1.23266	0.447439	0.72481	0.160086
17	6959	AT3G11930	AT3G11930	Adenine nucleotide alpha hydrolases-like superfamily protein	cytosol,nucleus	17.5.3	hormone metabolism.ethylene.induced-regulated-responsive-activated	17.5	1463.37	1504.05	1417.85	1366.57	1235.63	1883.64	1629.09	1408.68	1472.99	1486.87	172.292	1435.44	1512	1417.8	1419.27	1067.56	1450.54	1313.22	1365.56	1168.66	1350.01	136.34	1360.67	1557.76	1386.61	1064.86	1602.17	1258.03	1417	1453.74	1305.25	1378.45	152.002	0.907949	0.0971696	0.927082	0.200659
29	7338	AT3G11940	AT3G11940	ATRPS5A, AML1, RPS5A / ribosomal protein 5A	cytosol	29.2.1.2.1.5	protein.synthesis.ribosomal protein.eukaryotic.40S subunit.S5	29.2	1358.63		1095.01	504.556	330.027	349.047				727.453	420.547	1322.52	241.383		1391.26	1599.2	307.04	1076.01	1199.73	663.843	975.124	477.697	388.78	310.747	972.774	368.569	1014.7	369.816	755.402	891.648	617.041	632.164	267.904	1.34046	0.400119	0.869011	0.640963
35	14397	AT3G12050	AT3G12050	Aha1 domain-containing protein	cytosol	35.1	not assigned.no ontology	35.1		94.8076	95.4924	90.2379	91.2457		129.452		72.1603	95.566	17.0476		95.6954	90.5157	130.769	75.1035	55.4828				89.5134	24.9279	92.6705	99.6653	98.2945	127.864						104.623	13.6713	0.936665	0.676918	1.09478	0.449483
31	15224	AT3G12110	AT3G12110	ACT11 / actin-11	cytosol	31.1	cell.organisation	31.1	931.348	239.772	87.4456	276.152	256.863	266.483	214.011	21.1212	53.2225	260.713	254.544	907.407	177.098	73.2671	233.686	254.954	44.187	127.883	12.094	120.718	216.81	255.972	28.146	168.936	66.1716	292.496	128.466	319.086	258.939	250.76	138.015	183.446	96.4301	0.831605	0.735336	0.703632	0.433805
30	8031	AT3G12160	AT3G12160	ATRABA4D, RABA4D / RAB GTPase homolog A4D	#N/A	30.5	signalling.G-proteins	30.5														65.5357		28.2441	20.3539	80.9959			48.7824	25.2408					26.0862	68.7552		65.8208	29.9748	47.6592	19.7042	#DIV/0!	#DIV/0!	#DIV/0!	#DIV/0!
9.	3787	AT3G12260	AT3G12260	LYR family of Fe/S cluster biogenesis protein	mitochondrion	9.1.1	mitochondrial electron transport / ATP synthesis.NADH-DH.complex I	9.1.					177.307	198.516	235.085		203.667	203.644	20.667				203.849	178.122	137.879	161.061	252.102		186.603	39.2068		199.756		202.147	171.457	205.308		265.742	165.937	201.725	32.4347	0.916319	0.510382	0.990576	0.927501
25	11463	AT3G12290	AT3G12290	Amino acid dehydrogenase family protein	cytosol	25.5	C1-metabolism.Methylenetetrahydrofolate dehydrogenase & Methenyltetrahydrofolate cyclohydrolase	25.5	1035.25	498.878	482.886	278.224	259.826	305.7	441.343	558.946	500.586	484.626	220.149	386.996	494.236	514.113	218.178	224.274	293.767	406.842	514.777	464.915	390.9	112.539	411.004	505.163	421.019	256.486	278.693	223.195	533.245	545.299	446.928	402.337	115.091	0.806601	0.299536	0.8302	0.362725
29	7122	AT3G12390	AT3G12390	Nascent polypeptide-associated complex (NAC), alpha subunit family protein	nucleus	29.2.4	protein.synthesis.elongation	29.2	1288.14	1059.9	1119.07	753.726	746.953	767.623	462.077	537.359	794.293	836.572	254.909	1050.84	1170.96	1333.89	713.251	786.62	805.588	725.26	647.436	825.091	895.436	221.314	845.369	958.867	1030.05	694.43	645.642	611.14	646.725	686.291	728.488	760.777	140.85	1.07036	0.62857	0.909399	0.472322
29	7051	AT3G12490	AT3G12490	ATCYSB, ATCYS6, CYSB / cystatin B	extracellular	29.5.3	protein.degradation.cysteine protease	29.5	1163.83	1103.78	1148.66	1006.08	1017.81	968.464	885.091	1032.61	1099.42	1047.3	85.0291	1240.32	1107.43	1044.91	891.547	966.849	972.88	983.667	1153.04	1107.27	1051.99	103.158	1067.88	902.013	1047.83	966.589	937.656	889.378	889.937	1078.1	1024.83	978.246	73.2639	1.00447	0.922261	0.934061	0.101007
20	13173	AT3G12500	AT3G12500	ATHCHIB, PR3, PR-3, CHI-B, B-CHI, HCHIB / basic chitinase	extracellular	20.1	stress.biotic	20.1	239.099	192.833	233.002	132.436	201.33	159.33	257.242	317.361	229.787	218.047	51.5281	454.61	415.7	553.742	359.566	390.002	382.065	332.473	242.862	279.157	378.908	87.4157	274.695	286.524	376.593	266.614	237.321	199.173		249.91		270.119	50.9292	1.73774	0.000375896	1.23881	0.0803141
20	23263	AT3G12580	AT3G12580	HSP70, ATHSP70 / heat shock protein 70	cytosol	20.2.1	stress.abiotic.heat	20.2	93.4476	108.283	158.976	82.8526	146.94	129.906	65.8279	90.0512	134.323	112.29	29.9386	132.872	315.909	276.905	88.8326	124.679	90.5963	66.1827	118.039	61.2119	141.692	86.3741	118.325	222.815	103.306	67.5585	76.5532	1109.42	8.89892	40.8344	35.8899	198.178	327.47	1.26184	0.376473	1.76489	0.470753
1.	19203	AT3G12780	AT3G12780	PGK1 / phosphoglycerate kinase 1	plastid	1.3.3	PS.calvin cycle.phosphoglycerate kinase	1.3.	1644.94	1723.83	1650.52	1253.79	1587.9	1518.89	1671.98	1659.96	1850.35	1618.02	154.569	1696.5	1610.2	1514.33	1272.09	1058.58	1432.28	1525.39	1565.1	1515.32	1465.53	181.588	1655.96	1878.18	1853.01	1298.92	1604.82	1242.83	1631.17	1863.67	1539.16	1618.64	219.556	0.905757	0.0893373	1.00038	0.994889
26	11392	AT3G12800	AT3G12800	SDRB, DECR / short-chain dehydrogenase-reductase B	peroxisome	26.22	misc.short chain dehydrogenase/reductase (SDR)	26.2	178.579	199.797	192.284	687.132	672.162	89.909				336.644	245.236		179.189	206.825	163.056	157.778	98.6888	151.315		179.578	162.347	31.0629	115.982	431.421	132.979	132.758	113.304	137.199	165.853		179.606	176.138	98.8147	0.482252	0.114575	0.523217	0.146171
29	19829	AT3G12860	AT3G12860	NOP56-like pre RNA processing ribonucleoprotein	#N/A	29.2.2.3.1	protein.synthesis.ribosome biogenesis.Pre-rRNA processing and modifications.snoRNPs	29.2															45.8457	68.1083			113.22		75.7247	28.0277												#DIV/0!	#DIV/0!	#DIV/0!	#DIV/0!
29	25191	AT3G12915	AT3G12915	Ribosomal protein S5/Elongation factor G/III/V family protein	#N/A	29.2.4	protein.synthesis.elongation	29.2	188.423	201.909	418.766	176.192	190.88	151.19	221.343	222.597	193.895	218.355	73.7865	300.439	204.929	412.204	302.6	205.987	181.346	239.869	29.4044	268.983	238.418	99.0067	177.719	175.44	398.918	183.518	138.772	320.527	194.861	189.402	146.182	213.927	81.9926	1.09188	0.652008	0.979719	0.911004
29	16773	AT3G13235	AT3G13235	ubiquitin family protein	cytosol	29.5.11.1	protein.degradation.ubiquitin.ubiquitin	29.5	117.767	106.071	115.049	138.278		121.123	113.125			118.569	9.94838	115.068	124.41	916.732	137.129	110.244	124.039				254.604	296.232	209.428	213.613	171.123	161.866	159.544	140.67		182.647		176.985	24.8197	2.1473	0.328953	1.49267	0.000420833
27	26967	AT3G13300	AT3G13300	VCS / Transducin/WD40 repeat-like superfamily protein	cytosol	27.1	RNA.processing	27.1		108.283	107.817	241.979		144.824	147.341			150.049	49.0176		97.3338			97.3564	640.136			69.5136	226.085	239.323	100.326		104.614	634.328	93.186	132.748	92.4557		104.035	180.242	185.799	1.50674	0.560677	1.20122	0.752792
[truncated: 1,262 more rows]
