# Supplementary material for: Mild proteasomal stress improves photosynthetic performance in Arabidopsis chloroplasts
Source: Nat Commun. 2020 Apr 3;11:1662. doi: 10.1038/s41467-020-15539-8 (PMC7125294; doi:10.1038/s41467-020-15539-8)
Supplement: Supplementary file 6 — Supplementary Data 3 [file 41467_2020_15539_MOESM6_ESM.xlsx]

## Sheet: Supplementary Table 3
DataS3: Quantitative proteomics data with Col-0 (DMSO-control) and MG132-treated Col-0 plants, based on MSE protein quantification. All treatments were analyzed in three biological and three technical replicates each giving rise to nine measurements. Data were ppm normalized after quantification.
main.cat	protein.key	protein.Entry	protein.Accession	protein.Description	Σsuba	BINCODE	NAME	categorie	ppm (01,I)	ppm(01,II)	ppm (01,III)	ppm (02,I)	ppm(02,II)	ppm (02,III)	ppm (03,I)	ppm(03,II)	ppm (03,III)	MEAN (DMSO)	SD	ppm (01,I)	ppm(01,II)	ppm (01,III)	ppm (02,I)	ppm(02,II)	ppm (02,III)	ppm (03,I)	ppm(03,II)	ppm (03,III)	MEAN (MG132)	SD	MG132/DMSO	t-test (2,2)	-LOG10(DMSO vs MG132)	log2 (MG132/DMSO)
1.	5403	AT1G32470	AT1G32470	Single hybrid motif superfamily protein	plastid	1.2.4.4	PS.photorespiration.glycine cleavage.H protein	1.2.	1405.79	1960.04			1215.69		1686.98	1613.3	1416.75	1033.17	756.066	972.938	1110.98		1010.39	979.567			1487.37	883.154	716.043	531.149	0.693053	0.00631196	2.19984	-0.528963
1.	14442	AT5G66190	AT5G66190	ATLFNR1, FNR1 / ferredoxin-NADP(+)-oxidoreductase 1	plastid	1.1.5.3	PS.lightreaction.other electron carrier (ox/red).ferredoxin reductase	1.1.	1072.43	1103.8	1438.34	1640.11	1333.28	1530.75	968.803	1081.57	1173.18	1260.25	220.787	1216.26	1044.41	749.16	1215.12	841.583	1142.54	1166.89	1088.63	687.786	1016.93	192.63	0.806927	0.0320122	1.49468	-0.309489
1.	14085	ATCG00270	ATCG00270	PSBD / photosystem II reaction center protein D	plastid	1.1.1.2	PS.lightreaction.photosystem II.PSII polypeptide subunits	1.1.	5965.92	5695.95	9060.59	7284.86	5356.22	5973.88	2549.57	5077.04	4281.45	5693.94	1712.52	3181.45	3386.46	2509.05	5394.54	5739.66	5727.92		2642.96	1319.89	3322.44	1889.12	0.583504	0.0364674	1.4381	-0.777186
1.	5461	AT1G20340	AT1G20340	DRT112, PETE2 / Cupredoxin superfamily protein	plastid	1.1.5.1	PS.lightreaction.other electron carrier (ox/red).plastocyanin	1.1.	1771.49	1706.37			896.3	1129.28				611.492	727.489		688.809		613.732		1145.48			354.552	311.398	396.688	0.509242	0.0471166	1.32683	-0.973577
1.	8121	AT4G21280	AT4G21280	PSBQ, PSBQA, PSBQ-1 / photosystem II subunit QA	plastid	1.1.1.2	PS.lightreaction.photosystem II.PSII polypeptide subunits	1.1.	5247.75	5343.76	3291.97	5126.39	5041.88	5244.63	3626.11	4537.54	5346.66	4756.3	734.967	3743.2	3907.94	1882.56	4773.88	3906.17	6002.09	3063.08	4104.46	2608.95	3776.92	1132.84	0.794089	0.0569764	1.2443	-0.332628
1.	12469	ATCG00540	ATCG00540	PETA / photosynthetic electron transfer A	plastid	1.1.3.4	PS.lightreaction.cytochrome b6/f.apocytochrome f (CYF)	1.1.	1737.31	1984.93	2396.68	2578.8	2033.63	2349.85	2449.43	1757.22	1928.15	2135.11	295.694	1466.82	1346.77	737.699	1973.91	1612.32	2547.29	2067.11	1915.13	1877.92	1727.22	484.403	0.80896	0.059005	1.22911	-0.30586
1.	16341	AT5G23120	AT5G23120	HCF136 / photosystem II stability/assembly factor, chloroplast (HCF136)	plastid	1.1.1.3	PS.lightreaction.photosystem II.biogenesis	1.1.	357.664	221.754		335.042	488.029	601.098	301.035	587.246	372.601	362.719	176.09	779.393	469.652	794.723	406.65	394.703		601.071	468.281	553.098	496.397	223.5	1.36854	0.0603405	1.21939	0.452642
1.	16861	AT3G54050	AT3G54050	HCEF1 / high cyclic electron flow 1	plastid	1.3.7	PS.calvin cycle.FBPase	1.3.	1814.4	948.531	1201.85	1101.66	861.166	1085.39	1255.58	884.951	912.533	1118.45	279.578	751.05	830.611		875.382		979.042	1162.87	933.497	1149.59	742.449	416.729	0.663818	0.207852	0.682245	-0.59114
1.	7162	AT1G03130	AT1G03130	PSAD-2 / photosystem I subunit D-2	plastid	1.1.2.2	PS.lightreaction.photosystem I.PSI polypeptide subunits	1.1.	2138.03	2310.36	3331.08	2783.81	2368.67	2858.66	2783.13	2124.76	2491.6	2576.68	373.011	1579.74	1806.03	2368.71	2493.86	2792.17	2701.55	2250.8	1825.2	2087.85	2211.77	396.003	0.858379	0.0759964	1.11921	-0.220313
1.	3736	ATCG00470	ATCG00470	ATPE / ATP synthase epsilon chain	plastid	1.1.4.3	PS.lightreaction.ATP synthase.epsilon chain	1.1.	765.009	778.375		927.368	1333.23	1527.7	776.157	1172.96	1421.21	966.89	440.542	573.922	924.097	1681.32	645.002		563.915		475.456	587.944	605.739	473.011	0.626482	0.129226	0.888651	-0.674655
1.	3398	AT2G47400	AT2G47400	CP12-1, CP12 / CP12 domain-containing protein 1	plastid	1.3	PS.calvin cycle	1.3	900.659	1022.98	1920.94	821.937	982.855	1018.55	633.46	631.622	491.901	936.099	391.909	572.425	540.023	598.308	740.695	1131.21	662.042	664.717	345.707	419.748	630.542	211.645	0.673584	0.0701685	1.15386	-0.570069
1.	19090	AT1G56190	AT1G56190	Phosphoglycerate kinase family protein	plastid	1.3.3	PS.calvin cycle.phosphoglycerate kinase	1.3.	320.107	884.746	777.36	880.327	814.234	450.477	141.554	363.439	296.421	547.629	273.114	444.695	144.34	284.037	352.745	610.098	832.566	287.085	308.219	542.48	422.918	197.496	0.772271	0.310852	0.507447	-0.372821
1.	10657	AT5G61410	AT5G61410	RPE, EMB2728 / D-ribulose-5-phosphate-3-epimerase	plastid	1.3.11	PS.calvin cycle.RPE	1.3.	827.603	497.621		498.656	452.846	957.571	834.191	797.62	868.057	637.129	285.854	428.397	661.778	961.339	737.055		495.323	662.14	522.287	386.105	539.38	253.015	0.846579	0.276266	0.558672	-0.240283
1.	5746	AT2G46820	AT2G46820	PTAC8, TMP14, PSAP, PSI-P / photosystem I P subunit	plastid	1.1.2.2	PS.lightreaction.photosystem I.PSI polypeptide subunits	1.1.	633.363	756.453	688.208	826.502	743.917	870.31	745.241	735.54	743.343	749.209	65.063	817.012	503.075		713.749		608.172		840.258	577.694	451.107	334.696	0.602111	0.192794	0.714907	-0.731899
1.	15038	AT4G04640	AT4G04640	ATPC1 / ATPase, F1 complex, gamma subunit protein	plastid	1.1.4.4	PS.lightreaction.ATP synthase.gamma chain	1.1.	1295.23	1409.15	3695.45	2441.8	1828.07	2070.21	1821.57	1775.52	1925.64	2029.18	669.171	1355.11	1369.84	1689.91	1613.57	1345.75	2101.75	1984.45	1853.34	1892.48	1689.58	271.401	0.83264	0.202108	0.694416	-0.264235
1.	15937	AT3G55800	AT3G55800	SBPASE / sedoheptulose-bisphosphatase	plastid	1.3.9	PS.calvin cycle.seduheptulose bisphosphatase	1.3.	1069.21	1068.53	1749.81	1644.75	1305.48	1556.41	4289.17	1359.92	1271.75	1701.67	941.705	1166.63	1090.28	973.084	1165.93	994.502	1339.16	3323.7	1335.6	1714.97	1455.98	693.728	0.85562	0.560739	0.25124	-0.224958
1.	5349	AT2G35370	AT2G35370	GDCH / glycine decarboxylase complex H	mitochondrion	1.2.4.4	PS.photorespiration.glycine cleavage.H protein	1.2.	1700.6	1215.92	3305.47	1930.1	932.88	1867.21	1403.54	1764.87	1756.69	1764.14	627.122	1348.19	1073.59	2421.62	1082.55	1380.3	964.872		1700.55	1353.67	1258.37	606.939	0.713304	0.236505	0.626161	-0.487411
1.	7884	AT4G12800	AT4G12800	PSAL / photosystem I subunit l	plastid	1.1.2.2	PS.lightreaction.photosystem I.PSI polypeptide subunits	1.1.	1230.35	1252.63	1342.62	2083.83	2141.39	2376.15	1585.97	1595.49	1390.93	1666.6	402.376	1414.08	1358.12		2014.39	1364.49	2009.58	1144.8	1126.58	1051.27	1275.92	561.269	0.765585	0.258454	0.587616	-0.385366
1.	24435	AT3G60750	AT3G60750	Transketolase	plastid	1.3.8	PS.calvin cycle.transketolase	1.3.	5938.49	5882.15	7921.79	5947.43	4887.17	5597.62	8720.11	5468.93	5175.47	6171.02	1211.59	4530.43	4288.4	4210.36	4613.25	5926.88	5985.27	7187.59	5321.34	6425.44	5387.66	994.314	0.873059	0.176633	0.752928	-0.195849
1.	16190	AT2G21330	AT2G21330	FBA1 / fructose-bisphosphate aldolase 1	plastid	1.3.6	PS.calvin cycle.aldolase	1.3.	1955.04	2004.38	2997.72	2577.17	2109.29	2207.1	2550.4	2140.94	2297.84	2315.54	316.378	1865.62	1708.02	719.195	1915.08	1860.9	2687.03	2633.36	2295.58	2664.43	2038.8	592.43	0.880485	0.260912	0.583505	-0.18363
1.	15848	AT2G01140	AT2G01140	Aldolase superfamily protein	plastid	1.3.6	PS.calvin cycle.aldolase	1.3.	866.204	813.578	1226.58	1128.02	913.474	980.958	1497.53	1128.47	1142.13	1077.44	199.584	994.733	918.981	514.691	784.754	785.284	1063.09	1391.29	1183.36	1264.74	988.991	256.96	0.91791	0.453167	0.343742	-0.123575
1.	9653	AT1G15820	AT1G15820	LHCB6, CP24 / light harvesting complex photosystem II subunit 6	plastid	1.1.1.1	PS.lightreaction.photosystem II.LHC-II	1.1.	4189.45	4679.72	2492.74	2058.74	4325.67	4708.25	3366.4	2241.61	4485.57	3616.46	1030.17	2750.74	3449.36	3714.69	4124.66	4697.81	3192.58	1851.77	1786.97	1986.62	3061.69	985.557	0.846599	0.287347	0.541593	-0.24025
1.	8334	AT3G08940	AT3G08940	LHCB4.2 / light harvesting complex photosystem II	plastid	1.1.1.1	PS.lightreaction.photosystem II.LHC-II	1.1.	2252.93	2804.53		1958.39	2463.79	2755.29	1026.35	1677.09	1636.91	1841.7	847.029	1724.67	1749.19		2572.18	3216.86	1594.13	443.79	1130.82	695.711	1458.59	963.325	0.791984	0.289968	0.53765	-0.336457
1.	18948	AT2G39730	AT2G39730	RCA / rubisco activase	plastid	1.3.13	PS.calvin cycle.rubisco interacting	1.3.	12196.6	12397.6	12881.6	9077.78	13064.1	13910.1	8461.23	8686.28	9585.38	11140.1	2026.85	7439.08	8703.91	12454.9	11945.3	13549.4	9566.54	8851.41	8960.97	12994.7	10496.2	2107.8	0.942206	0.542226	0.26582	-0.0858861
1.	8384	AT4G03280	AT4G03280	PETC, PGR1 / photosynthetic electron transfer C	plastid	1.1.3	PS.lightreaction.cytochrome b6/f	1.1.	2571.23	2602.83	1754.92	3388.13	3408.82	3321.65	2522.79	2677.96	3186.56	2826.1	517.163	2384.33	2225.02	1902.68	3361.07	2297.81	3336.75	1980.37	3333	1961.53	2531.4	593.787	0.895721	0.305517	0.514964	-0.158878
1.	7993	AT1G31330	AT1G31330	PSAF / photosystem I subunit F	plastid	1.1.2.2	PS.lightreaction.photosystem I.PSI polypeptide subunits	1.1.	3807.25	3705.45		4699.23	4603.91	4864.3	1241.35	3617.69	3965.42	3389.4	1567.96	3256.52	3433.31	3394.17	4350.73	3396.16	5382.57	879.546	3285.96	800.318	3131.03	1387.61	0.923772	0.307946	0.511526	-0.114392
1.	10016	AT1G44575	AT1G44575	NPQ4, PSBS / Chlorophyll A-B binding family protein	plastid	1.1.1.2	PS.lightreaction.photosystem II.PSII polypeptide subunits	1.1.	1469.88	1500.82	2215.7	2519.79	2001.67	2119.78	2692.65	2092.52	2180.03	2088.09	381.833	1688.18	1660.26	723.686	1955.62	1707.37	2820.47	2026	2222.56	1819.95	1847.12	524.371	0.884597	0.308991	0.510055	-0.176908
1.	17970	AT1G42970	AT1G42970	GAPB / glyceraldehyde-3-phosphate dehydrogenase B subunit	plastid	1.3.4	PS.calvin cycle.GAP	1.3.	4248.26	4164.05	6043.98	5048.76	3763	4382.59	3069.69	3838.31	3691.2	4249.98	816.049	3823.57	3479.86	2309.21	3701.25	4925.46	5040.85	4298.35	4161.41	4629.13	4041.01	794.795	0.950829	0.610951	0.213993	-0.0727416
1.	7873	AT4G32260	AT4G32260	ATPase, F0 complex, subunit B/B', bacterial/chloroplast	plastid	1.1.4.9	PS.lightreaction.ATP synthase.subunit B_ (ATPX)	1.1.	1409	1223.72	1580.27	1036.64	1777.84	1823.94	1719.81	1490.65	1588.23	1516.68	245.306	975.145	1060.74	1459.44	1560.8	1631.71	1200.98	1948.17	1096.99	1449.18	1375.91	299.589	0.907184	0.319106	0.496065	-0.140533
1.	8453	AT4G05180	AT4G05180	PSBQ, PSBQ-2, PSII-Q / photosystem II subunit Q-2	plastid	1.1.1.2	PS.lightreaction.photosystem II.PSII polypeptide subunits	1.1.	3598.21	3795.75	1575.4	4714.24	3445.59	3649.7	1000.42	2392.99	2563.31	2970.62	1112.03	2566.81	2507.84		3335.78	2378.68	4108.78	1158.45	2055.2	1292.8	2156.04	1152.1	0.725786	0.320043	0.494792	-0.462384
1.	6261	ATCG00130	ATCG00130	ATPF / ATPase, F0 complex, subunit B/B', bacterial/chloroplast	plastid	1.1.4.8	PS.lightreaction.ATP synthase.subunit B (ATPF)	1.1.	1351.65	1455.82	2441.7	1799.52	1406.69	1655.94	1787.98	1506.18	1565.89	1663.49	312.741	1151.35	946.05		1348.7	1176.97	1685.66	2031.58	1627.88	1927.16	1321.71	580.75	0.794541	0.32958	0.482039	-0.331807
1.	15595	AT1G68010	AT1G68010	HPR, ATHPR1 / hydroxypyruvate reductase	peroxisome	1.2.6	PS.photorespiration.hydroxypyruvate reductase	1.2.	720.403	755.36	472.31	956.331	837.482	975.115	257.623	367.624	288.161	625.601	266.996	941.483	1019.28	1329.07	854.044	853.543	786.528	426.826	343.104	369.267	769.237	312.517	1.2296	0.337678	0.471497	0.298186
1.	16211	AT1G12900	AT1G12900	GAPA-2 / glyceraldehyde 3-phosphate dehydrogenase A subunit 2	plastid	1.3.4	PS.calvin cycle.GAP	1.3.	1884.92	1899.33		1015.78	1913.17	2321.19	1263.74	1256.71	1473.18	1447.56	643.612	1536.75	1256.1	1635.4	1721.91	1422.29	2025.28	1153.75	1196.93	610.367	1395.42	382.264	0.963985	0.274774	0.561024	-0.0529176
1.	8893	AT3G54890	AT3G54890	LHCA1 / photosystem I light harvesting complex gene 1	plastid	1.1.2.1	PS.lightreaction.photosystem I.LHC-I	1.1.	763.853	713.435		1194.45	1066.87	914.641	697.348	933.642	790.5	786.082	318.939	859.06	1107.11		928.308	2379.13	1297.36		433.607	594.549	844.348	690.736	1.07412	0.407376	0.390004	0.103157
1.	9988	AT2G05070	AT2G05070	LHCB2.2, LHCB2 / photosystem II light harvesting complex gene 2.2	plastid	1.1.1.1	PS.lightreaction.photosystem II.LHC-II	1.1.	3513.76	3420.88	4106.38	3737.82	4733.1	5131.48	3297.64	8241.84	2420.16	4289.23	1588.12	3334.59	3025.34	5447.91	9522.61	5816.48	3832.11	8480.56	2717.52	3955.27	5125.82	2300.51	1.19505	0.409775	0.387455	0.257065
1.	19203	AT3G12780	AT3G12780	PGK1 / phosphoglycerate kinase 1	plastid	1.3.3	PS.calvin cycle.phosphoglycerate kinase	1.3.	5410.95	5290.2	6399.13	5217.92	5020.36	5924.31	6631.65	5571.47	5673.53	5682.17	512.858	3761.87	4701.31	7244.3	5037.32	7834.84	5169.69	6359.95	5086.32	5083.04	5586.52	1224.44	0.983166	0.84108	0.0751627	-0.0244928
1.	16270	AT2G13360	AT2G13360	AGT, AGT1, SGAT / alanine:glyoxylate aminotransferase	peroxisome	1.2.3	PS.photorespiration.aminotransferases peroxisomal	1.2.	1049.28	1118.87		1719.67	1403.56	1535.68	733.887	898.124	952.364	1045.72	477.139	1040.57	1545.18	1098.2	1125.63	804.146	1076.18		969.003	769.2	936.457	392.477	0.895518	0.418683	0.378115	-0.159206
1.	10321	AT1G61520	AT1G61520	LHCA3 / photosystem I light harvesting complex gene 3	plastid	1.1.2.1	PS.lightreaction.photosystem I.LHC-I	1.1.	3440.82	3352.82	2459.52	3990.2	3396.61	4120.7	1108.49	2647.94	2741.52	3028.74	867.038	2226.41	2146.13	2952.39	3821.04	2624.41	3710.33		3088.11	805.15	2374.88	1199.9	0.784117	0.448706	0.348038	-0.350859
1.	3664	AT1G30380	AT1G30380	PSAK / photosystem I subunit K	plastid	1.1.2.2	PS.lightreaction.photosystem I.PSI polypeptide subunits	1.1.	695.055			1000.54		1322.4		1096.59	1101.32	579.546	540.113		912.16		1246.33		1447.49		1059.78		518.418	594.878	0.894525	0.449618	0.347156	-0.160806
1.	16080	AT3G26650	AT3G26650	GAPA, GAPA-1 / glyceraldehyde 3-phosphate dehydrogenase A subunit	plastid	1.3.4	PS.calvin cycle.GAP	1.3.	3804.04	3698.04	3309	5150.04	5394.51	5523.46	4132.47	5793.34	4614.2	4602.12	852.651	3902.24	3447.27	4351.09	4584.9	5390.56	5507.65	5110.36	4269.59	4261.95	4536.18	647.552	0.985671	0.86389	0.0635413	-0.0208217
1.	4322	AT2G20260	AT2G20260	PSAE-2 / photosystem I subunit E-2	plastid	1.1.2.2	PS.lightreaction.photosystem I.PSI polypeptide subunits	1.1.	495.175	511.128	146.487	922.236		741.99	589.89	690.633	690.084	531.958	275.544	614.622	556.317	362.777			845.264	293.39	572.844	355.121	400.037	265.288	0.752009	0.45795	0.339182	-0.411178
1.	5095	AT1G55670	AT1G55670	PSAG / photosystem I subunit G	plastid	1.1.2.2	PS.lightreaction.photosystem I.PSI polypeptide subunits	1.1.	1104.82	1051.54	2113.47	1262.69	1079.1	1436.88	2654.76	947.974	893.629	1393.88	565.254	993.266	1039.51	1393.46	1367.14		1091.43	1741.23	1004.4	1202.24	1092.52	448.81	0.7838	0.483739	0.315389	-0.351442
1.	16040	AT1G32060	AT1G32060	PRK / phosphoribulokinase	plastid	1.3.12	PS.calvin cycle.PRK	1.3.	2575.88	2440.2	2854.76	2832.89	3046.96	3114.18	1219.31	2647.72	3228.66	2662.28	565.518	1872.12	2425.59	3243.24	2785.46	4521.25	2360.28	1731.5	2676.33	2016.34	2625.79	806.351	0.986292	0.917836	0.0372351	-0.0199126
1.	1541	ATCG01060	ATCG01060	PSAC / iron-sulfur cluster binding;electron carriers;4 iron, 4 sulfur cluster binding	plastid	1.1.2.2	PS.lightreaction.photosystem I.PSI polypeptide subunits	1.1.	1618.92	1788.59	2207.28	2060.59	1542.19	1649.56	1857.14	1605.58	1542.93	1763.64	223.87	1509.97	1403.3		1551.96	1104.48	1730.01	2525.19	1742.75	1656.97	1469.4	632.249	0.833164	0.499235	0.301695	-0.263328
1.	8623	AT4G09650	AT4G09650	ATPD / ATP synthase delta-subunit gene	plastid	1.1.4.7	PS.lightreaction.ATP synthase.delta chain	1.1.	1561.99	1597.23	2037.58	2047.21	1605.08	1766.48	1877.97	1617.25	1708.54	1757.7	178.319	1436.7	1299.58	666.735	1517.92	1716.81	1902.08	1677.4	2923.02	1418.71	1617.66	566.272	0.920326	0.514159	0.288903	-0.119783
1.	6103	AT5G38420	AT5G38420	Ribulose bisphosphate carboxylase (small chain) family protein	plastid	1.3.2	PS.calvin cycle.rubisco small subunit	1.3.	14955.6	8934.61	8006.04	8372.31	13862.6	10618.5	6535.03		19164.1	10049.9	5202.41	7218.28	7067.03	9753.86	12077.6	12287.1	11809.4	17507.4	1276.76	12028.1	10114	4290.48	1.00638	0.588653	0.23014	0.0091705
1.	12978	AT3G50820	AT3G50820	PSBO2, PSBO-2, OEC33 / photosystem II subunit O-2	plastid	1.1.1.2	PS.lightreaction.photosystem II.PSII polypeptide subunits	1.1.	3059.41	2374.86	2876.69	1871.4	1975.46	2548.3	2595.13	1880.77	1682.04	2318.23	460.35	1538.18	1899.36	2361.65	2229.25	3467.28	2183.23	2168.99	1665.25	1995.02	2167.58	525.055	0.935015	0.550291	0.259408	-0.0969386
1.	9612	AT3G61470	AT3G61470	LHCA2 / photosystem I light harvesting complex gene 2	plastid	1.1.2.1	PS.lightreaction.photosystem I.LHC-I	1.1.	1222.43	1122.3		3383.64	1922.78	2157.74	452.765	1261.8	1182.76	1411.8	931.739	1342.03	1376.32	876.763	1943.21	2042.84	1996.16		547.83	741.042	1207.35	677.236	0.855187	0.554017	0.256477	-0.225688
1.	16144	AT4G38970	AT4G38970	FBA2 / fructose-bisphosphate aldolase 2	plastid	1.3.6	PS.calvin cycle.aldolase	1.3.	3454.69	3377.49	5134.95	4921.64	4059.43	4330.28	5434.12	4632.15	4737.36	4453.57	673.59	3979.97	3434.91	3276.09	3803.32	4058.5	5015.89	6205.33	4978.56	5647.39	4488.88	960.427	1.00793	0.933196	0.0300269	0.0113956
1.	10469	AT3G04790	AT3G04790	Ribose 5-phosphate isomerase, type A protein	plastid	1.3.10	PS.calvin cycle.Rib5P Isomerase	1.3.	1218.12	1136.61			732.779	824.779	516.618	637.823	947.361	668.232	414.369	899.405	763.259	1723.92	1258.4	601.569			670.1	465.664	709.145	521.612	1.06123	0.789052	0.102894	0.0857332
1.	22414	AT1G55490	AT1G55490	CPN60B, LEN1 / chaperonin 60 beta	plastid	1.3.13	PS.calvin cycle.rubisco interacting	1.3.	1877.78	2060.78	2663.8	1988.67	2162.84	1865.25	1438.65	1132.7	1308.34	1833.2	447.138	1593.18	1483.56	2700.82	1624.2	2708.9	1714.79	2111.65	1668.87	2077.79	1964.86	442.91	1.07182	0.562332	0.250007	0.10006
1.	14299	AT4G26530	AT4G26530	Aldolase superfamily protein	plastid	1.3.6	PS.calvin cycle.aldolase	1.3.	62.1154	49.7414		176.483	131.33	25.444	205.969	266.188	225.644	126.991	90.9388	209.546	110.93		126.286		120.471	296.543	272.818	89.8755	136.274	99.9917	1.07311	0.485509	0.313803	0.101793
1.	4457	AT1G10960	AT1G10960	ATFD1, FD1 / ferredoxin 1	plastid	1.1.5.2	PS.lightreaction.other electron carrier (ox/red).ferredoxin	1.1.	185.246	280.26			552.447	497.394				168.372	213.52	290.383	145.957	485.372	346.495						140.912	177.189	0.836909	0.601168	0.221004	-0.256857
1.	14067	ATCG00020	ATCG00020	PSBA / photosystem II reaction center protein A	plastid	1.1.1.2	PS.lightreaction.photosystem II.PSII polypeptide subunits	1.1.	3799.5	3766.72	2470.14	2607.66	3934.54	3963.09	2824.59	3249.38	3525.21	3348.98	551.297	2720.96	3523.66	4448.66	3891.38	3927.57	4263	1848.52	1543.42	1948.17	3123.93	1060.21	0.932799	0.601571	0.220713	-0.100362
1.	9891	AT1G06680	AT1G06680	PSBP-1, OEE2, PSII-P, OE23 / photosystem II subunit P-1	plastid	1.1.1.2	PS.lightreaction.photosystem II.PSII polypeptide subunits	1.1.	6383.11	7127.23	5640.9	8372.08	7117.02	7811.08	3317.66	5734.77	5982.69	6387.39	1399.04	5688.01	5534.56	3236.2	6417.49	7645.93	8876.71		4643.45	5778.57	5313.43	2421.16	0.831863	0.606835	0.21693	-0.265582
1.	22113	AT2G28000	AT2G28000	CPN60A, CH-CPN60A, SLP / chaperonin-60alpha	plastid	1.3.13	PS.calvin cycle.rubisco interacting	1.3.	2076.99	2271.61	3254.59	2147.25	1810.48	1996.49	2597.5	1568.78	1551.88	2141.73	502.691	1900.85	1821.93	2966.23	1657.98	2762.63	2124.81	3005.4	2226.48	2687.27	2350.4	485.198	1.09743	0.410687	0.386489	0.13413
1.	5627	AT5G64040	AT5G64040	PSAN / photosystem I reaction center subunit PSI-N, chloroplast, putative / PSI-N, putative (PSAN)	plastid	1.1.2.2	PS.lightreaction.photosystem I.PSI polypeptide subunits	1.1.	2401.3	2501.12	3670.66	3373.22	2606.75	2820.28	2568.76	2210.66	2299.03	2716.86	466.932	2116.68	2005.19	2203.65	2718.69	3983.06	3740.45	3449.13	2480.7	3125.66	2869.24	693.716	1.05609	0.613314	0.212317	0.0787286
1.	16549	AT1G11860	AT1G11860	Glycine cleavage T-protein family	plastid	1.2.4.2	PS.photorespiration.glycine cleavage.T subunit	1.2.	1304.06	1409.44	1933.95	1823.74	1368.91	2148.84	1916.3	1706.63	1691.12	1700.33	272.687	1632.88	1455.26	951.462	1961.97	1608.71	1568.64	1885.26	2083.07	1488.49	1626.2	315.472	0.956399	0.621909	0.206273	-0.0643161
1.	4211	AT4G28750	AT4G28750	PSAE-1 / Photosystem I reaction centre subunit IV / PsaE protein	plastid	1.1.2.2	PS.lightreaction.photosystem I.PSI polypeptide subunits	1.1.	1387.37	1616.99	2530.7	2086.59	2056.63	2594.99	3016.05	1939.65	1664.53	2099.28	497.571	1302.69	1397.37	2233.75	2192.88	4390.66	2287.97	2650.88	1746.96	2196.69	2266.65	858.026	1.07973	0.639612	0.194083	0.110669
1.	20143	ATCG00680	ATCG00680	PSBB / photosystem II reaction center protein B	plastid	1.1.1.2	PS.lightreaction.photosystem II.PSII polypeptide subunits	1.1.	8489.28	8488.52	2252.96	6204.04	8984.82	9136.39	3128.49	6006.22	7319.57	6667.81	2384.92	5979.24	7154.14	8930.84	8021.53	8466.39	7805.61		8282.5	2662.84	6367.01	2876.85	0.954888	0.665514	0.176843	-0.0665971
1.	10064	AT1G29910	AT1G29910	CAB3, AB180, LHCB1.2 / chlorophyll A/B binding protein 3	plastid	1.1.1.1	PS.lightreaction.photosystem II.LHC-II	1.1.	1335.83	11910.1			12328	5256.23	12644.6	5261.85	11296.3	6670.34	5142.24	1491.95	10748.6	6836.17	11667.2	3187.95	19869.8		13212.7	11287.1	8700.18	6021.51	1.30431	0.665792	0.176661	0.383285
1.	20112	ATCG00120	ATCG00120	ATPA / ATP synthase subunit alpha	plastid	1.1.4.1	PS.lightreaction.ATP synthase.alpha subunit	1.1.	7192.07	7730.44	9579.46	9657.24	7352.69	7833.45	6651.72	8098.52	8227.18	8035.86	959.218	6532.92	6127.84	2566.65	7051.9	7817.37	10822.7	10227.9	8482.31	9288.24	7657.53	2354.16	0.95292	0.679393	0.167879	-0.0695734
1.	11074	AT5G01530	AT5G01530	LHCB4.1 / light harvesting complex photosystem II	plastid	1.1.1.1	PS.lightreaction.photosystem II.LHC-II	1.1.	2551.13	2445.66	2958.05	2462.38	4030.49	5918.81	2702.81	2316.04	2899.22	3142.73	1093.61	2487.85	2142.13	2438.89	5096.13	5102.02	4265.23	2884.61	2100.96	3829.41	3371.91	1154.25	1.07292	0.688915	0.161835	0.101549
1.	4297	AT1G52230	AT1G52230	PSAH2, PSAH-2, PSI-H / photosystem I subunit H2	plastid	1.1.2.2	PS.lightreaction.photosystem I.PSI polypeptide subunits	1.1.	1406.77	921.454			1098.87	1465.45		363.981	737.405	665.993	564.455	549.594	672.123	1708.3	1003.97	1283.78	718.511		1070.21	224.212	803.41	497.86	1.20633	0.699099	0.155462	0.270631
1.	14817	AT4G18360	AT4G18360	Aldolase-type TIM barrel family protein	peroxisome	1.2.2	PS.photorespiration.glycolate oxydase	1.2.				294.448		66.2172			56.5061	46.3524	91.2508	112.07	60.025	171.188				99.013			49.144	61.0422	1.06023	0.702999	0.153046	0.0843719
1.	14770	AT3G14420	AT3G14420	Aldolase-type TIM barrel family protein	plastid	1.2.2	PS.photorespiration.glycolate oxydase	1.2.	1943.65	1951.13	2317.02	985.732	2116.71	2389.83	627.678	1468.38	1201.52	1666.85	587.364	1936.69	1955.74	2169.31	1944.27	1329.45	2374.63	2173.52	952.009	1045.63	1764.58	490.82	1.05863	0.722723	0.141028	0.0822021
1.	14842	AT1G20020	AT1G20020	ATLFNR2, FNR2 / ferredoxin-NADP(+)-oxidoreductase 2	plastid	1.1.5.3	PS.lightreaction.other electron carrier (ox/red).ferredoxin reductase	1.1.	1267.26	1175.32	1431.81	1144.78	1220.52	1325.02	1875.23	1243.01	1478.97	1351.32	212.782	1186.04	1041.08	1568.13	1158.54	1549.89	1232.11	1293.97	1472.16	1346.43	1316.48	172.681	0.974216	0.72383	0.140363	-0.0376865
1.	10613	AT4G10340	AT4G10340	LHCB5 / light harvesting complex of photosystem II 5	plastid	1.1.1.1	PS.lightreaction.photosystem II.LHC-II	1.1.	6733.72	6544.42	7037.75	6247.78	7492.16	8781.29	8392.87	6182.09	7924.3	7259.6	889.306	4837.22	6137.5	9292.03	7774.21	12801.7	7520.04	6880.56	5212.27	7611.52	7563.01	2259.2	1.04179	0.72836	0.137654	0.0590702
1.	19191	AT1G70580	AT1G70580	AOAT2, GGT2 / alanine-2-oxoglutarate aminotransferase 2	peroxisome	1.2.3	PS.photorespiration.aminotransferases peroxisomal	1.2.		740.285			150.761	274.041				129.454	234.527	112.589				709.861	1173.66	36.9518			225.896	399.466	1.74498	0.746476	0.126984	0.803214
1.	14761	AT3G14415	AT3G14415	Aldolase-type TIM barrel family protein	peroxisome	1.2.2	PS.photorespiration.glycolate oxydase	1.2.	1863.01	1854.68	1271.42	2546.95	2184.67	2155.58	364.975	1136.7	1136.75	1612.75	644.834	2125.48	1938.52	1484.93	1925.7	1339.86	2122.97	430.395	1661.79	601.605	1514.58	591.996	0.939132	0.755205	0.121935	-0.0906007
1.	5757	AT1G03600	AT1G03600	PSB27 / photosystem II family protein	plastid	1.1.1.2	PS.lightreaction.photosystem II.PSII polypeptide subunits	1.1.	821.711	575.491			570.656		487.354	596.299	456.189	389.744	291.764	605.599	526.57	278.913	601.204	968.67	707.327	641.944	668.25	506.847	611.703	173.148	1.5695	0.759884	0.119253	0.650302
1.	6063	AT1G67090	AT1G67090	RBCS1A / ribulose bisphosphate carboxylase small chain 1A	plastid	1.3.2	PS.calvin cycle.rubisco small subunit	1.3.	13027.5	8530.18	14240.5	15598.7	11141.1	11814.7	14666.9	19861.2	16968.2	13983.2	3162.87	8900.53	9050.65	9464.63	9933.15	17102.4	30788.6	19115.5	15933.3	18294.2	15398.1	6748.2	1.10118	0.598673	0.22281	0.139056
1.	10012	AT5G54270	AT5G54270	LHCB3, LHCB3*1 / light-harvesting chlorophyll B-binding protein 3	plastid	1.1.1.1	PS.lightreaction.photosystem II.LHC-II	1.1.	1589.57	1506.99		2432.54	2267.32	2082.95		1252.31	1624	1417.3	838.085	1549.91	1360.58	1488.09	2463.07	2912.67	2746.24		1745.75	961.877	1692.02	867.079	1.19384	0.798067	0.0979604	0.255605
1.	26347	AT4G33010	AT4G33010	AtGLDP1, GLDP1 / glycine decarboxylase P-protein 1	mitochondrion	1.2.4.1	PS.photorespiration.glycine cleavage.P subunit	1.2.	510.908	1200.17	753.209	906.607	836.372	863.71	1653.36	1095.21	1119.6	993.237	306.247	697.252	609.938	777.214	667.306	1388.59	826.781	1352.51	1074.32	1216.54	956.716	287.7	0.96323	0.808937	0.0920854	-0.054047
1.	7689	ATCG00720	ATCG00720	PETB / photosynthetic electron transfer B	plastid	1.1.3.3	PS.lightreaction.cytochrome b6/f.cytochrome b6 (CYB6)	1.1.	614.556	584.4		1091.86	1194.85	1008.73	960.314	910.104	1127.38	832.466	356.066	623.186	814.051	1039.21	1100.33	1675.52	1429.23		496.876	620.35	866.529	479.083	1.04092	0.822966	0.0846183	0.0578569
1.	26380	AT2G26080	AT2G26080	AtGLDP2, GLDP2 / glycine decarboxylase P-protein 2	mitochondrion	1.2.4.1	PS.photorespiration.glycine cleavage.P subunit	1.2.	189.532	277.063	295.133	324.133	236.681	354.301	568.483	340.704	290.842	319.653	100.356	255.284	255.144	435.55	237.702	378.217	292.455	329.862	305.47	473.64	329.258	78.7466	1.03005	0.834027	0.07882	0.0427154
1.	12211	AT2G21170	AT2G21170	TIM, PDTPI / triosephosphate isomerase	plastid	1.3.5	PS.calvin cycle.TPI	1.3.	1509.15	1532.93	2096.96	1806.48	1445.34	1617.57	1611.37	1401.3	1498.52	1613.29	204.097	1533.88	1391.3	1720.3	1299.19	1878.75	1540.41	1913.22	1617.27	3225.79	1791.12	542.317	1.11023	0.398209	0.399889	0.150857
1.	4896	AT2G35120	AT2G35120	Single hybrid motif superfamily protein	mitochondrion	1.2.4.4	PS.photorespiration.glycine cleavage.H protein	1.2.	344.243	396.117					606.886	464.972	385.865	244.231	229.001		298.483	452.259					421.715	651.952	202.712	241.91	0.83	0.848018	0.0715951	-0.268816
1.	19123	ATCG00490	ATCG00490	RBCL / ribulose-bisphosphate carboxylases	plastid	1.3.1	PS.calvin cycle.rubisco large subunit	1.3.	22664	23600.5	28201.4	23606.4	24101.5	26105.2	33831.3	24179.1	24244.5	25614.9	3290.88	19059.7	21377.7	32680.9	23607.4	48392.7	38758.8	33611.2	27349.5	29858.1	30521.8	8658.52	1.19156	0.153515	0.813848	0.252857
1.	19811	ATCG00480	ATCG00480	ATPB, PB / ATP synthase subunit beta	plastid	1.1.4.2	PS.lightreaction.ATP synthase.beta subunit	1.1.	7487.54	6656.28	8709.09	8568.24	7826.71	8040.1	11312.8	7894.55	8297.34	8310.29	1207.99	6174.87	6263.46	7894.56	7082.21	13609.9	9843.73	9022.81	7805.78	8401.12	8455.39	2146.03	1.01746	0.869739	0.060611	0.0249712
1.	18894	ATCG00280	ATCG00280	PSBC / photosystem II reaction center protein C	plastid	1.1.1.2	PS.lightreaction.photosystem II.PSII polypeptide subunits	1.1.	5980.13	6024.69	9083.61	7085.81	5606.27	5895.35	7679.52	5614.58	5836.22	6534.02	1119.73	5705.05	5309.03	3721.09	5297.07	11383.1	8037.55	6388.38	5879.47	6069.19	6421.1	2053.6	0.982718	0.893094	0.0491026	-0.02515
1.	6118	AT5G38430	AT5G38430	Ribulose bisphosphate carboxylase (small chain) family protein	plastid	1.3.2	PS.calvin cycle.rubisco small subunit	1.3.	5181.71	5148.77			6736.23	8486.15	6496.03	9592.44	9458.46	5677.76	3404.17	7218.28	5659.45	7342.12	7190.5	11408.5	11809.4		9724.79	12028.1	8042.35	3597.7	1.41647	0.155293	0.808847	0.502297
1.	10057	AT2G34430	AT2G34430	LHB1B1, LHCB1.4 / light-harvesting chlorophyll-protein complex II subunit B1	plastid	1.1.1.1	PS.lightreaction.photosystem II.LHC-II	1.1.	11441.1				12130.4	10861.8				3825.92	5418.95		8896.77			21086.2		5905.71			3987.63	6794.99	1.04227	0.922049	0.0352459	0.0597246
1.	9366	AT3G47470	AT3G47470	LHCA4, CAB4 / light-harvesting chlorophyll-protein complex I subunit A4	plastid	1.1.2.1	PS.lightreaction.photosystem I.LHC-I	1.1.	1947.12	2023.87	2621.46	3981.04	2758.06	3454.47	2477.99	2153.22	2607.49	2669.41	631.771	2363.99	2643.74	2395.61	3280.42	2723.85	3881.29		1898.22	1942.25	2347.71	1018.26	0.879485	0.931967	0.0305995	-0.18527
1.	24444	AT2G45290	AT2G45290	Transketolase	plastid	1.3.8	PS.calvin cycle.transketolase	1.3.		80.0977		124.206	79.1348	51.2166	149.815	132.953		68.6025	56.2656	105.61	183.46	60.0037	696.947		144.961		70.1404	164.869	158.443	200.367	2.30959	0.299092	0.524196	1.20763
1.	4102	AT1G79040	AT1G79040	PSBR / photosystem II subunit R	plastid	1.1.1.2	PS.lightreaction.photosystem II.PSII polypeptide subunits	1.1.	1443.74	1517.63		1722.54	1362.8	2087.96	852.663	1462.75	1767.14	1357.47	575.083	1594	1525.98		1416.66		2086.33		1777.61	654.828	1006.16	796.29	0.741201	0.937416	0.0280676	-0.432064
1.	24534	ATCG00350	ATCG00350	PSAA / Photosystem I, PsaA/PsaB protein	plastid	1.1.2.2	PS.lightreaction.photosystem I.PSI polypeptide subunits	1.1.	437.966	838.18	651.069	1820.59	1437.58	1518.3	1557.15	1474.38	1381.37	1235.18	444.775	1321.9	1456.59		1485.21		1259.93	763.858	1064.73	1395.17	971.932	560.17	0.786878	0.943036	0.0254715	-0.345789
1.	4433	AT1G60950	AT1G60950	FED A, ATFD2 / 2Fe-2S ferredoxin-like superfamily protein	plastid	1.1.5.2	PS.lightreaction.other electron carrier (ox/red).ferredoxin	1.1.	1303.07	1198.21			514.108	589.34			368.625	441.483	486.145	748.087	626.7	397.648	1138.97	1035.8				734.621	520.203	419.632	1.17831	0.94716	0.0235768	0.236716
1.	10013	AT2G34420	AT2G34420	LHB1B2, LHCB1.5 / photosystem II light harvesting complex gene B1B2	plastid	1.1.1.1	PS.lightreaction.photosystem II.LHC-II	1.1.		379.866	12981.4	13271.5			196.46	11039.3	274.805	4238.14	5822.52	11236.8	1851.86	1122.34	1066.14		19699.5		66.3215	11287.1	5147.78	6741.8	1.21463	0.948922	0.0227694	0.280519
1.	24374	ATCG00340	ATCG00340	PSAB / Photosystem I, PsaA/PsaB protein	plastid	1.1.2.2	PS.lightreaction.photosystem I.PSI polypeptide subunits	1.1.	2293.45	2218.46	2281.31	3521.28	2866.41	3090.02	2949.56	3286.36	3394.93	2877.98	475.01	2933.59	2715.88	3063.85	2914.79	4065.21	3566.07	1872.73	2847.84	1975.07	2883.89	647.613	1.00206	0.983635	0.00716581	0.00296256
1.	13045	AT5G66570	AT5G66570	PSBO-1, OEE1, OEE33, OE33, PSBO1, MSP-1 / PS II oxygen-evolving complex 1	plastid	1.1.1.2	PS.lightreaction.photosystem II.PSII polypeptide subunits	1.1.	7666.24	8266.73	11260.6	7432.07	7130.04	7538.15	7644.43	5661.14	6874.15	7719.28	1424.45	5427.14	5597.43	8338.02	6869.25	11316.8	8835.57	7346.85	6952.94	8902.79	7731.87	1737.66	1.00163	0.987552	0.00544016	0.002351
1.	3453	AT2G30790	AT2G30790	PSBP-2 / photosystem II subunit P-2	plastid	1.1.1.2	PS.lightreaction.photosystem II.PSII polypeptide subunits	1.1.													109.199	202.985	92.9563					30.4323	48.397	67.9984	#DIV/0!	#DIV/0!
1.	8428	AT3G55330	AT3G55330	PPL1 / PsbP-like protein 1	plastid	1.1.1.2	PS.lightreaction.photosystem II.PSII polypeptide subunits	1.1.													97.1995						150.165	87.8355	37.2444	55.003	#DIV/0!	#DIV/0!
1.	10474	AT2G40100	AT2G40100	LHCB4.3 / light harvesting complex photosystem II	plastid	1.1.1.1	PS.lightreaction.photosystem II.LHC-II	1.1.	133.986			62.1805	44.9615	153.821		44.7549	65.5779	56.1425	53.1632												0	#DIV/0!
1	10870	AT5G38660	AT5G38660	APE1 / acclimation of photosynthesis to environment	plastid	1	PS	1		109.918					179.693	566.256	56.7732	101.404	175.022												0	#DIV/0!
1.	9835	AT3G56650	AT3G56650	Mog1/PsbP/DUF1795-like photosystem II reaction center PsbP family protein	plastid	1.1.1.2	PS.lightreaction.photosystem II.PSII polypeptide subunits	1.1.		215.113						207.675	196.518	68.8118	97.4145												0	#DIV/0!
1.	14543	AT1G80380	AT1G80380	P-loop containing nucleoside triphosphate hydrolases superfamily protein	plastid	1.2.7	PS.photorespiration.glycerate kinase	1.2.				346.235			250.47	236.763	328.414	129.098	147.772												0	#DIV/0!
2.	20522	AT5G48300	AT5G48300	ADG1, APS1 / ADP glucose pyrophosphorylase 1	plastid	2.1.2.1	major CHO metabolism.synthesis.starch.AGPase	2.1.	206.252	171.93		236.652	307.684	555.167	653.233	754.795	606.948	388.073	245.037	209.22	151.237	171.37					215.377	199.131	105.148	95.7706	0.270949	0.0382831	1.41699	-1.88391
2.	12703	AT2G31390	AT2G31390	pfkB-like carbohydrate kinase family protein	cytosol	2.2.1.1	major CHO metabolism.degradation.sucrose.fructokinase	2.2.	1395.69	1265.79	1834.95	1398.33	1348.51	2128.72	1720.62	1212.9	1184.03	1498.84	305.037	1645.89	1882.6	3307.83	1767.67	1164.07	2071.67	1399.67	1313.43	2035.93	1843.2	598.077	1.22975	0.166172	0.779442	0.298366
2.	20578	AT5G19220	AT5G19220	ADG2, APL1 / ADP glucose pyrophosphorylase large subunit 1	plastid	2.1.2.1	major CHO metabolism.synthesis.starch.AGPase	2.1.	257.822	255.224		231.932	201.497		277.255	258.631	272.873	195.026	106.411	177.187	200.462						250.936	267.035	99.5133	113.886	0.510256	0.218374	0.660798	-0.970706
2.	13541	AT5G51830	AT5G51830	pfkB-like carbohydrate kinase family protein	cytosol	2.2.1.1	major CHO metabolism.degradation.sucrose.fructokinase	2.2.				148.784	92.193	99.6616		98.4327	54.5027	54.8416	53.9134	186.21	96.3911		91.9758		241.229		88.6005		78.2675	83.8879	1.42716	0.255758	0.592171	0.513142
2.	13437	AT1G43670	AT1G43670	Inositol monophosphatase family protein	cytosol	2.1.1.3	major CHO metabolism.synthesis.sucrose.FBPase	2.1.	414.253	211.442		313.946	281.568		398.527	432.566	380.82	270.347	158.93	200.301	196.382		306.697			451.504	397.837	433.308	220.67	177.757	0.816247	0.765595	0.116001	-0.292922
2.	25076	AT5G20830	AT5G20830	SUS1, ASUS1, atsus1 / sucrose synthase 1	cytosol	2.2.1.5	major CHO metabolism.degradation.sucrose.Susy	2.2.	546.548	587.596	738.669	589.721	531.731	629.399	2790.11	632.12	681.31	858.578	685.593	791.098	745.348	775.564	515.535	339.33	593.239	1316.44	967.021	1049.16	788.082	277.88	0.917891	0.790961	0.101845	-0.123605
2.	25075	AT3G43190	AT3G43190	SUS4, ATSUS4 / sucrose synthase 4	cytosol	2.2.1.5	major CHO metabolism.degradation.sucrose.Susy	2.2.	769.971	818.589	1232	816.573	709.918	955.385	950.173	801.816	783.247	870.852	148.346	813.011	821.983	1124.1	686.69	796.712	837.068	1027.63	879.015	917.716	878.213	123.276	1.00845	0.915385	0.0383963	0.0121432
2.	16806	AT1G74910	AT1G74910	ADP-glucose pyrophosphorylase family protein	cytosol	2.1.2.1	major CHO metabolism.synthesis.starch.AGPase	2.1.	295.492				155.925			230.085	236.175	101.964	118.685		248.967		239.995					197.191	76.2392	108.605	0.747707	0.985362	0.00640397	-0.419455
2.	13667	AT1G06020	AT1G06020	pfkB-like carbohydrate kinase family protein	cytosol	2.2.1.1	major CHO metabolism.degradation.sucrose.fructokinase	2.2.													13.6673			117.9	317.52				49.8986	101.378	#DIV/0!	#DIV/0!
2.	21387	AT1G35580	AT1G35580	CINV1 / cytosolic invertase 1	cytosol	2.2.1.3.1	major CHO metabolism.degradation.sucrose.invertases.neutral	2.2.												110.129	212.336					212.509			59.4415	88.5534	#DIV/0!	#DIV/0!
2.	26031	AT3G29320	AT3G29320	Glycosyl transferase, family 35	plastid	2.2.2.2	major CHO metabolism.degradation.starch.starch phosphorylase	2.2.													192.567		460.239					291.631	104.938	161.536	#DIV/0!	#DIV/0!
2.	16605	AT5G46110	AT5G46110	APE2, TPT / Glucose-6-phosphate/phosphate translocator-related	plastid	2.2.2.6	major CHO metabolism.degradation.starch.transporter	2.2.													1844.92		721.487					2878.57	604.998	995.337	#DIV/0!	#DIV/0!
2.	12756	AT3G59480	AT3G59480	pfkB-like carbohydrate kinase family protein	#N/A	2.2.1.1	major CHO metabolism.degradation.sucrose.fructokinase	2.2.					63.1207			104.732	629.581	88.6037	194.556												0	#DIV/0!
2.	15345	AT3G52180	AT3G52180	ATPTPKIS1, DSP4, SEX4, ATSEX4 / dual specificity protein phosphatase (DsPTP1) family protein	plastid	2.2.2.10	major CHO metabolism.degradation.starch.laforin like phosphoglucan phosphatase (SEX4)	2.2.			230.589				301.264	149.476	130.93	90.2509	110.609												0	#DIV/0!
2.	19747	AT4G29130	AT4G29130	ATHXK1, GIN2, HXK1 / hexokinase 1	mitochondrion	2.2.1.4	major CHO metabolism.degradation.sucrose.hexokinase	2.2.				166.399			310.895	146.798	401.861	113.995	145.462												0	#DIV/0!
2.	25352	AT3G46970	AT3G46970	ATPHS2, PHS2 / alpha-glucan phosphorylase 2	cytosol	2.2.2.2	major CHO metabolism.degradation.starch.starch phosphorylase	2.2.					96.184		315.816	408.443	420.231	137.853	176.818												0	#DIV/0!
3.	12355	AT4G25900	AT4G25900	Galactose mutarotase-like superfamily protein	extracellular	3.5	minor CHO metabolism.others	3.5	224.862	171.187		242.3			238.94	228.588	253.158	151.004	108.93	266.277	336.895					287.501	215.932		122.956	140.484	0.814258	0.0769334	1.11388	-0.296443
3.	11946	AT2G21250	AT2G21250	NAD(P)-linked oxidoreductase superfamily protein	cytosol	3.5	minor CHO metabolism.others	3.5	198.527	189.232			238.215	271.683	231.647	247.703	268.815	182.869	101.154	224.066	353.468	582.304	357.372				139.263	323.017	219.943	191.571	1.20274	0.129208	0.888712	0.266321
3.	11821	AT5G66530	AT5G66530	Galactose mutarotase-like superfamily protein	plastid	3.5	minor CHO metabolism.others	3.5	333.697			1690.01	389.226	487.936	341.178	503.764	462.631	467.605	468.259		194.917	310.724	390.582			585.564	411.527	274.843	240.906	197.92	0.515192	0.268093	0.571714	-0.956818
3.	14623	AT5G51970	AT5G51970	GroES-like zinc-binding alcohol dehydrogenase family protein	cytosol	3.3	minor CHO metabolism.sugar alcohols	3.3		274.877		252.926	325.768	196.537			178.991	136.567	128.437	374.688	359.341		359.545			266.728		132.196	165.833	163.267	1.2143	0.348948	0.457239	0.280128
3.	10921	AT5G57655	AT5G57655	xylose isomerase family protein	endoplasmic reticulum	3.5.1	minor CHO metabolism.others.Xylose isomerase	3.5.	166.637						158.55	84.7395		45.5474	67.8361	248.335	254.576					78.2566			64.5741	102.781	1.41774	0.418626	0.378174	0.503588
3.	14533	AT5G36790	AT5G36790	Haloacid dehalogenase-like hydrolase (HAD) superfamily protein	plastid	3.99	minor CHO metabolism.misc	3.99	280.746	470.708		748.744	674.909	770.663	604.285	592.157	628.543	530.084	233.905	596.68	649.715	695.77	599.152		761.639	664.253	585.926	319.856	541.443	223.54	1.02143	0.863037	0.0639707	0.0305896
3.	12036	AT2G37760	AT2G37760	NAD(P)-linked oxidoreductase superfamily protein	cytosol	3.5	minor CHO metabolism.others	3.5														251.164	164.257			200.154	162.467		86.4492	99.588	#DIV/0!	#DIV/0!
3.	13443	AT3G17940	AT3G17940	Galactose mutarotase-like superfamily protein	cytosol	3.5	minor CHO metabolism.others	3.5		125.034						169.403	41.0132	37.2723	61.0191												0	#DIV/0!
4.	16251	AT1G79550	AT1G79550	PGK / phosphoglycerate kinase	cytosol	4.1.11	glycolysis.cytosolic branch.3-phosphoglycerate kinase (PGK)	4.1.	2151.59	2271.09	2306.5	1841.66	1625.3	2616.59	1907.36	1870.38	1834.93	2047.27	292.231	2522.64	4066.29	4702.06	2806.37	2827.28	2693.29	2292.01	2208.62	2718.84	2981.93	790.703	1.45654	0.00637897	2.19525	0.542548
4.	19816	AT5G56350	AT5G56350	Pyruvate kinase family protein	cytosol	4.2.14	glycolysis.plastid branch.pyruvate kinase (PK)	4.2.	143.629	186.365			189.138		76.7	214.527	205.014	112.819	88.5164	320.046	288.264	334.229	286.381				280.905	137.079	182.989	139.675	1.62197	0.0144832	1.83913	0.697745
4.	17070	AT1G79530	AT1G79530	GAPCP-1 / glyceraldehyde-3-phosphate dehydrogenase of plastid 1	plastid	4.2.8	glycolysis.plastid branch.glyceraldehyde 3-phosphate dehydrogenase (GAP-DH)	4.2.		237.757			244.626	225.967	283.02	318.012	45.1433	150.503	127.733	142.028	77.8607		91.0871						34.5529	51.4091	0.229583	0.0735869	1.1332	-2.12291
4.	14305	AT2G36460	AT2G36460	Aldolase superfamily protein	cytosol	4.1.10	glycolysis.cytosolic branch.aldolase	4.1.	2109.39	1955.22	2017.54	1454.47	1153.38	1348.17	1506.49	1163.4	1140.16	1538.69	368.335	2080.26	1932.75	2104.05	1550.53	922.307	1942.71	2880.88	2104.71	1601.04	1902.14	499.823	1.2362	0.117266	0.930829	0.305917
4.	21588	AT5G42740	AT5G42740	Sugar isomerase (SIS) family protein	cytosol	4.1.3	glycolysis.cytosolic branch.glucose-6-phosphate isomerase	4.1.	307.729	285.188		353.044				152.219	221.956	146.682	141.211	249.861	270.643		219.348			73.9357		95.3934	101.02	108.788	0.688703	0.164135	0.784799	-0.538047
4.	9479	AT3G55440	AT3G55440	ATCTIMC, TPI, CYTOTPI / triosephosphate isomerase	cytosol	4.1.7	glycolysis.cytosolic branch.triosephosphate isomerase (TPI)	4.1.	3669.91	3606.56	5581.28	4391.32	4487.37	3886.77	6038.56	4383.56	4395.2	4493.39	777.159	4424.77	3912.17	6092.23	3921.14	6378.44	4631.65	5934.01	4634.79	5594.5	5058.19	896.639	1.12569	0.196967	0.705606	0.170816
4.	14335	AT3G52930	AT3G52930	Aldolase superfamily protein	plastid	4.3.10	glycolysis.unclear/dually targeted.aldolase	4.3.	4631.56	5229.99	6103.11	4970.59	4118.97	4458.73	8056.26	5574.35	5710.98	5428.28	1105.58	5119.71	4800.8	6156.44	4586.96	6831.03	6658.28	6019.47	7366.74	7131.6	6074.56	969.36	1.11906	0.231706	0.635062	0.162284
4.	26057	AT1G53310	AT1G53310	ATPPC1, PEPC1, ATPEPC1, PPC1 / phosphoenolpyruvate carboxylase 1	cytosol	4.1.15	glycolysis.cytosolic branch.phospho-enol-pyruvate carboxylase (PEPC)	4.1.	173.545	473.327	520.491	510.081	635.648	889.582	479.955	1253.57	942.738	653.215	303.863	598.932	895.486	921.562	716.19	375.15	584.39	813.884	3071.18	1021.14	999.768	756.198	1.53053	0.246571	0.608058	0.614034
4.	22695	AT1G20950	AT1G20950	Phosphofructokinase family protein	cytosol	4.1.5	glycolysis.cytosolic branch.pyrophosphate-fructose-6-P phosphotransferase	4.1.	218.377	215.67		204.93	182.478		263.74	184.885	182.474	161.395	89.5046	214.124	210.896		159.595			273.13	286.257	258.223	155.803	115.734	0.965352	0.248597	0.604505	-0.0508735
4.	17000	AT1G16300	AT1G16300	GAPCP-2 / glyceraldehyde-3-phosphate dehydrogenase of plastid 2	plastid	4.2.8	glycolysis.plastid branch.glyceraldehyde 3-phosphate dehydrogenase (GAP-DH)	4.2.	110.979			246.968	78.0497	26.8869	673.392		574.523	190.089	244.598		35.5577	144.478			285.486		94.1108	99.8746	73.2786	90.7651	0.385497	0.266858	0.573719	-1.37521
4.	20720	AT2G36580	AT2G36580	Pyruvate kinase family protein	cytosol,plasma membrane	4.1.14	glycolysis.cytosolic branch.pyruvate kinase (PK)	4.1.	122.342	197.481		817.656	262.897	404.504	308.311	363.016	268.866	305.008	215.283	320.653	454.015	520.374	366.718	584.519	1309.87	256.566	188.42	460.129	495.696	311.494	1.62519	0.281685	0.550236	0.700608
4.	22664	AT4G24620	AT4G24620	PGI1, PGI / phosphoglucose isomerase 1	plastid	4.2.3	glycolysis.plastid branch.glucose-6-phosphate isomerase	4.2.	258.499	219.877		181.512	446.061	1115.65	302.968	278.244	174.666	330.831	299.339	151.941	163.528	453.124	221.648			258.871	178.245	217.239	182.733	128.985	0.552345	0.28873	0.539509	-0.856358
4.	17856	AT2G36530	AT2G36530	LOS2, ENO2 / Enolase	cytosol	4.1.13	glycolysis.cytosolic branch.enolase	4.1.	6356.15	6473.32	4727.79	5478.33	5961.89	6156.9	4483.54	6686.47	5868.28	5799.19	722.105	5340.1	7247.45	9914.05	6742.43	6246.78	5988.44	4629.48	7206.11	4350.21	6407.23	1580.65	1.10485	0.337075	0.472274	0.14385
4.	13313	AT3G04120	AT3G04120	GAPC, GAPC-1, GAPC1 / glyceraldehyde-3-phosphate dehydrogenase C subunit 1	cytosol	4.1.8	glycolysis.cytosolic branch.glyceraldehyde 3-phosphate dehydrogenase (GAP-DH)	4.1.	2435.13	7313.43			7570.51	11194	4998.24	10934.2	2673.18	5235.42	4041.93	9118.25	9984.9	10063	9242.53	12878.4	12370.7		3631.89	1953	7693.63	4380.43	1.46953	0.339396	0.469294	0.555358
4.	18773	AT3G03250	AT3G03250	UGP, UGP1, AtUGP1 / UDP-GLUCOSE PYROPHOSPHORYLASE 1	cytosol	4.1.1	glycolysis.cytosolic branch.UGPase	4.1.	1059.63	866.474	1322.34	1159.95	916.38	964.014	1314.46	991.428	1093.14	1076.42	154.282	923.659	975.368	1166.64	793.381	1350.87	847.93	1342.67	1305.16	3227.19	1325.87	702.243	1.23174	0.341046	0.467187	0.300698
4.	26064	AT3G14940	AT3G14940	ATPPC3, PPC3 / phosphoenolpyruvate carboxylase 3	#N/A	4.1.15	glycolysis.cytosolic branch.phospho-enol-pyruvate carboxylase (PEPC)	4.1.	1336.09		327.953	1030.27	53.4924	88.2182	568.993	179.432	111.677	410.68	449.108		74.7154	205.863	305.878	520.55	246.163	394.9	208.413	363.699	257.798	151.516	0.627734	0.348078	0.458323	-0.671775
4.	22058	AT1G23190	AT1G23190	PGM3 / Phosphoglucomutase/phosphomannomutase family protein	cytosol	4.1.2	glycolysis.cytosolic branch.phosphoglucomutase (PGM)	4.1.	626.765	618.53	969.897	619.741	479.186	485.75	666.52	416.52	425.717	589.847	161.059	664.197	600.78	878.492	452.839	629.778	631.191	1405.35	530.401	461.249	694.92	278.248	1.17814	0.369016	0.432955	0.236505
4.	22088	AT1G70730	AT1G70730	PGM2 / Phosphoglucomutase/phosphomannomutase family protein	cytosol	4.1.2	glycolysis.cytosolic branch.phosphoglucomutase (PGM)	4.1.	402.411	374.896	718.047	441.272	354.841	430.376	269.223	355.557	338.554	409.464	119.491	430.234	459.092	195.783	334.031	297.847		1751.63	461.119	515.476	493.913	469.694	1.20624	0.403809	0.393824	0.27052
4.	21592	AT3G08590	AT3G08590	Phosphoglycerate mutase, 2,3-bisphosphoglycerate-independent	cytosol	4.1.12	glycolysis.cytosolic branch.phosphoglycerate mutase	4.1.	355.718	341.673	634.675	266.001	204.753	189.408	174.649	295.873	1814.27	475.224	491.224	779.26	627.483	924.033	447.083	582.977	552.677	658.379	409.928	577.143	617.663	149.462	1.29973	0.444132	0.352488	0.37821
4.	21704	AT1G12000	AT1G12000	Phosphofructokinase family protein	cytosol	4.1.5	glycolysis.cytosolic branch.pyrophosphate-fructose-6-P phosphotransferase	4.1.	143.742			815			200.643	202.655		151.338	249.463	332.462							46.5136	149.185	58.6845	107.474	0.387771	0.449291	0.347473	-1.36672
4.	15834	AT5G17310	AT5G17310	UGP2, AtUGP2 / UDP-glucose pyrophosphorylase 2	extracellular,golgi	4.1.1	glycolysis.cytosolic branch.UGPase	4.1.		67.0643		87.1971	118.21	170.465			92.7933	59.5254	59.4921	70.1697	97.3258	535.876	112.192		149.341		41.8094		111.857	158.321	1.87915	0.49163	0.308362	0.91008
4.	13311	AT1G13440	AT1G13440	GAPC-2, GAPC2 / glyceraldehyde-3-phosphate dehydrogenase C2	cytosol	4.1.8	glycolysis.cytosolic branch.glyceraldehyde 3-phosphate dehydrogenase (GAP-DH)	4.1.	13836.7	9258.9	12355.9	14958.9	8446.23	5309.92	3574.3	4136.78	12395.5	9363.68	4049.45	6196.86	8356.71	17167.9	7636.22	14761.4	7680.41	14444.5	11295.8	7418.58	10550.9	3764.54	1.12679	0.552144	0.257947	0.172221
4.	21520	AT1G09780	AT1G09780	Phosphoglycerate mutase, 2,3-bisphosphoglycerate-independent	cytosol	4.1.12	glycolysis.cytosolic branch.phosphoglycerate mutase	4.1.	1618.24	1625.32	1120.31	840.016	1140.35	1640.12	1619.75	2051.66	1115.71	1419.05	359.905	1022.45	1222.88	1817.9	1338.56	688.875	1145.01	1417.47	1777.28	1423.03	1317.05	334.048	0.928119	0.56504	0.247921	-0.107618
4.	15970	AT5G03690	AT5G03690	Aldolase superfamily protein	cytosol	4.1.10	glycolysis.cytosolic branch.aldolase	4.1.		144.007			202.246	114.305		147.795		67.5948	78.4779	104.514			64.4162	315.471	144.043	49.0344		75.3115	83.6432	94.5475	1.23742	0.626004	0.203423	0.307337
4.	22838	AT5G51820	AT5G51820	PGM, ATPGMP, PGM1, STF1 / phosphoglucomutase	plastid	4.2.2	glycolysis.plastid branch.phosphoglucomutase (PGM)	4.2.	187.615	194.449	521.677	360.961	345.911	436.062	297.836	259.813	281.051	320.597	102.961	253.047	204.77		218.77	530.04		601.071	260.119	410.835	275.406	197.165	0.85904	0.626797	0.202873	-0.219203
4.	20238	AT5G08570	AT5G08570	Pyruvate kinase family protein	cytosol	4.1.14	glycolysis.cytosolic branch.pyruvate kinase (PK)	4.1.				265.408			539.817	209.399	129.502	127.125	175.441	46.2859	100.56		340.838		513.176	558.662	513.117		230.293	233.298	1.81155	0.669993	0.17393	0.857222
4.	19744	AT2G24270	AT2G24270	ALDH11A3 / aldehyde dehydrogenase 11A3	cytosol	4.1.9	glycolysis.cytosolic branch.non-phosphorylating glyceraldehyde 3-phosphate dehydrogenase (NPGAP-DH)	4.1.				342.392	322.663			324.148	297.685	142.988	160.216		168.555		283.687			312.594	432.458		133.033	161.364	0.930379	0.697793	0.156274	-0.104109
4.	19045	AT1G74030	AT1G74030	ENO1 / enolase 1	plastid	4.1.13	glycolysis.cytosolic branch.enolase	4.1.					110.178	56.6168	140.781	85.802		43.7086	53.0532		112.218						126.882	84.6418	35.9713	51.866	0.822981	0.701451	0.154003	-0.281069
4.	26036	AT2G42600	AT2G42600	ATPPC2, PPC2 / phosphoenolpyruvate carboxylase 2	cytosol	4.1.15	glycolysis.cytosolic branch.phospho-enol-pyruvate carboxylase (PEPC)	4.1.	145.406			120.57	271.989	232.925	660.052	313.317	358.002	233.585	192.89	142.799	668.94		123.986			318.675	629.097	186.372	229.986	244.78	0.984592	0.712573	0.147171	-0.0224017
4.	22333	AT3G22960	AT3G22960	PKP1, PKP-ALPHA / Pyruvate kinase family protein	plastid	4.2.14	glycolysis.plastid branch.pyruvate kinase (PK)	4.2.				191.983	366.415	229.696			767.425	172.835	245.848	422.722	368.967		336.02			376.944	321.393	319.037	238.342	171.153	1.37901	0.774932	0.110736	0.463637
4.	20744	AT3G52990	AT3G52990	Pyruvate kinase family protein	cytosol	4.1.14	glycolysis.cytosolic branch.pyruvate kinase (PK)	4.1.	560.871	602.321	898.509		447.869	400.818	615.744	547.402	600.485	519.336	225.565	602.087	504.061	318.392	370.697			1036	825.458	492.718	461.045	323.136	0.88776	0.937294	0.0281242	-0.171758
4.	20241	AT5G63680	AT5G63680	Pyruvate kinase family protein	cytosol	4.1.14	glycolysis.cytosolic branch.pyruvate kinase (PK)	4.1.	116.026				143.964			190.545	206.802	73.0374	85.1481	83.9192	135.764		108.51				95.6568	417.457	93.4785	125.621	1.27987	0.958958	0.0182004	0.355999
4.	19778	AT4G26390	AT4G26390	Pyruvate kinase family protein	#N/A	4.1.14	glycolysis.cytosolic branch.pyruvate kinase (PK)	4.1.												55.9906	83.0901		68.0843					197.893	45.0065	62.8984	#DIV/0!	#DIV/0!
4.	19765	AT3G25960	AT3G25960	Pyruvate kinase family protein	#N/A	4.1.14	glycolysis.cytosolic branch.pyruvate kinase (PK)	4.1.												287.331							28.1592	28.7936	38.2538	88.8264	#DIV/0!	#DIV/0!
4.	22744	AT1G76550	AT1G76550	Phosphofructokinase family protein	cytosol	4.1.5	glycolysis.cytosolic branch.pyrophosphate-fructose-6-P phosphotransferase	4.1.	146.082	2562.53			209.031			359.015	46.4378	369.233	784.265												0	#DIV/0!
4.	18982	AT2G29560	AT2G29560	ENOC / cytosolic enolase	cytosol	4.1.13	glycolysis.cytosolic branch.enolase	4.1.				113.555				161.174	61.7766	37.3895	57.8373												0	#DIV/0!
5.	22536	AT4G33070	AT4G33070	Thiamine pyrophosphate dependent pyruvate decarboxylase family protein	cytosol	5.2	fermentation.PDC	5.2	516.632	516.387		331.044	632.604	651.286	698.314	626.84	482.573	495.076	204.142	792.521	668.864	1488	694.422	684.366	647.717	1087.7	758.661	773.481	843.97	259.506	1.70473	0.0156937	1.80427	0.769543
5.	15314	AT1G77120	AT1G77120	ADH1, ADH, ATADH, ATADH1 / alcohol dehydrogenase 1	cytosol	5.3	fermentation.ADH	5.3	4883.09	5224.01	7868.31	5991.71	4882.4	5225.77	6411.32	5364.26	5572.48	5713.71	894.875	6793.85	6535.33	6874.03	4703.97	5545.51	7067.63	8643.81	6778.74	8478.22	6824.57	1170.25	1.19442	0.0487807	1.31175	0.256311
5.	20147	AT1G54100	AT1G54100	ALDH7B4 / aldehyde dehydrogenase 7B4	cytosol	5.10	fermentation.aldehyde dehydrogenase	5.10	511.359	450.931		442.201	354.042	430.748	457.616	319.324	289.465	361.743	144.801	987.161	938.762	635.439	339.201			327.477	498.806	375.454	455.811	333.623	1.26004	0.103896	0.983401	0.333471
5.	21077	AT3G48000	AT3G48000	ALDH2B4, ALDH2, ALDH2A / aldehyde dehydrogenase 2B4	mitochondrion	5.10	fermentation.aldehyde dehydrogenase	5.10	374.807	368.4		481.866	533.103		831.994	543.619	705.885	426.63	266.767	675.532	680.094	885.906	462.278	790.054	387.783	640.392	772.734	445.715	637.832	162.062	1.49505	0.317301	0.498528	0.580189
5.	19923	AT3G24503	AT3G24503	ALDH2C4, ALDH1A, REF1 / aldehyde dehydrogenase 2C4	cytosol	5.10	fermentation.aldehyde dehydrogenase	5.10	352.448	427.669		2644.59	433.24	701.445	518.358	371.917	342.838	643.612	728.555	563.565	318.87	481.978	592.817			383.889	246.601	318.887	322.956	203.902	0.501788	0.324646	0.488589	-0.994851
5.	22525	AT5G54960	AT5G54960	PDC2 / pyruvate decarboxylase-2	cytosol	5.2	fermentation.PDC	5.2	214.739	219.568		218.186		389.132	106.614	122.024	268.959	171.025	119.584	248.587	184.319	195.325	43.9458	1196.28	243.054		94.7715	408.729	290.557	340.301	1.69892	0.469495	0.328369	0.764615
5.	21840	AT5G17380	AT5G17380	Thiamine pyrophosphate dependent pyruvate decarboxylase family protein	peroxisome	5.2	fermentation.PDC	5.2	350.418	379.742	337.96	269.07	181.517		249.433	254.002	279.048	255.688	106.862	281.138	313.527	318.312	264.754			290.43	299.431	247.404	223.888	121.49	0.875632	0.993778	0.00271078	-0.191603
5.	19285	AT4G36250	AT4G36250	ALDH3F1 / aldehyde dehydrogenase 3F1	cytosol	5.10	fermentation.aldehyde dehydrogenase	5.10													167.355		186.625				142.792		55.1968	78.7442	#DIV/0!	#DIV/0!
5.	22463	AT5G01320	AT5G01320	Thiamine pyrophosphate dependent pyruvate decarboxylase family protein	#N/A	5.2	fermentation.PDC	5.2				106.617	62.6718				52.9308	24.6911	37.4311												0	#DIV/0!
5.	22251	AT5G01330	AT5G01330	PDC3 / pyruvate decarboxylase-3	#N/A	5.2	fermentation.PDC	5.2		94.6366		76.6488					75.8929	27.4643	39.161												0	#DIV/0!
6.	14112	AT2G22780	AT2G22780	PMDH1 / peroxisomal NAD-malate dehydrogenase 1	peroxisome	6.3	gluconeogenesis / glyoxylate cycle.Malate DH	6.3	376.132	162.959	115.371		194.077		115.718	288.316	110.372	151.438	116.096	169.113	186.896	479.121	161.323			299.135	222.856	256.149	197.177	139.029	1.30203	0.322322	0.491709	0.380762
6.	14141	AT5G09660	AT5G09660	PMDH2 / peroxisomal NAD-malate dehydrogenase 2	peroxisome	6.3	gluconeogenesis / glyoxylate cycle.Malate DH	6.3	1049.67	1117	1050.35	1065.35	872.902	947.999	608.503	540.388	584.15	870.701	218.276	942.728	813.343	1160.18	810.564	539.556	1017.59	457.921	606.17	481.014	758.785	237.258	0.871465	0.34078	0.467526	-0.198485
6.	23603	AT4G37870	AT4G37870	PCK1, PEPCK / phosphoenolpyruvate carboxykinase 1	cytosol	6.4	gluconeogenesis / glyoxylate cycle.PEPCK	6.4	232.841	261.679			137.042	166.236		160.274		106.452	101.546	352.804		671.91	171.191			207.836	165.599	119.472	187.646	203.643	1.76272	0.373501	0.427708	0.817802
6.	26003	AT4G15530	AT4G15530	PPDK / pyruvate orthophosphate dikinase	plastid	6.5	gluconeogenesis / glyoxylate cycle.pyruvate dikinase	6.5		249.738					307.767	217.964	230.648	111.791	127.07	230.585	368.146					204.203	215.839	245.983	140.528	133.233	1.25707	0.971087	0.0127418	0.330062
7.	17619	AT5G13420	AT5G13420	Aldolase-type TIM barrel family protein	plastid	7.2.2	OPP.non-reductive PP.transaldolase	7.2.	1388.42	1386.47	2021.01	1271.85	1127.63	1269.53	1667.21	1152.19	1303.59	1398.65	265.766	1130.75	1247.84	1803.49	910.433	1249.83	1082.26	1304.45	1028.57	1200.99	1217.62	237.811	0.870568	0.170337	0.76869	-0.199971
7.	19352	AT3G02360	AT3G02360	6-phosphogluconate dehydrogenase family protein	peroxisome	7.1.3	OPP.oxidative PP.6-phosphogluconate dehydrogenase	7.1.	393.416	694.153	551.789	532.596	636.234	642.886	547.726	451.778	464.378	546.106	93.4025	622.208	636.944	853.694	490.67	993.221	581.735	609.569	548.768	426.938	640.416	167.031	1.1727	0.182413	0.738944	0.229829
7.	19401	AT5G41670	AT5G41670	6-phosphogluconate dehydrogenase family protein	cytosol	7.1.3	OPP.oxidative PP.6-phosphogluconate dehydrogenase	7.1.	767.123	818.898	793.541	714.933	602.809	3679.61	574.266	625.767	578.397	1017.26	945.477	523.65	481.526	410.244	435.049	733.047	577.488	674.527	724.568	554.352	568.272	113.228	0.55863	0.201	0.696804	-0.840034
7.	11043	AT3G25530	AT3G25530	GHBDH, ATGHBDH, GLYR1, GR1 / glyoxylate reductase 1	cytosol	7.1.3	OPP.oxidative PP.6-phosphogluconate dehydrogenase	7.1.					329.211	615.542	109.074	362.29	197.915	179.337	205.518	312.104	203.986	850.22	391.971		217.447	751.151	171.308		322.021	283.454	1.79562	0.540718	0.267029	0.844482
7.	19407	AT1G64190	AT1G64190	6-phosphogluconate dehydrogenase family protein	plastid	7.1.3	OPP.oxidative PP.6-phosphogluconate dehydrogenase	7.1.	240.144	311.4	336.135	321.812	348.043	1740.61	352.444	238.747	284.781	463.79	453.191	531.651	344.019	502.393	342.862		365.361	356.684	292.098	189.499	324.952	150.02	0.700644	0.581625	0.235357	-0.513246
7.	15406	AT1G30510	AT1G30510	ATRFNR2, RFNR2 / root FNR 2	plastid	7.3	OPP.electron transfer	7.3	391.894						129.989	269.928		87.979	138.915	190.774	185.986		340.182				391.322		123.14	150.322	1.39966	0.887861	0.0516549	0.485074
7.	15295	AT4G05390	AT4G05390	ATRFNR1, RFNR1 / root FNR 1	plastid	7.3	OPP.electron transfer	7.3	264.759	263.452	383.159	228.064	167.586	941.828	235.144	331.022	186.552	333.507	224.123	234.289	309.624	1011.99	251.994		153.268	301.296	341.796	195.586	311.093	265.982	0.932793	0.896244	0.0475735	-0.10037
7.	4839	AT2G27510	AT2G27510	ATFD3, FD3 / ferredoxin 3	plastid	7.3	OPP.electron transfer	7.3	223.847	339.817			127.015			258.035	452.388	155.678	161.532												0	#DIV/0!
8.	18594	AT5G55070	AT5G55070	Dihydrolipoamide succinyltransferase	mitochondrion	8.1.5	TCA / org transformation.TCA.2-oxoglutarate dehydrogenase	8.1.	230.585	176.838		254.06	435.572		342.9	309.523	357.16	234.071	143.974	393.904	397.981		316.777	833.644		351.819	368.898	423.092	342.902	233.213	1.46495	0.0846856	1.07219	0.550849
8.	16632	AT1G65930	AT1G65930	cICDH / cytosolic NADP+-dependent isocitrate dehydrogenase	cytosol	8.1.4	TCA / org transformation.TCA.IDH	8.1.	1692.54	1779.14	1745.46	2098.71	2710	2674.53	2261.33	1923.53	1758.14	2071.49	374.697	2238.7	2213.61	3074.72	2307.04	3162.73	2301.7	2545.98	1907.02	1843.69	2399.47	433.318	1.15833	0.124908	0.903408	0.212046
8.	16336	AT3G47520	AT3G47520	MDH / malate dehydrogenase	plastid	8.2.9	TCA / org transformation.other organic acid transformatons.cyt MDH	8.2.	962.069	1119.62	672.179	993.056	1035.18	950.185	1268.8	864.774	860.496	969.595	159.395	803.736	1005.46	1877.3	1919.52	1807.44	862.941	1106.38	746.306	915.676	1227.19	464.602	1.26568	0.157409	0.80297	0.339911
8.	22039	AT2G19900	AT2G19900	ATNADP-ME1, NADP-ME1 / NADP-malic enzyme 1	#N/A	8.2.10	TCA / org transformation.other organic acid transformatons.malic	8.2.	259.768	290.2			139.325					76.588	114.657		386.537		208.422		434.363	285.068	337.435		183.536	174.317	2.39641	0.157526	0.802648	1.26087
8.	20139	AT1G48030	AT1G48030	mtLPD1 / mitochondrial lipoamide dehydrogenase 1	mitochondrion	8.1.1.3	TCA / org transformation.TCA.pyruvate DH.E3	8.1.	674.81	680.831	347.207	893.402	850.939	801.593	1159.97	839.882	1070.82	813.273	223.395	807.218	706.557	623.527	719.258	630.359	824.978	628.629	779.499	512.834	692.54	96.7076	0.851547	0.179779	0.745261	-0.231843
8.	17131	AT1G09430	AT1G09430	ACLA-3 / ATP-citrate lyase A-3	cytosol	8.2.11	TCA / org transformation.other organic acid transformatons.atp-citrate lyase	8.2.	615.937				170.729	298.142				120.534	201.841	191.5			179.677				240.43	218.962	92.2855	104.381	0.765637	0.227413	0.643186	-0.385268
8.	13348	AT5G56720	AT5G56720	Lactate/malate dehydrogenase family protein	#N/A	8.2.9	TCA / org transformation.other organic acid transformatons.cyt MDH	8.2.	1732.35	254.131			77.5883	176.251	40.916			253.471	529.796	103.921	90.5553	83.1011	210.891				31.106	33.7096	61.476	65.3799	0.242537	0.243165	0.614098	-2.04372
8.	19328	AT5G14590	AT5G14590	Isocitrate/isopropylmalate dehydrogenase family protein	plastid	8.1.4	TCA / org transformation.TCA.IDH	8.1.	37.3594	80.3452	453.787	192.112	140.385	125.62	21.1083	53.3525	58.9616	129.226	125.894		85.6922	156.216	96.9488	203.807	443.256	817.933	79.4828	62.6704	216.223	244.415	1.67322	0.269295	0.569772	0.742628
8.	15947	AT1G24180	AT1G24180	IAR4 / Thiamin diphosphate-binding fold (THDP-binding) superfamily protein	mitochondrion	8.1.1.1	TCA / org transformation.TCA.pyruvate DH.E1	8.1.	179.636		686.657	274.847			162.311	308.362	282.048	210.429	205.958	170.713	226.18	410.6	120.763		135.238	252.758	259.736	249.728	202.857	108.074	0.964018	0.275907	0.559237	-0.0528685
8.	23023	AT5G66760	AT5G66760	SDH1-1 / succinate dehydrogenase 1-1	mitochondrion	8.1.7	TCA / org transformation.TCA.succinate dehydrogenase	8.1.	381.236	394.776	2288.73	628.149	1807.96	475.821	600.031	483.674	427.155	831.949	664.697	410.706	484.419	754.894	424.186			696.644	443.65	489.759	411.584	247.325	0.494723	0.285135	0.544949	-1.01531
8.	13447	AT5G23250	AT5G23250	Succinyl-CoA ligase, alpha subunit	mitochondrion	8.1.6	TCA / org transformation.TCA.succinyl-CoA ligase	8.1.	300.342	175.559		384.843	422.364		745.013			225.347	246.201	504.819						655.467	508.359		185.405	265.316	0.822754	0.295927	0.528816	-0.281466
8.	10189	AT3G01500	AT3G01500	CA1, ATBCA1, SABP3, ATSABP3 / carbonic anhydrase 1	plastid	8.3	TCA / org transformation.carbonic anhydrases	8.3	4162.86	4225.3	4300.1	4492.05	4938	5030.99	2551.59	5044.5	6003.6	4527.67	885.039	2799.17	3467.57	5457.33	4829.02	9560.23	5995.34	5534.55	4402.17	5247.77	5254.79	1805.46	1.1606	0.321603	0.49268	0.214867
8.	20119	AT3G17240	AT3G17240	mtLPD2 / lipoamide dehydrogenase 2	mitochondrion	8.1.1.3	TCA / org transformation.TCA.pyruvate DH.E3	8.1.	329.102	426.7	1060.9	536.052	317.662	423.862	487.653	635.806	444.652	518.044	212.986	540.719	563.618	648.151	440.664	3536.76	501.949	438.189	653.014	438.442	862.389	948.81	1.6647	0.331455	0.479576	0.735266
8.	14576	AT5G50850	AT5G50850	MAB1 / Transketolase family protein	mitochondrion	8.1.1.1	TCA / org transformation.TCA.pyruvate DH.E1	8.1.	583.202	414.182		451.949	389.151	560.439	187.303	550.167	668.457	422.761	199.309	530.095	448.874		2699.42		293.384		467.462	324.003	529.248	792.883	1.25188	0.357632	0.446564	0.324101
8.	23077	AT3G52200	AT3G52200	LTA3 / Dihydrolipoamide acetyltransferase, long form protein	mitochondrion	8.1.1.2	TCA / org transformation.TCA.pyruvate DH.E2	8.1.		187.747					165.72		149.947	55.9349	79.6086	603.376	164.728	301.022				155.153	168.678		154.773	188.192	2.76702	0.369873	0.431947	1.46833
8.	20189	AT4G13430	AT4G13430	IIL1, ATLEUC1 / isopropyl malate isomerase large subunit 1	plastid	8.2.3	TCA / org transformation.other organic acid transformatons.aconitase	8.2.	356.508	564.314		734.25	475.345	742.133	214.95	396.506	1121.38	511.709	310.139	2135.95	576.338	509.007	584.141	358.454	374.808		1763.43	273.522	730.629	678.552	1.42782	0.378935	0.421435	0.513813
8.	26172	AT4G26970	AT4G26970	ACO2 / aconitase 2	plastid	8.1.3	TCA / org transformation.TCA.aconitase	8.1.	586.529	531.916	907.026	617.601	636.97	675.53	625.938	478.882	504.045	618.271	119.261	659.604	501.901	1482.77	542.509	798.777	652.374	717.448	525.366	570.488	716.804	285.864	1.15937	0.381593	0.418399	0.213339
8.	20236	AT5G50950	AT5G50950	FUM2 / FUMARASE 2	cytosol,mitochondrion	8.1.8	TCA / org transformation.TCA.fumarase	8.1.		188.799	714.61	407.951	179.01	427.133	195.845	80.0667	164.977	262.044	205.806	89.8901	384.162	431.793	42.1541		246.362		120.288	168.314	164.774	150.193	0.628802	0.397988	0.40013	-0.669322
8.	26296	AT5G65750	AT5G65750	2-oxoglutarate dehydrogenase, E1 component	mitochondrion	8.1.5	TCA / org transformation.TCA.2-oxoglutarate dehydrogenase	8.1.	121.214	64.0534	160.296	154.046				109.578	112.766	80.2169	62.3886		100.61		44.8064				31.6345	187.526	40.5086	61.0358	0.504988	0.404835	0.392722	-0.98568
8.	22154	AT5G25880	AT5G25880	ATNADP-ME3, NADP-ME3 / NADP-malic enzyme 3	cytosol	8.2.10	TCA / org transformation.other organic acid transformatons.malic	8.2.		131.633	181.861		132.265	88.5896		117.796	201.46	94.8451	73.9706		91.0985	51.3477	57.3765	999.407	77.8287		582.689	24.0448	209.31	327.432	2.20686	0.432404	0.36411	1.142
8.	12967	AT5G14740	AT5G14740	CA2, CA18, BETA CA2 / carbonic anhydrase 2	plastid	8.3	TCA / org transformation.carbonic anhydrases	8.3	2017.95	2586.25	2594	2459.18	2941.18	1974.16	1290.49	1263.13	1122.71	2027.67	632.745	2176.42	1298.75	2253.96	2715.95	2078.54	1653	1299.96	982.534	1740.89	1800	522.704	0.887717	0.444139	0.352481	-0.171828
8.	23197	AT1G79750	AT1G79750	ATNADP-ME4, NADP-ME4 / NADP-malic enzyme 4	plastid	8.2.10	TCA / org transformation.other organic acid transformatons.malic	8.2.	94.2868				117.312		33.8682	92.3179		37.5316	46.7191		31.4398	351.548	71.6112						50.511	108.904	1.34583	0.474629	0.323646	0.428492
8.	13727	AT5G08300	AT5G08300	Succinyl-CoA ligase, alpha subunit	mitochondrion	8.1.6	TCA / org transformation.TCA.succinyl-CoA ligase	8.1.	238.339	469.945						469.797	524.12	189.133	223.885		535.336	384.988	465.325					517.365	211.446	239.585	1.11797	0.512105	0.290641	0.160885
8.	9650	AT1G70410	AT1G70410	ATBCA4, BCA4, CA4 / beta carbonic anhydrase 4	plasma membrane	8.3	TCA / org transformation.carbonic anhydrases	8.3	3105.66	259.637	349.245	242.635	421.853	368.316	203.121	254.641	261.695	607.422	885.745	303.674	1109.7	377.524	328.169			1987.57	279.703	1901.97	698.701	732.301	1.15027	0.518469	0.285278	0.201976
8.	26150	AT2G05710	AT2G05710	ACO3 / aconitase 3	mitochondrion	8.1.3	TCA / org transformation.TCA.aconitase	8.1.	569.443	786.088	1251.89	966.518	822.952	989.815	1455.26	1125.69	956.176	991.537	247.542	912.754	834.804	1311.96	875.601	1289.78	913.049	1315.99	1007.75	1082.03	1060.41	186.493	1.06946	0.538509	0.268807	0.0968871
8.	15111	AT5G03290	AT5G03290	IDH-V / isocitrate dehydrogenase V	plastid	8.2.4	TCA / org transformation.other organic acid transformatons.IDH	8.2.	749.445	410.387	713.059	443.31	315.965	505.351	797.265	483.88	572.469	554.57	156.289	496.877	504.793	441.096	385.531			694.115	526.251	526.562	397.247	226.239	0.716316	0.54471	0.263834	-0.481332
8.	16846	AT1G54340	AT1G54340	ICDH / isocitrate dehydrogenase	peroxisome	8.1.4	TCA / org transformation.TCA.IDH	8.1.	57.0683	112.248	824.171	42.9409						115.159	253.334		195.94	195.499			108.336	133.996		141.594	86.1517	81.3455	0.748113	0.553369	0.256985	-0.418672
8.	18632	AT1G34430	AT1G34430	EMB3003 / 2-oxoacid dehydrogenases acyltransferase family protein	plastid	8.1.1.2	TCA / org transformation.TCA.pyruvate DH.E2	8.1.	73.0553	107.423			96.0842			91.0169	38.7016	45.1423	44.1592	68.94	50.1724		133.389			129.819			42.4801	53.4111	0.941027	0.55369	0.256733	-0.0876913
8.	22558	AT5G49460	AT5G49460	ACLB-2 / ATP citrate lyase subunit B 2	cytosol	8.2.11	TCA / org transformation.other organic acid transformatons.atp-citrate lyase	8.2.		179.189			196.983			61.2995	104.516	60.2207	76.7051	98.365	66.2649		156.441			193.929	119.693	72.0341	78.5253	66.8069	1.30396	0.633919	0.197966	0.382897
8.	15091	AT3G09810	AT3G09810	IDH-VI / isocitrate dehydrogenase VI	mitochondrion	8.2.4	TCA / org transformation.other organic acid transformatons.IDH	8.2.	118.704	86.3463		107.623	75.044		243.071	119.444	151.734	100.219	70.5065		204.631		81.6771				129.313	167.729	64.8166	78.591	0.646753	0.634107	0.197838	-0.628714
8.	15749	AT1G59900	AT1G59900	AT-E1 ALPHA, E1 ALPHA / pyruvate dehydrogenase complex E1 alpha subunit	mitochondrion	8.1.1.1	TCA / org transformation.TCA.pyruvate DH.E1	8.1.	81.7115	173.167				575.526	73.3255	223.71	141.574	141.001	171.408	112.114	245.014	895.376	141.205				236.268	61.0317	187.89	265.845	1.33254	0.643598	0.191385	0.414177
8.	21093	AT3G13930	AT3G13930	Dihydrolipoamide acetyltransferase, long form protein	mitochondrion	8.1.1.2	TCA / org transformation.TCA.pyruvate DH.E2	8.1.	568.85	510.097		686.848	551.511	411.747	305.306	591.474	577.246	467.009	195.118	608.488	594.881		540.343			337.079	598.453	291.849	330.122	256.523	0.706885	0.671874	0.172712	-0.500453
8.	13451	AT1G53240	AT1G53240	mMDH1 / Lactate/malate dehydrogenase family protein	mitochondrion	8.1.9	TCA / org transformation.TCA.malate DH	8.1.	1821.53	1932.76	1983.2	1081.77	2005.12	2146.08	1846.34	2035.42	2090.17	1882.49	299.977	1325.37	1579.15	3181.32	1802.94	2278.93	1763.39	2365.28	1039.12	2552.48	1987.55	629.016	1.05581	0.675475	0.17039	0.0783538
8.	13424	AT3G15020	AT3G15020	mMDH2 / Lactate/malate dehydrogenase family protein	mitochondrion	8.1.9	TCA / org transformation.TCA.malate DH	8.1.			217.479	264.97	73.697	129.063	272.879	111.66	130.272	133.336	96.3161		222.264	157.139	101.668				286.878		85.3277	106.041	0.639947	0.690082	0.161099	-0.643975
8.	17008	AT2G20420	AT2G20420	ATP citrate lyase (ACL) family protein	mitochondrion	8.1.6	TCA / org transformation.TCA.succinyl-CoA ligase	8.1.	1270.59	974.99	4549.85	776.959	884.027	978.672	3877.87	873.003	1024.55	1690.06	1364.31	903.835	938.85	1054.15	2715.44	453.219	4013.68	953.466	846.746	1170.15	1449.95	1083.84	0.857929	0.701854	0.153753	-0.22107
8.	18895	AT2G44350	AT2G44350	ATCS, CSY4 / Citrate synthase family protein	mitochondrion	8.1.2	TCA / org transformation.TCA.CS	8.1.	246.798	589.679	325.793	394.076	326.043	330.843	353.744	413.81	367.023	371.979	89.1904	368.095	347.923	593.082	251.747		410.924	315.923	369.255	202.993	317.771	152.418	0.854272	0.781435	0.107107	-0.227232
8.	22159	AT5G11670	AT5G11670	ATNADP-ME2, NADP-ME2 / NADP-malic enzyme 2	cytosol	8.2.10	TCA / org transformation.other organic acid transformatons.malic	8.2.	1535.94	1421.78	1128.58	1317.11	3251.41	3578.73	1082.43	2208.82	1174.06	1855.43	895.261	1537.63	1474.92	2838.64	2858.22	2599.33	1557.77	1091.03	690.093	1089.14	1748.53	766.431	0.942386	0.800792	0.0964802	-0.0856099
8.	13011	AT5G43330	AT5G43330	Lactate/malate dehydrogenase family protein	endoplasmic reticulum	8.2.9	TCA / org transformation.other organic acid transformatons.cyt MDH	8.2.	80.1889	680.583			265.354	220.081	25.801	263.521	159.512	188.338	201.325	150.859	120.757	111.875	231.897		520.466	355.467	343.976	278.188	234.832	149.172	1.24686	0.814653	0.0890271	0.318304
8.	9684	AT1G23730	AT1G23730	ATBCA3, BCA3 / beta carbonic anhydrase 3	cytosol	8.3	TCA / org transformation.carbonic anhydrases	8.3					86.2313	262.555	742.411	1160.86	554.828	311.877	395.472	77.0296	163.667	1774.36	312.692		146.122	1459.93	589.547	552.345	563.966	598.306	1.8083	0.82611	0.082962	0.854632
8.	14779	AT4G35260	AT4G35260	IDH1, IDH-I / isocitrate dehydrogenase 1	mitochondrion	8.1.4	TCA / org transformation.TCA.IDH	8.1.		281.621		329.136	218.983		117.563	235.777	322.753	167.315	132.173	309.022	173.203	568.117				219.583	264.084	43.8592	175.319	179.97	1.04784	0.88135	0.0548514	0.0674152
8.	13013	AT1G04410	AT1G04410	Lactate/malate dehydrogenase family protein	plasma membrane	8.2.9	TCA / org transformation.other organic acid transformatons.cyt MDH	8.2.	4578.92	4826.61	5280.1	5107.72	4031.27	4405.3	5021.42	3745.54	4079.48	4564.04	505.576	4992.23	4294.6	6496.12	3728.14	4084.82	5119.1	4447.69	3437.91	4021.39	4513.55	867.856	0.988939	0.888722	0.0512342	-0.016047
8.	26268	AT3G55410	AT3G55410	2-oxoglutarate dehydrogenase, E1 component	mitochondrion	8.1.5	TCA / org transformation.TCA.2-oxoglutarate dehydrogenase	8.1.	257.71	201.317	868.488	336.976	247.731		210.872	317.318	850.849	365.696	279.213	338.432	301.893		304.115				883.283	130.307	217.559	272.711	0.594918	0.904464	0.0436087	-0.749237
8.	22559	AT3G06650	AT3G06650	ACLB-1 / ATP-citrate lyase B-1	cytosol	8.2.11	TCA / org transformation.other organic acid transformatons.atp-citrate lyase	8.2.	213.442	159.804	326.919	221.719	83.9739		475.842	146.158	242.832	207.855	130.002	319.557	196.041						232.37	157.913	100.653	119.397	0.484249	0.913955	0.039075	-1.04618
8.	19592	AT2G47510	AT2G47510	FUM1 / fumarase 1	mitochondrion	8.1.8	TCA / org transformation.TCA.fumarase	8.1.	535.749	179.642	321.474	325.757	302.683	289.156	349.104	1445.23	460.042	467.649	358.692	505.026	315.46	411.646	373.173	656.95	310.607	708.486	447.218	504.122	470.299	131.995	1.00567	0.984599	0.00674071	0.00815095
8.	25729	AT4G35830	AT4G35830	ACO1 / aconitase 1	cytosol,mitochondrion	8.1.3	TCA / org transformation.TCA.aconitase	8.1.	908.018	861.051	1356.31	783.536	1206.76	1245.2	750.303	823.109	826.993	973.476	216.46	902.235	941.301	1565.74	1041.74	935.101	718.887	1026.7	758.938	864.661	972.811	232.983	0.999317	0.995354	0.00202232	-0.000985835
8.	22540	AT4G00570	AT4G00570	NAD-ME2 / NAD-dependent malic enzyme 2	mitochondrion	8.2.10	TCA / org transformation.other organic acid transformatons.malic	8.2.															72.239				134.652	151.426	39.8129	59.6412	#DIV/0!	#DIV/0!
8.	17820	AT5G58330	AT5G58330	lactate/malate dehydrogenase family protein	plastid	8.2.9	TCA / org transformation.other organic acid transformatons.cyt MDH	8.2.	340.013					415.99		172.938		103.216	157.298												0	#DIV/0!
8.	23004	AT2G18450	AT2G18450	SDH1-2 / succinate dehydrogenase 1-2	mitochondrion	8.1.7	TCA / org transformation.TCA.succinate dehydrogenase	8.1.		40.8944			106.947	97.6472				27.2765	42.0964												0	#DIV/0!
8.	21090	AT1G54220	AT1G54220	Dihydrolipoamide acetyltransferase, long form protein	mitochondrion	8.1.1.2	TCA / org transformation.TCA.pyruvate DH.E2	8.1.		154.401				135.62			154.796	49.4241	70.0869												0	#DIV/0!
8.	14760	AT2G17130	AT2G17130	IDH2, IDH-II / isocitrate dehydrogenase subunit 2	mitochondrion	8.1.4	TCA / org transformation.TCA.IDH	8.1.				75.8235	169.869		117.054	219.427	203.175	87.2609	87.6891												0	#DIV/0!
8.	22830	AT2G13560	AT2G13560	NAD-ME1 / NAD-dependent malic enzyme 1	mitochondrion	8.2.10	TCA / org transformation.other organic acid transformatons.malic	8.2.				149.971			215.319	169.208		59.3886	85.4671												0	#DIV/0!
9.	10568	AT1G47260	AT1G47260	APFI, GAMMA CA2 / gamma carbonic anhydrase 2	mitochondrion	9.1.1.5	mitochondrial electron transport / ATP synthesis.NADH-DH.complex I.carbonic anhydrase	9.1.	190.547	232.622		204.182	201.285		251.226	255.465	238.261	174.843	95.8246		269.178				252.822	321.748	271.048	289.374	156.019	140.643	0.892336	0.00430945	2.36558	-0.164342
9.	6617	AT1G22450	AT1G22450	COX6B, ATCOX6B2 / cytochrome C oxidase 6B	mitochondrion	9.7	mitochondrial electron transport / ATP synthesis.cytochrome c oxidase	9.7	197.371	208.308	263.743		126.104		161.256			106.309	101.159		104.943		132.973				97.7975		37.3015	53.4754	0.350877	0.0469154	1.32868	-1.51096
9.	5473	AT3G52300	AT3G52300	ATPQ / ATP synthase D chain, mitochondrial	mitochondrion	9.9	mitochondrial electron transport / ATP synthesis.F1-ATPase	9.9	949.156	940.756	1100.87	622.888	662.849	774.363	1095.1	479.891	795.668	824.616	202.084	598.606	693.95	559.642	594.157		562.721	757.937	733.462	805.301	589.531	225.043	0.714915	0.0693016	1.15926	-0.484156
9.	19370	AT5G08530	AT5G08530	CI51 / 51 kDa subunit of complex I	mitochondrion	9.1.2	mitochondrial electron transport / ATP synthesis.NADH-DH.localisation not clear	9.1.			202.819				325.272	148.543	482.881	128.835	167.594	311.467	510.882		352.131			293.918	659.727	529.839	295.329	235.558	2.29231	0.14536	0.837556	1.1968
9.	11825	AT5G40810	AT5G40810	Cytochrome C1 family	mitochondrion	9.6	mitochondrial electron transport / ATP synthesis.cytochrome c	9.6	156.994			105.895	61.5368					36.0473	55.7305	169.098						163.715	126.604	286.882	82.9221	101.018	2.30037	0.157054	0.80395	1.20186
9.	12678	AT2G33040	AT2G33040	ATP3 / gamma subunit of Mt ATP synthase	mitochondrion	9.9	mitochondrial electron transport / ATP synthesis.F1-ATPase	9.9	71.1944				342.207		262.088	159.776	105.841	104.567	119.808	517.961	293.468	1378.21	379.486			283.004	314.271	161.843	369.805	390.46	3.53653	0.164755	0.783163	1.82233
9.	7126	AT5G47030	AT5G47030	ATPase, F1 complex, delta/epsilon subunit	mitochondrion	9.9	mitochondrial electron transport / ATP synthesis.F1-ATPase	9.9	570.204	601.64			364.182	375.888	716.997	481.43	604.163	412.723	244.685	536.881	676.102	677.375	321.058			587.933	470.66	952.479	469.165	298.259	1.13676	0.432588	0.363926	0.184923
9.	5544	AT5G52840	AT5G52840	NADH-ubiquinone oxidoreductase-related	plastid	9.1.2	mitochondrial electron transport / ATP synthesis.NADH-DH.localisation not clear	9.1.	494.611	238.705	190.104	282.146	226.866		258.889	230.779	215.175	237.475	119.195	107.314			213.677			274.634	297.106	237.639	125.597	122.643	0.528884	0.432896	0.363616	-0.918978
9.	11847	AT3G27240	AT3G27240	Cytochrome C1 family	mitochondrion	9.6	mitochondrial electron transport / ATP synthesis.cytochrome c	9.6	107.849		230.224	115.979	132.665				184.991	85.7453	84.1539	171.231			176.27				115.637	21.6704	53.8676	73.1188	0.628228	0.446562	0.350118	-0.67064
9.	2925	AT1G22840	AT1G22840	CYTC-1, ATCYTC-A / CYTOCHROME C-1	mitochondrion	9.6	mitochondrial electron transport / ATP synthesis.cytochrome c	9.6	253.79	508.715			155.613		438.16	432.002	445.361	248.182	202.765	379.962	358.242					224.864	413.879	243.04	179.999	170.633	0.725267	0.510085	0.292357	-0.463416
9.	6553	ATMG00070	ATMG00070	NAD9 / NADH dehydrogenase subunit 9	mitochondrion	9.1.2	mitochondrial electron transport / ATP synthesis.NADH-DH.localisation not clear	9.1.	307.137			332.282	155.775		158.374	138.081	182.659	141.59	118.366	132.783						226.816	173.316		59.2128	86.641	0.4182	0.538026	0.269197	-1.25774
9.	24812	AT2G07698	AT2G07698	ATPase, F1 complex, alpha subunit protein	mitochondrion,plastid	9.9	mitochondrial electron transport / ATP synthesis.F1-ATPase	9.9		2234.4	2485.35	2758.71	833.054	2675.42		1504.38		1387.92	1133.24	2189.13	2134.55	1411.12	2078.88		2785.42		2476.61	2519.47	1732.8	993.21	1.24848	0.673628	0.17158	0.320175
9.	21486	AT5G08670	AT5G08670	ATP synthase alpha/beta family protein	mitochondrion	9.9	mitochondrial electron transport / ATP synthesis.F1-ATPase	9.9	3134.27	2843.84	3520.09	2866.08	2876.45	3463.05	2125.98	3335.63	3677.93	3093.7	449.401	2867.82	2958.44	3575.16		2399.56	2745.01	3302.83	3234.77	3169.05	2694.74	1006.22	0.871039	0.769777	0.113635	-0.19919
9.	3349	AT4G32470	AT4G32470	Cytochrome bd ubiquinol oxidase, 14kDa subunit	mitochondrion	9.5	mitochondrial electron transport / ATP synthesis.cytochrome c reductase	9.5	282.24	322.082		485.013		278.598	199.448	1025.76	883.581	386.303	337.617		414.819		821.357				890.366	109.606	248.461	348.946	0.643176	0.776761	0.109713	-0.636714
9.	10896	AT2G20530	AT2G20530	ATPHB6, PHB6 / prohibitin 6	mitochondrion	9.1.1	mitochondrial electron transport / ATP synthesis.NADH-DH.complex I	9.1.		83.5004		70.6397			19.052	112.375	210.244	55.0901	68.1841	168.905						95.1241	74.805		37.6482	58.1347	0.683394	0.779396	0.108242	-0.549211
9.	2833	AT4G10040	AT4G10040	CYTC-2 / cytochrome c-2	mitochondrion	9.6	mitochondrial electron transport / ATP synthesis.cytochrome c	9.6		169.785		387.448		484.15	96.8065	78.332	58.5712	141.677	167.209	83.4599	156.504		286.12		870.164	34.1672		49.026	164.382	264.761	1.16026	0.824392	0.0838661	0.214451
9.	8744	AT5G13450	AT5G13450	ATP5 / delta subunit of Mt ATP synthase	mitochondrion	9.9	mitochondrial electron transport / ATP synthesis.F1-ATPase	9.9	405.117					516.894	179.447	315.149	380.132	199.638	196.814	274.93	363.927	518.652	420.695				147.126	351.911	230.804	188.581	1.15612	0.866655	0.0621538	0.209286
9.	24491	AT5G37510	AT5G37510	EMB1467, CI76 / NADH-ubiquinone dehydrogenase, mitochondrial, putative	mitochondrion	9.1.2	mitochondrial electron transport / ATP synthesis.NADH-DH.localisation not clear	9.1.		264.153		327.821	336.881		239.151	375.701	368.399	212.456	155.833	176.654	659.643		179.522			363.165	356.714	199.365	215.007	205.856	1.01201	0.962483	0.0166068	0.0172176
9.	10268	AT5G13430	AT5G13430	Ubiquinol-cytochrome C reductase iron-sulfur subunit	mitochondrion	9.5	mitochondrial electron transport / ATP synthesis.cytochrome c reductase	9.5	354.196	347.592	567.15	394.411	323.586	407.604	650.632	358.853	406.515	423.393	104.53	416.825	371.152	156.107	338.15			632.15	502.255	549.018	329.517	217.631	0.778278	0.996804	0.0013904	-0.361643
9.	11797	AT3G54110	AT3G54110	ATPUMP1, UCP, PUMP1, ATUCP1, UCP1 / plant uncoupling mitochondrial protein 1	mitochondrion	9.8	mitochondrial electron transport / ATP synthesis.uncoupling protein	9.8												197.382			262.222					446.501	100.678	154.868	#DIV/0!	#DIV/0!
9.	659	AT3G46430	AT3G46430	unknown protein; FUNCTIONS IN: molecular_function unknown; INVOLVED IN: biological_process unknown; LOCATED IN: mitochondrion, mitochondrial respiratory chain complex III; EXPRESSED IN: 25 plant structures; EXPRESSED DURING: 15 growth stages; BEST Arabidopsis thaliana protein match is: unknown protein (TAIR:AT5G59613.2); Has 51 Blast hits to 51 proteins in 16 species: Archae - 0; Bacteria - 0; Me…	mitochondrion	9.9	mitochondrial electron transport / ATP synthesis.F1-ATPase	9.9													283.388	692.209	815.579	1450.46	819.967		572.025	665.413	588.782	428.28	#DIV/0!	#DIV/0!
9.	20133	ATMG01190	ATMG01190	ATP1 / ATP synthase subunit 1	mitochondrion	9.9	mitochondrial electron transport / ATP synthesis.F1-ATPase	9.9	2278.05				1303.96		1707.84	233.478	2313.4	870.748	965.463												0	#DIV/0!
9.	10997	AT4G28510	AT4G28510	ATPHB1, PHB1 / prohibitin 1	mitochondrion	9.1.1	mitochondrial electron transport / ATP synthesis.NADH-DH.complex I	9.1.					41.2698			51.7913	97.0056	21.1185	32.9675												0	#DIV/0!
9.	9649	AT5G66510	AT5G66510	GAMMA CA3 / gamma carbonic anhydrase 3	mitochondrion	9.1.1.5	mitochondrial electron transport / ATP synthesis.NADH-DH.complex I.carbonic anhydrase	9.1.		115.197				99.4901		87.0488	84.8414	42.9531	48.6935												0	#DIV/0!
9.	15978	ATMG00510	ATMG00510	NAD7 / NADH dehydrogenase subunit 7	mitochondrion	9.1.2	mitochondrial electron transport / ATP synthesis.NADH-DH.localisation not clear	9.1.				239.386				213.497	248.165	77.8941	110.486												0	#DIV/0!
9.	16313	AT2G20360	AT2G20360	NAD(P)-binding Rossmann-fold superfamily protein	mitochondrion	9.1.2	mitochondrial electron transport / ATP synthesis.NADH-DH.localisation not clear	9.1.					192.742		102.765	178.239	127.324	66.7855	78.562												0	#DIV/0!
10	15766	AT2G27860	AT2G27860	AXS1 / UDP-D-apiose/UDP-D-xylose synthase 1	cytosol	10.1.3	cell wall.precursor synthesis.AXS	10.1	429.479	229.363		299.168	263.184	544.738	525.247	380.309	149.864	313.484	167.032	525.606	677.87	439.468	464.81	349.52	658.026		606.712	438.04	462.228	193.563	1.47449	0.0222287	1.65309	0.560215
10	10157	AT4G30270	AT4G30270	MERI5B, MERI-5, XTH24, SEN4 / xyloglucan endotransglucosylase/hydrolase 24	extracellular	10.6.2	cell wall.degradation.mannan-xylose-arabinose-fucose	10.6		396.509		513.872	379.361		388.034	509.434	608.119	310.592	230.192	426.189			315.824			220.351	390.067	274.977	180.823	171.084	0.582188	0.0280717	1.55173	-0.780442
10	15867	AT4G19410	AT4G19410	Pectinacetylesterase family protein	extracellular	10.8.2	cell wall.pectin*esterases.acetyl esterase	10.8	446.142	399.787	566.389	485.271	617.725	695.817	676.942	404.02	463.987	528.453	107.653	375.132	448.204	420.477	490.373		325.794	532.977	526.502	358.298	386.418	153.043	0.731224	0.0704019	1.15242	-0.451616
10	11559	AT1G63000	AT1G63000	NRS/ER, UER1 / nucleotide-rhamnose synthase/epimerase-reductase	cytosol	10.1.11	cell wall.precursor synthesis.UER	10.1				132.769	194.9		288.275	260.257	232.333	123.17	117.327	106.603	103.414					220.367	133.7		62.676	76.8414	0.508856	0.0770829	1.11304	-0.974671
10	19183	AT1G26570	AT1G26570	UGD1, ATUGD1 / UDP-glucose dehydrogenase 1	extracellular	10.1.4	cell wall.precursor synthesis.UDP-Glc dehydrogenase (UGD)	10.1		195.542			63.1956	196.694			81.0298	59.6069	78.5339		273.182		179.409	212.522			150.575		90.6319	105.792	1.52049	0.168468	0.773484	0.60454
10	9108	AT2G45790	AT2G45790	ATPMM, PMM / phosphomannomutase	cytosol,mitochondrion	10.1.21	cell wall.precursor synthesis.phosphomannomutase	10.1	276.065	277.001	638.142	398.847			474.172	317.806	455.254	315.254	199.409	287.05	285.182				276.36	417.112	332.44	348.667	216.312	158.131	0.686152	0.186064	0.730337	-0.5434
10	11734	AT2G18800	AT2G18800	ATXTH21, XTH21 / xyloglucan endotransglucosylase/hydrolase 21	#N/A	10.7	cell wall.modification	10.7		182.344			76.4408			191.195		49.9978	76.8477	243.238			172.814	413.295					92.1496	142.758	1.84307	0.190587	0.719907	0.882115
10	24885	AT5G64570	AT5G64570	XYL4, ATBXL4 / beta-D-xylosidase 4	extracellular	10.6.2	cell wall.degradation.mannan-xylose-arabinose-fucose	10.6	305.699			76.8551					423.858	89.6013	151.569	113.848	169.565						146.161		47.7305	68.7775	0.532699	0.290147	0.537381	-0.908608
10	14249	AT3G02230	AT3G02230	RGP1, ATRGP1 / reversibly glycosylated polypeptide 1	golgi	10.5.5	cell wall.cell wall proteins.RGP	10.5	1153.6	1229.06		697.68	690.761	950.342	598.854	954.783	1052.16	814.139	352.82	875.817	983.894	1332.75	628.63	578.965	674.209	799.177	553.961	738.835	796.249	231.321	0.978026	0.319023	0.496179	-0.0320549
10	23563	AT1G78570	AT1G78570	RHM1, ROL1, ATRHM1 / rhamnose biosynthesis 1	cytosol	10.1.10	cell wall.precursor synthesis.UDP-glucose 4,6-dehydratase	10.1				130.68	79.5464		109.689	139.729	103.776	62.6023	58.1749	227.311	134.652		130.208				80.0774		63.5831	79.4303	1.01567	0.337472	0.471762	0.0224288
10	14429	AT5G15650	AT5G15650	RGP2, ATRGP2 / reversibly glycosylated polypeptide 2	golgi	10.5.5	cell wall.cell wall proteins.RGP	10.5	674.641	710.878	1725.69	522.615	741.822	783.835	605.005	711.558	719.908	799.55	335.561	532.91	701.643	1200.9	724.069	615.256	507.723	827.679	657.824	249.929	668.659	243.893	0.836294	0.385376	0.414115	-0.257919
10	11204	AT4G37800	AT4G37800	XTH7 / xyloglucan endotransglucosylase/hydrolase 7	extracellular	10.7	cell wall.modification	10.7				274.048	218.821		173.331	138.959	194.956	111.124	104.992				220.611				153.27	129.153	55.8927	82.1418	0.502976	0.40676	0.390662	-0.991438
10	13419	AT3G46440	AT3G46440	UXS5 / UDP-XYL synthase 5	cytosol,plastid	10.1.5	cell wall.precursor synthesis.UXS	10.1	363.782				24.1208				756.555	127.162	249.391			177.62	251.719			242.707	344.003	219.196	137.249	129.386	1.07933	0.429726	0.366809	0.110131
10	19156	AT5G15490	AT5G15490	UDP-glucose 6-dehydrogenase family protein	extracellular	10.1.4	cell wall.precursor synthesis.UDP-Glc dehydrogenase (UGD)	10.1	267.747	64.2597		557.819	172.725	62.0028		203.967	136.293	162.757	164.123		106.572	103.488	124.431				139.356	264.493	82.0377	85.8651	0.50405	0.465534	0.332049	-0.98836
10	19138	AT5G39320	AT5G39320	UDP-glucose 6-dehydrogenase family protein	extracellular	10.1.4	cell wall.precursor synthesis.UDP-Glc dehydrogenase (UGD)	10.1				26.564	154.141	215.252		104.276	117.903	68.6819	76.8249	181.78	124.206		79.5821			779.445	40.5805	97.2494	144.76	232.102	2.10769	0.487567	0.311966	1.07567
10	21498	AT1G11580	AT1G11580	ATPMEPCRA, PMEPCRA / methylesterase PCR A	extracellular	10.8.1	cell wall.pectin*esterases.PME	10.8	1040.43	941.375	1695.91	1756.53	1432.61	1521.31	2846.67	1930.43	1998.3	1684.84	534.587	1886.18	1790.01	1887.46	1337.17	1707.3	1325.74	2324.97	1860.81	2281.8	1822.38	328.264	1.08164	0.543896	0.264484	0.113215
10	22253	AT3G14310	AT3G14310	ATPME3, PME3 / pectin methylesterase 3	extracellular	10.8.1	cell wall.pectin*esterases.PME	10.8	1675.08	1776.44	2327.64	2262.89	1810.06	1829.97	3514	2431.72	2186.27	2201.56	531.728	1706.76	1579.28	2315.2	1592.26	2942.79	1520.41	2404.97	1970.88	2428.16	2051.19	468.098	0.931697	0.556658	0.254411	-0.102068
10	14918	AT5G45280	AT5G45280	Pectinacetylesterase family protein	extracellular	10.8.2	cell wall.pectin*esterases.acetyl esterase	10.8	188.066	154.442		196.239		88.9325	131.237	107.941	355.773	135.848	102.739	174.357	206.727				313.262	221.711	221.363	28.9775	129.6	115.037	0.954007	0.704031	0.152408	-0.067928
10	20260	AT2G45220	AT2G45220	Plant invertase/pectin methylesterase inhibitor superfamily	extracellular	10.8.99	cell wall.pectin*esterases.misc	10.8	201.967		372.817	534.169			364.29	279.22	238.877	221.26	180.2		220.433	290.411	168.151			429.723	344.174	393.797	205.188	163.462	0.92736	0.714367	0.146079	-0.108799
10	22136	AT1G53830	AT1G53830	ATPME2, PME2 / pectin methylesterase 2	extracellular	10.8.1	cell wall.pectin*esterases.PME	10.8	234.42	124.23	458.106	73.9408		275.241	598.994	107.041	440.213	256.91	191.917	384.452	259.325		135.322			496.873			141.775	182.375	0.551847	0.793233	0.100599	-0.857661
10	19168	AT3G29360	AT3G29360	UDP-glucose 6-dehydrogenase family protein	extracellular	10.1.4	cell wall.precursor synthesis.UDP-Glc dehydrogenase (UGD)	10.1	208.593	500.363			155.226	214.895	190.203	187.585	206.586	184.828	137.736	289.539	160.471	234.375	191.02	399.818			236.731	111.379	180.37	123.155	0.975882	0.921362	0.0355698	-0.0352221
10	13963	AT1G12780	AT1G12780	UGE1, ATUGE1 / UDP-D-glucose/UDP-D-galactose 4-epimerase 1	golgi	10.1.2	cell wall.precursor synthesis.UGE	10.1												345.1	340.116	202.811	163.446		92.5294	71.7912			135.088	129.998	#DIV/0!	#DIV/0!
10	15776	AT1G08200	AT1G08200	AXS2 / UDP-D-apiose/UDP-D-xylose synthase 2	cytosol	10.1.3	cell wall.precursor synthesis.AXS	10.1				269.767				221.715	446.234	104.191	157.535												0	#DIV/0!
10	15026	AT3G51160	AT3G51160	MUR1, MUR_1, GMD2 / NAD(P)-binding Rossmann-fold superfamily protein	cytosol	10.1.7	cell wall.precursor synthesis.GMD	10.1	121.045	1288.29						1130.31	58.9616	288.734	494.987												0	#DIV/0!
10	22846	AT5G20950	AT5G20950	Glycosyl hydrolase family protein	extracellular	10.6.1	cell wall.degradation.cellulases and beta -1,4-glucanases	10.6	60.0289							119.683	269.801	49.9459	87.0943												0	#DIV/0!
10	24781	AT5G49360	AT5G49360	BXL1, ATBXL1 / beta-xylosidase 1	extracellular	10.6.2	cell wall.degradation.mannan-xylose-arabinose-fucose	10.6	207.662		550.451	233.48						110.177	179.933												0	#DIV/0!
10	9177	AT5G44130	AT5G44130	FLA13 / FASCICLIN-like arabinogalactan protein 13 precursor	extracellular,plasma membrane	10.5.1.1	cell wall.cell wall proteins.AGPs.AGP	10.5		237.777	145.179						129.759	56.9683	85.1428												0	#DIV/0!
10	21181	AT1G41830	AT1G41830	SKS6 / SKU5-similar 6	extracellular	10.8.1	cell wall.pectin*esterases.PME	10.8				205.239	78.4488	245.525	121.412	117.016	117.379	98.3355	84.1576												0	#DIV/0!
11	12412	AT1G24360	AT1G24360	NAD(P)-binding Rossmann-fold superfamily protein	plastid	11.1.4	lipid metabolism.FA synthesis and FA elongation.ACP oxoacyl reductase	11.1	354.168			400.575	307.659			268.497	301.866	181.418	165.848		169.022						263.185	167.377	66.6205	97.6988	0.367221	0.0164356	1.78422	-1.44528
11	1991	AT1G31812	AT1G31812	ACBP6, ACBP / acyl-CoA-binding protein 6	cytosol	11.1.13	lipid metabolism.FA synthesis and FA elongation.acyl-CoA binding protein	11.1	1110.97	1039.62	1876.5	879.166	876.956	1044.43	811.185	725.934	724.378	1009.9	333.282	760.488	638.245		774.251			669.342	791.564	600.117	470.445	337.972	0.465831	0.0612084	1.21319	-1.10212
11	3982	AT4G25050	AT4G25050	ACP4 / acyl carrier protein 4	plastid	11.1.12	lipid metabolism.FA synthesis and FA elongation.ACP protein	11.1		1893.58		1640.83	1715.4	2416.02			1189.07	983.878	928.527	1283.83			2076.49		1012.12		154.869	201.906	525.467	712.125	0.534078	0.0791069	1.10179	-0.904879
11	15821	AT2G05990	AT2G05990	MOD1, ENR1 / NAD(P)-binding Rossmann-fold superfamily protein	plastid	11.1.6	lipid metabolism.FA synthesis and FA elongation.enoyl ACP reductase	11.1	259.458	362.358		414.373	354.267	392.732	571.559	328.268	326.544	334.395	143.278		333.08		318.477			326.773	222.644	338.199	171.019	156.302	0.511429	0.156142	0.80648	-0.967395
11	19150	AT3G25860	AT3G25860	LTA2, PLE2 / 2-oxoacid dehydrogenases acyltransferase family protein	plastid	11.1.31	lipid metabolism.FA synthesis and FA elongation.pyruvate DH	11.1	270.088	235.736			225.543		86.7532	179.258	253.959	139.037	110.333	145.97	207.725		162.677		208.122		94.6129		91.0119	87.33	0.654585	0.243737	0.613078	-0.611347
11	19040	AT4G33030	AT4G33030	SQD1 / sulfoquinovosyldiacylglycerol 1	plastid	11.10.3	lipid metabolism.glycolipid synthesis.UDP-sulfoquinovose synthase	11.1				315.416	337.268		520.344	491.448	419.183	231.518	215.723				231.432			379.76	423.102	391.924	158.469	183.904	0.684478	0.344305	0.463056	-0.546924
11	7883	AT5G10160	AT5G10160	Thioesterase superfamily protein	plastid	11.1.5	lipid metabolism.FA synthesis and FA elongation.beta hydroxyacyl ACP dehydratase	11.1						251.525	99.021		30.4311	42.3308	80.1867		276.037		184.128				156.191		68.4839	101.261	1.61783	0.352823	0.452444	0.694056
11	15929	AT2G30200	AT2G30200	catalytics;transferases;[acyl-carrier-protein] S-malonyltransferases;binding	plastid	11.1.2	lipid metabolism.FA synthesis and FA elongation.Acetyl CoA Transacylase	11.1	255.341	226.332	445.848	235.749				159.917	289.774	179.218	145.775	144.369						322.388	180.795	244.679	99.1368	119.665	0.553164	0.454276	0.34268	-0.854221
11	20349	AT3G48990	AT3G48990	AMP-dependent synthetase and ligase family protein	peroxisome	11.1.8	lipid metabolism.FA synthesis and FA elongation.acyl coa ligase	11.1	2590.41	2603.01	3409.01	3297.68	2618.94	2706.62	1895.57	1615.46	1695.07	2492.42	608.583	2986.03	2733.93	2378.43	2303.68	2372.68	2340.48	2090.94	1662.06	1826.67	2299.43	386.831	0.922571	0.460087	0.33716	-0.116268
11	3100	AT2G38540	AT2G38540	LP1, LTP1, ATLTP1 / lipid transfer protein 1	extracellular	11.6	lipid metabolism.lipid transfer proteins etc	11.6	1846.54	2043.79	3028.41	2129.56	1721.93	1855.78	4262.88	2795.07	2756.98	2493.44	769.735	1734.94	1615.75	2367.29	1610.26	2613.24	2152	3035.87	2341.1	2926.38	2266.31	506.966	0.908911	0.495813	0.304682	-0.137789
11	23517	AT4G23850	AT4G23850	LACS4 / AMP-dependent synthetase and ligase family protein	plasma membrane	11.1.9	lipid metabolism.FA synthesis and FA elongation.long chain fatty acid CoA ligase	11.1					209.056	166.836		211.144		65.2262	92.9935	158.134		2395.23	213.479			132.3	185.129		342.697	730.488	5.25398	0.504318	0.297295	2.39341
11	16242	AT2G43710	AT2G43710	SSI2, FAB2 / Plant stearoyl-acyl-carrier-protein desaturase family protein	plastid	11.1.15	lipid metabolism.FA synthesis and FA elongation.ACP desaturase	11.1	141.43	138.377		194.562	225.494	180.837	770.322	554.233	541.894	305.239	239.499	187.633			137.763			234.594	145.91	583.697	143.289	178.396	0.469431	0.516368	0.287041	-1.09101
11	25103	AT3G15730	AT3G15730	PLDALPHA1, PLD / phospholipase D alpha 1	cytosol	11.9.3.1	lipid metabolism.lipid degradation.lysophospholipases.phospholipase D	11.9	860.395	888.85	1503.28	1091.19	987.021	771.234	1382.87	975.274	958.046	1046.46	229.852	733.819	1056.35	1087.33	917.431	614.65	1692.33	1501.82	1197.84	1306.01	1123.07	327.379	1.0732	0.595523	0.225101	0.101921
11	3124	AT2G38530	AT2G38530	LTP2, LP2, cdf3 / lipid transfer protein 2	extracellular	11.6	lipid metabolism.lipid transfer proteins etc	11.6	1626	1725.13	2546.67	1815.38	1449.2	1613.09	3385.92	1888.5	1903.43	1994.81	571.912	1556.34	1512.4	2177.96	1263.85	2705.62	1572.29	2321.68	1683.18	2022.88	1868.47	439.403	0.936662	0.626985	0.202743	-0.0943992
11	23484	AT4G16760	AT4G16760	ACX1, ATACX1 / acyl-CoA oxidase 1	peroxisome	11.9.4.2	lipid metabolism.lipid degradation.beta-oxidation.acyl CoA DH	11.9	374.92	366.338		328.955	411.276		346.222	440.123	163.693	270.17	161.787	407.728	341.48		217.387			406.918	243.245	327.598	216.04	164.019	0.799644	0.632941	0.198637	-0.32257
11	25108	AT1G52570	AT1G52570	PLDALPHA2 / phospholipase D alpha 2	vacuole,endoplasmic reticulum	11.9.3.1	lipid metabolism.lipid degradation.lysophospholipases.phospholipase D	11.9		209.401		619.406	479.985	389.874		315.366	181.57	243.956	212.575	455.51	298.533	471.977	383.648		852.421		62.1723		280.474	276.698	1.14969	0.672234	0.172479	0.201245
11	7166	AT5G54500	AT5G54500	FQR1 / flavodoxin-like quinone reductase 1	plasma membrane	11.8	lipid metabolism.'exotics'(steroids, squalene etc)	11.8	997.399	1050.12	903.954	841.59	1000.19	730.275	721.672	747.271	898.416	876.765	117.646	961.603	1063.32	1393.78	1127.16	1119.1	535.653	613.842	907.042	511.529	914.782	286.264	1.04336	0.732798	0.135016	0.0612373
11	18917	AT5G46290	AT5G46290	KASI, KAS1 / 3-ketoacyl-acyl carrier protein synthase I	plastid	11.1.3	lipid metabolism.FA synthesis and FA elongation.ketoacyl ACP synthase	11.1		436.846		721.407	410.628	728.989	469.866	558.775	548.12	430.515	253.126	563.076	539.467	517.271	530.877		612.973	600.175	543.152	418.092	480.565	177.876	1.11626	0.80358	0.0949711	0.158669
11	24741	AT2G38040	AT2G38040	CAC3 / acetyl Co-enzyme a carboxylase carboxyltransferase alpha subunit	plastid	11.1.1.2.1	lipid metabolism.FA synthesis and FA elongation.Acetyl CoA Carboxylation.heteromeric Complex.alpha Carboxyltransferase	11.1	196.581	177.498		222.648	240.123		488.092	192.605	211.405	192.106	135.508		205.654		224.328			432.252	227.679	202.241	143.573	144.021	0.747362	0.855084	0.0679911	-0.420121
11	21057	AT5G35360	AT5G35360	CAC2 / acetyl Co-enzyme a carboxylase biotin carboxylase subunit	plastid	11.1.1.2.4	lipid metabolism.FA synthesis and FA elongation.Acetyl CoA Carboxylation.heteromeric Complex.Biotin Carboxylase	11.1	556.303	321.958		379.969	343.529	355.516	368.367	279.231	286.763	321.293	136.929	469.645	443.328	458.553	371.296	239.618			254.001	310.576	283.002	170.886	0.880823	0.96038	0.0175568	-0.183076
11	7936	AT2G22230	AT2G22230	Thioesterase superfamily protein	plastid	11.1.5	lipid metabolism.FA synthesis and FA elongation.beta hydroxyacyl ACP dehydratase	11.1	335.135					514.537	390.671		328.691	174.337	201.159	416.277	408.289		289.034				498.568	345.373	217.504	201.551	1.24761	0.989513	0.00457854	0.319165
11	23656	AT1G06290	AT1G06290	ACX3, ATACX3 / acyl-CoA oxidase 3	peroxisome	11.9.4.2	lipid metabolism.lipid degradation.beta-oxidation.acyl CoA DH	11.9													177.334	239.215						76.415	54.7738	86.6084	#DIV/0!	#DIV/0!
11	17030	AT4G13360	AT4G13360	ATP-dependent caseinolytic (Clp) protease/crotonase family protein	mitochondrion	11.9.4.3	lipid metabolism.lipid degradation.beta-oxidation.enoyl CoA hydratase	11.9													243.586		138.673				219.764	111.947	79.33	95.8896	#DIV/0!	#DIV/0!
11	3908	AT1G54630	AT1G54630	ACP3 / acyl carrier protein 3	plastid	11.1.12	lipid metabolism.FA synthesis and FA elongation.ACP protein	11.1		531.153		1326.32	1001.9					317.708	487.237												0	#DIV/0!
11	24229	AT4G29010	AT4G29010	AIM1 / Enoyl-CoA hydratase/isomerase family	peroxisome	11.9.4.9	lipid metabolism.lipid degradation.beta-oxidation.multifunctional	11.9		232.828						136.52	211.816	64.5737	94.3896												0	#DIV/0!
11	16067	AT3G02630	AT3G02630	Plant stearoyl-acyl-carrier-protein desaturase family protein	plastid	11.1.15	lipid metabolism.FA synthesis and FA elongation.ACP desaturase	11.1					55.65	80.175		77.3346		23.6844	34.0865												0	#DIV/0!
11	18962	AT1G48600	AT1G48600	PMEAMT, AtPMEAMT / S-adenosyl-L-methionine-dependent methyltransferases superfamily protein	cytosol	11.3	lipid metabolism.Phospholipid synthesis	11.3					158.756		100.216	146.787	191.72	66.3866	77.3773												0	#DIV/0!
11	10687	AT3G56130	AT3G56130	biotin/lipoyl attachment domain-containing protein	plastid	11.1.1	lipid metabolism.FA synthesis and FA elongation.Acetyl CoA Carboxylation	11.1						95.0899	102.413		76.8483	30.4835	43.5546												0	#DIV/0!
12	14124	AT3G17820	AT3G17820	ATGSKB6, GLN1.3, GLN1;3 / glutamine synthetase 1.3	cytosol	12.2.2	N-metabolism.ammonia metabolism.glutamine synthetase	12.2	420.935	482.649	100.345	324.829	430.645	75.7748	105.436	146.31	266.534	261.495	150.946	292.25	407.404	382.662	412.364	799.098	922.053		186.53	362.06	418.269	268.316	1.59953	0.0575082	1.24027	0.677646
12	17349	AT5G35630	AT5G35630	GS2, GLN2, ATGSL1 / glutamine synthetase 2	plastid	12.2.2	N-metabolism.ammonia metabolism.glutamine synthetase	12.2	3886	3927.74	5677.88	6186.3	5423.57	5702.45	2811.36	3911.44	3276.43	4533.69	1150.81	3732.86	3595.41	3454.16	5151.8	3849.95	5529.6	2033.23	3139.89	3037.96	3724.98	1004.14	0.821624	0.153693	0.813346	-0.28345
12	22111	AT2G15620	AT2G15620	NIR1, NIR, ATHNIR / nitrite reductase 1	plastid	12.1.2	N-metabolism.nitrate metabolism.nitrite reductase	12.1	681.577	725.643	1371.15	701.264	581.17	662.315	549.379	448.818	464.943	687.363	259.611	619.571	556.797	933.401	524.705	963.984	446.177	483.206	291.318	386.841	578.444	217.409	0.841542	0.376447	0.424297	-0.248893
12	27136	AT5G04140	AT5G04140	GLU1, GLS1, GLUS, FD-GOGAT / glutamate synthase 1	plastid	12.2.1.1	N-metabolism.ammonia metabolism.glutamate synthase.ferredoxin dependent	12.2	634.631	670.746	1004.3	936.678	835.449	1134.34	4596.95	746.349	690.166	1249.96	1193.83	677.798	645.799	1173.2	751.826	1608.93	720.988	803.834	670.734	783.982	870.788	300.519	0.696655	0.396557	0.401694	-0.521484
12	27140	AT2G41220	AT2G41220	GLU2 / glutamate synthase 2	plastid	12.2.1.1	N-metabolism.ammonia metabolism.glutamate synthase.ferredoxin dependent	12.2		481.061		77.861	761.053		406.682	279.198	373.115	264.33	251.751	1552.71	121.452	506.514	452.212		2374.01	33.4951	43.9633	112.432	577.421	784.403	2.18447	0.498819	0.302057	1.12728
12	16653	AT5G18170	AT5G18170	GDH1 / glutamate dehydrogenase 1	mitochondrion	12.3.1	N-metabolism.N-degradation.glutamate dehydrogenase	12.3	243.781	248.336			96.0842	252.311	51.9711	126.491	182.915	133.543	97.5521	368.391	180.568		212.725			128.603	139.144		114.381	120.978	0.85651	0.521686	0.282591	-0.223458
12	14210	AT5G37600	AT5G37600	ATGSR1, GLN1;1, GSR 1, ATGLN1;1 / glutamine synthase clone R1	cytosol	12.2.2	N-metabolism.ammonia metabolism.glutamine synthetase	12.2	767.659	632.079	1047.7	876.793	792.969	924.527	462.098	1091.11	899.331	832.696	185.957	687.948	704.637	829.26	836.854	1688.21	746.485		806.02	1028.86	814.252	409.094	0.97785	0.530765	0.275098	-0.0323147
12	14220	AT1G66200	AT1G66200	ATGSR2, GSR2, GLN1;2 / glutamine synthase clone F11	cytosol	12.2.2	N-metabolism.ammonia metabolism.glutamine synthetase	12.2	209.438	194.553	716.039	561.636	279.834	563.982	501.467	389.253	243.346	406.617	176.515	380.629	413.935	719.158	315.429	449.038	172.46	421.865	374.355	236.536	387.045	145.338	0.951868	0.811777	0.0905632	-0.0711673
12	16659	AT5G07440	AT5G07440	GDH2 / glutamate dehydrogenase 2	mitochondrion	12.3.1	N-metabolism.N-degradation.glutamate dehydrogenase	12.3	1855.93	1855.22	2506.24	1745.95	1516.66	1396.78	1238.17	1573.18	1497.24	1687.26	348.829	2794.09	2910.52	1997.52	1481.7	1357.19	1635.17	640.92	1536.51	905.359	1695.44	722.644	1.00485	0.977361	0.00994507	0.00697541
12	25828	AT1G37130	AT1G37130	NIA2, B29, NIA2-1, CHL3, NR, NR2, ATNR2 / nitrate reductase 2	cytosol	12.1.1	N-metabolism.nitrate metabolism.NR	12.1												203.679	232.647	424.409	147.906						112.071	143.205	#DIV/0!	#DIV/0!
12	27276	AT5G53460	AT5G53460	GLT1 / NADH-dependent glutamate synthase 1	plastid	12.2.1.2	N-metabolism.ammonia metabolism.glutamate synthase.NADH dependent	12.2	224.382	130.932	597.688		174.733		226.479	356.468	338.04	227.636	176.863												0	#DIV/0!
13	21221	AT1G17290	AT1G17290	AlaAT1 / alanine aminotransferas	mitochondrion	13.1.1.3.1	amino acid metabolism.synthesis.central amino acid metabolism.alanine.alanine aminotransferase	13.1	1128.26	1141.48	820.065	1496.87	1167.09	1287.74	881.663	1083.71	1027.97	1114.98	191.265	2294.31	2186.49	1713.07	1594.1	1515.39	1898.91	1205.01	1871.53	959.385	1693.13	407.899	1.51853	0.00225312	2.64721	0.602672
13	17063	AT2G17630	AT2G17630	Pyridoxal phosphate (PLP)-dependent transferases superfamily protein	plastid	13.1.5.1.2	amino acid metabolism.synthesis.serine-glycine-cysteine group.serine.phosphoserine aminotransferase	13.1	125.725				51.9084	93.9756	57.2613	100.243	94.2317	58.1495	46.0768	292.102	374.651	204.875	90.7485			207.004	166.418		148.422	128.314	2.55242	0.00912231	2.0399	1.35187
13	22479	AT4G34200	AT4G34200	EDA9 / D-3-phosphoglycerate dehydrogenase	plastid	13.1.5.1.1	amino acid metabolism.synthesis.serine-glycine-cysteine group.serine.phosphoglycerate dehydrogenase	13.1	1254.52	1104.35	2047.65	1656.36	1693.43	1896.6	2185.05	1710.98	1794.64	1704.84	326.404	1592.72	3834.89	2760.47	1891.11	1800.34	2026.13	2512.61	1925.64	2174.85	2279.86	646.133	1.33729	0.0391225	1.40757	0.419308
13	24693	AT5G17920	AT5G17920	ATCIMS, ATMETS, ATMS1 / Cobalamin-independent synthase family protein	cytosol	13.1.3.4	amino acid metabolism.synthesis.aspartate family.methionine	13.1	7441.04	7511.18	6376.47	8651.23	10551.7	8611.4	7767.54	7456.49	7129.79	7944.09	1134.05	7055.18	7966.79	12034.5	7788.05	12429.1	13039	9429.68	7565.32	10168.4	9719.56	2174.28	1.2235	0.0573593	1.2414	0.291009
13	17355	AT2G30970	AT2G30970	ASP1 / aspartate aminotransferase 1	mitochondrion	13.1.1.2.1	amino acid metabolism.synthesis.central amino acid metabolism.aspartate.aspartate aminotransferase	13.1	387.128	393.539			339.562	449.749	417.79	385.805	320.821	299.377	163.978	472.564	584.283	273.818	534.629		362.895	622.468	444.76	607.324	433.638	188.251	1.44847	0.0579459	1.23698	0.534527
13	16357	AT1G62800	AT1G62800	ASP4 / aspartate aminotransferase 4	#N/A	13.1.1.2.1	amino acid metabolism.synthesis.central amino acid metabolism.aspartate.aspartate aminotransferase	13.1	64.9068	187.252			171.078	87.361	31.0561			60.1838	70.3496	58.7464	31.6546	22.9884	25.0272		97.12	62.2692	44.3333		38.0154	29.5834	0.631656	0.0585502	1.23247	-0.66279
13	15798	AT2G36880	AT2G36880	MAT3 / methionine adenosyltransferase 3	cytosol	13.1.3.4	amino acid metabolism.synthesis.aspartate family.methionine	13.1	2717.12	2371.81	2303.79	2846.32	8445.57	1729.48	1084.84	1733.06	1864.81	2788.53	2065.88	1441.71	1670.1	1557.47	1296.1	1280.45	1218.79	62.5893	1596.65	1738.38	1318.03	475.953	0.472659	0.0674106	1.17127	-1.08113
13	19349	AT4G13940	AT4G13940	HOG1, EMB1395, SAHH1, MEE58, ATSAHH1 / S-adenosyl-L-homocysteine hydrolase	cytosol	13.2.3.4	amino acid metabolism.degradation.aspartate family.methionine	13.2	2733.44	2858.69	3738.79	4147.31	4012.83	4445.05	5911.68	3754.25	3680.12	3920.24	879.072	4206.45	4083.71	4742.08	3535.9	5929.46	4217.95	5947.72	4376.67	5197.83	4693.08	791.132	1.19714	0.0831223	1.08028	0.259594
13	15143	AT1G14810	AT1G14810	semialdehyde dehydrogenase family protein	plastid	13.1.3.6.1.2	amino acid metabolism.synthesis.aspartate family.misc.homoserine.aspartate semialdehyde dehydrogenase	13.1	546.209	550.29	777.968	462.472	358.832	567.254	512.944	389.947	464.922	514.538	115.18	462.548	506.852	253.453	444.445	328.837	437.206		492.555		325.1	189.533	0.631829	0.104888	0.979275	-0.662394
13	16438	AT5G19550	AT5G19550	ASP2, AAT2 / aspartate aminotransferase 2	cytosol	13.1.1.2.1	amino acid metabolism.synthesis.central amino acid metabolism.aspartate.aspartate aminotransferase	13.1	3645.58	3683.57	4830.29	4246.5	3336.17	3698.41	2933.14	2846.88	2902.81	3569.26	624.446	4919.21	4554.38	4941.49	3553.8	2577.78	4561.67	5852.81	4790.56	2859.83	4290.17	1009.73	1.20198	0.10518	0.978067	0.265409
13	12080	AT3G54640	AT3G54640	TSA1, TRP3 / tryptophan synthase alpha chain	plastid	13.1.6.5.5	amino acid metabolism.synthesis.aromatic aa.tryptophan.tryptophan synthase	13.1	370.437	291.107			659.145	684.259	134.049	454.477	197.638	310.124	240.979	317.245	356.638	617.836	748.772	1075.28	732.492		183.663	808.929	537.873	324.436	1.73438	0.152979	0.815369	0.794424
13	19961	AT5G17330	AT5G17330	GAD, GAD1 / glutamate decarboxylase	cytosol	13.1.1.1.1	amino acid metabolism.synthesis.central amino acid metabolism.GABA.Glutamate decarboxylase	13.1	385.07			212.796	171.378	533.381	212.665	315.659	478.597	256.616	179.097	410.425	431.253	489.1	508.932	433.615			595.572	156.158	336.117	211.607	1.30981	0.194027	0.712138	0.389353
13	18330	AT1G80600	AT1G80600	WIN1 / HOPW1-1-interacting 1	plastid	13.1.2.3.4	amino acid metabolism.synthesis.glutamate family.arginine.acetylornithine aminotransferase	13.1	180.51	229.013			231.804			196.844	215.37	117.06	105.708	786.327	109.023		149.768				536.03		175.683	271.247	1.50079	0.236952	0.625339	0.585726
13	22227	AT3G58610	AT3G58610	ketol-acid reductoisomerase	plastid	13.1.4.1.2	amino acid metabolism.synthesis.branched chain group.common.ketol-acid reductoisomerase	13.1	1967.7	1947.5	915.238	1832.53	1885.38	1939.74	1035.77	902.059	1291.13	1524.12	450.291	1530.44	1543.76	2268.43	1415.73	884.819	851.47	737.676	1241.11	663.139	1237.4	486.178	0.811878	0.238748	0.622059	-0.300665
13	20705	AT4G29840	AT4G29840	MTO2, TS / Pyridoxal-5'-phosphate-dependent enzyme family protein	plastid	13.1.3.2.1	amino acid metabolism.synthesis.aspartate family.threonine.threonine synthase	13.1					221.041		2833.79	208.238	202.754	385.091	871.08	215.191			177.476	351.315		231.425	241.871	164.735	153.557	119.353	0.398755	0.255647	0.592358	-1.32643
13	17053	AT4G23600	AT4G23600	CORI3, JR2 / Tyrosine transaminase family protein	cytosol	13.1.3.4.2	amino acid metabolism.synthesis.aspartate family.methionine.cystathionine beta-lyase	13.1	168.893			192.576	205.052		304.902	256.69	267.613	155.081	116.275	167.32	234.466	619.537					313.531	241.585	175.16	196.45	1.12948	0.301932	0.520091	0.175653
13	19006	AT4G39660	AT4G39660	AGT2 / alanine:glyoxylate aminotransferase 2	mitochondrion	13.1.1.3.11	amino acid metabolism.synthesis.central amino acid metabolism.alanine.alanine-glyoxylate aminotransferase	13.1	96.5143				154.067				86.5366	37.4575	55.6901		199.464		118.844					127.665	49.5526	73.1127	1.3229	0.334369	0.475774	0.403707
13	15883	AT2G43750	AT2G43750	OASB, ACS1, CPACS1, ATCS-B / O-acetylserine (thiol) lyase B	plastid	13.1.5.3.1	amino acid metabolism.synthesis.serine-glycine-cysteine group.cysteine.OASTL	13.1	807.077	1119.33	1075.05	795.631	993.095	1103.33	332.829	1318.27	1463.21	1000.87	311.011	610.014	704.775	490.423	996.046	807.745	1282.36	834.385	1024.4	1051.08	866.803	232.518	0.866051	0.34335	0.464262	-0.207476
13	16375	AT1G31180	AT1G31180	ATIMD3, IMD3, IPMDH1 / isopropylmalate dehydrogenase 3	plastid	13.1.4.4.3	amino acid metabolism.synthesis.branched chain group.leucine specific.3-isopropylmalate dehydrogenase	13.1	120.96			180.764	135.321		85.9447	176.266	50.9171	83.3526	70.0307	243.653	122.324	134.725	127.344		123.546	277.515	155.821	74.6092	139.948	77.8543	1.67899	0.348407	0.457913	0.747597
13	12591	AT5G28020	AT5G28020	CYSD2, ATCYSD2 / cysteine synthase D2	cytosol	13.1.5.3.1	amino acid metabolism.synthesis.serine-glycine-cysteine group.cysteine.OASTL	13.1		141.037			66.9122		218.939	109.318	88.766	69.4414	73.5859	101.402	135.359		130.398				24.5254	66.4326	50.902	55.0797	0.733021	0.350556	0.455243	-0.448074
13	17458	AT3G59760	AT3G59760	OASC, ATCS-C / O-acetylserine (thiol) lyase isoform C	plastid	13.1.5.3.1	amino acid metabolism.synthesis.serine-glycine-cysteine group.cysteine.OASTL	13.1	102.435		225.722		86.9672	133.563	68.8261	64.1618	120.194	89.0966	65.5764	126.842	77.3807		56.7416	177.781	101.036	593.326	108.58	186.49	158.686	162.987	1.78106	0.368732	0.433289	0.832735
13	21963	AT5G65010	AT5G65010	ASN2 / asparagine synthetase 2	cytosol	13.1.3.1.1	amino acid metabolism.synthesis.aspartate family.asparagine.asparagine synthetase	13.1	549.79	946.984	951.191	824.413	1053.58	533.952	354.272	252.907	328.249	643.927	287.529	613.392	570.604		464.88	903.993		381.617	264.573	517.081	412.904	275.63	0.641229	0.412947	0.384105	-0.641089
13	18205	AT4G31990	AT4G31990	ASP5, AAT3, ATAAT1 / aspartate aminotransferase 5	plastid	13.1.1.2.1	amino acid metabolism.synthesis.central amino acid metabolism.aspartate.aspartate aminotransferase	13.1	1632.57	602.177		1686.51	887.195	1079.79	799.356	966.416	887.208	949.024	480.683	558.261	1092.75	644.226	482.663	361.842		1512.26	1288.96	1240.28	797.915	476.245	0.840775	0.424496	0.372127	-0.250209
13	19186	AT1G23310	AT1G23310	GGT1, AOAT1, GGAT1 / glutamate:glyoxylate aminotransferase	peroxisome	13.1.1.3.1	amino acid metabolism.synthesis.central amino acid metabolism.alanine.alanine aminotransferase	13.1	1832.95	1602.57	2497.15	2229.34	1748.04	1784.21	1577.62	1080.28	1177.79	1725.55	424.012	1593.43	1956.09	1411.08	1750.34	996.525	813.905	2011.26	1633.59	1913.47	1564.41	397.826	0.906615	0.444553	0.352076	-0.141438
13	15952	AT4G01850	AT4G01850	SAM-2, MAT2, SAM2, AtSAM2 / S-adenosylmethionine synthetase 2	cytosol,nucleus	13.1.3.4.11	amino acid metabolism.synthesis.aspartate family.methionine.S-adenosylmethionine synthetase	13.1	593.832	514.407	1146.83	663.404	460.528	453.692	486.405	433.108	313.177	562.821	226.532	405.402	594.414	513.179	422.127	251.948	313.051	652.17	761.33	484.191	488.646	153.159	0.868209	0.454119	0.342831	-0.203886
13	12549	AT4G14880	AT4G14880	OASA1, OLD3, CYTACS1 / O-acetylserine (thiol) lyase (OAS-TL) isoform A1	cytosol	13.1.5.3.1	amino acid metabolism.synthesis.serine-glycine-cysteine group.cysteine.OASTL	13.1	1618.52	1770.11	833.995	1508.81	1531.66	1656.67	840.536	1445.99	1452.97	1406.59	319.319	1692.5	1593.28	2507.25	1418.41	2069.43	1486.31	1049.01	1359.44	866.466	1560.23	469.429	1.10923	0.455145	0.34185	0.149564
13	21116	AT1G72330	AT1G72330	ALAAT2 / alanine aminotransferase 2	mitochondrion	13.1.1.3.1	amino acid metabolism.synthesis.central amino acid metabolism.alanine.alanine aminotransferase	13.1			2214.12	27.1056	52.9436	88.9325		19.3851	12.3697	268.318	688.506	108.188	256.053				75.6606	63.5815	62.4234		62.8786	78.4208	0.234344	0.490151	0.30967	-2.0933
13	16563	AT5G14200	AT5G14200	ATIMD1, IMD1 / isopropylmalate dehydrogenase 1	plastid	13.1.4.4.3	amino acid metabolism.synthesis.branched chain group.leucine specific.3-isopropylmalate dehydrogenase	13.1	214.627	285.209			203.805	442.777	257.905	109.34	121.17	181.648	133.826	208.568	143.115	352.507	205.36				165.956	78.455	128.218	113.605	0.70586	0.49022	0.309609	-0.502546
13	11722	AT3G22460	AT3G22460	OASA2 / O-acetylserine (thiol) lyase (OAS-TL) isoform A2	#N/A	13.1.5.3.1	amino acid metabolism.synthesis.serine-glycine-cysteine group.cysteine.OASTL	13.1	169.485			48.4858	103.443				93.718	46.1257	59.0774	37.1888	157.591				62.9731	60.7009	107.827	70.6129	55.2104	50.6044	1.19695	0.498644	0.302209	0.259368
13	20680	AT4G39980	AT4G39980	DHS1 / 3-deoxy-D-arabino-heptulosonate 7-phosphate synthase 1	plastid	13.1.6.1.1	amino acid metabolism.synthesis.aromatic aa.chorismate.3-deoxy-D-arabino-heptulosonate 7-phosphate synthase	13.1	138.836			198.895			254.934	145.291	169.385	100.816	95.5409	161.778	405.32		157.909			215.07	157.195	187.928	142.8	123.894	1.41645	0.508055	0.294089	0.502275
13	22143	AT3G19480	AT3G19480	D-3-phosphoglycerate dehydrogenase	plastid	13.1.5.1.1	amino acid metabolism.synthesis.serine-glycine-cysteine group.serine.phosphoglycerate dehydrogenase	13.1	122.849				290.834	64.06			22.0271	55.5301	92.2034	36.7295	223.932	575.734	34.5006						96.7661	182.538	1.74259	0.533101	0.27319	0.801233
13	17567	AT1G48850	AT1G48850	EMB1144 / chorismate synthase, putative / 5-enolpyruvylshikimate-3-phosphate phospholyase, putative	plastid	13.1.6.1.7	amino acid metabolism.synthesis.aromatic aa.chorismate.chorismate synthase	13.1	232.474	222.682		294.938			250.523	178.51	214.929	154.895	113.289	160.371	153.069		149.12			276.17	311.099	222.406	141.359	112.576	0.912614	0.546112	0.262718	-0.131923
13	20025	AT3G22200	AT3G22200	POP2, GABA-T, HER1 / Pyridoxal phosphate (PLP)-dependent transferases superfamily protein	mitochondrion	13.1.1.1.2	amino acid metabolism.synthesis.central amino acid metabolism.GABA.GABA transaminase	13.1	359.44	380.526	351.313	370.117	347.183	431.391	420.567	376.731	493.083	392.261	44.9105	407.402	395.152	538.5	320.424		386.633	322.132	333.022	317.114	335.598	135.754	0.855546	0.631302	0.199763	-0.225082
13	18802	AT5G54810	AT5G54810	TSB1, TRPB, TRP2, ATTSB1 / tryptophan synthase beta-subunit 1	plastid	13.1.6.5.5	amino acid metabolism.synthesis.aromatic aa.tryptophan.tryptophan synthase	13.1	849.399	853.441		824.955	714.059	724.704	488.708	877.828	622.831	661.769	262.753	778.578	706.67	402.263	802.65	629.272	720.17	712.951	939.667	711.647	711.541	136.364	1.07521	0.636285	0.196348	0.104619
13	20523	AT2G45300	AT2G45300	RNA 3'-terminal phosphate cyclase/enolpyruvate transferase, alpha/beta	plastid	13.1.6.1.6	amino acid metabolism.synthesis.aromatic aa.chorismate.5-enolpyruvylshikimate-3-phosphate synthase	13.1	198.921		367.13	214.472			186.389	148.446	106.386	135.749	116.713	214.391	142.799					194.169	134.784	230.399	101.838	95.4337	0.750191	0.653374	0.184838	-0.414669
13	14834	AT3G61440	AT3G61440	ATCYSC1, ARATH;BSAS3;1, CYSC1 / cysteine synthase C1	plastid	13.1.5.3.1	amino acid metabolism.synthesis.serine-glycine-cysteine group.cysteine.OASTL	13.1	1914.92	1892.13	940.423	2926.84	2232.77	2441.29	1824.98	2226.36	2313.77	2079.28	513.516	2261.79	2153.75	1688.08	2244.45	1906.92	2668.17	1564.51	1848.03	1489.04	1980.53	361.286	0.952507	0.662386	0.178889	-0.0701987
13	15318	AT1G79230	AT1G79230	ST1, ATMST1, MST1, ATRDH1, STR1 / mercaptopyruvate sulfurtransferase 1	mitochondrion,plastid	13.2.5.3	amino acid metabolism.degradation.serine-glycine-cysteine group.cysteine	13.2	234.674	393.539		162.221			254.091	244.927	212.997	166.939	131.387	246.794	182.563	208.836				259.351	267.889	251.3	157.415	114.024	0.94295	0.686534	0.163338	-0.0847473
13	17331	AT4G35630	AT4G35630	PSAT / phosphoserine aminotransferase	plastid	13.1.5.1.2	amino acid metabolism.synthesis.serine-glycine-cysteine group.serine.phosphoserine aminotransferase	13.1	404.469	446.683	362.993	656.879	655.478	809.822	257.518	518.878	617.735	525.606	164.191	585.286	447.143	395.81	658.03	540.272	585.905	384.017	564.149	312.8	497.046	109.255	0.945662	0.687533	0.162706	-0.0806028
13	25121	AT5G20980	AT5G20980	ATMS3, MS3 / methionine synthase 3	plastid	13.1.3.4.3	amino acid metabolism.synthesis.aspartate family.methionine.methionine synthase	13.1	149.663		195.093	247.639	113.308	37.7445	201.592		49.2631	110.478	87.7282	108.692	125.406	132.334	63.2241	235.311	396.632	102.806	128.296		143.633	107.027	1.30011	0.697976	0.156159	0.378631
13	15934	AT1G02500	AT1G02500	SAM1, SAM-1, MAT1, AtSAM1 / S-adenosylmethionine synthetase 1	cytosol	13.1.3.4.11	amino acid metabolism.synthesis.aspartate family.methionine.S-adenosylmethionine synthetase	13.1	573.7	737.151	1443.55	839.372	461.489	586.526	481.255	500.761	566.037	687.76	291.266	734.382	672.489		444.77	752.406	619.333	1014.42	516.75	343.115	566.408	271.932	0.823555	0.702121	0.153588	-0.280064
13	22857	AT1G17745	AT1G17745	PGDH / D-3-phosphoglycerate dehydrogenase	plastid	13.1.5.1.1	amino acid metabolism.synthesis.serine-glycine-cysteine group.serine.phosphoglycerate dehydrogenase	13.1			135.598	141.15	114.119	273.969	364.483	272.422	302.482	178.247	124.276	89.8308	157.389		130.448		746.906	235.794	193.626	266.717	202.301	211.771	1.13495	0.742625	0.129231	0.182626
13	18499	AT2G20610	AT2G20610	SUR1, HLS3, RTY, ALF1, RTY1 / Tyrosine transaminase family protein	#N/A	13.2.6.2	amino acid metabolism.degradation.aromatic aa.tyrosine	13.2					204.665	103.547	194.791	182.218		76.1357	89.1858	129.568	151.149		207.963					163.114	72.4215	83.1896	0.951216	0.778205	0.108906	-0.0721555
13	20722	AT1G22410	AT1G22410	Class-II DAHP synthetase family protein	plastid	13.1.6.1.1	amino acid metabolism.synthesis.aromatic aa.chorismate.3-deoxy-D-arabino-heptulosonate 7-phosphate synthase	13.1	226.948	218.475	462.455				202.875	249.979	231.264	176.889	144.771	193.1	236.285					366.67	265.207	338.45	155.524	147.105	0.879218	0.78827	0.103325	-0.185708
13	19682	AT4G24830	AT4G24830	arginosuccinate synthase family	plastid	13.1.2.3.22	amino acid metabolism.synthesis.glutamate family.arginine.arginosuccinate synthase	13.1	296.451	250.584	262.405		385.771	571.868	228.887	270.774	168.419	270.573	145.514	164.386	137.557	777.548	327.746			193.817		349.402	216.717	234.495	0.800957	0.835709	0.0779451	-0.320204
13	19639	AT2G02010	AT2G02010	GAD4 / glutamate decarboxylase 4	#N/A	13.1.1.1.1	amino acid metabolism.synthesis.central amino acid metabolism.GABA.Glutamate decarboxylase	13.1				250.192	192.829	37.9303	120.024	177.903		86.5421	94.2027	266.766	232.344		44.1433					126.277	74.3923	101.781	0.859609	0.85328	0.0689085	-0.218248
13	14674	AT1G65960	AT1G65960	GAD2 / glutamate decarboxylase 2	cytosol	13.1.1.1.1	amino acid metabolism.synthesis.central amino acid metabolism.GABA.Glutamate decarboxylase	13.1	93.5537	334.579		552.609	383.476	637.143	643.619	512.264	519.065	408.479	216.916	704.305	440.486		536.901	300.587	389.608		405.303	544.57	369.084	224.92	0.903558	0.860704	0.0651463	-0.146311
13	19344	AT3G23810	AT3G23810	SAHH2, ATSAHH2 / S-adenosyl-l-homocysteine (SAH) hydrolase 2	cytosol	13.2.3.4	amino acid metabolism.degradation.aspartate family.methionine	13.2	310.718	326.124	1312.6	1194.61	894.367	517.08	663.55	329.341	678.988	691.931	352.932	844.155	308.26	316.72	398.771	1222.42	1303.04	498.009	1003.28	601.472	721.793	363.117	1.04316	0.869619	0.0606711	0.0609568
13	24691	AT3G03780	AT3G03780	ATMS2, MS2 / methionine synthase 2	cytosol	13.1.3.4.3	amino acid metabolism.synthesis.aspartate family.methionine.methionine synthase	13.1	657.555	554.312	2150.8	1475.15	778.464	1471.81	212.507	641.791	905.094	983.053	566.919	545.163	792.489	1594.47	882.803	1390.4	1127.38	45.4176	1378.31	736.46	943.655	457.157	0.959922	0.880302	0.0553684	-0.0590102
13	18510	AT2G33150	AT2G33150	PKT3, PED1, KAT2 / peroxisomal 3-ketoacyl-CoA thiolase 3	peroxisome	13.2.4.1	amino acid metabolism.degradation.branched chain group.shared	13.2	1605.27	1667.16		1264.24	1027.75	1250.7	324.094	764.889	790.264	966.042	526.059	1767.96	1570.69	759.626	1088.34	982.905	1183.56	827.055	1019.3	307.667	1056.34	407.712	1.09348	0.889252	0.050975	0.128923
13	8296	AT2G43910	AT2G43910	ATHOL1, HOL1 / HARMLESS TO OZONE LAYER 1	cytosol	13.1.3.4.13	amino acid metabolism.synthesis.aspartate family.methionine.methionine S-methyltransferase	13.1	1051.31	1118.27	1535.65	759.963	1103.48	1253.51	1124.51	973.463	853.89	1086.01	212.686	728.544	863.175	1879.43	1049.92	1135.32	1275.29	1002.12	844.592	855.865	1070.47	327.047	0.985698	0.91174	0.0401292	-0.0207827
13	13338	AT5G66120	AT5G66120	3-dehydroquinate synthase, putative	plastid	13.1.6.1.2	amino acid metabolism.synthesis.aromatic aa.chorismate.3-dehydroquinate synthase	13.1					188.564	358.159		130.589	95.3104	85.847	117.21		162.366		142.284				292.216		66.3185	101.333	0.77252	0.944575	0.0247636	-0.372356
13	18045	AT5G11520	AT5G11520	ASP3, YLS4 / aspartate aminotransferase 3	plastid	13.1.1.2.1	amino acid metabolism.synthesis.central amino acid metabolism.aspartate.aspartate aminotransferase	13.1	3572.72	266.463	1779.44	208.179	375.931	242.811	179.289	156.187	322.342	789.262	1095.41	305.511	439.463	601.52	3022.78	146.075	1443.98	201.995	330.326	432.121	769.308	875.725	0.974718	0.968397	0.0139466	-0.0369433
13	21472	AT5G62530	AT5G62530	ALDH12A1, ATP5CDH, P5CDH / aldehyde dehydrogenase 12A1	mitochondrion	13.2.2.2	amino acid metabolism.degradation.glutamate family.proline	13.2												142.517	143.292	526.981						680.211	165.889	243.486	#DIV/0!	#DIV/0!
13	20135	AT4G33510	AT4G33510	DHS2 / 3-deoxy-d-arabino-heptulosonate 7-phosphate synthase	plastid	13.1.6.1.1	amino acid metabolism.synthesis.aromatic aa.chorismate.3-deoxy-D-arabino-heptulosonate 7-phosphate synthase	13.1												115.522	111.069		107.135				99.8325	108.536	60.2327	54.0106	#DIV/0!	#DIV/0!
13	16424	AT1G80560	AT1G80560	ATIMD2, IMD2 / isopropylmalate dehydrogenase 2	plastid	13.1.4.4.3	amino acid metabolism.synthesis.branched chain group.leucine specific.3-isopropylmalate dehydrogenase	13.1												62.7616	73.6796		47.8396		273.429			183.313	71.2247	90.9008	#DIV/0!	#DIV/0!
13	8337	AT2G43920	AT2G43920	HOL2, ATHOL2 / S-adenosyl-L-methionine-dependent methyltransferases superfamily protein	cytosol	13.1.3.4.13	amino acid metabolism.synthesis.aspartate family.methionine.methionine S-methyltransferase	13.1															33.9363			120.185	115.267	211.521	53.4344	72.9738	#DIV/0!	#DIV/0!
13	6284	AT1G08110	AT1G08110	lactoylglutathione lyase family protein / glyoxalase I family protein	cytosol	13.2.3.2	amino acid metabolism.degradation.aspartate family.threonine	13.2													85.0606					74.7678		100.042	28.8745	41.2719	#DIV/0!	#DIV/0!
13	20452	AT5G10920	AT5G10920	L-Aspartase-like family protein	plastid	13.1.2.3.23	amino acid metabolism.synthesis.glutamate family.arginine.argininosuccinate lyase	13.1													125.721	128.787					94.7715		38.8089	55.5962	#DIV/0!	#DIV/0!
13	22984	AT1G18500	AT1G18500	MAML-4, IPMS1 / methylthioalkylmalate synthase-like 4	plastid	13.1.4.4.1	amino acid metabolism.synthesis.branched chain group.leucine specific.2-isopropylmalate synthase	13.1													116.437		55.747			427.274			66.6065	133.042	#DIV/0!	#DIV/0!
13	22985	AT1G74040	AT1G74040	IMS1, MAML-3, IPMS2 / 2-isopropylmalate synthase 1	plastid	13.1.4.4.1	amino acid metabolism.synthesis.branched chain group.leucine specific.2-isopropylmalate synthase	13.1													36.0756		86.9887			43.4332			18.4997	29.2019	#DIV/0!	#DIV/0!
13	18966	AT4G27070	AT4G27070	TSB2 / tryptophan synthase beta-subunit 2	plastid	13.1.6.5.5	amino acid metabolism.synthesis.aromatic aa.tryptophan.tryptophan synthase	13.1	92.3695	98.1218							124.94	35.0479	50.2381												0	#DIV/0!
13	22531	AT2G14170	AT2G14170	ALDH6B2 / aldehyde dehydrogenase 6B2	mitochondrion	13.2.4.3	amino acid metabolism.degradation.branched chain group.valine	13.2	149.071						245.356	150.191		60.5131	89.4567												0	#DIV/0!
13	19664	AT3G17760	AT3G17760	GAD5 / glutamate decarboxylase 5	#N/A	13.1.1.1.1	amino acid metabolism.synthesis.central amino acid metabolism.GABA.Glutamate decarboxylase	13.1		236.684		124.877				95.7656		50.8141	79.9625												0	#DIV/0!
13	22476	AT3G06350	AT3G06350	EMB3004, MEE32 / dehydroquinate dehydratase, putative / shikimate dehydrogenase, putative	plastid	13.1.6.1.10	amino acid metabolism.synthesis.aromatic aa.chorismate.dehydroquinate/shikimate dehydrogenase	13.1		228.889			112.747		56.7868	84.8154		53.6931	74.2173												0	#DIV/0!
13	13495	AT4G08900	AT4G08900	arginase	mitochondrion	13.2.2.3	amino acid metabolism.degradation.glutamate family.arginine	13.2		246.459			59.0549			147.676		50.3545	83.8105												0	#DIV/0!
13	19300	AT3G14390	AT3G14390	Pyridoxal-dependent decarboxylase family protein	plastid	13.1.3.5.5	amino acid metabolism.synthesis.aspartate family.lysine.diaminopimelate decarboxylase	13.1				622.836				331.998	64.756	113.288	207.32												0	#DIV/0!
13	11542	AT5G04740	AT5G04740	ACT domain-containing protein	plastid	13	amino acid metabolism	13				198.972			209.906	244.656	243.675	99.6899	112.27												0	#DIV/0!
13	22243	AT4G26900	AT4G26900	AT-HF, HISN4 / HIS HF	plastid	13.1.7.4	amino acid metabolism.synthesis.histidine.N'-5'-phosphoribosyl-formimino-5-aminoimidazole-4-carboxamide ribonucleotide isomerase	13.1					131.205			102.065	94.6118	36.4313	52.3219												0	#DIV/0!
13	18475	AT4G33680	AT4G33680	AGD2 / Pyridoxal phosphate (PLP)-dependent transferases superfamily protein	plastid	13.1.3.5.3	amino acid metabolism.synthesis.aspartate family.lysine.LL-diaminopimelic acid aminotransferase	13.1					221.715		108.301	231.787	237.11	88.768	105.364												0	#DIV/0!
14	23150	AT5G04590	AT5G04590	SIR / sulfite reductase	plastid	14.3	S-assimilation.sulfite redox	14.3	922.172	858.328		1254.11	903.421	1144.97	525.282	785.293	788.743	798.035	344.805	971.664	907.246	686.991	839.57	692.55	826.537	459.249	808.504	504.841	744.128	164.237	0.932451	0.133582	0.874251	-0.100901
14	18564	AT3G22890	AT3G22890	APS1 / ATP sulfurylase 1	plastid	14.1	S-assimilation.ATPS	14.1	344.75	328.516	385.866		489.139	536.552	41.8124	216.771	216.11	284.391	173.318	281.02	371.973	432.999	388.931				211.875	218.243	211.671	165.116	0.744297	0.974187	0.0113576	-0.42605
15	9526	AT5G01600	AT5G01600	ATFER1, FER1 / ferretin 1	plastid	15.2	metal handling.binding, chelation and storage	15.2	652.648	692.111		1036.77	743.83		808.97	1224.65	1084.16	693.682	412.578	466.963	468.225	206.583	538.918	504.461	621.192	1066.91	973.905	1129.62	664.087	298.979	0.957337	0.129011	0.889372	-0.0629012
15	2558	AT1G66240	AT1G66240	ATX1, ATATX1 / homolog of anti-oxidant 1	cytosol	15.2	metal handling.binding, chelation and storage	15.2	1250.2	1143.45	2035.7	1223.88	1099.84	1029.42	486.598	863.983	820.993	1106.01	398.58	1169.06	1116.45		858.467	895.38	931.013	805.403	766.787	379.651	769.134	345.652	0.695415	0.17758	0.750606	-0.524054
15	3286	AT3G56240	AT3G56240	CCH / copper chaperone	cytosol	15.2	metal handling.binding, chelation and storage	15.2	1023.14	1026.46	4768.52	1629.25	1213	1413.53	1055.03	867.723	871.376	1540.89	1165.2	1386.33	1210.19	1295.84	773.806	1274.55	1039.68	1197.87	885.331	821.537	1098.35	212.436	0.712799	0.30629	0.513867	-0.488432
15	19508	AT4G14030	AT4G14030	SBP1 / selenium-binding protein 1	cytosol	15	metal handling	15	201.431	252.79		244.441	293.566	554.996	185.985	365.651	325.681	269.393	141.277	234.763	424.596	652.882	423.65	364.294	245.831	347.706	291.014	143.868	347.623	138.639	1.29039	0.505503	0.296276	0.367808
15	15922	AT3G17390	AT3G17390	MTO3, SAMS3, MAT4 / S-adenosylmethionine synthetase family protein	nucleus,plasma membrane	15.2	metal handling.binding, chelation and storage	15.2	4170.75	4277.58	5713.14	4724.17	3569.08	3834.76	6997.2	4075.01	4207.19	4618.76	1020.04	3953.39	3612.15	3831.47	3354.74	2998.1	5061.39	7112.63	4723.47	5651.74	4477.67	1229.92	0.969453	0.805962	0.0936855	-0.0447572
15	19415	AT4G14040	AT4G14040	EDA38, SBP2 / selenium-binding protein 2	cytosol	15	metal handling	15	224.241	117.734		109.17	84.6724	188.637	211.364	20.5127		106.259	83.1956	160.623	50.4503	202.731	90.7626						56.0629	74.0833	0.527606	0.822789	0.0847115	-0.922467
15	6632	AT4G14716	AT4G14716	ATARD1, ARD1 / acireductone dioxygenase 1	#N/A	15.3	metal handling.regulation	15.3	329.778	434.908	788.614	270.85			389.054	253.947	315.612	309.196	223.163	313.037	344.398	642.954	389.093				401.893	347.981	271.04	211.564	0.876596	0.920102	0.0361639	-0.190017
15	9706	AT3G56090	AT3G56090	ATFER3, FER3 / ferritin 3	plastid	15.2	metal handling.binding, chelation and storage	15.2	90.1138	166.032		181.383		181.679			244.435	95.9604	93.3734												0	#DIV/0!
16	21174	AT5G26000	AT5G26000	TGG1, BGLU38 / thioglucoside glucohydrolase 1	vacuole	16.5.1.3.1.1	secondary metabolism.sulfur-containing.glucosinolates.degradation.myrosinase.TGG	16.5	899.898	916.979		948.361	983.342	1078.98	923.317	1179.03	1221.46	905.707	338.797	812.063	750.097	1100.96	609.507	491.195	733.764	463.554	728.731	441.017	681.21	197.032	0.752131	0.00123113	2.9097	-0.410945
16	13318	AT1G74100	AT1G74100	SOT16, ATSOT16, CORI-7, ATST5A / sulfotransferase 16	cytosol	16.5.1.1.3.3	secondary metabolism.sulfur-containing.glucosinolates.synthesis.indole.indole-3-methyl-desulfoglucosinolate sulfotransferase	16.5	157.417	274.98		216.742			287.291	140.618	186.491	140.393	109.07	208.094	138.947	77.1269	158.332				150.165	158.682	99.0386	76.7961	0.705437	0.0668421	1.17495	-0.503411
16	18686	AT1G74470	AT1G74470	Pyridine nucleotide-disulphide oxidoreductase family protein	plastid	16.1.1	secondary metabolism.isoprenoids.non-mevalonate pathway	16.1	540.232	554.58		718.518	527.827	675.43	110.586	355.253	307.239	421.074	232.758	269.33	291.169	461.373	468.09		360.317		307.307	231.285	265.43	160.891	0.630365	0.137546	0.861553	-0.665741
16	13352	AT3G44300	AT3G44300	NIT2, AtNIT2 / nitrilase 2	vacuole,plasma membrane	16.5.1.3.3	secondary metabolism.sulfur-containing.glucosinolates.degradation.nitrilase	16.5	56.2506	86.0576		307.395	117.1	57.8454	405.505	430.972	185.484	182.957	151.084	286.842	259.729	177.446	143.349	200.714	512.501	493.593	388.045	354.101	312.925	126.061	1.71038	0.146538	0.834049	0.774314
16	18702	AT3G16390	AT3G16390	NSP3 / nitrile specifier protein 3	cytosol	16.5.1.3.2	secondary metabolism.sulfur-containing.glucosinolates.degradation.nitrilespecifier protein	16.5		920.052	727.932	694.74	100.873		1131.97	332.54	186.234	454.927	399.058	340.299	431.96		69.883	644.578		85.2821	590.036	84.1569	249.577	241.444	0.548609	0.154165	0.812015	-0.86615
16	14367	AT2G25450	AT2G25450	2-oxoglutarate (2OG) and Fe(II)-dependent oxygenase superfamily protein	cytosol	16.5.1.1.1.13	secondary metabolism.sulfur-containing.glucosinolates.synthesis.aliphatic.2-oxoglutarate-dependent dioxygenase	16.5	719.585	681.614	636.135	361.658	462.599	850.481	533.789	313.198	345.232	544.921	177.932	1007.15	959.465	1741.16	567.282	515.123	313.992	456.241	947.279	482.936	776.736	416.488	1.42541	0.16701	0.777258	0.511378
16	14588	AT5G54160	AT5G54160	ATOMT1, OMT1 / O-methyltransferase 1	cytosol	16.2.1.9	secondary metabolism.phenylpropanoids.lignin biosynthesis.COMT	16.2	716.963	742.822	1080.25	848.991	789.153	940.756	981.985	788.199	766.11	850.581	116.626	899.109	895.625	1329.8	697.13	823.059	817.799	1080.26	928.634	1033.48	944.988	173.684	1.11099	0.220045	0.657488	0.151847
16	15596	AT1G54010	AT1G54010	GDSL-like Lipase/Acylhydrolase superfamily protein	extracellular	16.5.1.3.1	secondary metabolism.sulfur-containing.glucosinolates.degradation.myrosinase	16.5	421.725	323.608			144.8		137.283	240.97	338.965	178.594	152.128	287.924	344.853	495.06	318.667			1122.94	205.07	143.282	324.2	320.778	1.81528	0.318024	0.497541	0.860196
16	12742	AT5G48180	AT5G48180	NSP5 / nitrile specifier protein 5	cytosol	16.5.1.3.2	secondary metabolism.sulfur-containing.glucosinolates.degradation.nitrilespecifier protein	16.5	231.488		321.93	265.769	176.192		446.544	353.443	355.66	239.003	147.429	312.534	310.382		264.197			502.17	378.505	329.304	233.01	176.085	0.974926	0.402193	0.395566	-0.0366349
16	20072	AT2G30490	AT2G30490	ATC4H, C4H, CYP73A5, REF3 / cinnamate-4-hydroxylase	endoplasmic reticulum	16.2.1.2	secondary metabolism.phenylpropanoids.lignin biosynthesis.C4H	16.2	224.326	243.572		235.878	288.627	350.558		206.33	210.141	195.493	112.675	304.459	335.758	480.037	283.962			225.152	122.785		194.684	163.691	0.995863	0.427374	0.369192	-0.00598141
16	15900	AT3G14210	AT3G14210	ESM1 / epithiospecifier modifier 1	plastid	16.5.1.3.1	secondary metabolism.sulfur-containing.glucosinolates.degradation.myrosinase	16.5	3180.74	3046.58		1687.49	1256.82	1556.28	1725.06	3000.81	2940.88	2043.85	1015.52	3027.16	2632.74	2238.78	1541.93	962.223	2084.24		2389.54	1045.8	1769.16	906.09	0.8656	0.439571	0.356971	-0.208228
16	9731	AT4G34050	AT4G34050	CCoAOMT1 / S-adenosyl-L-methionine-dependent methyltransferases superfamily protein	cytosol	16.2.1.6	secondary metabolism.phenylpropanoids.lignin biosynthesis.CCoAOMT	16.2	466.246	480.731	490.591	604.989	650.851	884.125	376.171	501.628	503.49	550.98	139.399	661.204	598.923	1327.04	622.747	451.128	374.764		560.317	463.59	562.191	328.814	1.02035	0.476866	0.321604	0.0290598
16	18826	AT2G33070	AT2G33070	NSP2, ATNSP2 / nitrile specifier protein 2	cytosol	16.5.1.3.2	secondary metabolism.sulfur-containing.glucosinolates.degradation.nitrilespecifier protein	16.5		115.383	335.952	127.069	418.36		67.8946			118.295	147.578		97.0479		183.931	1425.3		205.708	118.081		225.563	431.159	1.90678	0.486644	0.312789	0.931137
16	11120	AT5G16440	AT5G16440	IPP1 / isopentenyl diphosphate isomerase 1	plastid	16.1.2.7	secondary metabolism.isoprenoids.mevalonate pathway.isopentenyl pyrophosphate:dimethyllallyl pyrophosphate isomerase	16.1	76.5516	106.845			249.876			103.149	154.046	76.7187	82.403	116.945		305.23	234.366					42.5717	77.6791	110.189	1.01252	0.5737	0.241315	0.0179493
16	24437	AT5G60600	AT5G60600	GCPE, ISPG, CSB3, CLB4, HDS / 4-hydroxy-3-methylbut-2-enyl diphosphate synthase	plastid	16.1.1.6	secondary metabolism.isoprenoids.non-mevalonate pathway.HDS	16.1	116.392					327.5		952.929	154.878	172.411	295.397			170.636				400.597	243.086		90.4799	139.446	0.524792	0.642915	0.191847	-0.930184
16	13722	AT3G44310	AT3G44310	NIT1, ATNIT1, NITI / nitrilase 1	cytosol	16.5.1.3.3	secondary metabolism.sulfur-containing.glucosinolates.degradation.nitrilase	16.5	2792.57	2773.85	3287.13	4208.7	3099.03	3525.59	4266.92	4631.43	3943.45	3614.3	639.803	3550.15	3474.91	3099.62	2367.75	3940.83	3742.31	5026.9	4444.55	4146.38	3754.82	726.903	1.03888	0.686918	0.163095	0.05503
16	13673	AT3G44320	AT3G44320	NIT3, AtNIT3 / nitrilase 3	plasma membrane	16.5.1.3.3	secondary metabolism.sulfur-containing.glucosinolates.degradation.nitrilase	16.5	1102.91	1045.23	2201.38	119.074	1404.31	91.0612	908.958	131.489	1727.77	970.242	707.57	2514.3	2151.17	229.724	53.7507	1201.03		112.984	99.6607	2315.04	964.185	1025.38	0.993757	0.803098	0.0952317	-0.00903471
16	11987	AT1G75280	AT1G75280	NmrA-like negative transcriptional regulator family protein	cytosol	16.8.5.1	secondary metabolism.flavonoids.isoflavones.isoflavone reductase	16.8	235.266	200.677		461.956	378.475		1607.27	1327.29	1367.5	619.826	597.186	251.906			501.786		549.38	1153.09	1391.88	856.484	522.725	489.717	0.843343	0.9664	0.0148431	-0.245809
16	10823	AT3G02780	AT3G02780	IPP2, IPIAT1, IDI2 / isopentenyl pyrophosphate:dimethylallyl pyrophosphate isomerase 2	plastid	16.1.2.7	secondary metabolism.isoprenoids.mevalonate pathway.isopentenyl pyrophosphate:dimethyllallyl pyrophosphate isomerase	16.1	319.712	270.773				376.274	75.3818	218.278	248.863	167.698	141.135	231.785	228.807	429.176				343.657	231.815	50.1296	168.374	152.56	1.00403	0.988213	0.00514952	0.00580762
16	13614	AT3G20160	AT3G20160	Terpenoid synthases superfamily protein	#N/A	16.1.1.10	secondary metabolism.isoprenoids.non-mevalonate pathway.geranylgeranyl pyrophosphate synthase	16.1												744.605	677.934						460.128		209.185	304.033	#DIV/0!	#DIV/0!
16	13154	AT1G74020	AT1G74020	SS2 / strictosidine synthase 2	vacuole	16.4.1	secondary metabolism.N misc.alkaloid-like	16.4												138.354	147.599					169.54	138.47		65.996	74.2713	#DIV/0!	#DIV/0!
16	13683	AT1G18590	AT1G18590	SOT17, ATSOT17, ATST5C / sulfotransferase 17	cytosol	16.5.1.1.1.9	secondary metabolism.sulfur-containing.glucosinolates.synthesis.aliphatic.sulfotransferase	16.5													50.5008						65.8855	230.048	38.4927	71.8625	#DIV/0!	#DIV/0!
16	16152	AT5G48230	AT5G48230	EMB1276, ACAT2 / acetoacetyl-CoA thiolase 2	cytosol	16.1.2.1	secondary metabolism.isoprenoids.mevalonate pathway.acetyl-CoA C-acyltransferase	16.1	101.505	152.111		253.957	77.6631			334.133		102.152	116.283												0	#DIV/0!
16	13333	AT3G63410	AT3G63410	APG1, VTE3, IEP37, E37 / S-adenosyl-L-methionine-dependent methyltransferases superfamily protein	plastid	16.1.3.3	secondary metabolism.isoprenoids.tocopherol biosynthesis.MPBQ/MSBQ methyltransferase	16.1	141.994			425.076	318.784		218.025	160.871	303.294	174.227	147.076												0	#DIV/0!
16	19314	AT1G51490	AT1G51490	BGLU36 / beta glucosidase 36	#N/A	16.4.3	secondary metabolism.N misc.cyanogenic glycosides	16.4	97.2755			91.5814	275.905					51.6403	88.1747												0	#DIV/0!
16	14246	AT4G34230	AT4G34230	CAD5, ATCAD5, CAD-5 / cinnamyl alcohol dehydrogenase 5	cytosol	16.2.1.10	secondary metabolism.phenylpropanoids.lignin biosynthesis.CAD	16.2		155.535					121.922		150.111	47.5075	67.7222												0	#DIV/0!
16	19908	AT1G74920	AT1G74920	ALDH10A8 / aldehyde dehydrogenase 10A8	plastid	16.4.2.1	secondary metabolism.N misc.betaine.betaine-aldehyde dehydrogenase	16.4		88.1405						106.694	97.1494	32.4427	46.0889												0	#DIV/0!
16	5503	AT3G23490	AT3G23490	CYN / cyanase	cytosol	16.4.3.1	secondary metabolism.N misc.cyanogenic glycosides.cyanase	16.4					500.938		95.1719	151.959		83.1187	156.67												0	#DIV/0!
16	19991	AT3G48170	AT3G48170	ALDH10A9 / aldehyde dehydrogenase 10A9	peroxisome	16.4.2.1	secondary metabolism.N misc.betaine.betaine-aldehyde dehydrogenase	16.4						105.705		121.504	159.964	43.0192	62.2444												0	#DIV/0!
16	20244	AT1G47600	AT1G47600	BGLU34, TGG4 / beta glucosidase 34	#N/A	16.5.1.3.1	secondary metabolism.sulfur-containing.glucosinolates.degradation.myrosinase	16.5						683.045	72.2709	110.37	148.036	112.636	208.617												0	#DIV/0!
17	9311	AT4G27450	AT4G27450	Aluminium induced protein with YGL and LRDR motifs	cytosol	17.2.3	hormone metabolism.auxin.induced-regulated-responsive-activated	17.2	434.046	367.121		186.283	277.128		170.853	191.011	268.815	210.584	138.845	748.457	872.724	1226.94	646.328				373.747	214.28	453.608	418.822	2.15405	0.0146085	1.8354	1.10705
17	12560	AT1G05010	AT1G05010	EFE, ACO4, EAT1 / ethylene-forming enzyme	#N/A	17.5.1.2	hormone metabolism.ethylene.synthesis-degradation.1-aminocyclopropane-1-carboxylate oxidase	17.5	444.338	520.718	767.87	471.034	594.365	620.142	404.134	412.715	391.135	514.05	118.483	789.291	758.914	1708.85	774.526	1094.03	736.552	572.921	570.082	462.955	829.791	354.178	1.61422	0.0294286	1.53123	0.690839
17	6959	AT3G11930	AT3G11930	Adenine nucleotide alpha hydrolases-like superfamily protein	cytosol,nucleus	17.5.3	hormone metabolism.ethylene.induced-regulated-responsive-activated	17.5	456.941	281.992	617.794	433.148	346.135	398.761	440.357	268.085	281.267	391.609	105.986	570.188	525.686			657.523		545.027	380.487	426.386	345.033	255.168	0.881065	0.0452835	1.34406	-0.182679
17	12445	AT1G62380	AT1G62380	ACO2, ATACO2 / ACC oxidase 2	golgi	17.5.1.2	hormone metabolism.ethylene.synthesis-degradation.1-aminocyclopropane-1-carboxylate oxidase	17.5	1583.25	1559.93	2222.58	1189.55	648.394	915.698	460.059	1064.18	1046.81	1187.83	505.019	1877.45	1769.47	1956.66	1302.41	1159.39	1594.82	2068.97	1903.74	906.145	1615.45	381.096	1.36001	0.0739902	1.13083	0.443613
17	11324	AT3G16430	AT3G16430	JAL31 / jacalin-related lectin 31	cytosol,extracellular	17.7.3	hormone metabolism.jasmonate.induced-regulated-responsive-activated	17.7	134.043		134.29	64.45	55.9119		247.588	83.4493	75.9956	88.4141	72.2391		260.992	155.838	56.53	999.424		70.2389	108.488		183.501	299.647	2.07547	0.268606	0.570885	1.05344
17	21594	AT3G19820	AT3G19820	DWF1, DIM, EVE1, DIM1, CBB1 / cell elongation protein / DWARF1 / DIMINUTO (DIM)	plasma membrane,golgi	17.3.1.2.8	hormone metabolism.brassinosteroid.synthesis-degradation.sterols.DWF1	17.3	212.596		322.022	322.121	177.314	219.681	200.96		160.858	179.506	109.857	147.081			140.528			225.296	169.206	263.975	105.121	100.554	0.585611	0.271355	0.566462	-0.771984
17	13622	AT1G60710	AT1G60710	ATB2 / NAD(P)-linked oxidoreductase superfamily protein	cytosol	17.2.3	hormone metabolism.auxin.induced-regulated-responsive-activated	17.2				121.163			155.175	225.249	34.4276	59.5572	80.8006	139.169	207.132		123.634					388.797	95.4146	127.708	1.60207	0.308879	0.510212	0.679934
17	10438	AT5G14920	AT5G14920	Gibberellin-regulated family protein	extracellular	17.6.3	hormone metabolism.gibberelin.induced-regulated-responsive-activated	17.6	373.82	391.58	742.715	398.512			393.008	242.553	248.37	310.062	214.28	439.005	382.71		196.127			385.122	300.726	253.457	217.461	168.342	0.701346	0.364218	0.438639	-0.511802
17	13645	AT1G60730	AT1G60730	NAD(P)-linked oxidoreductase superfamily protein	cytosol	17.2.3	hormone metabolism.auxin.induced-regulated-responsive-activated	17.2	267.578				95.0366		120.692		195.265	75.3968	95.5468	73.1922	136.408		47.2823				232.964	125.775	68.4025	77.5898	0.907233	0.382073	0.417854	-0.140455
17	25723	AT3G45140	AT3G45140	LOX2, ATLOX2 / lipoxygenase 2	plastid	17.7.1.2	hormone metabolism.jasmonate.synthesis-degradation.lipoxygenase	17.7	1423.38	1532.21	2142.86	1723.08	2225.76	2024.82	3028.37	2476.25	2000.95	2064.19	465.148	1707.81	1718.96	4607.88	1945.71	1451.76	1187.41	2686.47	2373.71	4082.6	2418.04	1120.74	1.17142	0.421614	0.375085	0.228263
17	12821	AT2G46280	AT2G46280	TRIP-1, TIF3I1 / TGF-beta receptor interacting protein 1	cytosol	17.3.2.99	hormone metabolism.brassinosteroid.signal transduction.other	17.3	207.775	262.277	444.51	501.854	216.851		197.286	222.734	355.865	267.683	140.915		224.879		171.882			589.837	325.49	435.867	194.217	206.683	0.725548	0.55194	0.258108	-0.462857
17	12427	AT1G12010	AT1G12010	2-oxoglutarate (2OG) and Fe(II)-dependent oxygenase superfamily protein	#N/A	17.5.1.2	hormone metabolism.ethylene.synthesis-degradation.1-aminocyclopropane-1-carboxylate oxidase	17.5	349.713	400.406				123.034	43.9039			101.895	151.381	268.485	774.337		209.184				49.4604		144.607	242.598	1.41918	0.610381	0.214399	0.505055
17	9328	AT5G43830	AT5G43830	Aluminium induced protein with YGL and LRDR motifs	cytosol	17.2.3	hormone metabolism.auxin.induced-regulated-responsive-activated	17.2					244.276			400.648	394.546	115.497	168.589	447.924	189.902		300.235			427.947	257.133	269.844	210.332	166.919	1.82111	0.668532	0.174878	0.864814
17	11517	AT3G16450	AT3G16450	Mannose-binding lectin superfamily protein	cytosol	17.7.3	hormone metabolism.jasmonate.induced-regulated-responsive-activated	17.7	659.81	636.74	917.337	285.009	375.008		715.345	336.237	447.323	485.868	259.148	872.839	815.402	755.926	409.959	617.094		339.544	352.671	467.837	514.586	262.969	1.05911	0.770937	0.112981	0.0828486
17	9415	AT3G25770	AT3G25770	AOC2 / allene oxide cyclase 2	plastid	17.7.1.4	hormone metabolism.jasmonate.synthesis-degradation.allene oxidase cyclase	17.7	600.655	360.667	628.561	891.03	589.514	804.864	1080.65	918.962	927.563	755.83	212.496	844.466	708.893	486.92	540.181	562.252	677.981	1223.57	1360.07	678.522	786.985	289.356	1.04122	0.809225	0.0919309	0.0582737
17	20458	AT5G42650	AT5G42650	AOS, CYP74A, DDE2 / allene oxide synthase	plastid	17.7.1.3	hormone metabolism.jasmonate.synthesis-degradation.allene oxidase synthase	17.7					257.247	362.159	501.309	213.822	164.31	166.539	173.765	259.906	231.384	457.608	331.082			410.119	197.207	122.381	223.299	153.99	1.34082	0.866435	0.0622642	0.423119
17	2239	AT1G75750	AT1G75750	GASA1 / GAST1 protein homolog 1	extracellular	17.6.3	hormone metabolism.gibberelin.induced-regulated-responsive-activated	17.6	1105.92	1138.81	1569.38	695.745	494.577		1324.23	756.736	674.334	862.194	447.481	1400.58	1201.71	1903.77	384.529			684.417	471.928	538.233	731.685	609.234	0.848632	0.907117	0.0423366	-0.23679
17	24041	AT3G16460	AT3G16460	Mannose-binding lectin superfamily protein	cytosol	17.7.3	hormone metabolism.jasmonate.induced-regulated-responsive-activated	17.7	938.216	964.782	1534.77	769.119	594.128	694.645	609.065	368.513	398.255	763.499	335.43	1223.91	1125.68	1272.95	477.74	682.023	596.657	517.486	382.323	490.21	752.109	333.027	0.985082	0.946508	0.0238758	-0.0216836
17	25483	AT1G55020	AT1G55020	LOX1, ATLOX1 / lipoxygenase 1	cytosol	17.7.1.2	hormone metabolism.jasmonate.synthesis-degradation.lipoxygenase	17.7												143.214	152.286	277.634					132.352	298.286	111.53	113.197	#DIV/0!	#DIV/0!
17	13670	AT1G60680	AT1G60680	NAD(P)-linked oxidoreductase superfamily protein	#N/A	17.2.3	hormone metabolism.auxin.induced-regulated-responsive-activated	17.2				124.567				81.281	68.6806	30.5032	45.2973												0	#DIV/0!
17	13654	AT1G60690	AT1G60690	NAD(P)-linked oxidoreductase superfamily protein	cytosol	17.2.3	hormone metabolism.auxin.induced-regulated-responsive-activated	17.2				92.4841	94.5252			67.6962		28.3006	40.6377												0	#DIV/0!
17	8748	AT4G34120	AT4G34120	LEJ1, CDCP1 / Cystathionine beta-synthase (CBS) family protein	plastid	17.5.1	hormone metabolism.ethylene.synthesis-degradation	17.5	142.05				125.381			121.049	132.974	57.9394	64.9965												0	#DIV/0!
17	18102	AT3G16470	AT3G16470	JR1 / Mannose-binding lectin superfamily protein	cytosol	17.7.3	hormone metabolism.jasmonate.induced-regulated-responsive-activated	17.7	255.088	245.222	305.901	179.114	240.098	228.767				161.577	118.265												0	#DIV/0!
17	18062	AT2G25980	AT2G25980	Mannose-binding lectin superfamily protein	#N/A	17.7.3	hormone metabolism.jasmonate.induced-regulated-responsive-activated	17.7	383.35	30.5419						21.0873	17.6813	50.2956	118.266												0	#DIV/0!
18	11920	AT2G38230	AT2G38230	ATPDX1.1, PDX1.1 / pyridoxine biosynthesis 1.1	cytosol	18	Co-factor and vitamine metabolism	18	153.639			39.356	195.648		168.286	156.675	354.067	118.63	113.041	287.583	226.382		296.941			546.196	451.909	148.449	217.496	188.849	1.83339	0.0695678	1.15759	0.874515
18	15904	AT3G14990	AT3G14990	Class I glutamine amidotransferase-like superfamily protein	cytosol	18.2	Co-factor and vitamine metabolism.thiamine	18.2	704.247	607.58	1143.45	929.354	930.772	1094.11	1321.07	920.74	1584.79	1026.24	283.987	1057.82	1158.03	1521.37	930.276	1333.79	1013.58	1165.99	910.068	1059.54	1127.83	185.212	1.099	0.409195	0.38807	0.136189
18	11942	AT5G01410	AT5G01410	PDX1, ATPDX1.3, RSR4, PDX1.3, ATPDX1 / Aldolase-type TIM barrel family protein	cytosol	18	Co-factor and vitamine metabolism	18	435.541	582.441		671.348	399.54		126.914	444.752	271.651	325.798	228.929	567.862	579.256						301.783	325.508	197.157	236.924	0.605149	0.823894	0.0841284	-0.724637
18	13846	AT5G54770	AT5G54770	THI1, TZ, THI4 / thiazole biosynthetic enzyme, chloroplast (ARA6) (THI1) (THI4)	plastid	18.2	Co-factor and vitamine metabolism.thiamine	18.2	355.69	325.753		249.47	270.854			281.54		164.812	150.195												0	#DIV/0!
19	17359	AT1G69740	AT1G69740	HEMB1 / Aldolase superfamily protein	plastid	19.4	tetrapyrrole synthesis.ALA dehydratase	19.4	350.869	322.453	375.433	248.799	453.432		139.146	175.659	181.487	249.698	132.309	213.695	236.778	771.843	418.028			272.73	224.494	394.298	281.318	221.161	1.12664	0.340921	0.467346	0.172022
19	18929	AT5G63570	AT5G63570	GSA1 / glutamate-1-semialdehyde-2,1-aminomutase	plastid	19.3	tetrapyrrole synthesis.GSA	19.3	622.141	581.162		555.962	369.795	581.712	240.979	357.302	400.454	412.167	190.38	344.27	305.013		313.539		489.637	547.156	438.999	385.102	313.746	183.811	0.761211	0.347856	0.458601	-0.393632
19	15449	AT5G08280	AT5G08280	HEMC / hydroxymethylbilane synthase	plastid	19.5	tetrapyrrole synthesis.porphobilinogen deaminase	19.5	346.611			467.398	348.754	335.958	321.019	355.166	303.767	275.408	153.45	578.248	294.845		270.44			347.194	298.057	120.308	212.121	186.589	0.770207	0.561281	0.25082	-0.376682
19	15607	AT1G03475	AT1G03475	LIN2, HEMF1, ATCPO-I / Coproporphyrinogen III oxidase	plastid	19.8	tetrapyrrole synthesis.coproporphyrinogen III oxidase	19.8		149.925	365.67	357.093	560.329	298.513	358.859	274.428	274.075	293.21	146.152	263.936	240.618		478.897		278.418	336.487	291.199	713.218	289.197	207.74	0.986313	0.58249	0.234711	-0.0198826
19	18867	AT3G48730	AT3G48730	GSA2 / glutamate-1-semialdehyde 2,1-aminomutase 2	plastid	19.3	tetrapyrrole synthesis.GSA	19.3	181.75	220.661	1132.9	363.282	343.79	229.339	374.062	294.745	240.161	375.632	275.384	285.805	284.02	1021.06	288.074		256.715	331.878	277.311	244.796	332.184	259.841	0.884334	0.988851	0.00486925	-0.177337
19	8550	AT4G03205	AT4G03205	hemf2 / Coproporphyrinogen III oxidase	plastid	19.8	tetrapyrrole synthesis.coproporphyrinogen III oxidase	19.8												82.6153	46.9766				170.203	43.1771			38.108	54.5644	#DIV/0!	#DIV/0!
19	8539	AT1G17100	AT1G17100	SOUL heme-binding family protein	extracellular	19.99	tetrapyrrole synthesis.unspecified	19.9	207.916	188.923		196.239			191.029		273.366	117.497	107.704												0	#DIV/0!
19	17125	AT4G18480	AT4G18480	CHLI1, CH42, CH-42, CHL11, CHLI-1 / P-loop containing nucleoside triphosphate hydrolases superfamily protein	plastid	19.10	tetrapyrrole synthesis.magnesium chelatase	19.1	202.333	277.001		259.657	350.276	340.501		168.351	207.84	200.662	121.507												0	#DIV/0!
19	16015	AT2G40490	AT2G40490	HEME2 / Uroporphyrinogen decarboxylase	plastid	19.7	tetrapyrrole synthesis.uroporphyrinogen decarboxylase	19.7	143.968				156.324		40.4063			37.8553	61.3726												0	#DIV/0!
19	16253	AT4G27440	AT4G27440	PORB / protochlorophyllide oxidoreductase B	plastid	19.14	tetrapyrrole synthesis.protochlorophyllide reductase	19.1		256.317	760.995			537.395		139.415		188.236	265.445												0	#DIV/0!
19	16267	AT1G03630	AT1G03630	POR C, PORC / protochlorophyllide oxidoreductase C	plastid	19.14	tetrapyrrole synthesis.protochlorophyllide reductase	19.1				173.079		131.72	227.411	108.873	3526.66	463.083	1086.19												0	#DIV/0!
19	16900	AT5G45930	AT5G45930	CHLI2, CHL I2, CHLI-2 / magnesium chelatase i2	plastid	19.10	tetrapyrrole synthesis.magnesium chelatase	19.1						90.9612		168.351	55.037	34.9277	56.4365												0	#DIV/0!
20	16946	AT5G22060	AT5G22060	ATJ2, J2 / DNAJ homologue 2	cytosol	20.2.1	stress.abiotic.heat	20.2					67.4859	102.205	105.102	65.2459	158.566	55.4006	55.6017	204.583	159.966	171.471	108.976			261.767	253.354	133.484	143.733	90.2564	2.59444	0.0171293	1.76626	1.37542
20	23263	AT3G12580	AT3G12580	HSP70, ATHSP70 / heat shock protein 70	cytosol	20.2.1	stress.abiotic.heat	20.2	313.876	592.03	189.648	465.412	306.113	241.582	58.3686	160.231	148.734	275.111	157.653	547.164	547.5	638.681	476.858	656.048	799.824	421.033	295.428	128.05	501.176	190.004	1.82173	0.0197443	1.70456	0.865306
20	25274	AT1G79930	AT1G79930	HSP91 / heat shock protein 91	cytosol	20.2.1	stress.abiotic.heat	20.2	210.313	242.087	560.123	264.222	85.2585	279.741	219.273	206.601	325.619	265.915	121.247	405.906	346.697	652.94	358.19	870.694		552.949	374.17	196.706	417.584	238.691	1.57036	0.0283859	1.5469	0.651098
20	23248	AT3G09440	AT3G09440	Heat shock protein 70 (Hsp 70) family protein	cytosol	20.2.1	stress.abiotic.heat	20.2	1806.73	1484.04	715.857	2097.22	1620	2120.25	2775.08	2162.91	2264.58	1894.07	549.466	2281.36	2062.21	2782.55	2277.11	2454.72	3603.23	2817.99	2318.14	2914.06	2612.37	444.737	1.37924	0.0110184	1.95788	0.463869
20	4860	AT1G13930	AT1G13930	Involved in response to salt stress. Knockout mutants are hypersensitive to salt stress.	plastid	20.2.3	stress.abiotic.drought/salt	20.2	1774.64	1861.26	2895.58	1536.2	1154.41	1342.29	1168.04	1207.28	1298.23	1581.99	524.435	992.036	909.431		1076.2	1604.32	1089.83	1014.28	825.564	1006.91	946.508	393.316	0.598301	0.0277081	1.55739	-0.741056
20	23950	AT5G56030	AT5G56030	HSP81-2, ERD8, HSP90.2, AtHsp90.2 / heat shock protein 81-2	cytosol,nucleus	20.2.1	stress.abiotic.heat	20.2	2792.12	2558.59	3233.75	3137.52	2439.77	2298.39	2987.54	1391.98	1886.22	2525.1	569.047	3524.32	2901.03	2728.22	3080.04	2774.91	3255.66	3740.82	3730.38	2484.74	3135.57	429.905	1.24176	0.0277295	1.55706	0.312389
20	4576	AT2G01520	AT2G01520	MLP328 / MLP-like protein 328	cytosol	20.2.99	stress.abiotic.unspecified	20.2	776.4	882.106	1022.43	497.753	363.01	466.235	126.896	412.986	346.393	543.801	272.509	462.4	410.929		133.164		263.961		148.275		157.636	172.699	0.289879	0.0882801	1.05414	-1.78648
20	9768	AT1G20450	AT1G20450	LTI29, LTI45, ERD10 / Dehydrin family protein	cytosol	20.2.99	stress.abiotic.unspecified	20.2	281.281		523.228	276.911	158.432		500.641	275.013	212.073	247.509	174.665	209.694	196.193	323.683	131.464		257.467	291.63	162.111	255.079	203.036	92.0073	0.820317	0.126509	0.897879	-0.285747
20	26044	AT2G25140	AT2G25140	HSP98.7, CLPB-M, CLPB4 / casein lytic proteinase B4	plastid	20.2.1	stress.abiotic.heat	20.2	193.141		434.046	317.788			68.2813	56.9737	146.957	135.243	145.899	153.822						46.2818	40.1708	42.6219	31.433	47.541	0.232418	0.131065	0.882514	-2.1052
20	10023	AT1G20440	AT1G20440	COR47, RD17, AtCOR47 / cold-regulated 47	nucleus	20.2.99	stress.abiotic.unspecified	20.2	1267.12	1368.14	1772.81	816.96	679.474	863.495	812.152	785.532	612.958	997.626	363.626	893.404	831.381	1278.72	650.694	806.632	662.473	629.013	587.908	600.937	771.24	207.24	0.773076	0.145573	0.83692	-0.371318
20	24841	AT2G04030	AT2G04030	CR88, EMB1956, HSP90.5, Hsp88.1, AtHsp90.5 / Chaperone protein htpG family protein	plastid	20.2.1	stress.abiotic.heat	20.2	477.468	549.899	616.425	651.077	560.279	739.704	442.923	495.915	472.093	556.198	91.9525	593.094	564.995	657.803	609.471	936.129	607.896	661.132	620.719	472.302	635.949	118.599	1.14339	0.152294	0.817317	0.193312
20	26060	AT5G15450	AT5G15450	APG6, CLPB3, CLPB-P / casein lytic proteinase B3	plastid	20.2.1	stress.abiotic.heat	20.2	93.2999	373.411		244.389				231.429		104.725	134.462	90.9865							178.694	66.3156	37.3329	59.6883	0.356484	0.153405	0.81416	-1.48809
20	4827	AT1G24020	AT1G24020	MLP423 / MLP-like protein 423	#N/A	20.2.99	stress.abiotic.unspecified	20.2	349.064	489.557		472.272	439.176	426.033	553.386	412.563	374.934	390.776	149.666	186.062	176.033		385.383			533.617	432.035	420.417	237.061	199.025	0.606641	0.165779	0.780471	-0.721086
20	13180	AT1G70830	AT1G70830	MLP28 / MLP-like protein 28	cytosol	20.1	stress.biotic	20.1		96.2245	428.237	207.715	116.251	200.48				116.545	136.322	56.7017			154.438			49.1144			28.9171	49.3881	0.248119	0.185957	0.730587	-2.01089
20	24196	AT4G24280	AT4G24280	cpHsc70-1 / chloroplast heat shock protein 70-1	plastid	20.2.1	stress.abiotic.heat	20.2	1292.72	1302.06	1654.55	1423.91	1032.36	1127.19	484.278	905.583	1046.76	1141.05	316.282	1294.21	937.6	756.028	1015.31	719.233	1254.98	1017.14	1043.75	548.767	954.115	231.163	0.836176	0.195923	0.707914	-0.258122
20	25282	AT1G79920	AT1G79920	Heat shock protein 70 (Hsp 70) family protein	cytosol	20.2.1	stress.abiotic.heat	20.2	365.784	376.298		452.878	454.529	470.978	258.467	284.283	232.394	321.735	140.998	395.549	458.082	459.636	289.365		977.294		279.068	478.338	370.815	275.994	1.15255	0.225132	0.647564	0.204828
20	16965	AT3G44110	AT3G44110	ATJ3, ATJ / DNAJ homologue 3	cytosol	20.2.1	stress.abiotic.heat	20.2	381.828		403.751	449.706	363.409	329.257	483.083	366.68	264.942	338.073	133.707	398.216	409.817	636.355	319.718			472.628	345.35	480.796	340.32	201.423	1.00665	0.228815	0.640516	0.00955772
20	17721	AT5G63860	AT5G63860	UVR8 / Regulator of chromosome condensation (RCC1) family protein	#N/A	20.2.5	stress.abiotic.light	20.2				91.8651			99.5483	107.529	130.94	47.7647	54.2869		355.691		88.4983			117.241	173.633		81.6737	114.604	1.70992	0.254561	0.594208	0.773926
20	6283	AT1G76180	AT1G76180	ERD14 / Dehydrin family protein	nucleus	20.2.99	stress.abiotic.unspecified	20.2	384.873	373.968	1083.81	835.348	1060.12	1132.48	499.411	383.55	259.086	668.071	335.586	605.762	864.476	1389.19	1097.74	1637.98	883.261	442.062	528.802	467.988	879.696	400.218	1.31677	0.268636	0.570836	0.397002
20	23579	AT5G28540	AT5G28540	BIP1 / heat shock protein 70 (Hsp 70) family protein	endoplasmic reticulum	20.2.1	stress.abiotic.heat	20.2	750.15	889.798		1445.52	428.899	805.821	1004.34	516.894	855.831	744.14	380.341	924.815	890.914	2089.02	723.66	1159.78	1111.72		569.012	966.558	937.276	523.806	1.25954	0.287235	0.541762	0.332901
20	12246	AT1G70850	AT1G70850	MLP34 / MLP-like protein 34	#N/A	20.2.99	stress.abiotic.unspecified	20.2	69.3335	206.245		111.234	146.484	345.287	166.793	327.954	116.022	165.484	106.859	292.502	283.805	3679.5	134.306			41.1607	95.7097	382.878	545.54	1115.63	3.29664	0.288238	0.540249	1.721
20	23282	AT5G02500	AT5G02500	HSC70-1, HSP70-1, AT-HSC70-1, HSC70 / heat shock cognate protein 70-1	cytosol	20.2.1	stress.abiotic.heat	20.2	3383.33	2777.44	3454.91	4373.99	2662.66	3335.49	3507.62	3041.38	3528.48	3340.59	472.85	3230.25	2773.58	4290.83	2497.74	5242.32	3646.22	4154.77	3657.89	3653.31	3682.99	779.119	1.1025	0.303727	0.517516	0.140775
20	23657	AT1G09080	AT1G09080	BIP3 / Heat shock protein 70 (Hsp 70) family protein	endoplasmic reticulum	20.2.1	stress.abiotic.heat	20.2	241.215	103.607	597.293	33.45	217.898	84.9752		74.5157		150.328	177.533	216.999		652.708	208.175	551.81	198.554	275.322	51.3632	253.173	267.567	199.605	1.77989	0.309482	0.509365	0.831784
20	24035	AT5G52640	AT5G52640	HSP81-1, ATHS83, HSP81.1, HSP83, ATHSP90.1, AtHsp90-1, HSP90.1 / heat shock protein 90.1	cytosol	20.2.1	stress.abiotic.heat	20.2	226.384		892.122	542.938	530.396	337.744	709.756	767.111	275.062	475.724	272.511	1006.39	664.241	694.992	276.767	1185.09	3119.57	154.225	293.194	475.044	874.391	856.622	1.83802	0.323641	0.489937	0.878154
20	23954	AT5G56010	AT5G56010	HSP81-3, Hsp81.3, AtHsp90-3, AtHsp90.3 / heat shock protein 81-3	cytosol	20.2.1	stress.abiotic.heat	20.2	1594.47	1569.37	2009.08	1280.23	619.06	637.828	3478.85	666.662	447.313	1366.99	906.752	998.763	938.08	1143.39	964.05	1127.31	771.694	1652.37	725.123	1124.02	1049.42	255.725	0.767691	0.354578	0.450288	-0.381403
20	7692	AT1G73260	AT1G73260	ATKTI1, KTI1 / kunitz trypsin inhibitor 1	extracellular	20.1.7.6.1	stress.biotic.PR-proteins.proteinase inhibitors.trypsin inhibitor	20.1	717.245	673.489	393.197		308.308	576.697				296.548	290.363	1429.44	1653.21	1550.33	510.766			216.91	122.918	344.737	647.59	653.831	2.18376	0.365204	0.437465	1.12681
20	8990	AT4G11650	AT4G11650	ATOSM34, OSM34 / osmotin 34	extracellular	20.2	stress.abiotic	20.2	285.483	216.227	421.362	276.085	212.897	431.848	964.954	506.746	399.334	412.771	218.027	326.476	296.361					740.125	588.86	690.963	293.643	296.339	0.711394	0.370496	0.431216	-0.491279
20	23760	AT4G37910	AT4G37910	mtHsc70-1 / mitochondrial heat shock protein 70-1	mitochondrion	20.2.1	stress.abiotic.heat	20.2	809.445	772.312	1054.82	490.377	589.938	543.924	599.311	510.855	647.026	668.668	171.077	635.528	612.275	716.673	415.588	1356.51	531.549	1174.86	710.733	831.202	776.102	287.344	1.16067	0.377014	0.423642	0.214957
20	7513	AT5G20630	AT5G20630	GLP3, GLP3A, GLP3B, ATGER3, GER3 / germin 3	extracellular	20.2.99	stress.abiotic.unspecified	20.2	865.64	794.873			1299.49	1913.83	1378.98	1201.65	766.336	913.423	592.203	649.307	811.145	923.001	1416.19		1164.39		597.555	1389.07	772.295	495.704	0.845495	0.38332	0.416438	-0.242131
20	5245	AT3G17020	AT3G17020	Adenine nucleotide alpha hydrolases-like superfamily protein	cytosol,plasma membrane	20.2.2	stress.abiotic.cold	20.2	927.84	608.136		546.11	736.396			761.246	427.772	445.278	341.445	684.006	726.35	941.476	696.354	284.152	777.457	262.088	470.514	194.215	559.624	249.689	1.2568	0.397864	0.400265	0.329751
20	23196	AT1G16030	AT1G16030	Hsp70b / heat shock protein 70B	cytosol	20.2.1	stress.abiotic.heat	20.2	386.931	231.962	222.468	102.465	279.472	229.01	183.525	335.315	411.2	264.705	93.4798	165.986	238.306	87.9779	437.427	1749.2	339.311		199.757	62.4697	364.493	506.224	1.37698	0.450481	0.346323	0.461504
20	8943	AT5G54430	AT5G54430	ATPHOS32, PHOS32 / Adenine nucleotide alpha hydrolases-like superfamily protein	plastid	20.2.99	stress.abiotic.unspecified	20.2	314.665	336.971	336.895	92.1746	118.783		51.6723	237.717	251.462	193.371	122.27	238.052	252.643					199.466	348.257	263.005	144.603	134.391	0.747798	0.457919	0.339211	-0.41928
20	5528	AT3G28940	AT3G28940	AIG2-like (avirulence induced gene) family protein	cytosol	20.1	stress.biotic	20.1	581.454	741.378	1120.34	489.397	494.826	666.672	1000.44	580.405	602.848	697.529	209.221	664.049	698.649	593.569	668.012	491.954	452.448	726.314	532.396	902.417	636.645	129.89	0.912716	0.494421	0.305903	-0.131763
20	4979	AT1G70890	AT1G70890	MLP43 / MLP-like protein 43	cytosol	20.2.99	stress.abiotic.unspecified	20.2	784.548	732.882	1020.85	915.092	696.074	478.693	118.442	328.973	407.954	609.278	277.592	660.182	489.004		595.625	771.824		446.287	309.672	393.245	407.315	254.297	0.668521	0.501664	0.299587	-0.580955
20	9465	AT3G25760	AT3G25760	AOC1, ERD12 / allene oxide cyclase 1	plastid	20.2.3	stress.abiotic.drought/salt	20.2	575.336	709.64	156.524	711.22	626.381	922.741	642.266	1152.11	1207.22	744.827	300.571	1076.04	935.073	453.684	600.104		104.421	1303.56	982.045	1539.07	777.111	495.13	1.04334	0.510351	0.292131	0.0612156
20	4667	AT3G26450	AT3G26450	Polyketide cyclase/dehydrase and lipid transport superfamily protein	cytosol	20.2.99	stress.abiotic.unspecified	20.2	413.04	830.818		1044.82	336.195	857.495	177.865	264.366	587.191	501.31	330.882	331.291	697.639		719.611	390.522	142.959	535.697	558.599		375.147	262.388	0.748333	0.571576	0.242926	-0.418248
20	7527	AT3G04720	AT3G04720	PR4, HEL, PR-4 / pathogenesis-related 4	#N/A	20.1	stress.biotic	20.1	1541.94	1360.22		2525	1765.65	1994.45	1595.36	2150.23	1979.01	1656.87	673.039	2059.77	1752.65		1849.08	2009.11	1786.96		1946.13	859.745	1362.61	801.363	0.822396	0.589722	0.229353	-0.282094
20	6379	AT2G21620	AT2G21620	RD2 / Adenine nucleotide alpha hydrolases-like superfamily protein	cytosol	20.2.99	stress.abiotic.unspecified	20.2			186.089				131.343	147.383		51.6461	74.2339	142.562			150.714				144.192		48.6075	68.7715	0.941165	0.608761	0.215553	-0.087481
20	23955	AT5G56000	AT5G56000	Hsp81.4, AtHsp90.4 / HEAT SHOCK PROTEIN 81.4	cytosol	20.2.1	stress.abiotic.heat	20.2		609.766			249.128			118.935	238.107	135.104	194.491		226.913	298.449	205.459			256.31			109.681	124.811	0.811829	0.615365	0.210867	-0.300753
20	22736	AT1G56410	AT1G56410	ERD2, HSP70T-1 / heat shock protein 70 (Hsp 70) family protein	cytosol	20.2.1	stress.abiotic.heat	20.2		131.035	2065.63	120.106	230.507		121.131	102.694		307.9	625.704	58.9094	1110.03	190.622			237.236	46.5379	320.296	72.8033	226.271	329.567	0.734884	0.617978	0.209027	-0.444412
20	24193	AT5G49910	AT5G49910	CPHSC70-2EAT SHOCK PROTEIN 70-2, HSC70-7, cpHsc70-2 / chloroplast heat shock protein 70-2	plastid	20.2.1	stress.abiotic.heat	20.2	877.764	967.298	279.073	883.473	720.033	902.569	1041.74	824.02	728.97	802.771	209.039	423.211	713.188	795.18	746.698	928.544	794.536	938.871	907.2	598.245	760.63	158.625	0.947506	0.655771	0.183248	-0.0777933
20	4598	AT4G23670	AT4G23670	Polyketide cyclase/dehydrase and lipid transport superfamily protein	cytosol	20.2.99	stress.abiotic.unspecified	20.2	1047.56	837.809	1273.7	806.515	1016.01	1032.5	212.911	716.99	346.475	810.052	323.901	950.817	872.37		847.484	1058.21	1027.76	400.597	404.748	412.892	663.875	347.629	0.819546	0.690185	0.161034	-0.287103
20	13173	AT3G12500	AT3G12500	ATHCHIB, PR3, PR-3, CHI-B, B-CHI, HCHIB / basic chitinase	extracellular	20.1	stress.biotic	20.1	608.437	608.054	699.554	705.571	1104.01	755.348	860.572	1292.6	1064.42	855.397	229.876	718.454	723.71	1326.11	831.874	698.534		986.801	843.376	1071.92	800.087	341.775	0.93534	0.697187	0.156651	-0.0964367
20	5242	AT4G33720	AT4G33720	CAP (Cysteine-rich secretory proteins, Antigen 5, and Pathogenesis-related 1 protein) superfamily protein	#N/A	20.1	stress.biotic	20.1	562.76	568.583		712.612			1546.71	1116.08	1114.87	624.623	528.864	596.931	531.181					1589.17	900.474	1520.73	570.942	610.43	0.91406	0.742994	0.129014	-0.12964
20	25004	AT3G07770	AT3G07770	Hsp89.1, AtHsp90.6, AtHsp90-6 / HEAT SHOCK PROTEIN 89.1	mitochondrion	20.2.1	stress.abiotic.heat	20.2	143.855	107.299		39.4334	79.0101	108.319	30.4234	32.6013	162.727	78.1854	52.9045	87.238	38.1977		60.0287			117.177	90.173	104.807	55.2913	44.7276	0.707182	0.833802	0.0789372	-0.499847
20	5667	AT5G39730	AT5G39730	AIG2-like (avirulence induced gene) family protein	cytosol	20.1	stress.biotic	20.1	298.396	318.308						218.029	236.319	119.006	135.926	201.679	221.064	478.736	188.713				319.371		156.618	161.788	1.31606	0.834131	0.0787656	0.39622
20	7142	AT4G38680	AT4G38680	GRP2, CSDP2, CSP2, ATCSP2 / glycine rich protein 2	nucleus	20.2.2	stress.abiotic.cold	20.2	749.078	1076.37			426.692		257.202	351.838	451.843	368.114	345.815		1065.99	725.481					134.704	113.904	226.675	369.885	0.615775	0.865778	0.0625936	-0.699525
20	5097	AT3G53990	AT3G53990	Adenine nucleotide alpha hydrolases-like superfamily protein	cytosol	20.2.2	stress.abiotic.cold	20.2	500.222	405.665		342.831	224.658	344.615	124.664	265.255	314.708	280.291	141.196	418.114	449.278		263.216				277.351	222.59	181.172	175.44	0.646372	0.865918	0.0625234	-0.629564
20	25218	AT4G24190	AT4G24190	SHD, HSP90.7, AtHsp90.7, AtHsp90-7 / Chaperone protein htpG family protein	endoplasmic reticulum	20.2.1	stress.abiotic.heat	20.2	542.967	715.002	1640.4	866.503	683.191	890.74	1021.58	713.347	752.107	869.538	302.076	861.46	613.424	678.102	727.286		848.174	1178.3	919.357	961.743	754.205	310.143	0.867363	0.871899	0.0595336	-0.205293
20	4241	AT4G21850	AT4G21850	ATMSRB9, MSRB9 / methionine sulfoxide reductase B9	#N/A	20.2	stress.abiotic	20.2	111.204	156.195		84.747			52.5335		42.0714	49.639	54.0563	121.73	179.456						37.528	42.4714	42.354	61.5451	0.85324	0.880085	0.0554754	-0.228977
20	19033	AT1G33590	AT1G33590	Leucine-rich repeat (LRR) family protein	extracellular	20.1.7	stress.biotic.PR-proteins	20.1	374.751	351.469		545.207	482.254	691.845	304.181	613.483	530.202	432.599	193.839	463.244	392.108	685.312	528.662	518.941	409.176	335.559	482.301	530.14	482.827	95.667	1.11611	0.947533	0.0234056	0.158475
20	23747	AT5G09590	AT5G09590	MTHSC70-2, HSC70-5 / mitochondrial HSO70 2	mitochondrion	20.2.1	stress.abiotic.heat	20.2	414.845	332.723	1096.31	409.963	366.165	500.608	699.509	461.058	478.72	528.878	223.881	365.472	510.01	650.171	407.603	626.036	330.484	624.42	466.51	736.695	524.156	133.866	0.991071	0.959798	0.0178201	-0.012939
20	23553	AT5G42020	AT5G42020	BIP, BIP2 / Heat shock protein 70 (Hsp 70) family protein	endoplasmic reticulum	20.2.1	stress.abiotic.heat	20.2	1085.62	853.111	1930.12	606.769	1248.47	960.185	904.283	1020.26	685.327	1032.68	366.813	744.383	637.803	1983.65	943.22	1010.09	742.647	1756.93	977.698	463.824	1028.92	481.554	0.996353	0.986176	0.00604541	-0.00527167
20	2204	AT2G43535	AT2G43535	Scorpion toxin-like knottin superfamily protein	extracellular	20.1.7.6.1	stress.biotic.PR-proteins.proteinase inhibitors.trypsin inhibitor	20.1												392.986			236.715				439.897		118.844	175.393	#DIV/0!	#DIV/0!
20	9735	AT4G27320	AT4G27320	ATPHOS34, PHOS34 / Adenine nucleotide alpha hydrolases-like superfamily protein	#N/A	20.2.99	stress.abiotic.unspecified	20.2												192.567			87.0593			113.128		125.592	57.5939	69.4253	#DIV/0!	#DIV/0!
20	8483	AT5G06320	AT5G06320	NHL3 / NDR1/HIN1-like 3	plasma membrane	20.1	stress.biotic	20.1													328.306						573.386	559.452	162.349	238.59	#DIV/0!	#DIV/0!
20	24261	AT1G30360	AT1G30360	ERD4 / Early-responsive to dehydration stress protein (ERD4)	plasma membrane	20.2.3	stress.abiotic.drought/salt	20.2														271.514					742.857	887.15	211.28	335.135	#DIV/0!	#DIV/0!
20	26694	AT5G45060	AT5G45060	Disease resistance protein (TIR-NBS-LRR class) family	#N/A	20.1.7	stress.biotic.PR-proteins	20.1															730.538			637.639	97.2822		162.829	281.092	#DIV/0!	#DIV/0!
20	4591	AT2G01530	AT2G01530	MLP329 / MLP-like protein 329	#N/A	20.2.99	stress.abiotic.unspecified	20.2	143.319	150.4	172.615		64.131		141.449	40.8085	92.1255	89.4275	62.5867												0	#DIV/0!
20	14338	AT1G28290	AT1G28290	AGP31 / arabinogalactan protein 31	extracellular	20.2.99	stress.abiotic.unspecified	20.2				286.453				265.754	160.827	79.226	116.455												0	#DIV/0!
21	19840	AT3G24170	AT3G24170	ATGR1, GR1 / glutathione-disulfide reductase	peroxisome	21.2.2	redox.ascorbate and glutathione.glutathione	21.2	330.229	292.757		373.186	316.452		194.087	332.063	372.19	245.663	140.427	490.106	489.193	564.941	310.005	267.439	522.667		430.092	532.063	400.723	170.731	1.63119	0.0120377	1.91946	0.705926
21	6018	AT1G03680	AT1G03680	ATHM1, TRX-M1, ATM1, THM1 / thioredoxin M-type 1	plastid	21.1	redox.thioredoxin	21.1	969.513	941.396	893.825	963.913	673.537	877.753	1002.97	686.774	692.529	855.801	126.482	707.594	685.045	497.262	703.091	618.678	525.819	737.212	770.633	619.246	651.62	88.3019	0.761415	0.00177061	2.75188	-0.393245
21	8590	AT3G52960	AT3G52960	Thioredoxin superfamily protein	plastid	21.5	redox.peroxiredoxin	21.5	1810.93	1846.87	2016.78	1975.41	1555.15	1745.99	1143.29	1488.84	1572	1683.92	258.573	1541.79	1464.65	1005.19	1371.91	937.503	1241.39	1351.97	1577.95	889.157	1264.61	247.201	0.750993	0.00437574	2.35895	-0.413128
21	17476	AT3G52880	AT3G52880	ATMDAR1, MDAR1 / monodehydroascorbate reductase 1	peroxisome	21.2	redox.ascorbate and glutathione	21.2	603.08	580.255	939.967	785.805	649.554	818.422	992.126	652.113	721.717	749.226	138.058	836.94	956.926	894.678	731.229	1291.7	1105.95	1079.68	901.492	947.53	971.792	156.253	1.29706	0.00814749	2.08898	0.375246
21	2308	AT2G24940	AT2G24940	AtMAPR2, MAPR2 / membrane-associated progesterone binding protein 2	cytosol	21.2	redox.ascorbate and glutathione	21.2	821.541	839.624	1118.79	603.003	457.784	511.037	196.214	446.693	459.518	606.022	260.287	366.154	467.77		349.098		458.897	304.384	289.851	301.848	282	162.41	0.46533	0.0406872	1.39054	-1.10367
21	7757	AT3G26060	AT3G26060	ATPRX Q / Thioredoxin superfamily protein	plastid	21.5	redox.peroxiredoxin	21.5	2637.24	1555.82	2360.49	1286.94	1037.56	1224.95	2405.56	1591.24	1716.9	1757.41	542.712	1034.44	955.107	916.467	964.057	1440.08	1277.71	1777.64	1453.42	1808.63	1291.95	329.873	0.735144	0.0546903	1.26209	-0.4439
21	7585	AT1G19570	AT1G19570	DHAR1, ATDHAR1, DHAR5 / dehydroascorbate reductase	cytosol	21.2.1	redox.ascorbate and glutathione.ascorbate	21.2	970.049	1157.71	1272.15	926.259	1274.25	1314.22	739.142	1257.82	1659.76	1174.59	252.689	930.46	737.794	833.112	1066.44	1075	971.941	989.474	1224.43	875.094	967.082	136.868	0.823333	0.0579516	1.23693	-0.280452
21	6672	AT3G15360	AT3G15360	ATHM4, TRX-M4, ATM4 / thioredoxin M-type 4	plastid	21.1	redox.thioredoxin	21.1	550.664	490.753		552.274	352.521		717.243	379.886	349.608	376.994	229.783		298.9		391.47			351.979	396.092		159.827	180.575	0.42395	0.112383	0.949299	-1.23803
21	17518	AT5G03630	AT5G03630	ATMDAR2 / Pyridine nucleotide-disulphide oxidoreductase family protein	cytosol	21.2.1	redox.ascorbate and glutathione.ascorbate	21.2	548.493	512.654	560.732	781.24	1061.07	884.782	809.744	736.397	558.188	717.033	176.204	675.606	568.772	420.339	750.049		456.851	648.649	688.15	492.651	522.341	213.27	0.728475	0.115833	0.936167	-0.457048
21	19602	AT1G20630	AT1G20630	CAT1 / catalase 1	peroxisome	21.6	redox.dismutases and catalases	21.6	213.752	240.664		74.7145	171.39	94.1756		79.5788	52.8178	103.01	82.3661	46.5526	129.081	82.9049	57.5034		74.2558	88.3227		93.2866	63.5453	40.3928	0.616882	0.117737	0.929089	-0.696933
21	17745	AT3G09940	AT3G09940	MDHAR, ATMDAR3, MDAR3, MDAR2 / monodehydroascorbate reductase	#N/A	21.2.1	redox.ascorbate and glutathione.ascorbate	21.2	173.348			168.204	184.049		121.114	299.754	211.6	128.674	101.378	539.074	474.452	157.248					180.201		150.108	202.79	1.16658	0.122157	0.913081	0.22228
21	10934	AT4G35000	AT4G35000	APX3 / ascorbate peroxidase 3	peroxisome	21.2.1	redox.ascorbate and glutathione.ascorbate	21.2	473.605	401.953	323.512	430.956	349.528	426.362	245.338	328.138	300.109	364.389	69.2194	482.061	386.701		296.236			540.883	436.845	396.857	282.176	209.218	0.774381	0.174883	0.757252	-0.368885
21	5516	AT2G31570	AT2G31570	ATGPX2, GPX2 / glutathione peroxidase 2	cytosol	21.2.2	redox.ascorbate and glutathione.glutathione	21.2		97.235		339.401	336.881		416.366	505.651	491.233	242.974	204.712		437.202		450.378			306.241	550.076	593.128	259.669	243.881	1.06871	0.23599	0.627106	0.0958737
21	21088	AT5G27380	AT5G27380	GSH2, GSHB / glutathione synthetase 2	plastid	21.2.2	redox.ascorbate and glutathione.glutathione	21.2	319.318	230.992		250.888	282.466	233.853	364.29	251.736	212.134	238.409	95.61	206.123	266.942	340.443	191.838			215.118	192.014	238.091	183.396	107.275	0.769253	0.25155	0.599375	-0.37847
21	5090	AT2G16060	AT2G16060	GLB1, AHB1, ARATH GLB1, NSHB1, ATGLB1, HB1 / hemoglobin 1	cytosol	21.3	redox.heme	21.3	3915.98	5070.43	5492.8	3731.06	4084.34	3945.62	2960.72	2248.39	2735.34	3798.3	991.361	5038.59	5386.28	5862.9	3357.86	3432.76	3613.11	4371.74	3446.87	4183.9	4299.33	883.565	1.13191	0.301737	0.520371	0.178761
21	14486	AT2G47470	AT2G47470	ATPDIL2-1, UNE5, MEE30, PDI11, ATPDI11 / thioredoxin family protein	endoplasmic reticulum	21.1.1	redox.thioredoxin.PDIL	21.1	436.302	576.996			509.344	765.934	538.13	1060.13	603.218	498.895	317.392	692.689	742.556	961.404	643.923	512.493	1113.73	590.029	662.172	746.51	740.611	176.545	1.4845	0.336403	0.47314	0.56998
21	2783	AT5G40370	AT5G40370	Glutaredoxin family protein	cytosol	21.4	redox.glutaredoxins	21.4	1589.79	1518.29	1734.79	527.206	737.656	780.906	401.128	913.14	968.535	1019.05	454.688	788.979	1062.13	1626.99	704.671			308.369	542.32	573.982	623.05	485.251	0.611403	0.364502	0.4383	-0.709804
21	17197	AT1G77490	AT1G77490	TAPX / thylakoidal ascorbate peroxidase	plastid	21.2.1	redox.ascorbate and glutathione.ascorbate	21.2	174.927	129.798	228.946		344.09		164.824	115.107	132.091	143.309	100.713	138.724			56.7275			31.3506		299.858	58.5178	95.7666	0.408333	0.403609	0.394039	-1.29218
21	13865	AT4G09010	AT4G09010	APX4, TL29 / ascorbate peroxidase 4	plastid	21.2.1	redox.ascorbate and glutathione.ascorbate	21.2	424.262	284.59	311.649	402.896	320.144	477.493	516.002	460.495	746.713	438.249	132.608	294.132	337.388	249.311	383.246	294.535		556.39	477.346	510.509	344.762	157.914	0.78668	0.433418	0.363093	-0.346152
21	7560	AT4G25100	AT4G25100	FSD1, ATFSD1 / Fe superoxide dismutase 1	plastid	21.6	redox.dismutases and catalases	21.6	1953.77	1944.54	4168.24	2406.91	3313.42	3693.82	2624.83	2986.24	2477.9	2841.07	721.956	3025.95	2851.53	3102.76	3318.19	2362.88	2615.17	3255.09	3075.18	3788.78	3043.95	389.309	1.07141	0.49424	0.306062	0.0995072
21	8502	AT3G10920	AT3G10920	MSD1, MEE33, ATMSD1 / manganese superoxide dismutase 1	mitochondrion	21.6	redox.dismutases and catalases	21.6	535.636	611.395	728.875	675.036	385.908	470.978	368.297	472.269	516.805	529.467	116.018	477.453	524.385	513.44	430.979		434.783	568.728	443.188	578.564	441.28	164.449	0.833443	0.500614	0.300497	-0.262845
21	19598	AT1G20620	AT1G20620	CAT3, SEN2, ATCAT3 / catalase 3	peroxisome	21.6	redox.dismutases and catalases	21.6	9805.43	9783.72	8484.56	11525.8	8601.52	9191.17	10419.7	8056.75	8405.61	9363.8	1063.06	9625.56	7961.2	2912.15	7995.98	10012.1	12653.7	7541.05	6375.62	12700.3	8641.96	2895.76	0.922912	0.517479	0.286108	-0.115735
21	7044	AT3G06050	AT3G06050	PRXIIF, ATPRXIIF / peroxiredoxin IIF	mitochondrion	21.5	redox.peroxiredoxin	21.5	932.266	708.403		547.296	405.589	487.836	797.915	863.799	958.303	633.49	291.043	573.092	801.836	792.717	578.385	439.093	684.906	804.954	644.98	623.56	660.391	117.345	1.04247	0.536907	0.270101	0.0600003
21	3142	AT1G45145	AT1G45145	ATTRX5, ATH5, LIV1, TRX5 / thioredoxin H-type 5	cytosol	21.1	redox.thioredoxin	21.1	371.705	293.355					295.921	265.765	558.116	198.318	194.349	268.307	543.484	782.76	252.438					294.875	237.985	262.683	1.20002	0.555948	0.254966	0.263054
21	8530	AT4G11600	AT4G11600	ATGPX6, PHGPX, LSC803, GPX6 / glutathione peroxidase 6	mitochondrion	21.2.2	redox.ascorbate and glutathione.glutathione	21.2	724.294	497.827	1119.03	720.066	576.643		1132.8	1108.58	1082.19	773.493	361.231	752.532	486.654		552.187			1462.66	1282.02	1320.71	650.751	560.156	0.841315	0.578958	0.237353	-0.249282
21	9683	AT5G16710	AT5G16710	DHAR3 / dehydroascorbate reductase 1	plastid	21.2.1	redox.ascorbate and glutathione.ascorbate	21.2	353.209	164.341					76.1903	286.289		97.7809	130.589	135.598							200.934	191.706	58.6931	84.6618	0.600251	0.584284	0.233376	-0.736361
21	6370	AT4G03520	AT4G03520	ATHM2 / Thioredoxin superfamily protein	plastid	21.1	redox.thioredoxin	21.1	816.184	811.474	704.025	789.674	500.938	423.805	660.298	534.045	531.445	641.321	140.012	367.606	612.363		580.677	667.974	582.565	693.859	1768.57	513.937	643.062	445.29	1.00271	0.60035	0.221595	0.00391095
21	20576	AT4G23100	AT4G23100	RML1, PAD2, GSH1, CAD2, ATECS1, GSHA / glutamate-cysteine ligase	plastid	21.2.2	redox.ascorbate and glutathione.glutathione	21.2	840.292	753.174	629.109	840.739	1073	1358.83	327.188	860.275	757.151	826.64	267.527	898.797	1292.82	1227.31	1054.1	907.735	877.387	321.46	831.854	674.208	898.409	274.079	1.08682	0.603387	0.219404	0.120113
21	19614	AT4G35090	AT4G35090	CAT2 / catalase 2	peroxisome	21.6	redox.dismutases and catalases	21.6	731.709	689.575	1039.86	601.817	576.48	601.812	329.033	837.496	499.226	656.334	191.725	595.939	552.086	849.094	427.989	531.962	510.344	657.691	905.522	491.732	613.595	153.965	0.934883	0.629672	0.200885	-0.0971425
21	8554	AT3G48890	AT3G48890	ATMP2, ATMAPR3, MSBP2, MAPR3 / membrane-associated progesterone binding protein 3	endoplasmic reticulum	21.2	redox.ascorbate and glutathione	21.2	243.978	257.864	436.571	221.977			371.267	264.822	219.131	223.957	137.625	229.266	248.159		321.637			362.349	331.846	343.316	204.064	149.853	0.911175	0.65697	0.182455	-0.134201
21	7587	AT1G75270	AT1G75270	DHAR2 / dehydroascorbate reductase 2	cytosol	21.2.1	redox.ascorbate and glutathione.ascorbate	21.2					566.989			264.258	182.71	112.662	185.729				438.767			156.849	246.073		93.521	148.681	0.830103	0.709444	0.149082	-0.268638
21	5543	AT3G15660	AT3G15660	ATGRX4, GRX4 / glutaredoxin 4	plastid	21.4	redox.glutaredoxins	21.4	1378.07	1481.33						1591.81	1556.83	667.56	748.352	1575.8	177.675					2555.95		2497.95	756.375	1061.36	1.13304	0.732267	0.135331	0.180203
21	10028	AT3G11630	AT3G11630	Thioredoxin superfamily protein	plastid	21.5.1	redox.peroxiredoxin.BAS1	21.5	1534.33	2129.25	2334.39	1992.82	2042.45	2204.01	944.461	1934.94	2070.63	1909.7	399.839	1252.39	2258.72	3141.42	2240.59	1810.75	1789.22	1699.69	1660.05	2026.74	1986.62	502.403	1.04028	0.739141	0.131273	0.0569699
21	3141	AT5G42980	AT5G42980	ATTRX3, ATH3, ATTRXH3, TRXH3, TRX3 / thioredoxin 3	cytosol	21.1	redox.thioredoxin	21.1	5186.65	5172.61	4160.67	1441.83	4066.62	6195.12	2577.36	4276.69	3556.53	4070.45	1351.07	3704.27	6284.43	6856.87	5684.26	4161.99	2333.84		3627.45	1875.85	3836.55	2095.42	0.942537	0.759332	0.119569	-0.0853788
21	5217	AT1G65980	AT1G65980	TPX1 / thioredoxin-dependent peroxidase 1	cytosol	21.5	redox.peroxiredoxin	21.5	691.671	613.828			570.743	1220.14	310.35	1155.04	262.271	536.005	419.417	680.525	1038.07	709.056	966.272	521.823	406.023		1101.12	440.799	651.521	333.458	1.21551	0.79819	0.0978939	0.281564
21	19905	AT1G21750	AT1G21750	ATPDIL1-1, ATPDI5, PDI5, PDIL1-1 / PDI-like 1-1	endoplasmic reticulum	21.1.1	redox.thioredoxin.PDIL	21.1	1108.97	1153.77	873.902	799.165	996.263	915.369	1046.49	1055.49	1250.69	1022.23	134.398	967.752	1031.45	1370.04	1060.1	1074.82	953.756	919.379	1146.38	811.956	1037.29	149.473	1.01473	0.834857	0.0783878	0.0210988
21	22342	AT5G60640	AT5G60640	ATPDIL1-4, PDI2, ATPDI2, PDIL1-4 / PDI-like 1-4	endoplasmic reticulum	21.1.1	redox.thioredoxin.PDIL	21.1					308.944		389.001	148.684	192.1	115.414	143.718	285.761	212.273		253.665					241.418	110.346	124.615	0.956088	0.847713	0.071751	-0.0647845
21	10361	AT5G06290	AT5G06290	2-Cys Prx B, 2CPB / 2-cysteine peroxiredoxin B	plastid	21.5.1	redox.peroxiredoxin.BAS1	21.5	1376.32	331.713		402.561	436.445	1341.23	285.656	544.551	618.064	592.949	441.157	638.624	723.205		854.771	935.093	607.232		173.607	989.868	546.933	368.538	0.922395	0.85444	0.0683185	-0.116544
21	3857	AT5G53560	AT5G53560	ATB5-A, B5 #2, ATCB5-E, CB5-E / cytochrome B5 isoform E	endoplasmic reticulum	21.99	redox.misc	21.9	932.351	1051.75		869.985	762.375	874.896	894.546	670.262	703.748	751.101	287.968	821.249	781.499	863.738	793.451	1000.49	822.323	1519.52	667.589	514.372	864.914	263.417	1.15153	0.855626	0.067716	0.20355
21	4085	AT5G48810	AT5G48810	ATB5-B, B5 #3, ATCB5-D, CB5-D / cytochrome B5 isoform D	endoplasmic reticulum	21.2	redox.ascorbate and glutathione	21.2	496.838	565.324		525.555	315.055		363.411	386.488	360.139	334.757	195.644	456.592			286.452	502.514		582.939	451.142	364.853	293.833	221.73	0.877749	0.85603	0.0675111	-0.188119
21	15250	AT5G28840	AT5G28840	GME / GDP-D-mannose 3',5'-epimerase	cytosol	21.2.1.1	redox.ascorbate and glutathione.ascorbate.GME	21.2	431.593	517.851	1006.61	690.923	581.419	713.317	509.271	514.205	474.21	604.378	167.709	687.71	646.494	660.913	557.223		535.089	696.339	578.989	372.845	526.178	208.669	0.870611	0.866116	0.0624237	-0.199899
21	19354	AT1G63940	AT1G63940	MDAR6 / monodehydroascorbate reductase 6	plastid	21.2.1	redox.ascorbate and glutathione.ascorbate	21.2	1721.83	1858.25	1605.39	1341.87	1353.37	1581.84	1290.58	1146.22	1159.82	1451.02	236.881	1152.36	1239.97	2056.96	1259.21	3031.94	1382.91	1105.71	1005.28	1123.87	1484.25	619.737	1.0229	0.889129	0.0510351	0.0326624
21	9293	AT1G07890	AT1G07890	APX1, MEE6, CS1, ATAPX1, ATAPX01 / ascorbate peroxidase 1	cytosol	21.2.1	redox.ascorbate and glutathione.ascorbate	21.2	7123.62	7491.47	4525.34	5294.03	6399.99	6493.06	3308.35	5139.87	4952.62	5636.48	1267.35	5653.54	6460.71	9412.21	6447.36	5261.36	5381.42	3508.62	4521	3596.27	5582.5	1690.08	0.990423	0.943276	0.0253613	-0.0138839
21	20144	AT1G77510	AT1G77510	ATPDIL1-2, PDI6, ATPDI6, PDIL1-2 / PDI-like 1-2	endoplasmic reticulum	21.1.1	redox.thioredoxin.PDIL	21.1	333.415	308.512	2312.82	382.909	309.542	468.349	590.611	410.514	349.567	607.361	608.901	305.481	319.224	624.995	322.102	734.96	1655.56	486.999	413.099	491.916	594.927	399.306	0.979528	0.962076	0.0167905	-0.0298415
21	14999	AT4G08390	AT4G08390	SAPX / stromal ascorbate peroxidase	plastid	21.2.1	redox.ascorbate and glutathione.ascorbate	21.2	497.966	510.84	851.181	534.479	551.299	653.915	886.356	693.778	622.625	644.715	135.127	544.971	560.309	870.003	585.467	854.697	403.667	816.269	604.228	568.314	645.325	152.912	1.00095	0.993362	0.00289242	0.00136363
21	10682	AT5G17770	AT5G17770	ATCBR, CBR1, CBR / NADH:cytochrome B5 reductase 1	endoplasmic reticulum	21.99	redox.misc	21.9													501.244	236.977	178.908				226.067		127.022	165.095	#DIV/0!	#DIV/0!
21	12847	AT5G20080	AT5G20080	FAD/NAD(P)-binding oxidoreductase	mitochondrion	21.99	redox.misc	21.9													381.762		133.537				254.001	195.937	107.249	134.562	#DIV/0!	#DIV/0!
21	16278	AT5G01420	AT5G01420	Glutaredoxin family protein	#N/A	21.4	redox.glutaredoxins	21.4													241.262						223.411	69.1414	59.3127	95.0078	#DIV/0!	#DIV/0!
21	15255	AT2G17420	AT2G17420	NTRA, ATNTRA, NTR2 / NADPH-dependent thioredoxin reductase A	cytosol	21.1	redox.thioredoxin	21.1	350.953			569.863	620.656		548.851	405.288	476.891	330.278	245.921												0	#DIV/0!
21	8678	AT2G25080	AT2G25080	ATGPX1, GPX1 / glutathione peroxidase 1	plastid	21.2	redox.ascorbate and glutathione	21.2	314.806	341.55		441.943	521.641		81.1993	270.405	290.76	251.367	175.995												0	#DIV/0!
21	21999	AT3G54960	AT3G54960	ATPDIL1-3, PDI1, ATPDI1, PDIL1-3 / PDI-like 1-3	plastid	21.1.1	redox.thioredoxin.PDIL	21.1	164.72				155.925		217.305	154.767	157.775	94.4991	86.3724												0	#DIV/0!
21	13862	AT3G19010	AT3G19010	2-oxoglutarate (2OG) and Fe(II)-dependent oxygenase superfamily protein	#N/A	21.2	redox.ascorbate and glutathione	21.2				93.4125			90.075	83.9047	196.929	51.5912	65.5791												0	#DIV/0!
22	15294	AT1G23820	AT1G23820	SPDS1 / spermidine synthase 1	cytosol	22.1.6	polyamine metabolism.synthesis.spermidine synthase	22.1		247.181			208.569	387.017	88.4405	206.493	171.851	145.506	126.416	936.164	518.322		227.841		352.652		186.768	43.9094	251.74	295.858	1.7301	0.266971	0.573536	0.790856
22	13380	AT1G70310	AT1G70310	SPDS2 / spermidine synthase 2	cytosol	22.1.6	polyamine metabolism.synthesis.spermidine synthase	22.1	347.344	212.638		389.537	222.363	55.8596	64.5025	155.753	153.347	177.927	123.459	62.6875	163.49		170.077				276.677	237.907	101.204	105.701	0.568795	0.775508	0.110414	-0.814019
23	9287	AT4G30530	AT4G30530	Class I glutamine amidotransferase-like superfamily protein	#N/A	23.1.99	nucleotide metabolism.synthesis.unspecified	23.1	362.542	305.584		627.066	572.689	730.118	337.294	538.23	585.599	451.013	209.428	587.538	596.978	767.417	706.138		588.483	701.829	577.046	608.411	570.427	211.525	1.26477	0.042321	1.37344	0.338871
23	8749	AT4G11010	AT4G11010	NDPK3 / nucleoside diphosphate kinase 3	plastid	23.4.10	nucleotide metabolism.phosphotransfer and pyrophosphatases.nucleoside diphosphate kinase	23.4	1017.14	1438.54		652.753	483.826		597.43	786.735	845.177	646.844	433.163	720.854	582.187		532.259		593.051	495.305	338.519	634.278	432.939	251.415	0.66931	0.0544773	1.26378	-0.579254
23	26743	AT1G29900	AT1G29900	CARB / carbamoyl phosphate synthetase B	plastid	23.1.1.1	nucleotide metabolism.synthesis.pyrimidine.carbamoyl phosphate synthetase	23.1				428.609	342.306	300.256	352.303	305.479	283.27	223.58	162.896	234.615	200.45		248.975			270.793	395.154		149.999	143.059	0.670893	0.122298	0.912582	-0.575845
23	11503	AT5G09650	AT5G09650	AtPPa6, PPa6 / pyrophosphorylase 6	plastid	23.4.99	nucleotide metabolism.phosphotransfer and pyrophosphatases.misc	23.4	1175.12	1164.82	1311.2	1004.66	971.431	1114.84	1114.72	1057.76	986.196	1100.08	102.871	975.857	816.754		916.979	490.985		1296.29	1010.9	1171.37	742.127	449.56	0.674611	0.147002	0.832675	-0.567873
23	16492	AT5G63980	AT5G63980	SAL1, ALX8, ATSAL1, HOS2, FRY1, RON1 / Inositol monophosphatase family protein	plastid	23.2	nucleotide metabolism.degradation	23.2	210.961	172.631			77.7753	331.029	308.944	253.481	146.084	166.767	115.793		219.384		166.529	757.05		238.979			153.549	234.26	0.920739	0.264404	0.577733	-0.119137
23	9123	AT5G63400	AT5G63400	ADK1 / adenylate kinase 1	mitochondrion	23.4.1	nucleotide metabolism.phosphotransfer and pyrophosphatases.adenylate kinase	23.4	671.201	735.48	917.215	558.85	522.377	605.727	373.06	516.015	529.555	603.276	147.28	537.459	479.366	829.441	553.809		489.327	461.778	587.102	191.857	458.904	224.145	0.760688	0.296151	0.528486	-0.394624
23	17200	AT3G17810	AT3G17810	PYD1 / pyrimidine 1	plastid	23.2.1.3	nucleotide metabolism.degradation.pyrimidine.dihydrouracil dehydrogenase	23.2	291.037	90.2646		284.209	5896.97	315.257		220.902	335.061	825.967	1797.17	281.42	224.134	447.085	244.023			331.27	41.0826		174.335	158.731	0.211068	0.38155	0.418449	-2.24422
23	17339	AT3G27740	AT3G27740	CARA / carbamoyl phosphate synthetase A	plastid	23.1.1.1	nucleotide metabolism.synthesis.pyrimidine.carbamoyl phosphate synthetase	23.1		173.353			170.018		87.8605	408.313	231.49	119.004	133.136		178.622						192.477	56.0154	47.4571	75.8809	0.398787	0.393878	0.404638	-1.32631
23	8952	AT1G27450	AT1G27450	APT1, ATAPT1 / adenine phosphoribosyl transferase 1	plastid	23.3.1.1	nucleotide metabolism.salvage.phosphoribosyltransferases.aprt	23.3	402.072	251.697			549.915	697.231	121.729	280.358	380.481	298.165	224.008	207.353	442.987		536.097	368.618			59.437	242.706	206.355	194.853	0.692085	0.486256	0.313135	-0.53098
23	13568	AT3G09820	AT3G09820	ADK1, ATADK1 / adenosine kinase 1	plastid	23.3.2.1	nucleotide metabolism.salvage.nucleoside kinases.adenosine kinase	23.3	1092.36	902.522	1654.67	1263.85	1463.54	1043.15	1772.89	1331.45	1219.5	1304.88	269.112	1310.02	1224.82	1303.16	1318.43	2359.06	1312.88	856.565	1097.63	2100.11	1431.41	453.411	1.09696	0.507005	0.294988	0.133516
23	13655	AT5G03300	AT5G03300	ADK2 / adenosine kinase 2	cytosol	23.3.2.1	nucleotide metabolism.salvage.nucleoside kinases.adenosine kinase	23.3	383.66	508.922	441.955	602.642	490.224	499.694	742.288	353.453	464.367	498.578	110.074	486.95	479.998		422.712			1164.69	551.9	293.838	377.788	351.052	0.757731	0.549862	0.259747	-0.400243
23	7532	AT1G01050	AT1G01050	AtPPa1, PPa1 / pyrophosphorylase 1	cytosol	23.4.99	nucleotide metabolism.phosphotransfer and pyrophosphatases.misc	23.4					406.562		113.574	539.174	545.541	178.317	231.023		683.479					475.893	376.1	339.821	208.366	249.399	1.16852	0.614	0.211832	0.224677
23	8480	AT5G63310	AT5G63310	NDPK2, NDPK1A, NDPK IA IA, NDPK IA, ATNDPK2 / nucleoside diphosphate kinase 2	plastid	23.4.10	nucleotide metabolism.phosphotransfer and pyrophosphatases.nucleoside diphosphate kinase	23.4	285.877	280.981		305.951	235.384	205.381	485.351	346.656	309.037	272.735	121.859				159.439			422.794	263.833	289.29	126.151	154.289	0.462539	0.692764	0.159415	-1.11235
23	19507	AT3G57610	AT3G57610	ADSS / adenylosuccinate synthase	plastid	23.1.2.20	nucleotide metabolism.synthesis.purine.adenylosuccinate synthase	23.1	278.462	406.098		257.387	243.491	237.711	507.215	316.787	339.283	287.381	130.784	239.816		554.809	298.867			283.628	411.487	283.672	230.253	184.912	0.801211	0.701612	0.153903	-0.319746
23	5540	AT4G09320	AT4G09320	NDPK1 / Nucleoside diphosphate kinase family protein	cytosol	23.4.10	nucleotide metabolism.phosphotransfer and pyrophosphatases.nucleoside diphosphate kinase	23.4	1804.25	2041.83	3024.27	2276.46	1808.69	1990.9	2408.88	1661.54	1788.05	2089.43	402.353	2073.38	1994.54		1748.2	1881.85	2249.1	2584.18	2029.8	1882.57	1827.07	685.698	0.874434	0.848183	0.0715105	-0.193578
23	22334	AT2G35040	AT2G35040	AICARFT/IMPCHase bienzyme family protein	plastid	23.1.2.9	nucleotide metabolism.synthesis.purine.AICAR transformylase	23.1					182.69			194.632	65.5676	49.2099	77.2886	93.1645			250.442					105.342	49.8832	81.7195	1.01368	0.976761	0.0102115	0.0196043
23	24762	AT1G79690	AT1G79690	atnudt3, NUDT3 / nudix hydrolase homolog 3	cytosol	23.3.3	nucleotide metabolism.salvage.NUDIX hydrolases	23.3													379.122		155.334			170.116		83.6385	87.579	122.369	#DIV/0!	#DIV/0!
23	8708	AT4G23900	AT4G23900	Nucleoside diphosphate kinase family protein	mitochondrion	23.4.10	nucleotide metabolism.phosphotransfer and pyrophosphatases.nucleoside diphosphate kinase	23.4	79.1174	93.028							44.9686	24.1238	36.053												0	#DIV/0!
23	19018	AT3G54470	AT3G54470	uridine 5'-monophosphate synthase / UMP synthase (PYRE-F) (UMPS)	cytosol	23.1.1.5	nucleotide metabolism.synthesis.pyrimidine.orotate phosphoribosyltransferase	23.1	179.692				220.38		207.234		156.984	84.9211	96.3455												0	#DIV/0!
24	11268	AT1G53580	AT1G53580	GLX2-3, ETHE1, GLY3 / glyoxalase II 3	#N/A	24.1	Biodegradation of Xenobiotics.hydroxyacylglutathione hydrolase	24.1	170.697	229.528		215.53			124.84	141.052		97.9607	92.7288	329.839	266.234					236.946			92.5577	132.797	0.944845	0.0238881	1.62182	-0.08185
24	13893	AT1G67280	AT1G67280	Glyoxalase/Bleomycin resistance protein/Dioxygenase superfamily protein	plastid	24.2	Biodegradation of Xenobiotics.lactoylglutathione lyase	24.2	218.969	165.784		188.914	127.314	184.951	87.6672	275.111	315.304	173.779	89.7718	186.611	155.898		171.248				126.723	56.2161	77.4106	77.2736	0.445454	0.168575	0.773207	-1.16665
24	10764	AT1G11840	AT1G11840	ATGLX1, GLX1 / glyoxalase I homolog	cytosol	24.2	Biodegradation of Xenobiotics.lactoylglutathione lyase	24.2	714.397	597.536		865.471	610.654	1018.12	1088.48	1276.37	948.789	791.09	350.809	834.021	1011.49	2133.12	854.334	556.926		1110.11	904.505	933.769	926.475	527.694	1.17114	0.427364	0.369202	0.22791
24	12630	AT3G48690	AT3G48690	ATCXE12, CXE12 / alpha/beta-Hydrolases superfamily protein	cytosol	24	Biodegradation of Xenobiotics	24	144.983	95.1728			204.977		143.259	359.818	171.738	124.439	111.661	158.845	285.864	563.64	184.784			188.28		79.1239	162.282	171.1	1.30411	0.489176	0.310535	0.383068
25	11463	AT3G12290	AT3G12290	Amino acid dehydrogenase family protein	cytosol	25.5	C1-metabolism.Methylenetetrahydrofolate dehydrogenase & Methenyltetrahydrofolate cyclohydrolase	25.5	195.623	399.705			306.275	346.087	127.898	302.128	213.593	210.145	136.392	193.693	250.155	433.494	274.263	554.541	333.261	368.078	364.26		307.971	147.708	1.46552	0.184125	0.734888	0.551409
25	15518	AT5G14780	AT5G14780	FDH / formate dehydrogenase	mitochondrion	25.10	C1-metabolism.formate dehydrogenase	25.1	2338.39	2346.67	2791.86	2382.43	2098.62	2373.81	1334.73	1404.79	1740.12	2090.16	465.317	2469.61	2731.05	3585.72	1944.75	1502.13	2069.79	2195.33	2032.78	2119.89	2294.56	557.571	1.09779	0.437634	0.358889	0.134606
25	18828	AT4G13930	AT4G13930	SHM4 / serine hydroxymethyltransferase 4	cytosol	25.1	C1-metabolism.glycine hydroxymethyltransferase	25.1	905.283	984.806	1663.61	1221.38	989.091	1150.87	609.751	1017.1	973.385	1057.25	267.761	1161.58	1204.25	793.945	860.421	562.758	1034.62	1263.02	1075.88	724.89	964.595	226.443	0.91236	0.465698	0.331896	-0.132324
25	20455	AT4G37930	AT4G37930	SHM1, STM, SHMT1 / serine transhydroxymethyltransferase 1	mitochondrion	25.1	C1-metabolism.glycine hydroxymethyltransferase	25.1	1749.78	1781.39	1506.72	1705.41	1285.95	1479.95	2025.5	1913.14	1649.96	1677.53	214.913	2088.24	1703.59	2289.23	1658.42	1389.63	1690.9	1760.79	1792.85	1521.09	1766.08	258.436	1.05279	0.466988	0.330694	0.0742126
25	22285	AT2G44160	AT2G44160	MTHFR2 / methylenetetrahydrofolate reductase 2	cytosol	25.6	C1-metabolism.methylenetetrahydrofolate reductase	25.6	306.855	293.21	1026.38	225.149	382.828	626.885	323.883	281.388	639.033	456.179	245.713	278.886	335.304		649.968	444.858		460.754	288.53	326.361	309.407	197.491	0.678257	0.59884	0.222689	-0.560097
25	23021	AT1G50480	AT1G50480	THFS / 10-formyltetrahydrofolate synthetase	cytosol	25.2	C1-metabolism.formate-tetrahydrofolate ligase	25.2	746.794	755.587	756.524	589.696	698.382	919.741	624.233	576.751	550.328	690.893	111.314	517.057	722.144	1244.42	646.645	656.158	473.045	595.998	457.194	713.77	669.603	223.177	0.969185	0.812274	0.0902977	-0.0451559
25	20431	AT5G26780	AT5G26780	SHM2 / serine hydroxymethyltransferase 2	mitochondrion	25.1	C1-metabolism.glycine hydroxymethyltransferase	25.1	115.208		474.896	151.105	27.6255	352.787	94.8204	147.21	42.5029	156.239	148.931	97.0019	141.486	193.849	83.222	787.425		42.7611	80.4474	109.272	170.607	224.165	1.09196	0.877293	0.0568556	0.126919
25	10822	AT2G41530	AT2G41530	ATSFGH, SFGH / S-formylglutathione hydrolase	cytosol	25	C1-metabolism	25			768.752	586.73	144.613		223.316	408.497	403.258	281.685	262.759		161.342		510.131		450.457	614.754	472.84	222.122	270.183	231.667	0.959167	0.886812	0.0521687	-0.0601461
25	17033	AT3G59970	AT3G59970	MTHFR1 / methylenetetrahydrofolate reductase 1	cytosol	25.6	C1-metabolism.methylenetetrahydrofolate reductase	25.6	560.617	552.188		648.833	506.238	261.012	209.993	386.792	233.771	373.272	199.711	547.816	519.61	272.27	398.433		611.07		474.928	127.331	327.94	223.67	0.878555	0.984827	0.00664006	-0.186795
25	18779	AT4G13890	AT4G13890	SHM5, EDA36, EDA37 / Pyridoxal phosphate (PLP)-dependent transferases superfamily protein	#N/A	25.1	C1-metabolism.glycine hydroxymethyltransferase	25.1												86.2305							103.612	36.2512	25.1215	39.1655	#DIV/0!	#DIV/0!
26	12489	AT2G26740	AT2G26740	ATSEH, SEH / soluble epoxide hydrolase	cytosol	26.1	misc.misc2	26.1	235.238		396.695		272.65		293.671	250.717	250.445	188.824	140.624	326.105	401.922	614.057	360.003			335.895	472.272	352.864	318.124	189.768	1.68477	0.0234841	1.62923	0.752549
26	7359	AT1G02930	AT1G02930	ATGSTF6, GST1, ERD11, ATGSTF3, GSTF6, ATGST1 / glutathione S-transferase 6	cytosol	26.9	misc.glutathione S transferases	26.9	3132.98	3252.85	5555.7	2945.95	2421.9	2674.99	3578.64	3505.55	4273.35	3482.43	892.756	4350.97	4224.41	5597.92	3718.47	5885.05	6244.48	8443.37	6179.33	5658.51	5589.17	1329.66	1.60496	0.00185975	2.73055	0.682537
26	8782	AT3G23600	AT3G23600	alpha/beta-Hydrolases superfamily protein	cytosol	26.1	misc.misc2	26.1	719.219	568.83		561.455	665.032	514.737	584.495	663.616	727.234	556.069	208.507	854.734	627.698	850.416	619.664			775.54	715.702	744.704	576.495	317.791	1.03673	0.0229926	1.63841	0.0520464
26	7409	AT1G02920	AT1G02920	ATGSTF7, GST11, ATGSTF8, GSTF7, ATGST11 / glutathione S-transferase 7	cytosol	26.9	misc.glutathione S transferases	26.9	2355.62	2338.16		2052.78	2030.55	2162.5	2283.99	2873.36	2044.55	2015.72	753.813	2800.55	2520.94	3335.13	3173.33	4557.88	4260.97		1765.73	2588.1	2778.07	1277.08	1.3782	0.0249891	1.60225	0.462786
26	13704	AT4G08770	AT4G08770	Prx37 / Peroxidase superfamily protein	extracellular	26.12	misc.peroxidases	26.1	962.041	1112.4	1116.51	1354.58	1299.98	699.717	2181.66	1633.26	1661.92	1335.79	415.565	1194.86	1057.4	1663.27	1420.87	2261.49	1793.21	2499.04	1830.44	2074.78	1755.04	452.157	1.31386	0.0714043	1.14628	0.393816
26	10464	AT3G16530	AT3G16530	Legume lectin family protein	extracellular	26.16	misc.myrosinases-lectin-jacalin	26.1	355.634	310.74		381.465	590.449	334.929	616.728	451.019	411.2	383.574	169.331	477.987	458.676	1104.69	796.005	606.399	433.312	572.889	449.623	482.92	598.056	208.923	1.55917	0.0760984	1.11862	0.640776
26	20308	AT3G18080	AT3G18080	BGLU44 / B-S glucosidase 44	extracellular	26.3	misc.gluco-, galacto- and mannosidases	26.3	500.56	562.313		888.347	732.605	1298.1	995.149	997.944	1113.97	787.666	368.342	594.946	742.165	725.249	976.091	649.601	454.318	613.65	770.065	698.504	691.621	135.119	0.878064	0.081155	1.09068	-0.187602
26	13990	AT3G32980	AT3G32980	Peroxidase superfamily protein	extracellular	26.12	misc.peroxidases	26.1	2511.03	2692.33	2298.62	2366.49	1706.39	1821.62	2786.58	2656.71	2928.88	2418.74	396.749	1057.55	1950.47	2073.01	1689.57	2912.21	2056.91	1866.86	2744.92	1685.41	2004.1	526.96	0.828573	0.0944192	1.02494	-0.271299
26	13701	AT4G08780	AT4G08780	Peroxidase superfamily protein	extracellular	26.12	misc.peroxidases	26.1	61.1849	92.43			83.4376	109.762	154.173	73.1279	146.371	80.0541	51.8118	72.481	139.364	200.347	142.432		340.141		126.657		113.491	105.891	1.41768	0.102136	0.990819	0.503534
26	22757	AT3G16410	AT3G16410	NSP4 / nitrile specifier protein 4	cytosol	26.16	misc.myrosinases-lectin-jacalin	26.1	947.859	391.002	102.9	51.168	312.997	63.9457	419.952		30.5133	257.815	287.838		153.966				800.178	1311.81			251.773	448.991	0.976564	0.109065	0.962314	-0.0342134
26	25813	AT1G68560	AT1G68560	ATXYL1, XYL1, TRG1 / alpha-xylosidase 1	extracellular	26.3.1	misc.gluco-, galacto- and mannosidases.alpha-galactosidase	26.3	191.816	287.147			188.115	565.882	110.129	331.77	195.018	207.764	165.528	806.996	388.268	273.527	360.694						203.276	265.627	0.978398	0.134011	0.872858	-0.0315062
26	7536	AT4G02520	AT4G02520	ATGSTF2, ATPM24.1, ATPM24, GST2, GSTF2 / glutathione S-transferase PHI 2	plastid	26.9	misc.glutathione S transferases	26.9	9343.27	10327.6	8182.12	10253.2	9564.25	10026.1	10534.9	9969.34	10670.8	9874.62	722.145	10264.6	9784.45	12998.5	12082.5	13054.4	14925.1	8643.61	10855.8	7646.29	11139.5	2197.41	1.12809	0.141479	0.849308	0.173887
26	14096	AT3G49110	AT3G49110	PRX33, PRXCA, ATPRX33, ATPCA / peroxidase CA	extracellular	26.12	misc.peroxidases	26.1					141.769		391.374		182.114	79.473	128.925	85.4601	187.111		111.113		140.381				58.2295	69.802	0.732695	0.183842	0.735554	-0.448715
26	7710	AT2G30860	AT2G30860	ATGSTF9, GLUTTR, ATGSTF7, GSTF9 / glutathione S-transferase PHI 9	cytosol	26.9	misc.glutathione S transferases	26.9	4264.98	4680.56	4367.29	5424.5	3966.21	4315.48	2646.83	6261.41	3906.12	4425.93	949.809	4591.37	4068.33	1306.75	3910.42	4076.96	5561.73	2240.6	4423.19	2755.71	3659.45	1240.07	0.826821	0.184193	0.734726	-0.274353
26	13829	AT4G27520	AT4G27520	ENODL2, AtENODL2 / early nodulin-like protein 2	plasma membrane	26.19	misc.plastocyanin-like	26.1	780.432	843.707	1457.11	707.042	577.179	633.614	812.187	652.6	745.675	801.061	246.053	466.4	537.181		643.506		818.639	721.225	736.871	674.793	510.957	290.432	0.637851	0.199945	0.699089	-0.648709
26	20635	AT1G66280	AT1G66280	BGLU22 / Glycosyl hydrolase superfamily protein	endoplasmic reticulum	26.3	misc.gluco-, galacto- and mannosidases	26.3	485.222	149.08	1116.51	627.994	589.925	224.553	1062.67	592.797	603.496	605.805	305.315	483.187	534.983	659.736	592.189	1821.34	933.646	957.435	656.291	864.075	833.654	384.97	1.37611	0.20816	0.681602	0.460595
26	18236	AT1G78820	AT1G78820	D-mannose binding lectin protein with Apple-like carbohydrate-binding domain	extracellular	26.16	misc.myrosinases-lectin-jacalin	26.1		56.2788			144.064	79.975	52.1293	95.5596	35.3831	51.4877	46.6189			135.968			151.377	780.421	60.8773	23.7438	128.043	237.387	2.48686	0.258806	0.587026	1.31433
26	11420	AT3G16420	AT3G16420	PBP1, JAL30 / PYK10-binding protein 1	cytosol	26.16	misc.myrosinases-lectin-jacalin	26.1	5732.07	5610.35	7748.32	4159.44	3688.67	3864.9	4743.78	3618.91	3648.6	4757.22	1310.01	5506.91	5279.2	5910.91	3096.42	2182.34	3562.02	3980.89	3334.6	3684.06	4059.71	1172.92	0.853377	0.278424	0.555293	-0.228744
26	13841	AT2G38390	AT2G38390	Peroxidase superfamily protein	extracellular	26.12	misc.peroxidases	26.1	92.7924	197.233					640.016		244.312	130.484	200.994		50.2608		169.28				158.794	209.514	65.3165	82.9305	0.500572	0.283434	0.547549	-0.998351
26	7075	AT2G44790	AT2G44790	UCC2 / uclacyanin 2	plasma membrane	26.19	misc.plastocyanin-like	26.1	529.179	652.949		579.612	450.052					245.755	279.148	546.156	470.006	633.869	499.741			388.914		136.611	297.255	246.169	1.20956	0.287641	0.541149	0.274484
26	14574	AT1G29670	AT1G29670	GDSL-like Lipase/Acylhydrolase superfamily protein	extracellular	26.28	misc.GDSL-motif lipase	26.2	290.671	258.915	328.227	215.427	190.959		417.667	256.018	260.195	246.453	107.069	119.849			216.47			325.509	171.294	319.188	128.034	129.472	0.519508	0.317769	0.497889	-0.944782
26	15846	AT1G54000	AT1G54000	GDSL-like Lipase/Acylhydrolase superfamily protein	extracellular	26.16	misc.myrosinases-lectin-jacalin	26.1	361.724	319.009		110.692	263.546	179.137	201.03	366.908	382.783	242.759	123.64	257.091	390.276	601.055					173.699	311.763	192.654	203.581	0.793602	0.330269	0.481133	-0.333512
26	18254	AT1G78830	AT1G78830	Curculin-like (mannose-binding) lectin family protein	extracellular	26.16	misc.myrosinases-lectin-jacalin	26.1	1300.73	1341.37	1324.19	979.181	1139.79	1342.27	1116.49	894.026	1103.5	1171.28	156.584	968.004	1212.2	2059.24	1096.97	467.563	921.843	727.834	932.003	774.317	1017.78	420.824	0.86894	0.347941	0.458494	-0.202672
26	11310	AT1G01800	AT1G01800	NAD(P)-binding Rossmann-fold superfamily protein	cytosol	26.22	misc.short chain dehydrogenase/reductase (SDR)	26.2			431.43				176.319		133.683	82.3814	139.049	118.634	203.658		125.306						49.733	73.7802	0.603693	0.369236	0.432696	-0.728114
26	8812	AT2G32520	AT2G32520	alpha/beta-Hydrolases superfamily protein	cytosol	26.1	misc.misc2	26.1				182.544				343.49	334.917	95.6612	141.86	299.703	433.817					318.467			116.887	168.812	1.22189	0.395811	0.402512	0.289115
26	18375	AT2G39310	AT2G39310	JAL22 / jacalin-related lectin 22	cytosol	26.16	misc.myrosinases-lectin-jacalin	26.1	211.92	46.6274	1473.29					165.619	146.587	227.116	447.507	183.129	207.915	303.209	122.279			52.1871			96.5244	106.731	0.425	0.410617	0.386563	-1.23447
26	7696	AT2G30870	AT2G30870	ATGSTF10, ERD13, ATGSTF4, GSTF10 / glutathione S-transferase PHI 10	cytosol	26.9	misc.glutathione S transferases	26.9	3697.57	3636.07	501.054	5096.71	3995.25	4858.16	2569.41	4657.06	4195.29	3689.62	1335.63	3792.47	4622.77	4712.11	4621.27	4120.05	4804.76	4611.28	4619.52	1264.58	4129.87	1058	1.11932	0.475469	0.322877	0.162623
26	20652	AT1G66270	AT1G66270	BGLU21 / Glycosyl hydrolase superfamily protein	endoplasmic reticulum	26.3	misc.gluco-, galacto- and mannosidases	26.3	129.109	593.721		46.8094	225.618	118.948	138.021	258.674	246.356	195.251	163.287	211.368	108.454	276.238			43.4717	174.341	191.552	181.908	131.926	93.1984	0.675674	0.480653	0.318169	-0.565602
26	10220	AT3G15356	AT3G15356	Legume lectin family protein	extracellular	26.16	misc.myrosinases-lectin-jacalin	26.1	1204.41	1243.85	1076.42	1127.6	1331.47	1219.31	789.497	902.406	958.457	1094.82	168.647	1364.25	1723.87	3109.82	1634.01	1339.82	1069.47	524.527	466.114	467.954	1299.98	789.834	1.18739	0.482822	0.316213	0.247792
26	10954	AT1G71500	AT1G71500	Rieske (2Fe-2S) domain-containing protein	plastid	26.30	misc. other Ferredoxins and Rieske domain	26.3	237.183	225.404			210.502	313.771	199.624	194.881	156.224	170.843	99.6515	168.105	231.27		232.955			381.793	216.011		136.682	133.46	0.800041	0.49328	0.306906	-0.321854
26	14046	AT3G49120	AT3G49120	ATPERX34, PERX34, PRXCB, ATPCB, PRX34 / peroxidase CB	extracellular	26.12	misc.peroxidases	26.1	1408.16	1463.43	2291.87	2123.37	1817.03	2152.97	3160.08	2013.4	2094.69	2058.33	485.314	2017.36	1535.6	1516.33	2176.8	3415.18	2716.46	2611.99	1655.5	2351.18	2221.82	593.568	1.07943	0.554883	0.255799	0.110268
26	14207	AT4G19880	AT4G19880	Glutathione S-transferase family protein	plastid	26.9	misc.glutathione S transferases	26.9	665.055	639.276	790.925	433.561	317.899	405.889	538.095	333.982	352.115	497.422	159.351	425.552	540.781	701.236	360.694	330.885	171.686	561.911	450.231	526.595	452.174	145.27	0.909036	0.561134	0.250934	-0.137591
26	18951	AT5G34850	AT5G34850	ATPAP26, PAP26 / purple acid phosphatase 26	extracellular	26.13	misc.acid and other phosphatases	26.1					127.875			117.688	112.17	39.7481	56.3376	109.892	154.054		119.147				122.521		56.1794	63.7803	1.41339	0.576388	0.239285	0.499156
26	14314	AT1G71695	AT1G71695	Peroxidase superfamily protein	extracellular	26.12	misc.peroxidases	26.1						381.06	121.606	348.314	308.934	128.879	158.909	354.656			620.56					117.365	121.398	208.703	0.94195	0.617854	0.209114	-0.0862777
26	18797	AT3G16400	AT3G16400	ATMLP-470, NSP1, ATNSP1 / nitrile specifier protein 1	cytosol	26.16	misc.myrosinases-lectin-jacalin	26.1	883.826	1029.41	2626.57	1754.15	1371.08	1907.6	582.438	1060.86	1222.54	1382.05	587.29	2092.51	1844.88	1941.29	1137.26	963.445	965.945	22.4047	838.553	1373.78	1242.23	615.374	0.89883	0.648255	0.188254	-0.15388
26	7800	AT1G78370	AT1G78370	ATGSTU20, GSTU20 / glutathione S-transferase TAU 20	peroxisome	26.9	misc.glutathione S transferases	26.9	805.836	774.601	1041.29	1369.49	1075.38	1191.68	482.134	631.036	573.701	882.795	285.107	1168.02	982.884	531.763	881.787		982.615	1084.57	851.318	1021.3	833.807	340.453	0.944508	0.66486	0.17727	-0.0823653
26	20645	AT3G09260	AT3G09260	PYK10, PSR3.1, BGLU23, LEB / Glycosyl hydrolase superfamily protein	endoplasmic reticulum	26.3	misc.gluco-, galacto- and mannosidases	26.3	4715.83	4727.52	2643.42	3701.92	3301.44	3630.16	3146.79	4998.65	4982.88	3983.18	835.625	4868.57	5219.99	7289.57	2787.87	3220.17	3174.59	1794.59	2930.46	2027.52	3701.48	1663.97	0.929278	0.674424	0.171067	-0.105817
26	15603	AT1G23740	AT1G23740	Oxidoreductase, zinc-binding dehydrogenase family protein	plastid	26.7	misc.oxidases - copper, flavone etc	26.7				69.5823	532.941			216.869	177.131	110.725	168.963	215.947	227.772		151.391						66.1232	95.4996	0.597186	0.688644	0.162005	-0.743749
26	12737	AT5G19440	AT5G19440	NAD(P)-binding Rossmann-fold superfamily protein	cytosol,golgi	26.11.1	misc.alcohol dehydrogenases.cinnamyl alcohol dehydrogenase	26.1		253.533		182.647			389.458	292.718	355.156	163.724	156.307	342.625	312.491	366.455	167.304				317.112	374.2	208.91	158.156	1.27599	0.704131	0.152346	0.351617
26	12684	AT4G21580	AT4G21580	oxidoreductase, zinc-binding dehydrogenase family protein	cytosol	26.1	misc.misc2	26.1	248.01	245.098							155.875	72.1093	104.924				95.9542			216.11	267.361		64.3805	100.049	0.892819	0.714896	0.145757	-0.16356
26	13827	AT2G38380	AT2G38380	Peroxidase superfamily protein	extracellular	26.12	misc.peroxidases	26.1	1025.45	1038.65	2021.1	693.166	529.723	507.78	680.844	1120	1042.82	962.17	435.582	1270.58	1072.09	277.859	481.789		406.123	1470.28	1065.78	1319.64	818.238	500.162	0.850409	0.855383	0.0678396	-0.233772
26	15311	AT5G43940	AT5G43940	HOT5, ADH2, GSNOR, ATGSNOR1, PAR2 / GroES-like zinc-binding dehydrogenase family protein	cytosol	26.11	misc.alcohol dehydrogenases	26.1	1118.3	788.583		1339.32	1114.47	817.908	613.037	919.048	957.029	851.966	362.247	1182.41	1128.13	694.651	1034.85	743.784	874.445	971.342	1057.58	817.574	944.974	161.837	1.10917	0.891474	0.0498914	0.149478
26	19903	AT3G18070	AT3G18070	BGLU43 / beta glucosidase 43	vacuole	26.3	misc.gluco-, galacto- and mannosidases	26.3				70.7428	73.5349	33.9872	26.258	67.3384	64.3656	37.3585	30.5013	71.9625	95.2922						34.9116	30.8001	25.8852	33.9874	0.692884	0.894233	0.0485495	-0.529313
26	25842	AT1G59610	AT1G59610	ADL3, CF1, DRP2B, DL3 / dynamin-like 3	plasma membrane	26.17	misc.dynamin	26.1	229.655	158.009		74.8693	126.977			140.922		81.1592	81.6596	42.9671	287.733		106.07				120.222		61.888	91.8148	0.76255	0.902797	0.04441	-0.391095
26	7922	AT1G78380	AT1G78380	ATGSTU19, GST8, GSTU19 / glutathione S-transferase TAU 19	cytosol	26.9	misc.glutathione S transferases	26.9	1617.2	1705.79	1261.02	1623.09	1359.78	1323.77	761.586	1418.71	1590.79	1406.86	271.026	1718.05	1706.56	1238.99	1499.11	786.093	1859.05	1076.77	1616.88	1009.93	1390.16	352.968	0.988128	0.916781	0.0377343	-0.0172296
26	13572	AT4G16260	AT4G16260	Glycosyl hydrolase superfamily protein	extracellular	26.4.1	misc.beta 1,3 glucan hydrolases.glucan endo-1,3-beta-glucosidase	26.4	1494.49	1476.55		1634.98	1402.86	1664.06	1941.09	1704.67	1731.39	1450.01	534.649	1809.36	1824.52	1872.68	1370.23	1501.42	1183.71	1383.96	2005.09	1630.58	1620.17	260.864	1.11735	0.923543	0.0345429	0.160086
26	17752	AT1G78850	AT1G78850	D-mannose binding lectin protein with Apple-like carbohydrate-binding domain	extracellular	26.16	misc.myrosinases-lectin-jacalin	26.1	1704.75	1751.98	2256.89	2018.87	1978.13	2104.84	2666.8	2305.93	2363.25	2127.94	288.552	2025.53	1935.41	1572.15	2014.26	1506.17	2024.97	2899.54	2312.18	3023.46	2145.96	493.843	1.00847	0.930075	0.0314822	0.0121701
26	9926	AT2G47730	AT2G47730	ATGSTF8, ATGSTF5, GST6, GSTF8 / glutathione S-transferase phi 8	plastid	26.9	misc.glutathione S transferases	26.9	1135.36	981.548	1484.03	991.896	1179.39	1358.32	2084.99	1522.6	1200.12	1326.47	323.985	866.928	1092.03	1764.73	1253.1	908.46	1443.49	1589.18	1416.39	1535.62	1318.88	292.946	0.994278	0.961408	0.0170921	-0.00827879
26	11124	AT2G10940	AT2G10940	Bifunctional inhibitor/lipid-transfer protein/seed storage 2S albumin superfamily protein	plastid	26.21	misc.protease inhibitor/seed storage/lipid transfer protein (LTP) family protein	26.2	862.059				922.229		1578.71		723.72	454.08	553.178	743.568			1223.22	2101.75			492.939	595.134	572.957	675.704	1.2618	0.980169	0.00869885	0.33548
26	8645	AT5G02790	AT5G02790	GSTL3 / Glutathione S-transferase family protein	cytosol	26.9	misc.glutathione S transferases	26.9	386.988					230.739	175.879	206.731		111.149	135.6	297.525	286.634		229.231				260.595	182.008	139.555	128.661	1.25557	0.981979	0.00789785	0.328343
26	17845	AT1G78860	AT1G78860	D-mannose binding lectin protein with Apple-like carbohydrate-binding domain	extracellular	26.16	misc.myrosinases-lectin-jacalin	26.1													115.25	1035.27	77.0357		208.354				159.545	317.16	#DIV/0!	#DIV/0!
26	21802	AT4G20830	AT4G20830	FAD-binding Berberine family protein	extracellular	26.8	misc.nitrilases, *nitrile lyases, berberine bridge enzymes, reticuline oxidases, troponine reductases	26.8												409.58	219.852		326.194			336.055	342.219	124.204	195.345	157.949	#DIV/0!	#DIV/0!
26	11136	AT2G17720	AT2G17720	2-oxoglutarate (2OG) and Fe(II)-dependent oxygenase superfamily protein	endoplasmic reticulum	26.7	misc.oxidases - copper, flavone etc	26.7												115.744			155.503				75.5978		38.5384	57.664	#DIV/0!	#DIV/0!
26	18415	AT2G39330	AT2G39330	JAL23 / jacalin-related lectin 23	cytosol	26.16	misc.myrosinases-lectin-jacalin	26.1												987.843	90.808		43.3674						124.669	306.609	#DIV/0!	#DIV/0!
26	25808	AT1G10290	AT1G10290	ADL6, DRP2A / dynamin-like protein 6	plasma membrane	26.17	misc.dynamin	26.1												284.22			68.9519			415.912		120.525	98.8454	143.415	#DIV/0!	#DIV/0!
26	10391	AT5G03350	AT5G03350	Legume lectin family protein	extracellular	26.16	misc.myrosinases-lectin-jacalin	26.1													475.678		692.235			806.923	245.174		246.668	310.75	#DIV/0!	#DIV/0!
26	9937	AT5G06060	AT5G06060	NAD(P)-binding Rossmann-fold superfamily protein	cytosol	26.8	misc.nitrilases, *nitrile lyases, berberine bridge enzymes, reticuline oxidases, troponine reductases	26.8													479.417		403.78				185.129		118.703	182.677	#DIV/0!	#DIV/0!
26	20780	AT1G52400	AT1G52400	BGL1, BGLU18, ATBG1 / beta glucosidase 18	endoplasmic reticulum	26.3	misc.gluco-, galacto- and mannosidases	26.3													214.723	322.818				57.3561			66.0997	112.687	#DIV/0!	#DIV/0!
26	12114	AT5G17820	AT5G17820	Peroxidase superfamily protein	extracellular	26.12	misc.peroxidases	26.1	407.514	272.939		229.792	212.41			187.574	248.966	173.244	135.619												0	#DIV/0!
26	12987	AT5G64100	AT5G64100	Peroxidase superfamily protein	extracellular	26.12	misc.peroxidases	26.1	238.734	299.067	482.318	212.719	180.569		279.171	204.455	140.248	226.365	122.547												0	#DIV/0!
26	12873	AT3G21770	AT3G21770	Peroxidase superfamily protein	extracellular	26.12	misc.peroxidases	26.1	161.477		271.165					162.128		66.0856	98.0845												0	#DIV/0!
26	25724	AT1G80410	AT1G80410	EMB2753 / tetratricopeptide repeat (TPR)-containing protein	nucleus	26.5	misc.acyl transferases	26.5	175.604						380.67	113.59		74.4292	124.182												0	#DIV/0!
26	12842	AT5G64120	AT5G64120	Peroxidase superfamily protein	extracellular	26.12	misc.peroxidases	26.1		140.315	162.212				97.281	162.692	179.135	82.4039	76.6732												0	#DIV/0!
26	12665	AT4G30170	AT4G30170	Peroxidase family protein	extracellular	26.12	misc.peroxidases	26.1		213.463	340.819	261.024		262.997	226.69	152.045	133.313	176.706	110.694												0	#DIV/0!
26	11392	AT3G12800	AT3G12800	SDRB, DECR / short-chain dehydrogenase-reductase B	peroxisome	26.22	misc.short chain dehydrogenase/reductase (SDR)	26.2				229.714	236.669				172.929	71.0347	101.801												0	#DIV/0!
26	13633	AT5G16970	AT5G16970	AT-AER, AER / alkenal reductase	cytosol	26.7	misc.oxidases - copper, flavone etc	26.7				163.046				127.597	204.491	55.0149	79.89												0	#DIV/0!
26	7979	AT2G02390	AT2G02390	ATGSTZ1, GST18, GSTZ1 / glutathione S-transferase zeta 1	cytosol	26.9	misc.glutathione S transferases	26.9					109.404		54.0977	127.109	82.8071	41.4909	49.9068												0	#DIV/0!
27	5904	AT2G21660	AT2G21660	ATGRP7, CCR2, GR-RBP7, GRP7 / cold, circadian rhythm, and rna binding 2	cytosol,nucleus	27.4	RNA.RNA binding	27.4	2870.14	2852.03	3056.39	2340.11	1914.8	2102.49	3353.41	2700.27	2655.68	2649.48	433.088	1906.18	1664.83	2394.45	1512.34	2038.3	1695.23	2984.7	2208.15	2662.34	2118.5	463.579	0.799592	0.0308599	1.5106	-0.322664
27	22944	AT4G34110	AT4G34110	PAB2, PABP2, ATPAB2 / poly(A) binding protein 2	nucleus	27.1	RNA.processing	27.1				132.64			56.1892	155.753	131.454	52.8929	64.2138	154.919	328.28		467.342			163.011	284.817		155.374	163.503	2.93753	0.0507358	1.29469	1.5546
27	23605	AT1G49760	AT1G49760	PAB8, PABP8 / poly(A) binding protein 8	nucleus	27.1	RNA.processing	27.1	291.037	317.298	544.185	319.439	270.53	320.357	312.793	286.625	254.082	324.038	80.9095	255.18	243.384	383.665	226.021			264.04	255.151	223.292	205.637	118.667	0.634607	0.132621	0.877388	-0.656065
27	11859	AT5G52470	AT5G52470	FIB1, FBR1, ATFIB1, ATFBR1, SKIP7 / fibrillarin 1	nucleus	27.1	RNA.processing	27.1	322.109	534.824	931.359			270.098	363.815	723.56	322.629	385.377	289.352		290.765		303.917			381.793	343.249	317.599	181.925	164.484	0.47207	0.170145	0.769181	-1.08293
27	5517	AT4G39260	AT4G39260	CCR1, ATGRP8, GR-RBP8, GRP8 / cold, circadian rhythm, and RNA binding 1	nucleus	27.3.75	RNA.regulation of transcription.GRP	27.3	3886.51	3919.41	3537.22	3433.52	2730.41	3133.51	3661.55	3129.6	3034.01	3385.08	382.864	3159.25	2833.92	2844.01	2580.79	4302.81	3399.52	2864.78	3218.69	2647.17	3094.55	496.664	0.914173	0.208567	0.680754	-0.129461
27	16458	AT3G63140	AT3G63140	CSP41A / chloroplast stem-loop binding protein of 41 kDa	plastid	27.3.99	RNA.regulation of transcription.unclassified	27.3	603.785	621.562		702.838	551.661	488.065	518.235	479.674	523.267	498.787	188.791	670.005	408.945	594.078	462.962	726.203		351.018	265.643	342.781	424.626	210.631	0.851317	0.220811	0.655979	-0.232231
27	20207	AT3G46780	AT3G46780	PTAC16 / plastid transcriptionally active 16	plastid	27.2	RNA.transcription	27.2	361.329	379.763		601.25	428.525	397.289	104.962	337.256	317.914	325.365	166.939	296.058	315.22		360.553		340.55	275.306	316.187	142.931	227.423	134.864	0.698977	0.225353	0.647136	-0.516683
27	5017	AT4G13850	AT4G13850	ATGRP2, GR-RBP2, GRP2 / glycine-rich RNA-binding protein 2	mitochondrion	27.4	RNA.RNA binding	27.4	431.96	698.442	694.383		410.316	674.973	456.527	987.352	629.951	553.767	258.354	281.938	363.56	369.289	431.339				915.38	524.371	320.653	283.159	0.57904	0.228264	0.641563	-0.788266
27	17180	AT3G54400	AT3G54400	Eukaryotic aspartyl protease family protein	extracellular	27.3.99	RNA.regulation of transcription.unclassified	27.3	1723.81	1661.86	2504.94	1711.34	1358.03	1498.67	990.597	1125.25	1280.47	1539.44	419.674	1506.11	1310.68	1698.11	1104.27	1058.64	1470.75	1556.68	1144.72	1411.89	1362.43	209.296	0.885016	0.301554	0.520635	-0.176224
27	11059	AT2G37220	AT2G37220	RNA-binding (RRM/RBD/RNP motifs) family protein	plastid	27.4	RNA.RNA binding	27.4	1250.46	1678.05	1205.78	974.59	1276.33	1184.27	1318.19	1003.87	934.262	1202.87	213.691	946.491	1071.7	1411.49	776.367	1098.68	1153.7	1264.56	1079	1107.03	1101	168.845	0.915314	0.305805	0.514556	-0.127661
27	22658	AT3G58510	AT3G58510	DEA(D/H)-box RNA helicase family protein	nucleus	27.1.2	RNA.processing.RNA helicase	27.1	379.6							115.866	349.156	93.847	149.133	496.211	411.333		450.173			215.758	239.175	440.014	250.296	197.656	2.66706	0.327319	0.485029	1.41525
27	14261	AT5G47210	AT5G47210	Hyaluronan / mRNA binding family	nucleus	27.4	RNA.RNA binding	27.4	999.964	933.827	1010.29	710.884	693.069	649.472	530.028	641.943	449.141	735.402	190.778	737.789	669.294	752.721	624.348	720.439	791.129	498.073	519.036	633.894	660.747	96.391	0.898484	0.337914	0.471193	-0.154435
27	5346	AT1G73230	AT1G73230	Nascent polypeptide-associated complex NAC	nucleus	27.3.67	RNA.regulation of transcription.putative transcription regulator	27.3		328.908	2235.57		277.539	203.48				338.388	682.626		306.125	436.655	153.479					189.7	120.662	153.799	0.356579	0.361645	0.441718	-1.48771
27	13489	AT3G53460	AT3G53460	CP29 / chloroplast RNA-binding protein 29	plastid	27.3.99	RNA.regulation of transcription.unclassified	27.3	496.641	522.739		483.388	395.225	491.579	392.586		211.138	332.588	198.492	318.297	477.332	270.947	160.413	304.792		713.527	315.711	316.295	319.702	185.639	0.961253	0.374832	0.426163	-0.0570117
27	5341	AT1G17880	AT1G17880	BTF3, ATBTF3 / basic transcription factor 3	nucleus	27.3.50	RNA.regulation of transcription.General Transcription	27.3	473.69	284.384		87.8934	329.073		1764.54	413.506	563.304	435.154	507.601	95.7722	217.351	467.268					704.179	123.017	178.621	235.373	0.410476	0.396084	0.402213	-1.28463
27	12918	AT1G65260	AT1G65260	PTAC4, VIPP1 / plastid transcriptionally active 4	plastid	27.3.99	RNA.regulation of transcription.unclassified	27.3	320.107	225.012	438.913	201.087	110.963				106.365	155.827	145.78	183.425	167.38							151.459	55.8071	79.282	0.358134	0.416262	0.380634	-1.48143
27	13595	AT2G17390	AT2G17390	AKR2B / ankyrin repeat-containing 2B	cytosol	27.3.39	RNA.regulation of transcription.AtSR Transcription Factor family	27.3	227.117		401.379		87.3912	51.3166	148.338	234.801	267.705	157.561	128.379		100.218		106.923		808.242		252.495	222.858	165.637	245.227	1.05126	0.448549	0.34819	0.0721179
27	23447	AT2G23350	AT2G23350	PAB4, PABP4 / poly(A) binding protein 4	cytosol	27.1	RNA.processing	27.1	2712.8	129.839					148.18		195.141	353.996	837.216	149.525						568.969		285.896	111.599	187.3	0.315255	0.571525	0.242964	-1.66541
27	26122	AT5G61780	AT5G61780	Tudor2, AtTudor2, TSN2 / TUDOR-SN protein 2	nucleus	27.3.73	RNA.regulation of transcription.Zn-finger(CCHC)	27.3	390.174	570.315		234.46	446.672		160.817	254.5	227.494	253.826	180.899	431.419	284.803	613.294	338.376			254.47	236.413	422.373	286.794	187.572	1.12989	0.58058	0.236138	0.176178
27	26154	AT5G07350	AT5G07350	Tudor1, AtTudor1, TSN1 / TUDOR-SN protein 1	nucleus	27.3.73	RNA.regulation of transcription.Zn-finger(CCHC)	27.3		184.984		314.178	177.04		449.865	299.57	272.534	188.686	152.842	197.16	299.948	402.162	214.269			408.503	342.219	316.044	242.256	146.123	1.28391	0.585907	0.232171	0.360548
27	16166	AT4G27680	AT4G27680	P-loop containing nucleoside triphosphate hydrolases superfamily protein	#N/A	27.3.99	RNA.regulation of transcription.unclassified	27.3		344.395	190.865				99.7065	38.4233	60.852	81.5824	110.683	49.9752			95.7426	195.758	79.0123	23.0129	1589.25	26.2353	228.776	484.436	2.80423	0.589803	0.229293	1.4876
27	6154	AT2G33845	AT2G33845	Nucleic acid-binding, OB-fold-like protein	nucleus	27.3.99	RNA.regulation of transcription.unclassified	27.3	100.011	158.525	284.579				149.621	94.8224	85.201	96.9732	88.2673	127.642	165.283					112.232		96.8147	55.7746	64.621	0.575155	0.62927	0.201163	-0.797977
27	11786	AT5G22650	AT5G22650	HD2B, HDT02, HDT2, ATHD2B, HDA4, HD2, ATHD2 / histone deacetylase 2B	nucleus	27.3.55	RNA.regulation of transcription.HDA	27.3	444.986	369.637	756.098	414.321	435.609			464.549	367.331	361.393	221.872	398.453	495.497	327.157	431.381	604.595			362.212	461.149	342.271	197.891	0.947091	0.695965	0.157413	-0.0784256
27	11888	AT2G35410	AT2G35410	RNA-binding (RRM/RBD/RNP motifs) family protein	plastid	27.4	RNA.RNA binding	27.4	113.347							82.5603	192.224	43.1257	66.5626		134.791		164.462			95.6843		64.0081	50.9939	62.4192	1.18245	0.714042	0.146276	0.241778
27	12134	AT5G04430	AT5G04430	BTR1, BTR1S / binding to TOMV RNA 1L (long form)	nucleus	27.4	RNA.RNA binding	27.4	329.947	352.665		321.915	281.43			242.726	242.884	196.841	143.474	272.426			246.224			459.041	270.083		138.642	165.164	0.704333	0.724791	0.139787	-0.50567
27	12882	AT4G24770	AT4G24770	RBP31, ATRBP31, CP31, ATRBP33 / 31-kDa RNA binding protein	plastid	27.4	RNA.RNA binding	27.4	876.354	950.305	1334.05	882.08	795.139	987.558	1359.14	786.312	866.526	981.94	204.096	907.139	839.907	1295.94	674.685	658.61		1233.14	965.039	1088.67	851.459	366.526	0.867119	0.829852	0.0809995	-0.205698
27	6395	AT3G20390	AT3G20390	endoribonuclease L-PSP family protein	plastid	27.1.19	RNA.processing.ribonucleases	27.1	540.57		823.106	789.725	691.634	802.593	568.395	542.296	587.571	593.988	236.385	585.167	564.945	570.581	609.175	569.315		910.993	756.163	841.402	600.86	245.563	1.01157	0.908149	0.0418427	0.0165955
27	14399	AT4G17520	AT4G17520	Hyaluronan / mRNA binding family	nucleus	27.4	RNA.RNA binding	27.4	163.592	193.253	114.397	157.759		109.991		65.9507		89.4381	71.9095	109.122	101.583		106.641			82.1614	352.446	80.311	92.4738	102.228	1.03394	0.924647	0.034024	0.0481541
27	27078	AT5G04290	AT5G04290	KTF1, SPT5L / kow domain-containing transcription factor 1	#N/A	27.3.67	RNA.regulation of transcription.putative transcription regulator	27.3												431.538						511.644	517.979	1672.15	348.146	518.711	#DIV/0!	#DIV/0!
27	14090	AT3G49390	AT3G49390	CID10 / CTC-interacting domain 10	#N/A	27.4	RNA.RNA binding	27.4												58.9686			243.938				70.7747		41.5202	76.3594	#DIV/0!	#DIV/0!
27	9689	AT5G16840	AT5G16840	BPA1 / binding partner of acd11 1	#N/A	27.4	RNA.RNA binding	27.4															75.9494			220.175	103.836	148.282	60.9158	77.1853	#DIV/0!	#DIV/0!
27	12878	AT3G52380	AT3G52380	CP33, PDE322 / chloroplast RNA-binding protein 33	plastid	27.4	RNA.RNA binding	27.4	337.363	358.996		246.813					149.412	121.398	146.551												0	#DIV/0!
27	9425	AT3G52150	AT3G52150	RNA-binding (RRM/RBD/RNP motifs) family protein	plastid	27.3.99	RNA.regulation of transcription.unclassified	27.3	327.635	427.154		422.677		433.019			216.377	202.985	192.053												0	#DIV/0!
27	18251	AT5G07030	AT5G07030	Eukaryotic aspartyl protease family protein	extracellular	27.3.67	RNA.regulation of transcription.putative transcription regulator	27.3	126.543						275.252	284.445	285.171	107.935	128.737												0	#DIV/0!
27	16811	AT4G27000	AT4G27000	ATRBP45C / RNA-binding (RRM/RBD/RNP motifs) family protein	nucleus	27.3.99	RNA.regulation of transcription.unclassified	27.3		161.928			163.907			136.433		51.3631	72.9966												0	#DIV/0!
27	9831	AT4G17600	AT4G17600	LIL3:1 / Chlorophyll A-B binding family protein	plastid	27.3.23	RNA.regulation of transcription.HSF,Heat-shock transcription factor family	27.3				220.61				108.006	116.444	49.4511	75.9273												0	#DIV/0!
27	11530	AT3G49430	AT3G49430	SRp34a, SR34a, At-SR34a / SER/ARG-rich protein 34A	nucleus	27.1.1	RNA.processing.splicing	27.1				150.358				132.302	188.155	52.3128	75.1916												0	#DIV/0!
27	11480	AT5G60440	AT5G60440	AGL62 / AGAMOUS-like 62	nucleus	27.3.24	RNA.regulation of transcription.MADS box transcription factor family	27.3					337.929	734.933			712.008	198.319	299.5												0	#DIV/0!
27	18042	AT1G09750	AT1G09750	Eukaryotic aspartyl protease family protein	plastid	27.3.99	RNA.regulation of transcription.unclassified	27.3					278.4	727.875	258.748		321.571	176.288	235.223												0	#DIV/0!
27	27211	AT4G17610	AT4G17610	tRNA/rRNA methyltransferase (SpoU) family protein	#N/A	27.1	RNA.processing	27.1					987.345			934.628	1190.7	345.852	493.245												0	#DIV/0!
28	4301	AT5G22880	AT5G22880	H2B, HTB2 / histone B2	nucleus	28.1.3.2.1	DNA.synthesis/chromatin structure.histone.core.H2A	28.1				686.667	532.118		901.313	1017.88	838.582	441.84	414.906	1392.12	1041.43						1159.31	741.36	481.58	560.646	1.08994	0.101346	0.994195	0.124252
28	3686	AT5G54640	AT5G54640	HTA1, RAT5, ATHTA1 / Histone superfamily protein	nucleus	28.1.3.2.1	DNA.synthesis/chromatin structure.histone.core.H2A	28.1		1710.35	2558.99	1550	23.148	8.91468	442.765		1056.58	816.749	893.526	23.4245			183.176					413.578	68.9087	134.335	0.0843694	0.180362	0.743855	-3.56714
28	15316	AT2G19480	AT2G19480	NFA02, NFA2, NAP1;2 / nucleosome assembly protein 1;2	nucleus	28.1	DNA.synthesis/chromatin structure	28.1	589.997	503.91	618.371	577.651	469.857		399.582	486.341	469.083	457.199	174.421	605.584	700.329	395.882	436.376	462.371	521.837	671.006	633.034	623.778	561.133	103.649	1.22733	0.326827	0.485682	0.29552
28	24760	AT3G15950	AT3G15950	NAI2 / DNA topoisomerase-related	endoplasmic reticulum	28.99	DNA.unspecified	28.9	822.303	873.857	1220.93	810.435	776.98	818.993	707.137	679.466	547.626	806.414	173.399	971.145	899.415	1177.76	645.679		384.763	618.243	514.385	552.897	640.477	327.407	0.794228	0.448613	0.348128	-0.332375
28	2456	AT1G07660	AT1G07660	Histone superfamily protein	nucleus	28.1.3.2.4	DNA.synthesis/chromatin structure.histone.core.H4	28.1	1303.83	1281.44	1695.09	1590.18	1328.65	1465.09	950.085	1126.83	1349.26	1343.39	212.564	1430.72	1286.34		1329.11	1164.87	1478.02	1268.76	1317.83	924.455	1133.34	428.23	0.843648	0.496713	0.303894	-0.245287
28	19720	AT3G53110	AT3G53110	LOS4 / P-loop containing nucleoside triphosphate hydrolases superfamily protein	cytosol,nucleus	28.1	DNA.synthesis/chromatin structure	28.1			260.641	207.122	153.243		149.938	174.965	216.079	129.11	96.6534	270.485	182.601	150.206	176.841			168.724	155.305	182.192	142.928	83.1765	1.10703	0.675198	0.170569	0.146693
28	17237	AT5G11200	AT5G11200	DEAD/DEAH box RNA helicase family protein	#N/A	28.1	DNA.synthesis/chromatin structure	28.1		265.02		354.462	362.985		254.302	382.336	377.944	221.894	162.684		394.482		297.026				402.026	150.456	138.221	168.706	0.622914	0.701082	0.154231	-0.682895
28	3754	AT5G02570	AT5G02570	Histone superfamily protein	nucleus	28.1.3.2.2	DNA.synthesis/chromatin structure.histone.core.H2B	28.1	534.282		2211.26			1256.93				444.719	743.493			1817.75		1168.11	269.69	1256.09			501.294	671.445	1.12721	0.725669	0.139262	0.172761
28	3856	AT1G52740	AT1G52740	HTA9 / histone H2A protein 9	nucleus	28.1.3.2.1	DNA.synthesis/chromatin structure.histone.core.H2A	28.1												1311.8			862.086		1299.28	1176.35	936.721		620.693	572.135	#DIV/0!	#DIV/0!
28	4172	AT1G54690	AT1G54690	HTA3, H2AXB, G-H2AX, GAMMA-H2AX / gamma histone variant H2AX	nucleus	28.1.3.2.1	DNA.synthesis/chromatin structure.histone.core.H2A	28.1												238.601			82.2132				1396.2		190.779	432.756	#DIV/0!	#DIV/0!
28	15288	AT5G38470	AT5G38470	RAD23D / Rad23 UV excision repair protein family	nucleus	28.2	DNA.repair	28.2												233.356	179.216		177.074			350.042	253.222	243.675	159.621	122.315	#DIV/0!	#DIV/0!
28	9517	AT4G34180	AT4G34180	Cyclase family protein	extracellular	28.99	DNA.unspecified	28.9	409.234	215.216		380.227	278.4		421.358	320.841	260.195	253.941	150.435												0	#DIV/0!
28	10318	AT2G30620	AT2G30620	winged-helix DNA-binding transcription factor family protein	nucleus	28.1.3.1	DNA.synthesis/chromatin structure.histone.H1	28.1	277.785	175.353					516.969	386.738	219.11	175.106	181.594												0	#DIV/0!
28	27068	AT3G23890	AT3G23890	TOPII, ATTOPII / topoisomerase II	#N/A	28.1	DNA.synthesis/chromatin structure	28.1		269.804					101.113		38.3625	45.4754	85.5553												0	#DIV/0!
28	4705	AT4G28440	AT4G28440	Nucleic acid-binding, OB-fold-like protein	plastid	28.99	DNA.unspecified	28.9				109.403			142.134	149.953		44.6099	63.8979												0	#DIV/0!
29	3361	AT5G02610	AT5G02610	Ribosomal L29 family protein	cytosol	29.2.1.2.2.35	protein.synthesis.ribosomal protein.eukaryotic.60S subunit.L35	29.2		163.124	59.4646	77.1904	191.832			155.33	241.785	98.7473	86.7508		412.394		361.068				1057.76		203.469	341.028	2.06051	0.0190483	1.72014	1.043
29	10082	AT1G64520	AT1G64520	RPN12a / regulatory particle non-ATPase 12A	cytosol,nucleus	29.5.11.20	protein.degradation.ubiquitin.proteasom	29.5	100.856		253.614	159.023	312.311	180.351		177.513		131.519	108.362	308.844	385.539	417.01	273.72			214.125	435.325	278.94	257.056	153.228	1.95452	0.0116934	1.93206	0.966814
29	11858	AT5G23540	AT5G23540	Mov34/MPN/PAD-1 family protein	cytosol	29.5.11.20	protein.degradation.ubiquitin.proteasom	29.5	219.984	209.504		313.868	201.011		218.43	148.793	159.388	163.442	97.7749	413.106	362.815		275.751			302.576	342.298	274.074	218.958	160.099	1.33967	0.00237443	2.62444	0.421875
29	17223	AT1G53750	AT1G53750	RPT1A / regulatory particle triple-A 1A	cytosol,nucleus	29.5.11.20	protein.degradation.ubiquitin.proteasom	29.5				267.136	257.397		34.5537	228.946	136.919	102.772	112.996	608.577	735.407		425.372	569.964	606.579	499.498	566.435	502.049	501.542	195.342	4.88012	2.26504e-05	4.64492	2.28692
29	16182	AT1G45000	AT1G45000	AAA-type ATPase family protein	cytosol,nucleus	29.5.11.20	protein.degradation.ubiquitin.proteasom	29.5		155.349	245.858	134.419	203.543	65.3458	85.2769	132.107	164.073	131.775	69.6907	675.576	611.113	511.144	275.011	417.981		257.959	130.37	667.47	394.069	229.228	2.99048	0.00163648	2.78609	1.58038
29	13569	AT2G40290	AT2G40290	Eukaryotic translation initiation factor 2 subunit 1	cytosol	29.2.3	protein.synthesis.initiation	29.2	180.369	168.403			136.955	116.734	167.566	124.551	115.211	112.199	63.9825	224.051	230.702	285.541	154.784			183.175	156.415	239.077	163.749	95.8967	1.45946	0.007977	2.09816	0.545435
29	17817	AT4G29040	AT4G29040	RPT2a / regulatory particle AAA-ATPase 2A	cytosol,nucleus	29.5.11.20	protein.degradation.ubiquitin.proteasom	29.5	400.691	218.763			430.371	421.047	269.909	194.719	235.086	241.176	154.002	548.379	564.465	820.858	427.728	553.605		679.584	313.306	599.214	500.793	222.233	2.07646	0.00261838	2.58197	1.05413
29	15627	AT4G38630	AT4G38630	RPN10, MCB1, ATMCB1, MBP1 / regulatory particle non-ATPase 10	cytosol	29.5.11	protein.degradation.ubiquitin	29.5	164.41	241.304		229.585	150.15		239.345	189.569	180.922	155.032	88.2889	406.32	351.434	238.125	227.559		221.341	280.651	276.28	309.506	256.802	107.21	1.65645	0.00673048	2.17195	0.728093
29	17154	AT3G05530	AT3G05530	RPT5A, ATS6A.2 / regulatory particle triple-A ATPase 5A	cytosol,nucleus	29.5.11.20	protein.degradation.ubiquitin.proteasom	29.5	128.855	199.564	404.207	290.631	207.334	195.194		180.928	232.322	204.337	103.437	320.297	267.637	606.47	321.545	246.942		325.541	389.855	503.788	331.342	159.888	1.62154	0.0169858	1.76991	0.697366
29	16959	AT5G20000	AT5G20000	AAA-type ATPase family protein	cytosol,nucleus	29.5.11.20	protein.degradation.ubiquitin.proteasom	29.5	190.745	665.57	60.1338	105.173	447.832	326.043	156.388	228.773	180.131	262.31	179.779	429.552	667.538	885.935	478.967	173.256	467.769	420.713	191.657	518.97	470.484	206.586	1.79362	0.0471889	1.32616	0.842874
29	8713	AT3G14290	AT3G14290	PAE2 / 20S proteasome alpha subunit E2	cytosol,nucleus	29.5.11.20	protein.degradation.ubiquitin.proteasom	29.5	324.675	199.089	496.522	316.189	279.896	382.374	226.585	299.797	298.969	313.789	82.0191	615.689	662.258	885.767	540.329	655.003	443.4	676.591	622.952	565.956	629.772	113.759	2.00699	9.24356e-06	5.03416	1.00504
29	6928	AT4G14800	AT4G14800	PBD2 / 20S proteasome beta subunit D2	cytosol,vacuole	29.5.11.20	protein.degradation.ubiquitin.proteasom	29.5	103.45	142.769	190.378	109.789	147.007	185.294	244.793	138.07	150.07	156.847	41.4021	259.299	493.033	559.701	287.432		481.817	429.371	363.625	177.56	339.093	167.199	2.16194	0.000222492	3.65269	1.11232
29	8112	AT3G60820	AT3G60820	PBF1 / N-terminal nucleophile aminohydrolases (Ntn hydrolases) superfamily protein	cytosol	29.5.11.20	protein.degradation.ubiquitin.proteasom	29.5	515.589	499.91	893.977	606.924	437.293	440.834	320.175	417.366	395.08	503.016	157.909	924.8	866.219	428.079	623.149		748.255	854.805	719.098	626.185	643.399	269.007	1.27908	0.0149281	1.82599	0.355108
29	9223	AT2G27020	AT2G27020	PAG1 / 20S proteasome alpha subunit G1	cytosol,nucleus	29.5.11.20	protein.degradation.ubiquitin.proteasom	29.5				203.821		294.17	451.922	328.268	305.472	175.961	168.234	473.66	627.193		509.927	737.59		674.895	632.202	635.365	476.759	265.612	2.70945	0.000234641	3.6296	1.438
29	9284	AT3G22110	AT3G22110	PAC1 / 20S proteasome alpha subunit C1	cytosol,nucleus	29.5.11.20	protein.degradation.ubiquitin.proteasom	29.5	267.691		402.504	402.819	502.097	350.801	664.833	270.579	377.389	359.857	171.029	628.46	648.666	752.685	479.743	626.862	699.983	733.899	468.915	637.021	630.693	94.0894	1.75262	0.00104035	2.98282	0.809513
29	8628	AT1G79210	AT1G79210	N-terminal nucleophile aminohydrolases (Ntn hydrolases) superfamily protein	cytosol,nucleus	29.5.11.20	protein.degradation.ubiquitin.proteasom	29.5	345.878	353.614	352.408	408.493	271.44		350.106	335.597	305.698	302.582	112.577	784.846	723.015	1418.47	647.633	762.09	505.721	559.126	648.68	556.158	733.971	258.425	2.4257	0.00113714	2.94419	1.2784
29	10538	AT5G42790	AT5G42790	PAF1, ATPSM30, ARS5 / proteasome alpha subunit F1	cytosol,nucleus	29.5.11.20	protein.degradation.ubiquitin.proteasom	29.5	276.15	203.173					79.8109		240.192	88.8139	110.86	648.24	429.194	811.402	462.75			506.251	503.14	469.125	425.567	253.089	4.79167	0.00135771	2.86719	2.26053
29	12439	AT3G09200	AT3G09200	Ribosomal protein L10 family protein	cytosol	29.2.1.2.2.80	protein.synthesis.ribosomal protein.eukaryotic.60S subunit.P0	29.2	1241.88	771.693	1387.18	1137.97	1114.67	1964	1439.88	1122.86	1075.93	1250.68	311.063	1417.84	1611.07	1654.57	1475.46	1566.2	1671.18	1612.18	1281.42	1949.17	1582.12	175.969	1.26501	0.018452	1.73396	0.339154
29	8582	AT4G31300	AT4G31300	PBA1 / N-terminal nucleophile aminohydrolases (Ntn hydrolases) superfamily protein	cytosol,nucleus	29.5.11.20	protein.degradation.ubiquitin.proteasom	29.5	208.282				344.377		594.671	383.344	378.457	212.126	211.034	684.688	628.734	554.286	571.091		582.333	945.368	727.119	798.73	610.261	246.13	2.87688	0.00233677	2.63138	1.52451
29	9126	AT1G56450	AT1G56450	PBG1 / 20S proteasome beta subunit G1	cytosol,nucleus	29.5.11.20	protein.degradation.ubiquitin.proteasom	29.5	127.107	105.67			150.113		77.2448	141.637	165.522	85.2548	64.864	193.337	359.96	370.416	284.597			151.168	149.2	161.676	185.595	127.539	2.17694	0.0233834	1.63109	1.1223
29	9112	AT2G05840	AT2G05840	PAA2 / 20S proteasome subunit PAA2	cytosol,nucleus	29.5.11.20	protein.degradation.ubiquitin.proteasom	29.5		284.322		349.33			89.6708		308.544	114.652	144.455	810.567	862.72		360.045	504.242		605.28	463.339	287.15	432.594	291.445	3.77311	0.0332619	1.47805	1.91575
29	4938	AT2G47110	AT2G47110	UBQ6 / ubiquitin 6	cytosol,nucleus	29.5.11	protein.degradation.ubiquitin	29.5	1331.74	957.11	901.642	825.78	2494.26	2581.14	2839.38	2512.97	1288.04	1748.01	789.124	5792.76	5538.14		4173.49		5563.81	3844.38	5052.49		3329.45	2429.92	1.90471	4.76485e-06	5.32195	0.929574
29	22974	AT3G09790	AT3G09790	UBQ8 / ubiquitin 8	cytosol	29.5.11.1	protein.degradation.ubiquitin.ubiquitin	29.5	1253.36	1091.28	1818.4	2271.53		1771.05	2689.07	1906.39	1455.4	1584.05	727.663	3389.85	2254.4	807.034	2716.93	3045.95	4740.03	3769.53	2505.96	5800.84	3225.61	1368.28	2.0363	0.0180402	1.74376	1.02595
29	2993	AT2G27720	AT2G27720	60S acidic ribosomal protein family	cytosol	29.2.1.2.2.82	protein.synthesis.ribosomal protein.eukaryotic.60S subunit.P2	29.2	550.467	503.58	802.301	533.137	684.6	811.765	594.829	722.66	353.739	617.453	142.253	421.878	468.857	368.322	609.5	275.614		480.182	555.481	515.676	410.612	172.741	0.665009	0.0283311	1.54774	-0.588553
29	3864	AT4G15000	AT4G15000	Ribosomal L27e protein family	cytosol	29.2.1.2.2.27	protein.synthesis.ribosomal protein.eukaryotic.60S subunit.L27	29.2	658.344	640.287	544.702	1193.29	823.837		864.861	866.227	892.581	720.459	310.237	1125.19	1067.43					1454.84	1082.56	825.45	617.274	572.137	0.856779	0.0289303	1.53865	-0.223005
29	9292	AT2G31610	AT2G31610	Ribosomal protein S3 family protein	cytosol	29.2.1.2.1.3	protein.synthesis.ribosomal protein.eukaryotic.40S subunit.S3	29.2	517.28	482.772		1008.69	938.979	385.389		518.086	436.967	476.462	327.365	961.47	931.17		861.063		622.973		983.697	1595.05	661.714	526.212	1.38881	0.0362127	1.44114	0.473846
29	25598	AT4G33090	AT4G33090	APM1, ATAPM1 / aminopeptidase M1	cytosol	29.5	protein.degradation	29.5	279.251	293.829		382.96	344.539	412.747	309.243	279.805	280.63	287.001	111.253	427.641	445.16	871.835	300.997			459.953	375.531	417.875	366.555	247.134	1.27719	0.0473687	1.32451	0.352975
29	5042	AT5G23740	AT5G23740	RPS11-BETA / ribosomal protein S11-beta	cytosol	29.2.1.2.1.11	protein.synthesis.ribosomal protein.eukaryotic.40S subunit.S11	29.2	818.694	585.245	512.552	396.629	793.842	749.29	219.888	258.924	191.299	502.929	235.694	393.46	405.131		251.895		277.754	238.627	223.371	248.474	226.524	135.933	0.450408	0.0495051	1.30535	-1.15069
29	19471	AT1G20200	AT1G20200	EMB2719, HAP15 / PAM domain (PCI/PINT associated module) protein	cytosol,nucleus	29.5.11.20	protein.degradation.ubiquitin.proteasom	29.5		172.631			247.731	291.313	145.473	140.141	202.395	133.298	104.289	298.192	320.449	428.566	252.565		329.81	261.543	117.923	297.049	256.233	119.019	1.92225	0.0557637	1.25365	0.942798
29	8479	AT2G18110	AT2G18110	Translation elongation factor EF1B/ribosomal protein S6 family protein	cytosol	29.2.4	protein.synthesis.elongation	29.2	366.235	253.223		70.1754	252.134	80.9893	150.254	71.545	279.12	169.297	115.928	324.253	403.754	815.044	239.106	214.216	169.263		847.948	243.843	361.936	271.551	2.13787	0.0558562	1.25293	1.09618
29	3838	AT2G20450	AT2G20450	Ribosomal protein L14	cytosol	29.2.1.2.2.14	protein.synthesis.ribosomal protein.eukaryotic.60S subunit.L14	29.2	161.506	125.529			328.138		71.937	161.868	160.066	112.116	101.862	393.016	343.198		301.456				193.851	190.703	158.025	153.594	1.40948	0.0564761	1.24814	0.495159
29	8021	AT1G66580	AT1G66580	SAG24, RPL10C / senescence associated gene 24	cytosol	29.2.1.2.2.10	protein.synthesis.ribosomal protein.eukaryotic.60S subunit.L10	29.2		850.781		1696.25		1820	311.914	137.181	1687.52	722.627	758.479	101.491	282.832					324.997		195.017	100.482	126.086	0.139051	0.0568461	1.2453	-2.84632
29	9277	AT3G51260	AT3G51260	PAD1 / 20S proteasome alpha subunit PAD1	cytosol	29.5	protein.degradation	29.5					348.817			275.805	204.624	92.1384	134.663	566.469	319.994	702.18	543.292			725.818	601.691	224.68	409.347	267.238	4.44274	0.0615733	1.21061	2.15145
29	21463	AT5G26360	AT5G26360	TCP-1/cpn60 chaperonin family protein	cytosol	29.6	protein.folding	29.6		190.139		126.914	245.249		93.9944	281.811	234.244	130.261	106.884		256.192	308.319	220.068				308.404	264.376	150.818	137.202	1.15781	0.0647519	1.18875	0.211397
29	24844	AT5G57870	AT5G57870	eIFiso4G1 / MIF4G domain-containing protein / MA3 domain-containing protein	cytosol,nucleus	29.2.3	protein.synthesis.initiation	29.2	221.873	232.828		420.434	162.385		177.022	138.743	153.717	167.445	119.464	234.541	226.786		177.765		855.352	344.393	533.374	1093.49	385.078	354.952	2.29973	0.0667309	1.17567	1.20147
29	11413	AT1G02560	AT1G02560	CLPP5, NCLPP5, NCLPP1 / nuclear encoded CLP protease 5	plastid	29.5.5	protein.degradation.serine protease	29.5	352.25	424.823		271.159	315.579	576.826	202.963	350.732	331.907	314.027	148.045	383.637	377.771		488.694			642.696	351.191	708.587	328.064	257.89	1.0447	0.0700897	1.15435	0.0630904
29	11889	AT5G05780	AT5G05780	RPN8A, AE3, ATHMOV34 / RP non-ATPase subunit 8A	cytosol,nucleus	29.5.11.20	protein.degradation.ubiquitin.proteasom	29.5		167.826			197.756		175.616	178.489		79.9651	89.7045	350.508	377.746	252.232	112.256		307.045	211.741	402.99	226.269	248.976	123.188	3.11356	0.0741583	1.12984	1.63857
29	10259	AT5G17170	AT5G17170	ENH1 / rubredoxin family protein	plastid	29.8	protein.assembly and cofactor ligation	29.8	388.425	443.652	467.596	434.644	359.019		198.077	330.111	305.678	325.245	138.943	272.056	296.462		343.187	406.089	298.506	287.517	234.299	191.155	258.808	107.994	0.795732	0.0746825	1.12678	-0.329645
29	20519	AT2G24200	AT2G24200	Cytosol aminopeptidase family protein	cytosol	29.5	protein.degradation	29.5	1077.67	1178.74	1576.8	1247.68	1180.25	1384.86	1267.98	940.385	1217.23	1230.18	169.429	1154.45	1452.64	2116.56	1279.66	1615.85	1137.79	1650.33	1237.38	1423.18	1451.98	292.819	1.1803	0.0822033	1.08511	0.239157
29	6086	AT1G70490	AT1G70490	ATARFA1D, ARFA1D / Ras-related small GTP-binding family protein	cytosol	29.4	protein.postranslational modification	29.4	1011.21	1112.19	1201.43	2019.95	1945.03		1028.74	1641.2	1692.52	1294.7	586.572	2039.6	1925.14	2042.4	1789.6	1173.01	1787.44	1722.04	1696.69	1698.34	1763.81	245.065	1.36233	0.0840115	1.07566	0.446079
29	25191	AT3G12915	AT3G12915	Ribosomal protein S5/Elongation factor G/III/V family protein	#N/A	29.2.4	protein.synthesis.elongation	29.2	254.665	1019.45	199.077	249.831		254.597	410.812	188.42		286.317	286.254	287.85	74.5891	110.654	182.026			101.766		29.0444	87.3254	92.1153	0.304995	0.0876429	1.05728	-1.71314
29	8460	AT1G30230	AT1G30230	Glutathione S-transferase, C-terminal-like;Translation elongation factor EF1B/ribosomal protein S6	cytosol	29.2.4	protein.synthesis.elongation	29.2	898.29	1170.16	359.16	1046.11	1127.8	1086.25	498.55	741.915	482.11	823.372	294.65	572.396	961.006	627.844	885.759	578.291	390.283	464.45	544.011	335.357	595.488	197.015	0.723232	0.0877618	1.05669	-0.46747
29	5104	AT3G48930	AT3G48930	EMB1080 / Nucleic acid-binding, OB-fold-like protein	cytosol	29.2.1.2.1.11	protein.synthesis.ribosomal protein.eukaryotic.40S subunit.S11	29.2	414.958		625.976	1035.04	527.964	691.231	939.399	637.238	654.156	613.996	281.945	763.436	735.293		719.604	1676.74	805.144	998.964	844.645	927.732	830.174	404.2	1.35208	0.0882349	1.05436	0.435184
29	16537	AT5G58290	AT5G58290	RPT3 / regulatory particle triple-A ATPase 3	cytosol,nucleus	29.5.11.20	protein.degradation.ubiquitin.proteasom	29.5	267.888	251.017	191.23	329.007	305.202	197.866	912.385	291.807	160.683	323.009	215.068	760.873	532.532	414.059	371.797	414.003	595.153	546.724	302.087	409.815	483.005	131.77	1.49533	0.0917029	1.03762	0.580461
29	3894	AT3G22230	AT3G22230	Ribosomal L27e protein family	cytosol	29.2.1.2.2.27	protein.synthesis.ribosomal protein.eukaryotic.60S subunit.L27	29.2				122.427			22.778	77.0635	117.615	37.7648	49.9372	90.5865			871.355		779.017			197.91	215.43	332.634	5.70452	0.0926149	1.03332	2.5121
29	3672	AT1G07770	AT1G07770	RPS15A / ribosomal protein S15A	cytosol	29.2.1.2.1.515	protein.synthesis.ribosomal protein.eukaryotic.40S subunit.S15A	29.2	2033.14		2343.64		2124.23			1717.79	1516.23	1081.67	992.098	1716.46	1906.7			1475.4	1253.1		1634.05		887.302	810.57	0.820308	0.0941153	1.02634	-0.285763
29	8085	AT1G32990	AT1G32990	PRPL11 / plastid ribosomal protein l11	plastid	29.2.1.1.1.2.11	protein.synthesis.ribosomal protein.prokaryotic.chloroplast.50S subunit.L11	29.2	428.492	440.269	1000.77	655.022	505.814	632.314	246.849	234.747	223.826	485.345	238.003	366.48	350.07		391.626	289.63	346.181	325.125	305.021	236.836	290.108	111.219	0.597735	0.101189	0.994869	-0.742422
29	18772	AT3G52500	AT3G52500	Eukaryotic aspartyl protease family protein	extracellular	29.5	protein.degradation	29.5	321.432	349.015			344.489					112.771	159.634	146.399	308.563	306.313	308.742					213.16	142.575	136.74	1.26429	0.11665	0.933115	0.338331
29	9086	AT3G55620	AT3G55620	emb1624 / Translation initiation factor IF6	cytosol	29.2.2.3.99	protein.synthesis.ribosome biogenesis.Pre-rRNA processing and modifications.misc	29.2	173.207				153.156			137.474	125.834	65.519	74.204	250.706		360.931	165.661			211.597	143.849		125.86	126.256	1.92097	0.117958	0.928273	0.941838
29	1686	AT2G45710	AT2G45710	Zinc-binding ribosomal protein family protein	cytosol	29.2.1.2.1.27	protein.synthesis.ribosomal protein.eukaryotic.40S subunit.S27	29.2		797.905				745.59	737.789	454.9	524.408	362.288	339.535		620.144	1260.3			958.468				315.435	470.946	0.870675	0.12051	0.918976	-0.199794
29	25681	AT4G28470	AT4G28470	RPN1B, ATRPN1B / 26S proteasome regulatory subunit S2 1B	cytosol,nucleus	29.5.11.20	protein.degradation.ubiquitin.proteasom	29.5		106.556		191.493	66.9372	60.6313	421.85		158.751	111.802	127.733	270.307	312.782	427.018	208.013	805.764		116.457	218.257	283.287	293.543	213.883	2.62556	0.127478	0.894566	1.39262
29	20971	AT3G02530	AT3G02530	TCP-1/cpn60 chaperonin family protein	cytosol	29.6	protein.folding	29.6		326.124			229.023		63.7819	246.521	270.633	126.231	130.589	308.607	264.314		266.623			325.365	257.344	431.653	205.99	153.737	1.63184	0.134042	0.872759	0.706501
29	15741	AT1G43170	AT1G43170	ARP1, emb2207, RPL3A, RP1 / ribosomal protein 1	cytosol	29.2.1.2.2.3	protein.synthesis.ribosomal protein.eukaryotic.60S subunit.L3	29.2	1087.34	1026.32	1144.43	1582.78	1391.86	1568.3	1277.64	1292.21	1203.43	1286.03	186.442	1251.57	1159.7	1270.45	1125.58	1117.59	1252.11	963.74	1344.18	959.502	1160.49	126.793	0.902379	0.134847	0.87016	-0.148194
29	3070	AT4G16500	AT4G16500	Cystatin/monellin superfamily protein	extracellular	29.5.3	protein.degradation.cysteine protease	29.5	174.166	179.168		323.256			324.85		244.887	138.481	133.264				261.15			447.311	306.805	324.404	148.852	172.64	1.07489	0.13809	0.859838	0.104195
29	21525	AT4G31180	AT4G31180	Class II aminoacyl-tRNA and biotin synthetases superfamily protein	cytosol	29.1.12	protein.aa activation.aspartate-tRNA ligase	29.1				207.999	117.062		179.043	156.697	138.461	88.8068	82.8444	204.953	196.9		170.14			354.027		176.357	122.486	120.708	1.37925	0.144453	0.840272	0.463879
29	7122	AT3G12390	AT3G12390	Nascent polypeptide-associated complex (NAC), alpha subunit family protein	nucleus	29.2.4	protein.synthesis.elongation	29.2	661.22	711.517		851.957	678.663	642.371	580.382	583.798	636.002	593.99	223.425	823.027	487.349		616.532			94.628	674.262	430.8	347.4	308.759	0.584858	0.145344	0.837602	-0.773842
29	3307	ATCG00780	ATCG00780	RPL14 / ribosomal protein L14	plastid	29.2.1.1.1.2.14	protein.synthesis.ribosomal protein.prokaryotic.chloroplast.50S subunit.L14	29.2	156.205	152.008			202.957		100.163	89.5749	123.44	91.5943	71.8688	187.885	157.78	191.865				200.474	149.161	128.986	112.906	82.5662	1.23267	0.151648	0.819163	0.301789
29	18054	AT1G07920	AT1G07920	GTP binding Elongation factor Tu family protein	cytosol	29.2.4	protein.synthesis.elongation	29.2	12293	13294.6	12048.5	10483.2	11095.7	11894.4	11942.5	10361.7	11498	11656.8	867.508	9642.79	11854.2	13818.1	9867.84	16024.9	15585.9	14087.4	11097	14354.9	12925.9	2248.22	1.10887	0.155804	0.807422	0.149085
29	7751	AT2G27530	AT2G27530	PGY1 / Ribosomal protein L1p/L10e family	cytosol	29.2.1.2.2.510	protein.synthesis.ribosomal protein.eukaryotic.60S subunit.L10A	29.2	934.071	1132.11	2052.21		584.126	1250.87				661.488	693.904	657.678	790.417	306.414	197.135				1787.91	135.49	430.56	551.42	0.650896	0.158737	0.799322	-0.6195
29	14319	AT5G60360	AT5G60360	SAG2, AALP, ALP / aleurain-like protease	vacuole	29.5.3	protein.degradation.cysteine protease	29.5	194.128	134.747		150.744			196.197	191.987	120.933	109.86	81.596	212.598	159.448	469.332	380.438				78.4124	231.854	170.231	161.494	1.54954	0.165532	0.781118	0.631835
29	17651	AT3G27925	AT3G27925	DEGP1, Deg1 / DegP protease 1	plastid	29.5.5	protein.degradation.serine protease	29.5			201.389		222.139			139.436		62.5516	90.7569				96.9771				155.86	154.051	45.2098	65.8561	0.72276	0.173732	0.760121	-0.468411
29	10258	AT2G43030	AT2G43030	Ribosomal protein L3 family protein	plastid	29.2.1.1.1.2.3	protein.synthesis.ribosomal protein.prokaryotic.chloroplast.50S subunit.L3	29.2					307.771	185.908	226.901	119.845		93.3807	113.848	832.717	270.466					258.023	234.603	1329.76	325.063	435.309	3.48105	0.175531	0.755647	1.79952
29	21244	AT3G20050	AT3G20050	ATTCP-1, TCP-1 / T-complex protein 1 alpha subunit	cytosol	29.6	protein.folding	29.6				895.388	244.725			258.642	235.815	181.619	276.334	275.967	208.483		172.482				152.927	166.792	108.517	102.522	0.597497	0.184088	0.734974	-0.742997
29	6897	AT5G15200	AT5G15200	Ribosomal protein S4	cytosol	29.2.1.2.1.9	protein.synthesis.ribosomal protein.eukaryotic.40S subunit.S9	29.2	1120.39	994.375	1069.63	1357.78	1184.56		1048.26	838.125	1017.39	958.947	364.404	1180.31	976.34		1124.41		882.851	1006.18	886.639	715.777	752.501	422.248	0.784716	0.18647	0.72939	-0.349757
29	19989	AT1G51980	AT1G51980	Insulinase (Peptidase family M16) protein	mitochondrion	29.3.2	protein.targeting.mitochondria	29.3	456.124	478.442	562.557	537.805	484.811	520.88	531.258	499.471	451.135	502.498	36.0681	647.707	624.957	757.198	530.101	297.628	472.138	735.388	552.058	511.73	569.878	133.553	1.13409	0.187278	0.727513	0.181536
29	26200	AT1G50200	AT1G50200	ALATS, ACD / Alanyl-tRNA synthetase	plastid	29.1.7	protein.aa activation.alanine-tRNA ligase	29.1	386.931	429.051		971.521	378.949		719.264	1581.7	610.276	564.188	465.24	425.789	377.657		303.974			394.051	432.207	824.146	306.425	256.591	0.543125	0.192103	0.716466	-0.880643
29	7631	AT1G02780	AT1G02780	emb2386 / Ribosomal protein L19e family protein	cytosol	29.2.1.2.2.19	protein.synthesis.ribosomal protein.eukaryotic.60S subunit.L19	29.2	627.385	630.038		676.067		832.008	205.933	418.895	414.436	422.751	283.046	543.815			340.767		256.394		514.94	336.594	221.39	214.717	0.523689	0.198513	0.702211	-0.933219
29	4579	AT4G00100	AT4G00100	ATRPS13A, RPS13, PFL2, RPS13A / ribosomal protein S13A	cytosol	29.2.1.2.1.13	protein.synthesis.ribosomal protein.eukaryotic.40S subunit.S13	29.2	1125.6	1146.86	1080.1	491.306	959.42	1122.49	929.697	854.735	901.971	956.909	193.828	1044.22	956.673	1592.9	853.346	1365.28	1018.86	1132.35	903.686	1007.51	1097.2	224.22	1.14661	0.199336	0.700415	0.197377
29	24327	AT1G29880	AT1G29880	glycyl-tRNA synthetase / glycine--tRNA ligase	mitochondrion	29.1.14	protein.aa activation.glycine-tRNA ligase	29.1	296.028	794.584	374.277	345.9	242.431	417.847	341.969	381.588	674.796	429.936	172.045	780.727	250.319	1254.01	1715.68	458.621		364.013	276.412	322.716	602.5	521.176	1.40137	0.212557	0.672524	0.48684
29	21381	AT3G25230	AT3G25230	ROF1, ATFKBP62, FKBP62 / rotamase FKBP 1	cytosol	29.6	protein.folding	29.6				232.035	219.22	287.27	351.688	242.748	248.576	175.726	129.488	243.52	272.133	387.502	238.076			426.09	326.89	275.796	241.112	141.992	1.37209	0.213532	0.670536	0.456374
29	5385	AT2G37190	AT2G37190	Ribosomal protein L11 family protein	cytosol	29.2.1.2.2.12	protein.synthesis.ribosomal protein.eukaryotic.60S subunit.L12	29.2	1385.29	1544.01			1073.99		454.593		1090.04	616.435	617.463		1402.19		1133.94					2229.93	529.562	795.865	0.859071	0.215645	0.66626	-0.219151
29	15908	AT3G51800	AT3G51800	ATG2, EBP1, ATEBP1 / metallopeptidase M24 family protein	nucleus	29.5	protein.degradation	29.5	369.337	339.941	476.843	460.538	241.832	379.388	505.967	459.129	399.169	403.571	77.5814	447.45	389	746.355	334.553			525.919	405.448	469.392	368.68	225.706	0.913543	0.216291	0.664961	-0.130456
29	2443	AT3G53740	AT3G53740	Ribosomal protein L36e family protein	plastid	29.2.1.2.2.36	protein.synthesis.ribosomal protein.eukaryotic.60S subunit.L36	29.2		773.962		160.803	821.218	863.553		554.569	792.658	440.751	370.059	737.226				1137.63	887.608		707.113		385.508	445.721	0.874662	0.225836	0.646206	-0.193203
29	5978	AT2G34480	AT2G34480	Ribosomal protein L18ae/LX family protein	cytosol	29.2.1.2.2.518	protein.synthesis.ribosomal protein.eukaryotic.60S subunit.L18A	29.2	576.576	715.971		1010	910.094	1083.51	287.853	459.389		560.377	385.157	897.049	447.029	365.459	796.407		658.391		329.071	233.041	414.05	302.856	0.738878	0.225922	0.646041	-0.436593
29	7263	AT3G24830	AT3G24830	Ribosomal protein L13 family protein	cytosol	29.2.1.2.2.513	protein.synthesis.ribosomal protein.eukaryotic.60S subunit.L13A	29.2	308.998	481.411	869.4		509.942	670.801	370.107	426.028	383.564	446.695	226.785	597.643	642.287	632.903	400.133	520.491		697.428	627.841	630.968	527.744	203.683	1.18144	0.232158	0.634216	0.240548
29	7188	AT4G17390	AT4G17390	Ribosomal protein L23/L15e family protein	cytosol	29.2.1.2.2.15	protein.synthesis.ribosomal protein.eukaryotic.60S subunit.L15	29.2	971.712	995.736	1553.38		1493.51	1748.16	1292.44	1089.7	1080.42	1136.12	476.519	1417.96	1341.24		1426.74	1216.03	1774.02	1505.01	1470.12	1263.29	1268.27	473.366	1.11632	0.2336	0.631528	0.158747
29	3201	AT1G69620	AT1G69620	RPL34 / ribosomal protein L34	cytosol	29.2.1.2.2.34	protein.synthesis.ribosomal protein.eukaryotic.60S subunit.L34	29.2	517.506	555.219	655.662	805.586	636.109	876.582	1010.77	621.94	577.03	695.156	156.428	800.521			802.255		648.547	921.843	740.24	816.053	525.495	377.631	0.755938	0.23459	0.62969	-0.40366
29	11407	AT1G72370	AT1G72370	P40, AP40, RP40, RPSAA / 40s ribosomal protein SA	cytosol	29.2.1.2.1.31	protein.synthesis.ribosomal protein.eukaryotic.40S subunit.SA	29.2	2114.35	2192.6	2858.47	2138.92	1573.72	1861.38	1415.68	1459.22	1596.4	1912.3	439.055	1900.18	1744.87	1041.3	1606.56	840.934	1932.53	2173.93	1905.46	1758.9	1656.07	412.27	0.86601	0.246357	0.608435	-0.207545
29	16751	AT1G72730	AT1G72730	DEA(D/H)-box RNA helicase family protein	nucleus	29.2.3	protein.synthesis.initiation	29.2					979.588	551.81		834.84	1143.09	389.925	459.386		942.766	439.482		451.053					203.7	318.321	0.522408	0.247093	0.60714	-0.93675
29	9269	AT3G53870	AT3G53870	Ribosomal protein S3 family protein	cytosol	29.2.1.2.1.3	protein.synthesis.ribosomal protein.eukaryotic.40S subunit.S3	29.2	270.116	381.351	208.902	379.143	337.18	527.781		361.856	1063.46	392.198	273.968	434.738	232.47	558.61	319.351		801.815	1008.6	378.333	1595.05	592.107	453.29	1.50971	0.248944	0.603899	0.594276
29	17608	AT3G01480	AT3G01480	CYP38, ATCYP38 / cyclophilin 38	plastid	29.6	protein.folding	29.6	165.735	180.199			175.331		93.098	207.241	138.687	106.699	81.0136	103.373			299.586			194.297	161.199	264.042	113.611	114.371	1.06478	0.253776	0.595549	0.0905525
29	23783	AT1G06430	AT1G06430	FTSH8 / FTSH protease 8	plastid	29.5.7	protein.degradation.metalloprotease	29.5		62.0324		119.615	79.484	176.994	165.492	25.977	77.2285	78.5359	61.7486	80.9115	191.607	149.028	105.943	935.927			65.2776		169.855	278.34	2.16277	0.25613	0.59154	1.11288
29	9540	AT3G62870	AT3G62870	Ribosomal protein L7Ae/L30e/S12e/Gadd45 family protein	cytosol	29.2.1.2.2.57	protein.synthesis.ribosomal protein.eukaryotic.60S subunit.L7A	29.2		879.611		1179.44	1044.52	1162.94	727.226	885.428	861.441	748.956	423.576	1263.87	1040.39		932.808		1172.87	1022.54	1072.55	898.755	822.643	451.981	1.09839	0.260855	0.583601	0.135385
29	17594	AT5G66680	AT5G66680	DGL1 / dolichyl-diphosphooligosaccharide-protein glycosyltransferase 48kDa subunit family protein	endoplasmic reticulum	29.7	protein.glycosylation	29.7	184.429		253.675	314.436	235.97		207.972	209.67	113.136	168.81	103.527	326.965	333.497		180.368			240.659	226.529		145.335	137.352	0.860942	0.261477	0.582566	-0.216011
29	18565	AT5G43060	AT5G43060	Granulin repeat cysteine protease family protein	extracellular	29.5.3	protein.degradation.cysteine protease	29.5	259.176	268.464		305.615	237.367		284.075	233.435	235.476	202.623	110.616	326.668	200.487		249.059			798.281	259.459		203.773	244.903	1.00567	0.273516	0.563018	0.00816298
29	11511	AT2G20890	AT2G20890	PSB29, THF1 / photosystem II reaction center PSB29 protein	plastid	29.3	protein.targeting	29.3	595.185	665.508		412.826	301.361	248.311	110.111	384.233	241.774	328.812	201.441	814.449					530.454	265.4		438.007	227.59	286.903	0.692158	0.273641	0.562819	-0.530827
29	11673	AT2G33800	AT2G33800	Ribosomal protein S5 family protein	plastid	29.2.1.1.1.1.5	protein.synthesis.ribosomal protein.prokaryotic.chloroplast.30S subunit.S5	29.2	258.302	297.17						145.291		77.8625	116.226	322.905	220.534	437.426	234.641			299.904	276.465		199.097	152.359	2.55703	0.278771	0.554753	1.35447
29	11539	AT3G25520	AT3G25520	ATL5, PGY3, OLI5, RPL5A / ribosomal protein L5	cytosol	29.2.1.2.2.5	protein.synthesis.ribosomal protein.eukaryotic.60S subunit.L5	29.2	1635.78	1495.17	1359.6	1692.88	1072.84	1866.33	1028.17	694.265	1233.04	1342.01	351.264	700.112	1168.52	2194.85	1458.75	806.843	894.411	1113.45	817.939	954.737	1123.29	436.674	0.837022	0.285978	0.543668	-0.256663
29	22900	AT3G11710	AT3G11710	ATKRS-1 / lysyl-tRNA synthetase 1	cytosol	29.1.6	protein.aa activation.lysine-tRNA ligase	29.1					134.236		121.957	214.451	207.686	75.37	88.7504	504.848	201.788		111.423			226.16	207.778	249.645	166.849	154.237	2.21374	0.286367	0.543076	1.14648
29	18227	AT4G02930	AT4G02930	GTP binding Elongation factor Tu family protein	mitochondrion	29.2.4	protein.synthesis.elongation	29.2	443.605	463.14	432.343	510.932	523.898	518.88	203.842	749.017	437.049	475.856	132.748	415.936	445.589	1674.96	503.853		539.359	476.293	483.847	578.631	568.719	422.509	1.19515	0.28703	0.542073	0.257189
29	3654	AT3G46040	AT3G46040	RPS15AD / ribosomal protein S15A D	cytosol	29.2.1.2.1.515	protein.synthesis.ribosomal protein.eukaryotic.40S subunit.S15A	29.2		1004.42		1032.72		1574.57	1497.49			567.689	658.001		147.359		1201.36			1293.86		1062.37	411.661	552.017	0.725152	0.291716	0.535039	-0.463644
29	7444	AT5G59240	AT5G59240	Ribosomal protein S8e family protein	cytosol,nucleus	29.2.1.2.1.8	protein.synthesis.ribosomal protein.eukaryotic.40S subunit.S8	29.2					31.4294		29.1931	127.012		20.8482	39.5252	35.9738				2200.68	379.498				290.684	685.391	13.9428	0.295027	0.530138	3.80145
29	18391	AT5G60980	AT5G60980	Nuclear transport factor 2 (NTF2) family protein with RNA binding (RRM-RBD-RNP motifs) domain	nucleus	29.3.1	protein.targeting.nucleus	29.3	241.413		254.77	200.752			171.889	201.224	158.926	136.553	100.534	166.194	206.538					1639.26	206.338	244.829	273.684	492.819	2.00424	0.296252	0.528339	1.00305
29	7939	AT1G14320	AT1G14320	SAC52, RPL10, RPL10A / Ribosomal protein L16p/L10e family protein	cytosol	29.2.1.2.2.10	protein.synthesis.ribosomal protein.eukaryotic.60S subunit.L10	29.2	841.222	837.52	572.868	562.048	1047.42	587.569	706.012	477.451	227	651.013	225.853	733.67	632.586	756.319	915.928	1010.79	744.328	691.907	625.78	632.172	749.276	125.766	1.15094	0.298263	0.5254	0.202811
29	22620	AT1G26230	AT1G26230	TCP-1/cpn60 chaperonin family protein	plastid	29.6	protein.folding	29.6		89.7284			73.0734			211.719	19.1299	43.7389	67.7936	188.359	85.9827		130.279		436.807		30.2735	244.829	124.059	138.639	2.83635	0.306262	0.513907	1.50404
29	20982	AT1G24510	AT1G24510	TCP-1/cpn60 chaperonin family protein	cytosol	29.4	protein.postranslational modification	29.4				205.781	171.403		511.292	170.379		117.651	162.48				206.411				137.374	106.112	49.9885	74.7196	0.42489	0.306693	0.513296	-1.23484
29	22343	AT5G56500	AT5G56500	TCP-1/cpn60 chaperonin family protein	plastid	29.6	protein.folding	29.6			239.045	135.348	200.437	395.432	567.499	125.288	148.93	201.331	172.281		310.937	311.088	376.911	304.126	358.89	331.318	767.527	87.7352	316.504	200.502	1.57206	0.3106	0.507798	0.652654
29	4219	AT5G61170	AT5G61170	Ribosomal protein S19e family protein	cytosol	29.2.1.2.1.19	protein.synthesis.ribosomal protein.eukaryotic.40S subunit.S19	29.2	295.661				434.699	25.5583	273.951	177.513	256.466	162.65	153.214	310.859	214.395	692.332	346.029				34.0131	593.663	243.477	249.827	1.49694	0.310963	0.507292	0.582016
29	20986	AT4G16143	AT4G16143	IMPA-2 / importin alpha isoform 2	nucleus	29.3.1	protein.targeting.nucleus	29.3	146.336	103.875	206.134		232.553		90.9538	139.36	172.313	121.281	77.3026	279.375	132.328	532.068	215.68				149.029	47.0529	150.615	165.138	1.24187	0.318291	0.497175	0.312514
29	6585	AT3G02560	AT3G02560	Ribosomal protein S7e family protein	cytosol	29.2.1.2.1.7	protein.synthesis.ribosomal protein.eukaryotic.40S subunit.S7	29.2	377.288					195.066	1301.69	46.8366	399.509	257.82	399.769	305.111	85.8817			395.638			148.487	203.093	126.468	139.979	0.490527	0.325929	0.486877	-1.0276
29	25980	AT3G48870	AT3G48870	ATCLPC, ATHSP93-III, HSP93-III / Clp ATPase	plastid	29.5.5	protein.degradation.serine protease	29.5	67.8673	86.7175		827.173	623.674	792.249	72.0249	9.09627	1158.18	404.109	420.302	127.938	226.243	211.002	604.893	224.709	387.993	117.673			211.161	179.985	0.522535	0.329092	0.482683	-0.9364
29	25947	AT5G51070	AT5G51070	ERD1, CLPD, SAG15 / Clp ATPase	plastid	29.5.5	protein.degradation.serine protease	29.5						370.188	91.2877		2704.14	351.735	839.594	189.44						118.137	105.065		45.8492	68.2832	0.130352	0.330302	0.481088	-2.93952
29	8556	AT1G18540	AT1G18540	Ribosomal protein L6 family protein	cytosol	29.2.1.2.2.6	protein.synthesis.ribosomal protein.eukaryotic.60S subunit.L6	29.2	1070.82	1182.95	1513.14	1219.11	1308.32	1171.21	1504.89	944.917	962.936	1208.7	194.796	1191	1196.47	1554.74	1274.2	2003.78	970.857	1447.22	1018.19	1351.33	1334.2	295.334	1.10383	0.330645	0.480638	0.142516
29	7084	AT4G21860	AT4G21860	MSRB2 / methionine sulfoxide reductase B 2	plastid	29.4	protein.postranslational modification	29.4	268.481	236.396	575.94	217.644			247.078	262.935	229.877	226.483	159.309	153.985	179.595		267.357			292.446	275.976	235.281	156.071	117.977	0.689106	0.331399	0.479648	-0.537201
29	1998	AT3G10950	AT3G10950	Zinc-binding ribosomal protein family protein	cytosol	29.2.1.2.2.537	protein.synthesis.ribosomal protein.eukaryotic.60S subunit.L37A	29.2	383.378	407.954			248.043	73.9033	736.822	452.482	393.344	299.548	229.783		469.539		432.313	353.051		722.073	476.17	435.516	320.962	245.551	1.07149	0.334481	0.475629	0.099619
29	4237	AT3G02080	AT3G02080	Ribosomal protein S19e family protein	cytosol	29.2.1.2.1.19	protein.synthesis.ribosomal protein.eukaryotic.40S subunit.S19	29.2	575.73	780.623			407.36	694.945	562.349	569.704	272.133	429.205	268.045	442.887	624.085	739.639	600.301				763.418	633.543	422.653	310.828	0.984734	0.337638	0.471548	-0.0221947
29	20892	AT3G06720	AT3G06720	AT-IMP, ATKAP ALPHA, AIMP ALPHA, IMPA-1, IMPA1 / importin alpha isoform 1	cytosol	29.3.1	protein.targeting.nucleus	29.3	119.494	115.96			118.309			91.9601		49.5248	55.8818	109.403	115.515	277.939	169.632				118.042	91.9489	98.0533	86.4075	1.97988	0.346991	0.459681	0.985414
29	9430	AT5G02240	AT5G02240	NAD(P)-binding Rossmann-fold superfamily protein	peroxisome	29.5	protein.degradation	29.5	166.44	303.48	588.898	355.262	237.454	265.94	474.858	497.01	477.271	374.068	133.698	346.626	401.354	348.997				590.365	504.316	440.331	292.443	218.602	0.781791	0.348123	0.458267	-0.355144
29	26491	AT3G19170	AT3G19170	ATPREP1, ATZNMP, PREP1 / presequence protease 1	plastid	29.5.7	protein.degradation.metalloprotease	29.5	278.687	272.526	769.269	162.763	264.681		129.181	129.05	189.285	243.938	203.819	458.059	443.05	463.546	286.854			330.79	233.189	277.569	277.006	167.837	1.13556	0.362019	0.441269	0.183405
29	6611	AT3G27830	AT3G27830	RPL12-A, RPL12 / ribosomal protein L12-A	plastid	29.2.1.1.1.2.12	protein.synthesis.ribosomal protein.prokaryotic.chloroplast.50S subunit.L12	29.2	4677.46				3871.85	4144.58				1410.43	2003.98				3616.44		4654.51	993.122			1029.34	1705.99	0.729806	0.363099	0.439975	-0.454416
29	26493	AT1G49630	AT1G49630	ATPREP2, PREP2 / presequence protease 2	plastid	29.5	protein.degradation	29.5		96.9875					90.7429		86.1461	30.4307	43.1119		180.239		108.757		2100.88		311.905	221.905	324.854	637.247	10.6752	0.368256	0.43385	3.41619
29	3795	AT3G04920	AT3G04920	Ribosomal protein S24e family protein	cytosol	29.2.1.2.1.24	protein.synthesis.ribosomal protein.eukaryotic.40S subunit.S24	29.2	713.072	977.217			769.547	1189.18		572.859	666.978	543.206	419.941		773.554		1023.71				566.832	219.848	287.105	376.259	0.528538	0.369848	0.431976	-0.919921
29	2810	AT3G18740	AT3G18740	Ribosomal protein L7Ae/L30e/S12e/Gadd45 family protein	cytosol	29.2.1.2.2.30	protein.synthesis.ribosomal protein.eukaryotic.60S subunit.L30	29.2	414.084			262.726		958.328	384.924		230.463	250.058	297.658	837.562	249.662		714.596				710.429		279.139	346.078	1.1163	0.374859	0.426132	0.158718
29	9841	AT3G04840	AT3G04840	Ribosomal protein S3Ae	cytosol	29.2.1.2.1.53	protein.synthesis.ribosomal protein.eukaryotic.40S subunit.S3A	29.2	706.643	644.535	785.724	684.527	741.722	1080.99	838.673	661.61	678.567	758.11	128.398	782.771	838.67	904.33	693.244	972.808	408.202	1123.68	839.954	915.844	831.056	188.133	1.09622	0.378469	0.421969	0.132537
29	24864	AT1G62750	AT1G62750	ATSCO1, ATSCO1/CPEF-G, SCO1 / Translation elongation factor EFG/EF2 protein	plastid	29.2.4	protein.synthesis.elongation	29.2	405.146	295.438			367.188	319.314	264.267	273.81	375.19	255.595	143.695	252.721	346.331		233.646			358.348	294.582	327.615	201.471	147.426	0.788246	0.388777	0.4103	-0.343283
29	25888	AT5G50920	AT5G50920	CLPC, ATHSP93-V, HSP93-V, DCA1, CLPC1 / CLPC homologue 1	plastid	29.5.5	protein.degradation.serine protease	29.5	1142.13	1217.24	1905.12	719.421	628.177	671.144	1576.36	1068.44	1325.85	1139.32	405.534	2453.05	855.027	1065.71	590.525	1149.8	871.06	1609.01	2162.66	1509.29	1362.9	590.685	1.19624	0.390511	0.408366	0.258511
29	2344	AT5G12140	AT5G12140	ATCYS1, CYS1 / cystatin-1	cytosol	29.5.3	protein.degradation.cysteine protease	29.5	865.724	600.96	1293.32	567.903	192.767	391.317	152.117	475.651	441.755	553.501	330.549	515.664	429.067		333.657				293.221		174.623	203.545	0.315488	0.397371	0.400804	-1.66434
29	7098	AT3G15190	AT3G15190	chloroplast 30S ribosomal protein S20, putative	plastid	29.2.1.1.1.1.20	protein.synthesis.ribosomal protein.prokaryotic.chloroplast.30S subunit.S20	29.2	502.788	551.301	261.553	575.975	446.659				306.386	293.851	229.28				414.607			509.596		97.6006	113.534	190.06	0.386364	0.40336	0.394308	-1.37197
29	16472	AT3G09630	AT3G09630	Ribosomal protein L4/L1 family	cytosol	29.2.1.2.2.141	protein.synthesis.ribosomal protein.eukaryotic.60S subunit.L4/L1	29.2	1780.85	2012.49	3016.73	2141.76	1669.45	1636.09	825.878	1364.42	1311.63	1751.03	581.399	1962.62	1792.75	1413.5	1476.91	1429.5	2261.37	738.044	1629.21	1087.25	1532.35	428.253	0.875113	0.404331	0.393263	-0.192459
29	10793	AT1G58380	AT1G58380	XW6 / Ribosomal protein S5 family protein	cytosol	29.2.1.2.1.2	protein.synthesis.ribosomal protein.eukaryotic.40S subunit.S2	29.2	759.454	898.357	790.439	1688.67	29.7208	478.478	1422.36	596.429	515.346	797.695	472.3	457.614	698.687		501.025	1265.76	216.816	650.634	586.111	616.404	554.783	329.056	0.695483	0.407562	0.389806	-0.523913
29	2210	AT1G14980	AT1G14980	CPN10 / chaperonin 10	mitochondrion	29.6	protein.folding	29.6	1083.09	1051.21	1199.76	628.845	349.091		829.78	726.281	1081.21	772.14	373.285	873.373	842.345		532.012	651.505		978.927	777.676	699.005	594.983	340.827	0.770563	0.40958	0.387661	-0.376014
29	20872	AT3G02090	AT3G02090	MPPBETA / Insulinase (Peptidase family M16) protein	mitochondrion	29.3.2	protein.targeting.mitochondria	29.3	1028.58	1089.71	1004.18	822.866	857.948	878.739	1022.09	765.865	825.739	921.747	108.374	809.559	801.141	1244.42	735.045	867.811	626.07	910.161	860.436	928.501	864.793	160.272	0.938211	0.417319	0.379532	-0.0920151
29	9438	AT5G20720	AT5G20720	CPN20, CPN10, CHCPN10, ATCPN21, CPN21 / chaperonin 20	plastid	29.6	protein.folding	29.6	3760.22	3774.47	4636.87	3402.75	2721.03	2885.89	2598.89	2634.69	2725.35	3237.79	664.246	3309.81	2858.63	2673.98	2411.57	2269.99	3237.11	3872.95	3354.78	3013.8	3000.29	476.765	0.926647	0.423385	0.373265	-0.109909
29	22091	AT2G33210	AT2G33210	HSP60-2 / heat shock protein 60-2	mitochondrion	29.6	protein.folding	29.6	323.773	245.882	1207.48	364.288	162.061	340.615	396.33	254.544	347.04	404.668	291.888	207.961	4957.13	389.879	162.776	662.378	429.994	281.788	212.958	191.974	832.981	1465.73	2.05843	0.429489	0.367048	1.04154
29	7051	AT3G12490	AT3G12490	ATCYSB, ATCYS6, CYSB / cystatin B	extracellular	29.5.3	protein.degradation.cysteine protease	29.5	462.693	491.269	407.036		391.558		359.333	323.151	333.807	307.65	172.422	291.969	453.307		473.684	289.411		578.859	342.602	696.28	347.346	223.678	1.12903	0.430298	0.366231	0.175083
29	15740	AT2G40660	AT2G40660	Nucleic acid-binding, OB-fold-like protein	cytosol	29.1	protein.aa activation	29.1	192.775	273.805		280.547	105.351			160.524	182.535	132.837	106.569		227.708	216.881	109.709			148.319		143.132	93.9723	90.6354	0.707423	0.433869	0.362642	-0.499354
29	22033	AT4G30910	AT4G30910	Cytosol aminopeptidase family protein	plastid	29.5	protein.degradation	29.5	114.56		799.533	70.1754	36.3559	46.4021	102.062		134.433	144.836	235.813	93.4312	77.6459	132.494					45.6018	82.9697	48.0158	47.7571	0.331519	0.440659	0.355898	-1.59284
29	26209	AT2G32730	AT2G32730	26S proteasome regulatory complex, non-ATPase subcomplex, Rpn2/Psmd1 subunit	cytosol,nucleus	29.5.11.20	protein.degradation.ubiquitin.proteasom	29.5	352.25						131.202	139.198		69.1833	114.306	321.127	268.117	317.127	222.529			206.316		192.208	169.714	127.097	2.4531	0.444749	0.351885	1.29461
29	4170	AT5G02960	AT5G02960	Ribosomal protein S12/S23 family protein	cytosol	29.2.1.2.1.23	protein.synthesis.ribosomal protein.eukaryotic.40S subunit.S23	29.2	165.735				764.259		190.643	319.41		160.005	240.257		328.975	873.245	630.958				254.768		231.994	307.211	1.44992	0.446859	0.34983	0.535968
29	9636	AT2G18020	AT2G18020	EMB2296 / Ribosomal protein L2 family	cytosol	29.2.1.2.2.8	protein.synthesis.ribosomal protein.eukaryotic.60S subunit.L8	29.2	1307.81	1214.64	2108.39	1390.07	1215.42	1265.83	1559.13	990.127	1041.74	1343.68	314.462	1230.21	1296.73	843.97	1149.81	1047.47	1023.92	1767.91	1359.06	1378.7	1233.09	250.27	0.917689	0.447713	0.349	-0.123922
29	5119	AT1G75950	AT1G75950	SKP1, ASK1, ATSKP1, SKP1A, UIP1 / S phase kinase-associated protein 1	cytosol	29.5.11.4.3.1	protein.degradation.ubiquitin.E3.SCF.SKP	29.5	345.737	212.865	650.096		265.816			263.51		193.114	208.681	408.75	310.205	568.764	278.925	687.611		391.555	306.395	378.999	370.134	181.122	1.91666	0.452889	0.344008	0.938596
29	4972	AT1G69410	AT1G69410	ATELF5A-3, ELF5A-3 / eukaryotic elongation factor 5A-3	#N/A	29.2.3	protein.synthesis.initiation	29.2	400.155	333.816		35.9775	175.643			23.2773		107.652	149.05	345.574	296.575	472.995	146.898				105.369		151.935	168.664	1.41135	0.455196	0.341802	0.497073
29	7308	AT2G37270	AT2G37270	ATRPS5B, RPS5B / ribosomal protein 5B	cytosol	29.2.1.2.1.5	protein.synthesis.ribosomal protein.eukaryotic.40S subunit.S5	29.2	1237.74	1469.13	1881.97	1145.99	1590.44	1051.82	1165.33	71.9787	655.584	1141.11	500.563	1306.58		3291.05	1550.33		818.319	926.964	621.684	1363.23	1097.57	935.324	0.961847	0.462077	0.335286	-0.05612
29	5911	AT4G25740	AT4G25740	RNA binding Plectin/S10 domain-containing protein	cytosol	29.2.1.2.1.10	protein.synthesis.ribosomal protein.eukaryotic.40S subunit.S10	29.2		781.324		472.891	631.594	781.292		478.774	71.5984	357.497	321.029			1016.63	461.946			221.791	119.403	122.548	215.813	317.317	0.603677	0.465573	0.332012	-0.728152
29	16506	AT5G02870	AT5G02870	Ribosomal protein L4/L1 family	cytosol	29.2.1.2.2.141	protein.synthesis.ribosomal protein.eukaryotic.60S subunit.L4/L1	29.2	913.432	852.41	1330.73	877.464	747.883	916.241	360.493	707.297	708.607	823.84	241.411	664.923	786.4		661.635	478.553		1088.49	864.228	612.859	573.009	346.338	0.695535	0.470338	0.327589	-0.523805
29	17759	AT3G57290	AT3G57290	EIF3E, TIF3E1, ATEIF3E-1, INT-6, ATINT6, INT6 / eukaryotic translation initiation factor 3E	cytosol	29.2.3	protein.synthesis.initiation	29.2	311.902	322.639		237.658	193.74	344.287	279.716	200.649	194.7	231.699	98.4198	259.047	249.485		188.24			348.922	319.411	350.874	190.664	143.174	0.822897	0.47108	0.326906	-0.281216
29	8348	AT5G12110	AT5G12110	Glutathione S-transferase, C-terminal-like;Translation elongation factor EF1B/ribosomal protein S6	cytosol	29.2.4	protein.synthesis.elongation	29.2	868.177					876.41		833.236	835.9	379.303	424.265	585.715		2451.26	720.387		964.994				524.707	769.132	1.38335	0.476476	0.321959	0.468162
29	18119	AT5G27470	AT5G27470	seryl-tRNA synthetase / serine--tRNA ligase	cytosol	29.1.11	protein.aa activation.serine-tRNA ligase	29.1	145.744	135.758		226.052	284.274		166.547	161.413	90.8207	134.512	88.6828	162.416	236.222	360.284				123.498		150.623	114.783	120.807	0.853325	0.477664	0.320878	-0.228832
29	4469	AT1G12310	AT1G12310	Calcium-binding EF-hand family protein	cytosol	29.4	protein.postranslational modification	29.4	381.292	468.543	260.154	169.597		261.44	181.117	178.207	191.761	232.457	126.806	117.611	155.507	287.496	157.591	549.357		125.803	170.845	155.589	191.089	144.486	0.82204	0.480378	0.318417	-0.282719
29	24942	AT5G65620	AT5G65620	Zincin-like metalloproteases family protein	plastid	29.5	protein.degradation	29.5				263.396	142.505		244.74	142.927	157.077	105.627	102.345	166.816	267.637	254.166	169.343			249.253	137.017	255.296	166.614	99.4253	1.57738	0.480548	0.318263	0.657528
29	6562	AT5G16130	AT5G16130	Ribosomal protein S7e family protein	cytosol	29.2.1.2.1.7	protein.synthesis.ribosomal protein.eukaryotic.40S subunit.S7	29.2	289.74	375.845			395.337	436.691	85.7338	393.351	246.069	246.974	165.28	305.303	347.72		323.372			274.394	175.219	237.907	184.88	138.908	0.748579	0.482594	0.316418	-0.417774
29	20848	AT3G62120	AT3G62120	Class II aaRS and biotin synthetases superfamily protein	cytosol	29.1.40	protein.aa activation.bifunctional aminoacyl-tRNA synthetase	29.1		126.725			270.592		174.104	226.214	194.104	110.193	104.964	185.025		322.506	279.589				140.149		103.03	124.953	0.934992	0.489937	0.30986	-0.0969746
29	25834	AT1G63770	AT1G63770	Peptidase M1 family protein	plastid	29.5	protein.degradation	29.5					716.229		1195.95	726.596	920.916	395.521	460.842	762.014	869.806		607.278			962.748	736.725	930.157	540.97	395.393	1.36774	0.504026	0.297547	0.451793
29	8916	AT2G44120	AT2G44120	Ribosomal protein L30/L7 family protein	cytosol	29.2.1.2.2.7	protein.synthesis.ribosomal protein.eukaryotic.60S subunit.L7	29.2	563.155	868.268	1381.04	1391.77	494.602	616.313	251.859	414.406	439.926	713.483	392.569	607.925	550.532	988.245	547.672	379.667		1057.52	212.813	396.673	526.783	319.176	0.738326	0.505299	0.296451	-0.437669
29	3405	AT5G27770	AT5G27770	Ribosomal L22e protein family	cytosol	29.2.1.2.2.22	protein.synthesis.ribosomal protein.eukaryotic.60S subunit.L22	29.2	1216.9	1273.11	1389.07	1023.44	770.071	828.837	932.158	1239.51	892.663	1062.86	209.138	1474.51	1380.38		696.051	462.877		1089.41	936.126	684.023	747.043	504.069	0.70286	0.5069	0.295078	-0.50869
29	6612	AT1G48830	AT1G48830	Ribosomal protein S7e family protein	cytosol	29.2.1.2.1.7	protein.synthesis.ribosomal protein.eukaryotic.40S subunit.S7	29.2	115.913	113.465			139.15			55.922	245.165	74.4016	81.025	67.4731						159.154		318.084	60.5234	104.399	0.813469	0.507237	0.294789	-0.29784
29	9115	AT5G35590	AT5G35590	PAA1 / proteasome alpha subunit A1	cytosol,nucleus	29.5.11.20	protein.degradation.ubiquitin.proteasom	29.5		127.426		195.62		367.588	174.245	297.846	98.3926	140.124	125.462		281.178		279.356					200.585	84.5687	121.549	0.603528	0.519061	0.284782	-0.728509
29	22068	AT4G30920	AT4G30920	Cytosol aminopeptidase family protein	plastid	29.5	protein.degradation	29.5	150.65	161.722	46.2638		95.2237	72.9604	15.7829	162.66	126.574	92.4262	58.9021	112.944	173.999	370.917	110.196			18.3879		36.201	91.405	115.089	0.988952	0.52087	0.283271	-0.016028
29	16697	AT1G54270	AT1G54270	EIF4A-2 / eif4a-2	cytosol	29.2.3	protein.synthesis.initiation	29.2	1170.52		647.206	1457.82	1448.62	1171.67	1528.34	617.733	351.263	932.575	516.3	674.509	458.575	1074.03	1259.42	760.623	1132.25	1129.07	647.041	1230.13	929.518	278.118	0.996722	0.522159	0.282197	-0.00473735
29	3372	AT3G09500	AT3G09500	Ribosomal L29 family protein	cytosol	29.2.1.2.2.35	protein.synthesis.ribosomal protein.eukaryotic.60S subunit.L35	29.2	552.412	609.023	919.466	506.367	450.813	586.24		443.831	331.876	488.892	231.131				477.281		570.242		391.283		159.867	229.99	0.326999	0.529798	0.27589	-1.61264
29	6431	AT5G27850	AT5G27850	Ribosomal protein L18e/L15 superfamily protein	cytosol	29.2.1.2.2.18	protein.synthesis.ribosomal protein.eukaryotic.60S subunit.L18	29.2	1575.27	1752.97	2738.35			1425.35				832.439	991.52	1585			1704.14			1632.76			546.877	773.918	0.656958	0.537909	0.269291	-0.606126
29	5660	AT5G45775	AT5G45775	Ribosomal L5P family protein	cytosol	29.2.1.2.2.11	protein.synthesis.ribosomal protein.eukaryotic.60S subunit.L11	29.2	1457.5	1366.05	1888.18	2332.68	1751.94	1973.46	1287.92	1483.65	1523.5	1673.88	320.612	2228.85	1994.06		1456.81	1881.55	1992.19	1890.7	1810.87	1014.61	1585.52	652.694	0.947213	0.538203	0.269054	-0.0782387
29	17469	AT1G03230	AT1G03230	Eukaryotic aspartyl protease family protein	extracellular	29.5.4	protein.degradation.aspartate protease	29.5	105.199	84.5109	359.921	261.952	198.03	236.182		79.2319	149.186	163.801	104.576		171.763	139.653	193.34			316.291	262.339		120.376	117.773	0.734892	0.539817	0.267753	-0.444397
29	21511	AT3G11830	AT3G11830	TCP-1/cpn60 chaperonin family protein	cytosol	29.6	protein.folding	29.6		248.893	620.105	243.538		302.628	157.776	196.8	185.967	217.301	173.398	228.881	213.157						215.39	254.561	101.332	113.824	0.466322	0.541531	0.266377	-1.1006
29	10100	AT5G20920	AT5G20920	EIF2 BETA, EMB1401 / eukaryotic translation initiation factor 2 beta subunit	cytosol	29.2.3	protein.synthesis.initiation	29.2	330.821	173.332					126.334	193.949	259.25	120.41	120.087	270.678	239.089					303.296	232.317	170.103	135.054	125.242	1.12162	0.547552	0.261574	0.165583
29	7165	AT3G22630	AT3G22630	PBD1, PRCGB / 20S proteasome beta subunit D1	cytosol,nucleus	29.5.11.20	protein.degradation.ubiquitin.proteasom	29.5	452.092			130.447	315.566	382.888		376.915	115.786	197.077	174.326	451.199			336.979				89.6048	572.795	161.175	215.886	0.817828	0.553826	0.256627	-0.29013
29	3430	AT3G05560	AT3G05560	Ribosomal L22e protein family	cytosol	29.2.1.2.2.22	protein.synthesis.ribosomal protein.eukaryotic.60S subunit.L22	29.2			2178.5	1300.48	887.27	1265.36	833.365		755.076	802.228	691.055				986.086	896.349	930.383	1652.46	1084.55	745.339	699.463	547.782	0.871901	0.553962	0.25652	-0.197764
29	9679	AT4G25130	AT4G25130	PMSR4 / peptide met sulfoxide reductase 4	plastid	29.4	protein.postranslational modification	29.4	330.37	353.737	611.376	346.39			587.113	366.984	365.41	329.042	201.804	256.973	294.428		188.029			563.735	419.098	537.631	251.099	211.636	0.763122	0.555975	0.254945	-0.390014
29	4243	AT4G29410	AT4G29410	Ribosomal L28e protein family	cytosol	29.2.1.2.2.28	protein.synthesis.ribosomal protein.eukaryotic.60S subunit.L28	29.2		410.387	1053.06	413.419		561.539	313.145	261.591	296.688	367.758	298.307	420.692	483.572		363.608			276.235			171.567	198.444	0.466522	0.562051	0.250224	-1.09998
29	7290	AT3G49010	AT3G49010	ATBBC1, BBC1, RSU2 / breast basic conserved 1	cytosol	29.2.1.2.2.13	protein.synthesis.ribosomal protein.eukaryotic.60S subunit.L13	29.2	937.229	1156.63	3411.08	1096.58	1146.91	947.785	997.75	909.193	955.036	1284.24	757.081	875.477	1000.47		987.053	1211.31	942.163	1351.12	1231.91	1297.9	988.599	384.175	0.769791	0.563395	0.249187	-0.377461
29	17449	AT1G03220	AT1G03220	Eukaryotic aspartyl protease family protein	extracellular	29.5.4	protein.degradation.aspartate protease	29.5	931.195	906.255	890.053	541.855	917.477	1487.74	464.4	769.182	1001.78	878.882	276.551	925.585	1366.87	2194.69	1084.85	823.134	982.538	407.43	745.407	455.514	998.446	507.564	1.13604	0.566663	0.246675	0.184015
29	18504	AT1G47128	AT1G47128	RD21, RD21A / Granulin repeat cysteine protease family protein	extracellular	29.5.3	protein.degradation.cysteine protease	29.5	1342.97	1540.42	2202.44	1560.03	1099.74	1241.17	1010.09	1785.35	1712.27	1499.39	352.296	1700.4	1622.49	605.336	1411.08	1318.94	1675.06	1331.32	1850.48	1039.85	1395	363.734	0.930378	0.567962	0.245681	-0.104111
29	26534	AT1G09620	AT1G09620	ATP binding;leucine-tRNA ligases;aminoacyl-tRNA ligases;nucleotide binding;ATP binding;aminoacyl-tRNA ligases	cytosol	29.1.4	protein.aa activation.leucine-tRNA ligase	29.1					213.57	339.629		144.987	121.046	91.0259	116.458	240.705	194.033		197.848	621.999			207.197	121.562	175.927	182.808	1.93271	0.569312	0.24465	0.950627
29	2644	AT4G39200	AT4G39200	Ribosomal protein S25 family protein	cytosol,nucleus	29.2.1.2.1.25	protein.synthesis.ribosomal protein.eukaryotic.40S subunit.S25	29.2	537.074	1395.46		2399.12		436.177	135.297	690.46	436.124	669.968	732.371		612.78						806.099	330.508	194.376	297.114	0.290128	0.574008	0.241082	-1.78524
29	20101	AT1G11910	AT1G11910	APA1, ATAPA1 / aspartic proteinase A1	vacuole	29.5.4	protein.degradation.aspartate protease	29.5	624.932	5641.03		625.183	539.838	663.029	279.733	716.567	750.668	1093.44	1623.73	1066.1	1062.37	1279.31	936.575	748.057			397.493	437.556	658.607	445.245	0.602325	0.587503	0.23099	-0.731387
29	4415	AT3G56490	AT3G56490	HIT3, HINT1 / HIS triad family protein 3	plastid	29.4	protein.postranslational modification	29.4	294.308	202.389			222.762		180.22	209.193	154.293	140.352	105.389		238.331		215.335					114.104	63.0856	94.5001	0.449482	0.591641	0.227942	-1.15366
29	3785	AT4G18100	AT4G18100	Ribosomal protein L32e	cytosol	29.2.1.2.2.32	protein.synthesis.ribosomal protein.eukaryotic.60S subunit.L32	29.2	710.112	814.073	2674.94	1111.36	883.603	811.765	2757.86	737.297	703.881	1244.99	795.264	956.388	890.396		728.711	1315.99		916.242	1788.46	806.823	822.557	534.373	0.660695	0.594428	0.225901	-0.597943
29	5845	AT1G67430	AT1G67430	Ribosomal protein L22p/L17e family protein	cytosol,nucleus	29.2.1.2.2.17	protein.synthesis.ribosomal protein.eukaryotic.60S subunit.L17	29.2	1174.78	819.599	1376.81	811.131	883.341	1640.16	1146.16	1130.84	700.44	1075.92	286.843	643.188	633.344	1330.03	1352.81	778.811	747.425	981.152	1592.97	897.919	995.295	328.305	0.925066	0.608098	0.216026	-0.112372
29	6866	AT3G44890	AT3G44890	RPL9 / ribosomal protein L9	plastid	29.2.1.1.1.2.9	protein.synthesis.ribosomal protein.prokaryotic.chloroplast.50S subunit.L9	29.2	236.591	302.161			429.548	458.349		147.503	158.495	192.516	168.387	255.699	243.839	460.356	828.608				192.622	127.147	234.252	254.462	1.21679	0.61005	0.214635	0.283083
29	26492	AT2G30110	AT2G30110	ATUBA1, MOS5, UBA1 / ubiquitin-activating enzyme 1	nucleus	29.5.11.2	protein.degradation.ubiquitin.E1	29.5	682.508			310.49				329.894		146.988	230.121	292.532	316.268	651.305	265.022				344.003		207.681	213.487	1.41291	0.621513	0.20655	0.498672
29	25983	AT4G29060	AT4G29060	emb2726 / elongation factor Ts family protein	plastid	29.2.4	protein.synthesis.elongation	29.2	196.92	346.334	251.12	392.064	281.406	403.018	420.672	134.048	286.342	301.325	92.4173	193.811	173.203	293.572	257.404			476.613	358.683	569.518	258.089	182.78	0.856515	0.625744	0.203603	-0.223449
29	15797	AT1G61580	AT1G61580	RPL3B, ARP2 / R-protein L3 B	cytosol	29.2.1.2.2.3	protein.synthesis.ribosomal protein.eukaryotic.60S subunit.L3	29.2					75.4431		120.235	18.0733	125.341	37.6769	51.0001			190.978				92.8037	109.426	30.566	47.086	65.0126	1.24973	0.62711	0.202657	0.321619
29	6014	AT5G52650	AT5G52650	RNA binding Plectin/S10 domain-containing protein	cytosol	29.2.1.2.1.10	protein.synthesis.ribosomal protein.eukaryotic.40S subunit.S10	29.2	797.096						231.418		504.98	170.388	275.405	445.509			405.931	432.612					142.672	201.994	0.837338	0.638318	0.194963	-0.256118
29	4078	AT1G04480	AT1G04480	Ribosomal protein L14p/L23e family protein	cytosol,nucleus	29.2.1.2.2.23	protein.synthesis.ribosomal protein.eukaryotic.60S subunit.L23	29.2	886.025	939.169	672.696	1144.94	909.657	1067.78	685.256	708.154	701.385	857.228	165.843	987.665	880.947	914.33	793.585		933.59	763.634	746.927	540.875	729.062	286.497	0.850487	0.642531	0.192106	-0.233638
29	2805	AT1G01100	AT1G01100	60S acidic ribosomal protein family	cytosol	29.2.1.2.2.81	protein.synthesis.ribosomal protein.eukaryotic.60S subunit.P1	29.2	493.455	460.253			280.32					137.114	201.303	401.253		1003.51	561.653		444.385			114.439	280.582	330.912	2.04634	0.654176	0.184305	1.03304
29	2981	AT2G27710	AT2G27710	60S acidic ribosomal protein family	cytosol	29.2.1.2.2.82	protein.synthesis.ribosomal protein.eukaryotic.60S subunit.P2	29.2	1066.34	992.622	1435.55	768.938	1313.72	1579.96	865.511	979.394	718.213	1080.03	283.352	856.216	846.35	532.497	1112.65	1147.46	961.145	957.531	1212.76	1532.63	1017.69	263.889	0.942286	0.654993	0.183763	-0.085763
29	3217	AT5G57290	AT5G57290	60S acidic ribosomal protein family	cytosol	29.2.1.2.2.83	protein.synthesis.ribosomal protein.eukaryotic.60S subunit.P3	29.2	378.19	388.218		548.276	336.956	375.86	273.6	417.388		302.054	175.467	430.086	194.096		426.02		498.199		421.53	194.382	240.479	196.452	0.796146	0.656105	0.183027	-0.328895
29	20740	AT5G20890	AT5G20890	TCP-1/cpn60 chaperonin family protein	cytosol	29.6	protein.folding	29.6	263.715		599.909		421.79	549.124	257.289	560.077	138.183	310.01	221.837	375.058	288.276	689.316	373.673			748.831	101.801	563.682	348.96	264.88	1.12564	0.658881	0.181193	0.170748
29	25368	AT1G56070	AT1G56070	LOS1 / Ribosomal protein S5/Elongation factor G/III/V family protein	cytosol	29.2.4	protein.synthesis.elongation	29.2	2511.91	2160.49	3182.96	3527.29	3216.69	3415.41	2840.03	2957.94	4396.82	3134.39	604.608	2610.68	2985.83	4715.86	2971.26	2973.49	3205.51	3271.86	3218	3428.49	3264.55	559.251	1.04153	0.660861	0.17989	0.0587003
29	8161	AT5G19510	AT5G19510	Translation elongation factor EF1B/ribosomal protein S6 family protein	cytosol	29.2.4	protein.synthesis.elongation	29.2	2031.51	2377.01	3186.97	2428.29	1928.41	1834.95	1022.95	1508.01	1441.87	1973.33	602.735	1855.56	1918.42	1034.16	1468.3	1316.56	1704.74	2737.83	2024.44	2569.32	1847.7	522.569	0.936338	0.661981	0.179154	-0.0948993
29	7744	AT1G08360	AT1G08360	Ribosomal protein L1p/L10e family	cytosol	29.2.1.1.3.2.510	protein.synthesis.ribosomal protein.prokaryotic.unknown organellar.50S subunit.L10A	29.2	802.96		953.563	1387.36	203.892		1562.3	1329.06	1291.74	836.764	586.381	1006.36	1031.1		565.363			2345.09	412.082	2021.72	820.191	823.121	0.980193	0.667961	0.175249	-0.0288622
29	1051	AT2G43460	AT2G43460	Ribosomal L38e protein family	cytosol	29.2.1.2.2.38	protein.synthesis.ribosomal protein.eukaryotic.60S subunit.L38	29.2		280.218				541.71	174.139	397.081	410.933	200.453	201.99	178.462		586.57					372.558	108.101	138.41	198.321	0.690485	0.687899	0.162475	-0.534318
29	24164	AT1G50250	AT1G50250	FTSH1 / FTSH protease 1	plastid	29.5.7	protein.degradation.metalloprotease	29.5					89.9605	465.978	259.346	91.3638		100.739	152.571			684.65	317.623			89.4589	91.904		131.515	218.686	1.30551	0.691297	0.160336	0.384612
29	27000	AT4G20850	AT4G20850	TPP2 / tripeptidyl peptidase ii	plastid	29.5.5	protein.degradation.serine protease	29.5	656.229	367.575	1711.43	431.524	190.335	266.498	486.528	366.008	675.156	572.364	430.282	327.528	308.247		359.326			326.757	617.257	988.714	325.314	306.281	0.568369	0.692221	0.159755	-0.8151
29	4378	AT1G23290	AT1G23290	RPL27A, RPL27AB / Ribosomal protein L18e/L15 superfamily protein	cytosol	29.2.1.2.2.527	protein.synthesis.ribosomal protein.eukaryotic.60S subunit.L27A	29.2	1153.32	1177.42	1099.75		1476.92	1659.93	678.753	896.552	1050.83	1021.5	452.183	875.417	1146.03	2100.57	1251.27	1460.34		597.102	453.878	595.552	942.241	588.528	0.922412	0.695311	0.157821	-0.116518
29	4339	AT5G18380	AT5G18380	Ribosomal protein S5 domain 2-like superfamily protein	cytosol	29.2.1.2.1.16	protein.synthesis.ribosomal protein.eukaryotic.40S subunit.S16	29.2	521.651	395.457			1030.82	1270.11	540.204	1163.25	471.96	599.273	439.678	777.245	794.106		1057.21	968.67	477.016	626.517	1238.49	714.874	739.348	339.278	1.23374	0.707379	0.150348	0.30304
29	16764	AT1G09640	AT1G09640	Translation elongation factor EF1B, gamma chain	cytosol	29.2.4	protein.synthesis.elongation	29.2	1081.03	1148.22	798.621	773.039	1029.74	1105.63	893.966	780.61	796.623	934.164	146.958	1077.69	731.82	1154.59	916.93	1137.12	655.593	742.541	954.718	761.609	903.623	178.805	0.967306	0.713875	0.146378	-0.0479552
29	5243	AT3G53020	AT3G53020	STV1, RPL24B, RPL24 / Ribosomal protein L24e family protein	cytosol	29.2.1.2.2.24	protein.synthesis.ribosomal protein.eukaryotic.60S subunit.L24	29.2	842.829	875.507		1306.38	958.435	1094.79	245.531	885.753	778.736	776.441	383.87	1082.37	1147.9	1272.25	1103.69	540.348			304.281	146.259	621.9	500.12	0.800963	0.715085	0.145642	-0.320193
29	4766	AT2G39460	AT2G39460	ATRPL23A, RPL23A, RPL23AA / ribosomal protein L23AA	cytosol	29.2.1.2.2.523	protein.synthesis.ribosomal protein.eukaryotic.60S subunit.L23A	29.2	1764.13	1677.58	2522.7	1957.2	1568.35	1408.83	996.449	1340.59	1362.78	1622.07	412.705	1622.22	1535.23		1247.99	1222.48	1752	2288	1855.34	820.266	1371.5	626.353	0.845527	0.718491	0.143579	-0.242077
29	8040	AT5G20290	AT5G20290	Ribosomal protein S8e family protein	cytosol,nucleus	29.2.1.2.1.8	protein.synthesis.ribosomal protein.eukaryotic.40S subunit.S8	29.2	1163.3	1096.46	1391.93	1965.51	1593.16	1716.88	1556.11	1234.4	1318.67	1448.49	267.29	1527.76	1408.57	751.682	1479.58	1745.57	1334.3	1845.48	1657.18	1764.03	1501.57	311.098	1.03665	0.719114	0.143202	0.0519249
29	13043	AT3G04770	AT3G04770	RPSAb / 40s ribosomal protein SA B	cytosol	29.2.1.2.1.31	protein.synthesis.ribosomal protein.eukaryotic.40S subunit.SA	29.2	79.9351			121.086	92.7791			118.186		45.7763	52.4597	80.0966	148.142				224.316		25.305		53.0956	77.422	1.15989	0.722163	0.141365	0.213992
29	12738	AT3G18130	AT3G18130	RACK1C_AT / receptor for activated C kinase 1C	cytosol	29.4	protein.postranslational modification	29.4		57.3718		171.841	239.911	126.106	170.606	137.951	50.6809	106.052	78.7141	83.1635			154.544		224.017		144.866	139.604	82.9105	81.3715	0.781792	0.724814	0.139774	-0.355144
29	4250	AT2G19730	AT2G19730	Ribosomal L28e protein family	cytosol	29.2.1.2.2.28	protein.synthesis.ribosomal protein.eukaryotic.60S subunit.L28	29.2	1834.9	1925.58	3056.45	1766.2	1377.89	1391.15	932.087	1273.12	1333.9	1654.59	577.346	1582.49	1492.94		1262.71	1287.31	1614.8	1933.43	1562.36	1848.93	1398.33	536.661	0.845124	0.729334	0.137074	-0.242766
29	8560	AT1G74050	AT1G74050	Ribosomal protein L6 family protein	cytosol	29.2.1.2.2.6	protein.synthesis.ribosomal protein.eukaryotic.60S subunit.L6	29.2	580.016	481.886		1549.4	563.909	1303.53	735.381	42.424		584.061	522.697	1467.46	206.159		219.256	107.593	855.596	748.447	1045.38	643.408	588.144	464.444	1.00699	0.730981	0.136094	0.0100508
29	6421	AT3G05590	AT3G05590	RPL18 / ribosomal protein L18	cytosol	29.2.1.2.2.18	protein.synthesis.ribosomal protein.eukaryotic.60S subunit.L18	29.2	539.499	499.868		2349.19	2054.61	889.997	899.291	1907.58	1935.88	1230.66	791.461	464.504	2254.92	1600.36	437.377	1587.1	2070.19	1121.1	1882.33	2142.73	1506.73	651.198	1.22433	0.731211	0.135957	0.291996
29	22298	AT5G60790	AT5G60790	ATGCN1, GCN1 / ABC transporter family protein	cytosol	29.2.2.1	protein.synthesis.ribosome biogenesis.export from nucleus	29.2		180.694	540.383	464.484	456.051		69.2479	1337.21	128.269	352.926	399.548	116.367						182.023	134.903	1920.89	261.576	590.565	0.741164	0.737624	0.132165	-0.432135
29	6841	AT5G39850	AT5G39850	Ribosomal protein S4	cytosol	29.2.1.2.1.9	protein.synthesis.ribosomal protein.eukaryotic.40S subunit.S9	29.2		89.9759			104.303	1473.42		201.788		207.721	452.442		169.136	1791.66		871.924	492.414	186.856	453.904	209.347	463.916	536.365	2.23336	0.744973	0.127859	1.15922
29	9657	AT4G36130	AT4G36130	Ribosomal protein L2 family	cytosol	29.2.1.2.2.8	protein.synthesis.ribosomal protein.eukaryotic.60S subunit.L8	29.2		261.823		277.659	239.25	326.7		197.863	169.775	163.674	123.148	189.915					178.975	316.979	244.831		103.411	121.231	0.631809	0.744987	0.127851	-0.662439
29	16709	AT1G57720	AT1G57720	Translation elongation factor EF1B, gamma chain	cytosol	29.2.4	protein.synthesis.elongation	29.2	1601.04	1611.34	594.069	599.599	1230.3	1451.45	724.256	718.887	1241.31	1085.81	403.314	748.798	1221.78	1910.19	1166.96	1198.33	764.449	872.457	634.528	672.887	1021.15	382.426	0.940458	0.74642	0.127017	-0.0885641
29	9817	AT2G17360	AT2G17360	Ribosomal protein S4 (RPS4A) family protein	cytosol	29.2.1.2.1.4	protein.synthesis.ribosomal protein.eukaryotic.40S subunit.S4	29.2	1715.09	1807.02	2398.51	1914.85	1675.3	1509.6	1696.2	1426.9	1419.14	1729.18	284.496	1708.88	1578.3	1723.8	1490.14	1620.03	2015.77	2228.07	1833.57	1735.39	1770.44	215.742	1.02386	0.748021	0.126086	0.0340195
29	3321	AT1G27310	AT1G27310	NTF2A / nuclear transport factor 2A	cytosol,nucleus	29.3.1	protein.targeting.nucleus	29.3		380.217					138.267		387.324	100.645	157.246	341.588						373.807		275.83	110.136	157.525	1.0943	0.759315	0.119578	0.130008
29	3317	AT3G47370	AT3G47370	Ribosomal protein S10p/S20e family protein	cytosol	29.2.1.2.1.20	protein.synthesis.ribosomal protein.eukaryotic.40S subunit.S20	29.2	2464.17	2496.64	1906.18		1643.88	1891.07	895.636	1187.45	1280.16	1529.47	746.474	1231.26	1705.96	3358.38	1544.54				619.609	1100.71	1062.27	1029.04	0.694539	0.760277	0.119028	-0.525873
29	2642	AT2G21580	AT2G21580	Ribosomal protein S25 family protein	cytosol,nucleus	29.2.1.2.1.25	protein.synthesis.ribosomal protein.eukaryotic.40S subunit.S25	29.2	1596.95			2226.43	1256.08	2004.57	517.532	764.379		929.55	828.576	1618.66					1956.76			89.5076	407.214	742.71	0.438076	0.763642	0.11711	-1.19075
29	26135	AT4G11420	AT4G11420	EIF3A, ATEIF3A-1, EIF3A-1, ATTIF3A1, TIF3A1 / eukaryotic translation initiation factor 3A	cytosol,nucleus	29.2.3	protein.synthesis.initiation	29.2	198.583	316.143		192.989	362.461			296.718		151.877	144.701	324.905	184.344		287.129		215.389	411.799		302.918	191.832	148.521	1.26307	0.768971	0.11409	0.336937
29	4663	AT1G04270	AT1G04270	RPS15 / cytosolic ribosomal protein S15	cytosol	29.2.1.2.1.15	protein.synthesis.ribosomal protein.eukaryotic.40S subunit.S15	29.2	381.743	383.723	778.88		784.526			587.463	314.338	358.964	298.018	418.84	434.234	883.122	467.025	875.161	335.938	362.109	248.663		447.232	265.323	1.2459	0.779915	0.107953	0.317187
29	14279	AT4G11260	AT4G11260	ATSGT1B, ETA3, RPR1, EDM1, SGT1B / phosphatase-related	cytosol	29.4	protein.postranslational modification	29.4	141.035							156.415	121.129	46.5087	66.2999	140.976	149.822		208.125					92.902	65.7585	78.4223	1.4139	0.78469	0.105302	0.499675
29	25683	AT2G20580	AT2G20580	RPN1A, ATRPN1A / 26S proteasome regulatory subunit S2 1A	cytosol,nucleus	29.5.11.20	protein.degradation.ubiquitin.proteasom	29.5	2793.16	353.737	947.541	288.387	300.712	378.274	163.26	300.892	188.33	634.922	793.44	524.865	574.822	358.976	453.016			717.4	669.928	526.361	425.041	248.233	0.669438	0.788315	0.1033	-0.578977
29	11174	AT5G45390	AT5G45390	CLPP4, NCLPP4 / CLP protease P4	plastid	29.5.5	protein.degradation.serine protease	29.5	181.412	324.124		404.495	366.776	415.061		423.969	421.412	281.917	166.809	323.898	356.941		306.45				465.163	424.296	208.527	191.856	0.739678	0.789268	0.102776	-0.435031
29	17091	AT1G09100	AT1G09100	RPT5B / 26S proteasome AAA-ATPase subunit RPT5B	cytosol,nucleus	29.5.11.20	protein.degradation.ubiquitin.proteasom	29.5	129.532	948.593	111.203	177.592		179.994	140.675	86.279		197.096	272.951	164.416	323.594	76.0513	123.881		461.099	285.1	106.36		171.167	146.969	0.868442	0.799151	0.097371	-0.203499
29	3782	AT5G28060	AT5G28060	Ribosomal protein S24e family protein	cytosol	29.2.1.2.1.24	protein.synthesis.ribosomal protein.eukaryotic.40S subunit.S24	29.2	623.184	1051.25		789.029	385.846	1042.02		472.421	486.949	538.966	364.641	790.076	572.284		849.974						245.815	354.395	0.456086	0.80154	0.0960747	-1.13262
29	4260	AT1G15930	AT1G15930	Ribosomal protein L7Ae/L30e/S12e/Gadd45 family protein	cytosol	29.2.1.2.1.12	protein.synthesis.ribosomal protein.eukaryotic.40S subunit.S12	29.2	1162.96	1171.96		789.003	575.62	919.084	417.263	806.315	703.912	727.346	346.89	1018.62	980.168		836.713			688.306	1043.05	535.139	566.889	428.724	0.779393	0.80941	0.0918316	-0.359577
29	10594	AT1G12410	AT1G12410	CLPR2, NCLPP2, CLP2 / CLP protease proteolytic subunit 2	plastid	29.5.5	protein.degradation.serine protease	29.5	220.971		337.473	179.81				173.534	177.162	120.994	117.753	142.28	190.167					245.972	241.184	224.346	115.994	107.661	0.958675	0.812082	0.0904004	-0.0608856
29	23922	AT2G30950	AT2G30950	VAR2, FTSH2 / FtsH extracellular protease family	plastid	29.5.7	protein.degradation.metalloprotease	29.5	691.446	397.148		511.345	515.181	453.277	726.453	374.855	367.69	448.599	200.123	572.307	330.554	866.486	547.538		305.253	402.773	422.957	436.084	431.55	220.036	0.961995	0.81447	0.0891247	-0.0558992
29	25743	AT3G56150	AT3G56150	EIF3C, ATEIF3C-1, EIF3C-1, ATTIF3C1, TIF3C1 / eukaryotic translation initiation factor 3C	cytosol,nucleus	29.2.3	protein.synthesis.initiation	29.2	656.314			369.885			211.944	179.627	135.522	172.588	209.506	154.963			478.233				301.48	191.205	125.098	163.069	0.724835	0.822331	0.0849533	-0.464275
29	26261	AT1G06950	AT1G06950	ATTIC110, TIC110 / translocon at the inner envelope membrane of chloroplasts 110	plastid	29.3.3	protein.targeting.chloroplast	29.3	149.551	212.886				595.541	224.476	222.138	164.248	174.315	174.99	223.592			175.649			274.074	254.86	290.043	135.358	124.787	0.77651	0.822991	0.0846047	-0.364924
29	10838	AT2G41840	AT2G41840	Ribosomal protein S5 family protein	cytosol	29.2.1.2.1.2	protein.synthesis.ribosomal protein.eukaryotic.40S subunit.S2	29.2	1099.78	1069.89	1659.53	1133.38	1369.4	1616.74	1349.05	1203.07	1181.42	1298.03	205.76	1182.81	1321.65	1500.37	1129.01	1232.25	1512.23	1285.3	1566.41	1138.75	1318.75	158.901	1.01596	0.82448	0.0838201	0.0228503
29	4270	AT2G32060	AT2G32060	Ribosomal protein L7Ae/L30e/S12e/Gadd45 family protein	cytosol	29.2.1.2.1.12	protein.synthesis.ribosomal protein.eukaryotic.40S subunit.S12	29.2	1060.7	891.696		807.985	502.347	548.353	452.801	631.491	823.633	635.445	293.287	924.074	793.234		713.164				533.691		329.351	380.104	0.518301	0.835099	0.0782618	-0.948139
29	4628	AT1G22780	AT1G22780	PFL, RPS18A, PFL1 / Ribosomal protein S13/S18 family	cytosol	29.2.1.2.1.18	protein.synthesis.ribosomal protein.eukaryotic.40S subunit.S18	29.2	2421.34	2474.14	2506.09	1360.98	2236.74	1965.96	1353.87	1846.9	1852.85	2002.1	419.863	1701.93	1975.49	3306.71	2072.95	2718.02	1412.44	2102	1271.08	1904.79	2051.71	595.331	1.02478	0.849667	0.0707512	0.035317
29	21947	AT3G23990	AT3G23990	HSP60, HSP60-3B / heat shock protein 60	mitochondrion	29.6	protein.folding	29.6	831.776	1235.64	860.701	925.331	954.556	1003.43	962.634	891.521	879.882	949.497	113.293	1056.32	999.393	827.632	929.726	454.643	912.065	964.268	1196.62	1066.45	934.124	196.712	0.98381	0.850511	0.0703199	-0.023549
29	6422	AT3G27850	AT3G27850	RPL12-C / ribosomal protein L12-C	plastid	29.2.1.1.1.2.12	protein.synthesis.ribosomal protein.prokaryotic.chloroplast.50S subunit.L12	29.2		4954.59		5210.6			1044.92	2475.87	2709.04	1821.67	2010.88	3670.9	3519.78	2785.45		3903.32			3572.3	1250.8	2078.06	1643.84	1.14075	0.851718	0.0697041	0.189978
29	3509	AT1G27970	AT1G27970	NTF2B / nuclear transport factor 2B	nucleus	29.3.1	protein.targeting.nucleus	29.3	869.756	942.303	1608.13	985.706	906.726	1009.93	543.702	802.705	806.178	941.682	269.405	1031.08	1068.77	405.301	925.253			1122.46	867.056	997.325	713.027	429.01	0.757184	0.855954	0.0675495	-0.401284
29	5069	AT1G26630	AT1G26630	FBR12, ATELF5A-2, ELF5A-2 / Eukaryotic translation initiation factor 5A-1 (eIF-5A 1) protein	cytosol	29.2.3	protein.synthesis.initiation	29.2	1796.81	1882.61	2901.81	996.821	1585.15		2394.59	1330.74	1206.75	1566.14	787.793	1610.32	1454.9	2136.41	1331.59	2183.76	1158.15	2016.14	1241.27	2290.6	1713.68	418.917	1.0942	0.857132	0.0669521	0.129882
29	6053	AT5G41520	AT5G41520	RNA binding Plectin/S10 domain-containing protein	cytosol	29.2.1.2.1.10	protein.synthesis.ribosomal protein.eukaryotic.40S subunit.S10	29.2	274.684				334.723		363.235		173.392	127.337	150.393	289.895	249.283		124.106			206.092	327.895	448.943	182.913	153.481	1.43644	0.857769	0.0666296	0.522501
29	3845	AT4G27090	AT4G27090	Ribosomal protein L14	cytosol	29.2.1.2.2.14	protein.synthesis.ribosomal protein.eukaryotic.60S subunit.L14	29.2	944.954	984.394	903.224	1234.81	1050.47	1592.36	1315.64	889.19	726.484	1071.28	249.933	1137.72	1064.65	950.953	998.678		926.445	1257.61	976.958	1110.53	935.949	345.31	0.873673	0.858551	0.066234	-0.194834
29	5297	AT1G57660	AT1G57660	Translation protein SH3-like family protein	cytosol	29.2.1.2.2.21	protein.synthesis.ribosomal protein.eukaryotic.60S subunit.L21	29.2	648.87	579.244			830.098		565.126	681.852	332.256	404.161	310.947	291.924	505.172	1028.15	580.106			1200.96		219.681	425.11	421.391	1.05184	0.861173	0.0649098	0.0729087
29	21332	AT3G03960	AT3G03960	TCP-1/cpn60 chaperonin family protein	cytosol	29.6	protein.folding	29.6	243.837	433.196		292.204	263.982		262.246	262.426	231.12	221.001	130.668	275.967	262.71	397.532	245.963			249.589	209.84	304.59	216.243	125.59	0.978471	0.861944	0.0645208	-0.0313984
29	6729	AT1G33120	AT1G33120	Ribosomal protein L6 family	cytosol	29.2.1.2.2.9	protein.synthesis.ribosomal protein.eukaryotic.60S subunit.L9	29.2	1771.6	1771.16	827.395	3023.68	2248.21	2500.51	1327.26	1721.29	1709.37	1877.83	607.361	2434.57	2309.56	1400.77	2047.63	1602.23	2377.51		1416.96	1071.33	1628.95	738.62	0.867465	0.876937	0.0570317	-0.205123
29	8924	AT2G01250	AT2G01250	Ribosomal protein L30/L7 family protein	cytosol	29.2.1.2.2.7	protein.synthesis.ribosomal protein.eukaryotic.60S subunit.L7	29.2	1569.83	1056.47			1202.18	1229.43	362.761	1336.39	1054.03	867.899	556.427	998.54	1226.98	2304.54	1064.24	939.281	1205.7		929.982	531.043	1022.26	579.64	1.17785	0.886992	0.0520803	0.236159
29	5383	AT5G60670	AT5G60670	Ribosomal protein L11 family protein	cytosol	29.2.1.2.2.12	protein.synthesis.ribosomal protein.eukaryotic.60S subunit.L12	29.2	705.741	764.022	2859.2	2240.53	751.363	1927.31		1599.94	605.437	1272.62	875.993	519.102	365.657		554.31		2306.1	2256.01	2170.47		907.961	966.639	0.71346	0.888637	0.0512758	-0.487095
29	13675	AT3G63490	AT3G63490	Ribosomal protein L1p/L10e family	plastid	29.2.1.1.1.2.1	protein.synthesis.ribosomal protein.prokaryotic.chloroplast.50S subunit.L1	29.2	471.096	500.322		344.481	439.401		129.058	231.819	147.306	251.498	184.64	338.551	337.489		393.022			241.235	349.989		184.476	169.11	0.733509	0.907796	0.0420119	-0.447113
29	18606	AT1G04170	AT1G04170	EIF2 GAMMA / eukaryotic translation initiation factor 2 gamma subunit	cytosol	29.2.3	protein.synthesis.initiation	29.2				267.162	220.218		106.596	239.474		92.6055	111.255		226.193		180.975			236.914		172.511	90.7325	103.124	0.979774	0.916944	0.037657	-0.0294787
29	24030	AT5G42270	AT5G42270	VAR1, FTSH5 / FtsH extracellular protease family	plastid	29.5.7	protein.degradation.metalloprotease	29.5	298.622	267.288		490.377	442.98	96.5186	172.575	373.977	383.245	280.62	154.353		254.853		190.999			444.638	335.546	316.83	171.43	165.869	0.610895	0.919793	0.0363099	-0.711004
29	16680	AT3G13920	AT3G13920	EIF4A1, RH4, TIF4A1 / eukaryotic translation initiation factor 4A1	cytosol	29.2.3	protein.synthesis.initiation	29.2	1655.83	2650.57	2525.32	1851.23	267.437	1370.3	803.065	580.318	829.428	1392.61	798.343	2290.61	1464.75	276.311	1312.81	322.735	1573.1	1678.5	2242.91	1701.38	1429.23	677.356	1.0263	0.922416	0.035073	0.03745
29	16924	AT1G79340	AT1G79340	AtMC4, MC4 / metacaspase 4	cytosol	29.5	protein.degradation	29.5	613.513	434.165	539.41	422.781	514.931	580.454	300.104	272.942	298.157	441.829	121.669	528.273	478.52	589.092	458.045	747.248	167.947	236.162	329.639	378.731	434.851	169.145	0.984207	0.925712	0.0335242	-0.0229662
29	23316	AT5G02490	AT5G02490	Heat shock protein 70 (Hsp 70) family protein	cytosol	29.6	protein.folding	29.6	215.726	1377.52		28.7046	1493.27	139.149		117.829	7.48963	375.521	571.445	707.89	395.948	95.3548	905.354	138.363	609.843	1095.02	187.336	419.614	506.08	330.467	1.34767	0.928339	0.0322933	0.430471
29	4379	AT3G49910	AT3G49910	Translation protein SH3-like family protein	cytosol	29.2.1.2.2.26	protein.synthesis.ribosomal protein.eukaryotic.60S subunit.L26	29.2	1068.37	1179.26	1528.9	1220.09	886.21	1499.82	1361.21	1305.87	1317.33	1263.01	191.465	1345.34	1207.14		830.569	1957.66	1456.38	1500.4	1088.67	819.982	1134.02	521.248	0.89787	0.930846	0.0311223	-0.155421
29	9230	AT5G10360	AT5G10360	EMB3010, RPS6B / Ribosomal protein S6e	cytosol	29.2.1.2.1.6	protein.synthesis.ribosomal protein.eukaryotic.40S subunit.S6	29.2	1126.14	661.755	1230.6	1739.76	1209.66	883.968	590.664	919.07	768.483	1014.46	335.657	1034.54	623.138	1728.67	708.346	1556.61	1090.33	1528	729.722	284.675	1031.56	463.295	1.01686	0.933659	0.0298118	0.024122
29	9856	AT4G01310	AT4G01310	Ribosomal L5P family protein	plastid	29.2.1.1.1.2.5	protein.synthesis.ribosomal protein.prokaryotic.chloroplast.50S subunit.L5	29.2	176.872	347.241	454.517	410.376	338.727		264.109	170.097	158.32	257.806	136.286	273.33	258.87		280.252		318.947	300.464	245.954	327.464	222.809	121.656	0.864249	0.937979	0.0278068	-0.210481
29	3235	AT1G16890	AT1G16890	UBC36, UBC13B / ubiquitin-conjugating enzyme 36	cytosol	29.5.11.3	protein.degradation.ubiquitin.E2	29.5		159.68				215.824	262.052	274.298	142.673	117.17	111.945	241.031	203.191					200.811	180.505	239.779	118.368	107.333	1.01023	0.94238	0.0257741	0.0146856
29	16944	AT1G29150	AT1G29150	ATS9, RPN6 / non-ATPase subunit 9	cytosol,nucleus	29.5.11.20	protein.degradation.ubiquitin.proteasom	29.5	200.811			1001.82	229.946		286.553	413.463		236.955	306.338	349.841	437.417	749.109	390.638	517.643			116.337	347.011	323.111	233.282	1.36359	0.942749	0.0256041	0.447414
29	4071	AT3G10610	AT3G10610	Ribosomal S17 family protein	cytosol	29.2.1.2.1.17	protein.synthesis.ribosomal protein.eukaryotic.40S subunit.S17	29.2	885.123	924.65		956.898	798.457		300.666	607.26	619.112	565.796	357.917	796.699	808.253		628.947	490.909	1110.6	779.925	789.859	464.46	652.183	293.975	1.15268	0.957028	0.0190752	0.204995
29	21516	AT1G48920	AT1G48920	ATNUC-L1, PARL1, NUC-L1 / nucleolin like 1	nucleus	29.2.2.3.1	protein.synthesis.ribosome biogenesis.Pre-rRNA processing and modifications.snoRNPs	29.2	579.255	414.636		704.695	358.133		874.369	453.231	411.344	421.74	272.982	439.005			261.481			900.223	554.292	589.667	304.963	314.364	0.723106	0.957261	0.0189695	-0.46772
29	4048	AT2G44650	AT2G44650	CHL-CPN10, CPN10 / chloroplast chaperonin 10	plastid	29.6	protein.folding	29.6	562.845	534.287			450.513	277.884		186.674	313.29	258.388	214.62	398.72	426.996	513.673					244.699	335.909	213.333	202.286	0.825629	0.964988	0.0154782	-0.276434
29	22324	AT3G13470	AT3G13470	TCP-1/cpn60 chaperonin family protein	plastid	29.6	protein.folding	29.6	835.075	806.69	1324.89	944.777	549.192	719.532	896.145	1048.62	903.81	892.081	203.483	998.318	793.613	473.823	698.633	379.92	1102.18	1375.49	1093.99	1163.8	897.752	314.075	1.00636	0.966341	0.0148695	0.00914261
29	4535	AT2G36160	AT2G36160	Ribosomal protein S11 family protein	cytosol	29.2.1.2.1.14	protein.synthesis.ribosomal protein.eukaryotic.40S subunit.S14	29.2	1678.92	1772.54	1771.32	2377.51		69.746	2462.75	1656.26	6257.74	2005.2	1717.1	5106.03	1807.94		377.899	2416.86	2251.48	2232.7	2032.58	2062.49	2032	1358.2	1.01336	0.969669	0.0133766	0.0191534
29	16833	AT5G30510	AT5G30510	RPS1, ARRPS1 / ribosomal protein S1	plastid	29.2.1.1.3.1.1	protein.synthesis.ribosomal protein.prokaryotic.unknown organellar.30S subunit.S1	29.2	260.896	195.295		550.34	426.58	495.736	274.162	216.652	261.767	297.936	159.351	288.25	414.288		288.307		437.128	285.5	308.761	313.753	259.554	148.284	0.871173	0.979591	0.00895514	-0.198968
29	19011	AT4G20360	AT4G20360	ATRAB8D, ATRABE1B, RABE1b / RAB GTPase homolog E1B	plastid	29.2.4	protein.synthesis.elongation	29.2	2848.03	2854.03	1733.02	3840.02	3523.64	4521.74	1318.47	2621.75	2589.92	2872.29	939.099	2726.29	3083.58	2936.28	3666.04	3645.5	3613.05	2156.84	2869.7	1231.25	2880.95	749.139	1.00301	0.983989	0.00700959	0.0043419
29	9220	AT5G35530	AT5G35530	Ribosomal protein S3 family protein	cytosol	29.2.1.2.1.3	protein.synthesis.ribosomal protein.eukaryotic.40S subunit.S3	29.2	331.921	312.328	1535.8	181.254		501.079	1768.97	254.88		542.914	613.889		98.4879	556.641		1354.03		760.705			307.763	456.942	0.566872	0.988866	0.00486277	-0.818904
29	9869	AT4G34670	AT4G34670	Ribosomal protein S3Ae	cytosol	29.2.1.2.1.53	protein.synthesis.ribosomal protein.eukaryotic.40S subunit.S3A	29.2	537.807	546.95	652.316	980.161	717.938	752.062	850.712	455.8	472.032	662.864	168.468	522.939	673.449	1124.53	591.569	458.056	546.914	785.062	591.688	679.275	663.72	186.654	1.00129	0.992441	0.00329518	0.0018606
29	9273	AT4G31700	AT4G31700	RPS6, RPS6A / ribosomal protein S6	cytosol	29.2.1.2.1.6	protein.synthesis.ribosomal protein.eukaryotic.40S subunit.S6	29.2	1082.18	1389.05	1933.47	862.016	1064.61	1592.67	445.542	707.59	919.406	1110.73	433.721	966.522	1318.06		1115.14		1186.71	934.694	1192.57	1050.65	862.705	474.303	0.776704	0.993356	0.00289522	-0.364563
29	3649	AT3G56340	AT3G56340	Ribosomal protein S26e family protein	cytosol	29.2.1.2.1.26	protein.synthesis.ribosomal protein.eukaryotic.40S subunit.S26	29.2	688.908	701.206	1547.05	799.577	648.731	766.863	722.78	829.951	643.954	816.558	265.187	690.363	697.272		793.783	973.027	1051.41		944.543	564.368	634.974	369.244	0.777622	0.998952	0.000455298	-0.362859
29	12519	AT5G37640	AT5G37640	UBQ9 / ubiquitin 9	nucleus	29.5.11.1	protein.degradation.ubiquitin.ubiquitin	29.5												982.005	1190.56				161.719	170.372	1594.19		455.427	587.996	#DIV/0!	#DIV/0!
29	3588	AT2G36170	AT2G36170	Ubiquitin supergroup;Ribosomal protein L40e	cytosol,nucleus	29.2.1.2.2.40	protein.synthesis.ribosomal protein.eukaryotic.60S subunit.L40	29.2																	823.905		952.34	5800.84	841.898	1790.6	#DIV/0!	#DIV/0!
29	8992	AT3G13580	AT3G13580	Ribosomal protein L30/L7 family protein	cytosol	29.2.1.2.2.7	protein.synthesis.ribosomal protein.eukaryotic.60S subunit.L7	29.2													167.747	90.3109	112.291						41.1498	61.1596	#DIV/0!	#DIV/0!
29	10473	AT3G57490	AT3G57490	Ribosomal protein S5 family protein	cytosol	29.2.1.2.1.2	protein.synthesis.ribosomal protein.eukaryotic.40S subunit.S2	29.2												81.6375	395.796	254.144	197.686						103.251	137.857	#DIV/0!	#DIV/0!
29	5898	AT1G27400	AT1G27400	Ribosomal protein L22p/L17e family protein	cytosol,plastid,nucleus	29.2.1.2.2.17	protein.synthesis.ribosomal protein.eukaryotic.60S subunit.L17	29.2												564.128	428.638			736.865					192.181	281.373	#DIV/0!	#DIV/0!
29	7261	AT4G13170	AT4G13170	Ribosomal protein L13 family protein	cytosol	29.2.1.2.2.513	protein.synthesis.ribosomal protein.eukaryotic.60S subunit.L13A	29.2													98.9806		34.4583			138.317		109.523	42.3643	53.7058	#DIV/0!	#DIV/0!
29	10397	AT1G13060	AT1G13060	PBE1 / 20S proteasome beta subunit E1	cytosol,nucleus	29.5.11.20	protein.degradation.ubiquitin.proteasom	29.5												550.305	542.132					447.855	308.311	114.221	218.092	230.3	#DIV/0!	#DIV/0!
29	4756	AT1G78870	AT1G78870	UBC35, UBC13A / ubiquitin-conjugating enzyme 35	#N/A	29.5.11.3	protein.degradation.ubiquitin.E2	29.5														166.159	73.3747				83.7377	74.0574	44.1476	55.7255	#DIV/0!	#DIV/0!
29	19403	AT1G75990	AT1G75990	PAM domain (PCI/PINT associated module) protein	cytosol,nucleus	29.5.11.20	protein.degradation.ubiquitin.proteasom	29.5												90.2457					404.032		101.497		66.1973	125.72	#DIV/0!	#DIV/0!
29	15662	AT4G24820	AT4G24820	26S proteasome, regulatory subunit Rpn7;Proteasome component (PCI) domain	cytosol,nucleus	29.5.11.20	protein.degradation.ubiquitin.proteasom	29.5												353.115	548.978	236.316	457.424			723.449	308.8	205.652	314.859	226.066	#DIV/0!	#DIV/0!
29	10717	AT1G07320	AT1G07320	RPL4 / ribosomal protein L4	plastid	29.2.1.1.1.2.4	protein.synthesis.ribosomal protein.prokaryotic.chloroplast.50S subunit.L4	29.2												338.699	370.129	440.994	286.494					518.786	217.234	203.495	#DIV/0!	#DIV/0!
29	14825	AT4G39090	AT4G39090	RD19, RD19A / Papain family cysteine protease	vacuole,nucleus	29.5.3	protein.degradation.cysteine protease	29.5												182.136	274.23		102.641				114.09		74.7887	95.2118	#DIV/0!	#DIV/0!
29	19237	AT1G51710	AT1G51710	UBP6, ATUBP6 / ubiquitin-specific protease 6	cytosol	29.5.11.5	protein.degradation.ubiquitin.ubiquitin protease	29.5												365.68			307.042			149.792		316.378	126.544	151.441	#DIV/0!	#DIV/0!
29	9777	AT3G51190	AT3G51190	Ribosomal protein L2 family	cytosol,nucleus	29.2.1.2.2.8	protein.synthesis.ribosomal protein.eukaryotic.60S subunit.L8	29.2												21.1872		544.547						42.7556	67.61	169.204	#DIV/0!	#DIV/0!
29	14624	AT3G02200	AT3G02200	Proteasome component (PCI) domain protein	cytosol	29.5.11.20	protein.degradation.ubiquitin.proteasom	29.5												107.818					144.408		185.883		48.6787	71.2617	#DIV/0!	#DIV/0!
29	21022	AT3G18190	AT3G18190	TCP-1/cpn60 chaperonin family protein	cytosol	29.6	protein.folding	29.6												307.452	267.561		189.362			420.729	163.22	321.963	185.587	148.811	#DIV/0!	#DIV/0!
29	17559	AT5G47880	AT5G47880	ERF1-1 / eukaryotic release factor 1-1	#N/A	29.2.5	protein.synthesis.release	29.2												230.037	130.294							50.5142	45.6495	77.2373	#DIV/0!	#DIV/0!
29	18974	AT1G43910	AT1G43910	P-loop containing nucleoside triphosphate hydrolases superfamily protein	endoplasmic reticulum	29.5.9	protein.degradation.AAA type	29.5												75.6073		408.666	148.985					151.325	87.176	128.851	#DIV/0!	#DIV/0!
29	17780	AT5G64760	AT5G64760	RPN5B / regulatory particle non-ATPase subunit 5B	cytosol,nucleus	29.5.11.20	protein.degradation.ubiquitin.proteasom	29.5												289.05	62.185		101.513						50.3053	91.2543	#DIV/0!	#DIV/0!
29	7526	AT4G10480	AT4G10480	Nascent polypeptide-associated complex (NAC), alpha subunit family protein	#N/A	29.2.4	protein.synthesis.elongation	29.2												362.539	394.28					256.438	241.62	69.3922	147.141	156.7	#DIV/0!	#DIV/0!
29	14158	AT2G46290	AT2G46290	Transducin/WD40 repeat-like superfamily protein	cytosol	29.2.3	protein.synthesis.initiation	29.2												310.534		256.15					71.9772		70.9623	116.382	#DIV/0!	#DIV/0!
29	21069	AT1G09270	AT1G09270	IMPA-4 / importin alpha isoform 4	cytosol	29.3.1	protein.targeting.nucleus	29.3												72.8514	104.475		81.5361						28.7625	41.3991	#DIV/0!	#DIV/0!
29	22367	AT1G53780	AT1G53780	peptidyl-prolyl cis-trans isomerases;hydrolases;nucleoside-triphosphatases;ATP binding;nucleotide binding;ATPases	#N/A	29.5.11.20	protein.degradation.ubiquitin.proteasom	29.5												192.7	51.5745				144.375		262.881		72.3923	95.788	#DIV/0!	#DIV/0!
29	24130	AT5G27640	AT5G27640	TIF3B1, EIF3B, ATEIF3B-1, EIF3B-1, ATTIF3B1 / translation initiation factor 3B1	cytosol	29.2.3	protein.synthesis.initiation	29.2												218.821	212.323						498.422		103.285	165.119	#DIV/0!	#DIV/0!
29	7267	AT3G48960	AT3G48960	Ribosomal protein L13e family protein	cytosol	29.2.1.2.2.13	protein.synthesis.ribosomal protein.eukaryotic.60S subunit.L13	29.2												23.4245			488.038	456.666		82.8656			116.777	191.894	#DIV/0!	#DIV/0!
29	4430	AT2G28900	AT2G28900	OEP16, ATOEP16-L, ATOEP16-1, OEP16-1 / outer plastid envelope protein 16-1	plastid	29.3.3	protein.targeting.chloroplast	29.3													286.836		378.907				175.629		93.4858	140.647	#DIV/0!	#DIV/0!
29	17527	AT2G27600	AT2G27600	SKD1, VPS4, ATSKD1 / AAA-type ATPase family protein	#N/A	29.5.9	protein.degradation.AAA type	29.5													929.225					499.898	989.802	481.565	322.277	393.024	#DIV/0!	#DIV/0!
29	23981	AT5G10540	AT5G10540	Zincin-like metalloproteases family protein	cytosol	29.5	protein.degradation	29.5													90.4796		59.8383			124.41		118.218	43.6606	51.7088	#DIV/0!	#DIV/0!
29	16550	AT3G19760	AT3G19760	EIF4A-III / eukaryotic initiation factor 4A-III	nucleus	29.2.2.3.5	protein.synthesis.ribosome biogenesis.Pre-rRNA processing and modifications.DExD-box helicases	29.2													128.223		150.022	286.773		148.623	68.0526		86.8549	94.2883	#DIV/0!	#DIV/0!
29	25174	AT3G46740	AT3G46740	TOC75-III, MAR1 / translocon at the outer envelope membrane of chloroplasts 75-III	plastid	29.3.3	protein.targeting.chloroplast	29.3													135.865		149.881			149.888		147.178	64.7569	72.5031	#DIV/0!	#DIV/0!
29	6905	AT5G40950	AT5G40950	RPL27 / ribosomal protein large subunit 27	plastid	29.2.1.1.1.2.27	protein.synthesis.ribosomal protein.prokaryotic.chloroplast.50S subunit.L27	29.2														165.461	837.891					529.504	170.317	288.433	#DIV/0!	#DIV/0!
29	22144	AT1G25490	AT1G25490	RCN1, REGA, ATB BETA BETA, EER1 / ARM repeat superfamily protein	plasma membrane	29.4	protein.postranslational modification	29.4														157.197	146.065				96.3704		44.4037	64.6255	#DIV/0!	#DIV/0!
29	8691	AT3G08740	AT3G08740	elongation factor P (EF-P) family protein	plastid	29.2.4	protein.synthesis.elongation	29.2															158.367				151.011	230.633	60.0012	87.3528	#DIV/0!	#DIV/0!
29	23056	AT3G18610	AT3G18610	PARLL1, ATNUC-L2, NUC-L2 / nucleolin like 2	#N/A	29.2.2.3.1	protein.synthesis.ribosome biogenesis.Pre-rRNA processing and modifications.snoRNPs	29.2															66.6241				320.045	155.472	60.2379	104.553	#DIV/0!	#DIV/0!
29	7434	AT3G16780	AT3G16780	Ribosomal protein L19e family protein	cytosol	29.2.1.2.2.19	protein.synthesis.ribosomal protein.eukaryotic.60S subunit.L19	29.2																	124.486		143.228	129.136	44.0945	62.5284	#DIV/0!	#DIV/0!
29	869	AT3G10090	AT3G10090	Nucleic acid-binding, OB-fold-like protein	cytosol	29.2.1.2.1.28	protein.synthesis.ribosomal protein.eukaryotic.40S subunit.S28	29.2	621.238	599.063			1315.75		479.094			335.016	434.026												0	#DIV/0!
29	2022	AT3G60245	AT3G60245	Zinc-binding ribosomal protein family protein	cytosol	29.2.1.2.2.537	protein.synthesis.ribosomal protein.eukaryotic.60S subunit.L37A	29.2			665.244	557.019	246.16	474.264				215.854	262.256												0	#DIV/0!
29	4546	AT3G52580	AT3G52580	Ribosomal protein S11 family protein	cytosol	29.2.1.2.1.14	protein.synthesis.ribosomal protein.eukaryotic.40S subunit.S14	29.2			834.36		1850.11	1977.94				518.046	789.935												0	#DIV/0!
29	3925	AT2G39590	AT2G39590	Ribosomal protein S8 family protein	cytosol	29.2.1.2.1.515	protein.synthesis.ribosomal protein.eukaryotic.40S subunit.S15A	29.2			160.357			1302.41			30.2256	165.889	404.865												0	#DIV/0!
29	2666	AT5G02450	AT5G02450	Ribosomal protein L36e family protein	cytosol	29.2.1.2.2.36	protein.synthesis.ribosomal protein.eukaryotic.60S subunit.L36	29.2	827.491			843.859			841.696			279.227	394.909												0	#DIV/0!
29	2838	AT1G77940	AT1G77940	Ribosomal protein L7Ae/L30e/S12e/Gadd45 family protein	cytosol	29.2.1.2.2.30	protein.synthesis.ribosomal protein.eukaryotic.60S subunit.L30	29.2				641.637	758.484			607.813	515.449	280.376	318.787												0	#DIV/0!
29	2857	AT5G47700	AT5G47700	60S acidic ribosomal protein family	cytosol	29.2.1.2.2.81	protein.synthesis.ribosomal protein.eukaryotic.60S subunit.P1	29.2	514.912	344.334			383.002	339.215			256.61	204.23	193.194												0	#DIV/0!
29	2259	AT5G43970	AT5G43970	TOM22-V, TOM9-2, ATTOM22-V / translocase of outer membrane 22-V	mitochondrion	29.3.2	protein.targeting.mitochondria	29.3	315.173		337.899					238.476	269.031	128.953	146.476												0	#DIV/0!
29	5035	AT4G30800	AT4G30800	Nucleic acid-binding, OB-fold-like protein	cytosol	29.2.1.2.1.11	protein.synthesis.ribosomal protein.eukaryotic.40S subunit.S11	29.2			468.083		48.516		84.7848			66.8204	144.706												0	#DIV/0!
29	6903	AT5G35620	AT5G35620	LSP1, EIF(ISO)4E, LSP, EIF4E2, eIFiso4E / Eukaryotic initiation factor 4E protein	cytosol	29.2.3	protein.synthesis.initiation	29.2	89.8882	61.5994					70.4782			24.6629	35.5391												0	#DIV/0!
29	3869	ATCG00790	ATCG00790	RPL16 / ribosomal protein L16	plastid	29.2.1.1.1.2.16	protein.synthesis.ribosomal protein.prokaryotic.chloroplast.50S subunit.L16	29.2	131.477	135.448			102.308	108.933				53.1296	60.1489												0	#DIV/0!
29	7244	AT5G23900	AT5G23900	Ribosomal protein L13e family protein	cytosol	29.2.1.2.2.13	protein.synthesis.ribosomal protein.eukaryotic.60S subunit.L13	29.2	127.671	161.99	251.12				145.35	53.2332	139.971	97.7039	83.825												0	#DIV/0!
29	19839	AT3G16480	AT3G16480	MPPalpha / mitochondrial processing peptidase alpha subunit	mitochondrion	29.3.2	protein.targeting.mitochondria	29.3	92.1439	58.6916		30.8968	27.4509					23.2426	31.2364												0	#DIV/0!
29	7295	AT3G07110	AT3G07110	Ribosomal protein L13 family protein	cytosol	29.2.1.2.2.513	protein.synthesis.ribosomal protein.eukaryotic.60S subunit.L13A	29.2	190.181			963.114	435.884	387.417	283.934	185.395	111.923	284.205	279.763												0	#DIV/0!
29	12109	AT3G58500	AT3G58500	PP2A-4 / protein phosphatase 2A-4	cytosol	29.4	protein.postranslational modification	29.4	207.916				184.024			168.655	129.759	76.706	87.8265												0	#DIV/0!
29	2108	AT1G52300	AT1G52300	Zinc-binding ribosomal protein family protein	cytosol	29.2.1.2.2.37	protein.synthesis.ribosomal protein.eukaryotic.60S subunit.L37	29.2	485.786	395.869	602.159	593.461	510.366		537.972	384.266		389.987	220.16												0	#DIV/0!
29	8095	AT1G05190	AT1G05190	emb2394 / Ribosomal protein L6 family	plastid	29.2.1.1.1.2.6	protein.synthesis.ribosomal protein.prokaryotic.chloroplast.50S subunit.L6	29.2	221.675	242.974	422.853	262.726	250.5				141.789	171.391	139.239												0	#DIV/0!
29	24920	AT2G24370	AT2G24370	Protein kinase protein with adenine nucleotide alpha hydrolases-like domain	#N/A	29.4.1.59	protein.postranslational modification.kinase.receptor like cytoplasmatic kinase IX	29.4	385.268	280.672			339.413				13.5923	113.216	158.896												0	#DIV/0!
29	4254	AT1G75350	AT1G75350	emb2184 / Ribosomal protein L31	plastid	29.2.1.1.1.2.31	protein.synthesis.ribosomal protein.prokaryotic.chloroplast.50S subunit.L31	29.2	233.32	302.759			232.702					85.4202	122.285												0	#DIV/0!
29	11209	AT2G39990	AT2G39990	EIF2, AteIF3f, eIF3F / eukaryotic translation initiation factor 2	cytosol,nucleus	29.5.11.20	protein.degradation.ubiquitin.proteasom	29.5	265.576	270.01			160.003			343.587	149.104	132.031	130.142												0	#DIV/0!
29	18090	AT5G43960	AT5G43960	Nuclear transport factor 2 (NTF2) family protein with RNA binding (RRM-RBD-RNP motifs) domain	nucleus	29.3.1	protein.targeting.nucleus	29.3	82.3882						115.683	236.948	92.2591	58.5864	77.4129												0	#DIV/0!
29	12628	AT5G17710	AT5G17710	EMB1241 / Co-chaperone GrpE family protein	plastid	29.6	protein.folding	29.6	263.462	271.577		223.473	182.802		244.67	239.094	263.339	187.602	103.36												0	#DIV/0!
29	6593	AT3G13120	AT3G13120	Ribosomal protein S10p/S20e family protein	plastid	29.2.1.1.1.1.10	protein.synthesis.ribosomal protein.prokaryotic.chloroplast.30S subunit.S10	29.2	200.952	198.306			161.837					62.3438	88.7675												0	#DIV/0!
29	23132	AT4G26300	AT4G26300	emb1027 / Arginyl-tRNA synthetase, class Ic	plastid	29.1.19	protein.aa activation.arginine-tRNA ligase	29.1	374.412			276.73		275.098		135.848		118.01	143.589												0	#DIV/0!
29	7852	AT5G07460	AT5G07460	PMSR2, ATMSRA2 / peptidemethionine sulfoxide reductase 2	#N/A	29.4	protein.postranslational modification	29.4	192.38		247.409					127.781	257.021	91.6213	108.043												0	#DIV/0!
29	17334	AT4G38220	AT4G38220	Peptidase M20/M25/M40 family protein	endoplasmic reticulum	29.5	protein.degradation	29.5	147.802				159.217		96.4901	187.27	132.337	80.3464	75.2696												0	#DIV/0!
29	24091	AT5G26830	AT5G26830	Threonyl-tRNA synthetase	mitochondrion,plastid	29.1.3	protein.aa activation.threonine-tRNA ligase	29.1	288.669	1170.33						198.448	278.154	215.066	357.998												0	#DIV/0!
29	687	AT3G43980	AT3G43980	Ribosomal protein S14p/S29e family protein	cytosol,nucleus	29.2.1.2.1.29	protein.synthesis.ribosomal protein.eukaryotic.40S subunit.S29	29.2		220.599	440.13				466.914			125.294	188.296												0	#DIV/0!
29	8891	AT4G12060	AT4G12060	Double Clp-N motif protein	plastid	29.3.99	protein.targeting.unknown	29.3		309.543						380.753	198.83	98.7918	146.244												0	#DIV/0!
29	2884	AT4G34620	AT4G34620	SSR16 / small subunit ribosomal protein 16	plastid	29.2.1.1.3.1.16	protein.synthesis.ribosomal protein.prokaryotic.unknown organellar.30S subunit.S16	29.2		461.222			192.331	570.225		277.246		166.78	211.187												0	#DIV/0!
29	10228	AT1G11750	AT1G11750	CLPP6, NCLPP1, NCLPP6 / CLP protease proteolytic subunit 6	plastid	29.5.5	protein.degradation.serine protease	29.5		148.296	257.934				141.8		163.991	79.1134	93.8032												0	#DIV/0!
29	10602	AT2G20630	AT2G20630	PIA1 / PP2C induced by AVRRPM1	cytosol	29.4	protein.postranslational modification	29.4			355.115				256.094		117.666	80.9862	127.588												0	#DIV/0!
29	24572	AT2G05920	AT2G05920	Subtilase family protein	extracellular	29.5.1	protein.degradation.subtilases	29.5				313.43			353.27	91.624	252.541	112.318	142.076												0	#DIV/0!
29	17303	AT3G58140	AT3G58140	phenylalanyl-tRNA synthetase class IIc family protein	plastid	29.1.20	protein.aa activation.phenylalanine-tRNA ligase	29.1				199.514	210.689			233.489		71.5214	101.475												0	#DIV/0!
29	18137	AT3G19390	AT3G19390	Granulin repeat cysteine protease family protein	#N/A	29.5.3	protein.degradation.cysteine protease	29.5				227.986	87.4785			85.0756		44.5045	73.8183												0	#DIV/0!
29	10402	ATCG00830	ATCG00830	RPL2.1 / ribosomal protein L2	plastid	29.2.1.1.1.2.2	protein.synthesis.ribosomal protein.prokaryotic.chloroplast.50S subunit.L2	29.2				177.257	178.3			82.3218		48.6531	73.5478												0	#DIV/0!
29	11622	AT3G01340	AT3G01340	Transducin/WD40 repeat-like superfamily protein	cytosol	29.3.4.4	protein.targeting.secretory pathway.plasma membrane	29.3					81.1054		134.19		87.6359	33.659	49.5184												0	#DIV/0!
29	21829	AT3G13860	AT3G13860	HSP60-3A / heat shock protein 60-3A	mitochondrion	29.6	protein.folding	29.6					70.2423		154.279	114.901	94.9406	48.2625	57.7239												0	#DIV/0!
29	26758	AT4G10320	AT4G10320	tRNA synthetase class I (I, L, M and V) family protein	cytosol	29.1.5	protein.aa activation.isoleucine-tRNA ligase	29.1					483.34		816.018		238.898	170.917	277.621												0	#DIV/0!
29	17466	AT1G12920	AT1G12920	ERF1-2 / eukaryotic release factor 1-2	cytosol	29.2.5	protein.synthesis.release	29.2						364.645	135.912		121.909	69.1629	117.022												0	#DIV/0!
30	17872	AT3G59920	AT3G59920	ATGDI2, GDI2 / RAB GDP dissociation inhibitor 2	cytosol,extracellular	30.5	signalling.G-proteins	30.5	280.802	389.992	657.639	416.153	362.773	392.417	377.63	411.197	367.187	406.199	96.4637	543.326	490.014	642.496	416.11	684.442	609.721	810.06	512.641	556.208	585.002	110.456	1.44019	0.00330336	2.48104	0.526256
30	7801	AT2G30060	AT2G30060	Pleckstrin homology (PH) domain superfamily protein	#N/A	30.5	signalling.G-proteins	30.5		248.15	480.006		308.445		33.6925	184.083	52.3966	145.197	161.641	824.864	682.86	659.009	584.458			116.601	187.931	726.612	420.259	317.962	2.89441	0.0300046	1.52281	1.53327
30	7072	AT4G17530	AT4G17530	RAB1C, ATRAB1C, ATRABD2C / RAB GTPase homolog 1C	cytosol	30.5	signalling.G-proteins	30.5	389.018	493.31	624.82	1105.63	1032.64	814.336	346.222	900.032	450.785	684.089	270.461	800.995	857.238	575.886	689.364	1465.69	1102.02	1193.64	1834.43	889.759	1045.45	378.736	1.52824	0.0431661	1.36486	0.611866
30	17905	AT2G44100	AT2G44100	ATGDI1, AT-GDI1, GDI1 / guanosine nucleotide diphosphate dissociation inhibitor 1	cytosol	30.5	signalling.G-proteins	30.5	194.241	183.231	277.279	227.496	201.073	211.995	200.731	193.797	204.439	210.476	26.3702	273.908	264.011	332.092	156.258	388.508		258.711	199.084	272.987	238.395	105.39	1.13265	0.0408785	1.3885	0.179702
30	17906	AT5G09550	AT5G09550	GDP dissociation inhibitor family protein / Rab GTPase activator family protein	cytosol	30.5	signalling.G-proteins	30.5	213.499			333.262	117.174	351.83	349.544	149.4		168.301	142.881	89.979	273.119					74.1757	52.9357	61.4497	61.2954	82.2977	0.364201	0.043679	1.35973	-1.45719
30	7647	AT4G18800	AT4G18800	ATHSGBP, ATRAB11B, ATRABA1D, RABA1d / RAB GTPase homolog A1D	cytosol	30.5	signalling.G-proteins	30.5			250.36				934.179		405.211	176.639	301.617	223.888	148.496		44.8487						46.3592	78.0639	0.262452	0.141015	0.850736	-1.92987
30	8188	AT4G20260	AT4G20260	ATPCAP1, PCAP1 / plasma-membrane associated cation-binding protein 1	plasma membrane	30.4	signalling.phosphinositides	30.4	3196	3387.28	5157.06	3022.24	2345.77	2483.61	1305.38	2440.49	1333.37	2741.24	1100.32	2790.19	2760.93	1618.19	2310.22	947.735	3243.71	948.809	1299.06	2655.57	2063.82	822.525	0.752879	0.182163	0.739539	-0.40951
30	9698	AT1G78300	AT1G78300	GRF2, 14-3-3OMEGA, GF14 OMEGA / general regulatory factor 2	cytosol	30.7	signalling.14-3-3 proteins	30.7	640.13	700.381	1125.33	874.653	1035.97	782.506	1008.68	562.342	582.023	812.446	196.93	745.879	697.323	340.566	693.97	541.098	657.894	1013.65	701.655	809.23	689.03	172.432	0.848093	0.201008	0.696787	-0.237706
30	9494	AT5G38480	AT5G38480	GRF3, RCI1 / general regulatory factor 3	cytosol	30.7	signalling.14-3-3 proteins	30.7	1282.06	1243.35	1935.48	1346.62	1392.17	1285.89	540.942	1054.92	1027.56	1234.33	347.99	1399.04	1176.12	1613.48	1396.54	1053.02	1459.13	1666.05	1258.01	1732.65	1417.11	215.655	1.14808	0.22475	0.648299	0.199227
30	6799	AT4G01900	AT4G01900	PII, GLB1 / GLNB1 homolog	plastid	30.1	signalling.in sugar and nutrient physiology	30.1	118.648				131.106	234.739	195.529	94.7682	106.622	97.9346	80.711	104.677	187.603		274.206	218.573		133.948		222.624	126.848	100.998	1.29523	0.232099	0.634327	0.37321
30	10071	AT1G35160	AT1G35160	GRF4, 14-3-3PHI, GF14 PHI / GF14 protein phi chain	cytosol	30.7	signalling.14-3-3 proteins	30.7	385.239	396.034	724.678	461.466	338.253	392.56	596.305	355.383	367.598	446.391	122.702	60.954	343.868	192.708	387.005	463.341	518.021	555.558	366.863	451.116	371.048	148.903	0.831218	0.285725	0.544051	-0.266701
30	4683	AT1G62480	AT1G62480	Vacuolar calcium-binding protein-related	cytosol	30.3	signalling.calcium	30.3	668.354	896.686	236.307	664.384	790.288	1039.09	138.408	223.363	249.747	545.181	317.748	365.635	486.541		531.032					78.6724	162.431	216.318	0.29794	0.350093	0.455816	-1.74691
30	23121	AT3G18890	AT3G18890	NAD(P)-binding Rossmann-fold superfamily protein	plastid	30.11	signalling.light	30.1	177.408	194.532	965.091	272.036	352.558		211.382	163.841	374.43	301.253	256.896		322.091		128.79			233.313		174.735	95.4366	117.058	0.316799	0.391543	0.40722	-1.65836
30	7734	AT3G53610	AT3G53610	ATRAB8, AtRab8B, AtRABE1a, RAB8 / RAB GTPase homolog 8	cytosol	30.5	signalling.G-proteins	30.5				495.69			894.441		199.6	176.637	299.029			871.697	16.4568			35.2715	476.738	30.4824	158.961	291.006	0.89993	0.402254	0.3955	-0.152116
30	4458	AT1G62820	AT1G62820	Calcium-binding EF-hand family protein	cytosol	30.3	signalling.calcium	30.3	175.744		160.874			201.137			57.5335	66.1433	82.4342		92.008	153.774					87.1866		36.9965	55.1712	0.559339	0.402822	0.394887	-0.838205
30	10110	AT5G16050	AT5G16050	GRF5, GF14 UPSILON / general regulatory factor 5	cytosol	30.7	signalling.14-3-3 proteins	30.7				209.056		534.695			109.406	94.7953	170.195	319.245	273.409	497.502	398.799		366.7				206.184	192.954	2.17504	0.447048	0.349645	1.12104
30	22606	AT5G42080	AT5G42080	ADL1, ADL1A, AG68, DRP1A, RSW9, DL1 / dynamin-like protein	plastid	30.5	signalling.G-proteins	30.5		171.064		138.675				125.017		48.3061	69.2188	150.385	3475.89		167.304				148.738	169.15	456.83	1070.04	9.45698	0.472871	0.325258	3.24138
30	6687	AT1G56330	AT1G56330	SAR1, ATSAR1, ATSARA1B, ATSAR1B, SAR1B / secretion-associated RAS 1B	cytosol,endoplasmic reticulum	30.5	signalling.G-proteins	30.5	503.493	693.72			868.1	872.324	514.983	545.603	634.821	514.783	303.713	647.692	638.94	558.661	576.459	311.973	396.123	1001.17	679.508	586.038	599.619	181.975	1.1648	0.500618	0.300494	0.220082
30	9464	AT1G22300	AT1G22300	GRF10, 14-3-3EPSILON, GF14 EPSILON / general regulatory factor 10	cytosol	30.7	signalling.14-3-3 proteins	30.7	574.461	661.631	918.615	1786.26	1340.59	847.523	2265.99	845.986	845.198	1120.7	535.305	1048.49	1570.16	2428.46	857.931	1513.24	1086.14	1134.9	906.685	1022.71	1285.41	465.86	1.14698	0.52082	0.283313	0.197837
30	7251	AT3G18820	AT3G18820	ATRABG3F, ATRAB7B, RAB71, RABG3F, RAB7B / RAB GTPase homolog G3F	cytosol	30.5	signalling.G-proteins	30.5		365.224	343.465	378.989	321.69		167.812	268.063	246.582	232.425	138.685	345.529	96.2774	206.597	283.489			262.296	369.255	323.869	209.701	135.8	0.902232	0.533194	0.273115	-0.148429
30	12744	AT1G48630	AT1G48630	RACK1B_AT / receptor for activated C kinase 1B	cytosol	30.5	signalling.G-proteins	30.5	81.937		214.012	161.654		208.724			105.029	85.7062	86.3671	154.089	190.382					263.336	210.408	70.7466	98.7735	100.446	1.15247	0.588324	0.230384	0.204725
30	9520	AT1G34760	AT1G34760	GRF11, GF14 OMICRON, RHS5 / general regulatory factor 11	#N/A	30.7	signalling.14-3-3 proteins	30.7	37.3594	134.789			204.877	71.2317	424.451			96.9676	134.225		116.829		93.9721			186.552		133.802	59.0171	69.7909	0.608627	0.617041	0.209686	-0.716369
30	10067	AT4G09000	AT4G09000	GRF1, GF14 CHI / general regulatory factor 1	cytosol	30.7	signalling.14-3-3 proteins	30.7	1625.12	1662.77	1943.57	1961.92	1653.45	1909.86	1724.27	1280.3	1364.81	1680.67	227.757	1862.08	1721.61	1305.52	1759.83	1264.36	2030.59	1616.63	1556.74	1497.85	1623.91	235.993	0.966227	0.631128	0.199883	-0.0495654
30	9182	AT5G10450	AT5G10450	GRF6, AFT1, 14-3-3lambda / G-box regulating factor 6	cytosol	30.7	signalling.14-3-3 proteins	30.7	607.281	639.4	1120.19	543.866	651.387	585.526	886.936	491.719	493.247	668.839	194.652	718.795	712.077	1010.8	589.325	432.199	561.714	961.884	672.333	761.575	713.412	173.752	1.06664	0.635512	0.196876	0.0930767
30	10022	AT3G02520	AT3G02520	GRF7, GF14 NU / general regulatory factor 7	plasma membrane	30.7	signalling.14-3-3 proteins	30.7	413.971	412.656		308.916	425.432	281.555	444.083	422.418	345.324	339.373	131.522	395.905	350.967	645.389	267.717	216.382	518.983	364.333	480.755	407.909	405.371	122.749	1.19447	0.647004	0.189093	0.256372
30	7735	AT5G59840	AT5G59840	Ras-related small GTP-binding family protein	cytosol	30.5	signalling.G-proteins	30.5	165.763	294.798	305.444					100.07		96.2307	122.18	192.567	150.997		117.984			277.803	165.89	256.952	129.132	102.439	1.34191	0.665285	0.176992	0.424283
30	7123	AT1G02130	AT1G02130	ATRAB1B, ARA5, ARA-5, ATRABD2A, RABD2A, RA-5 / RAS 5	endoplasmic reticulum,golgi	30.5	signalling.G-proteins	30.5		192.593		112.446	112.535					46.3971	69.1425	374.258				122.771		121.29		83.672	77.999	116.476	1.68112	0.677212	0.169275	0.749421
30	17136	AT1G09210	AT1G09210	CRT1b, AtCRT1b / calreticulin 1b	endoplasmic reticulum	30.3	signalling.calcium	30.3	709.858	357.223	368.894	403.928	415.779	411.79	417.069	346.742	368.595	422.209	104.821	277.908	517.501	529.466	372.305	432.696	262.589	430.379	362.833	433.191	402.096	87.9132	0.952365	0.683075	0.165532	-0.070414
30	17162	AT1G56340	AT1G56340	CRT1, CRT1a, AtCRT1a / calreticulin 1a	endoplasmic reticulum	30.3	signalling.calcium	30.3	672.978	556.456	967.464	233.634	547.196	845.338	374.132	679.293	519.61	599.567	211.665	608.458	677.264	777.025	714.525	365.719	399.917	835.729	704.655	645.916	636.579	149.816	1.06173	0.691782	0.160031	0.0864186
30	20833	AT5G61790	AT5G61790	CNX1, ATCNX1 / calnexin 1	endoplasmic reticulum	30.3	signalling.calcium	30.3	649.603	1235.37	867.515	475.006	452.284	705.588	509.429	573.293	594.948	673.671	232.476	481.202	505.918	558.814	609.627	1122.49	856.503	748.911	691.018	810.317	709.422	191.624	1.05307	0.7415	0.129889	0.0746009
30	8350	AT1G07140	AT1G07140	SIRANBP / Pleckstrin homology (PH) domain superfamily protein	cytosol	30.5	signalling.G-proteins	30.5	811.024	789.697	831.562	719.421	602.684		855.862	646.03	527.901	642.687	250.508	506.701	814.96	1290.63	755.579	841.078	613.924	547.668	721.437	637.506	747.72	220.329	1.16343	0.791874	0.101344	0.218383
30	9196	AT5G65430	AT5G65430	GRF8, 14-3-3KAPPA, GF14 KAPPA / general regulatory factor 8	nucleus	30.7	signalling.14-3-3 proteins	30.7	542.516	620.366	936.956	561.739	558.633	437.805	308.382	469.743	349.177	531.702	173.102	510.864	511.147		593.805	400.661	615.683	580.363	439.144	520.392	463.562	176.673	0.871846	0.885702	0.0527123	-0.197855
30	9916	AT2G42590	AT2G42590	GRF9, GF14 MU / general regulatory factor 9	cytosol	30.7	signalling.14-3-3 proteins	30.7	343.481	496.136	802.484	544.614	454.978	495.665	323.62	270.796	208.446	437.802	167.954	491.114	538.355	470.654	379.041	208.62	458.842	434.188	351.68	521.913	428.268	96.6891	0.978222	0.891063	0.0500914	-0.0317668
30	8006	AT5G20010	AT5G20010	RAN-1, RAN1, ATRAN1 / RAS-related nuclear protein-1	cytosol	30.5	signalling.G-proteins	30.5		2291.45			2272.81	2571.96		1601.08	2155.1	1210.27	1108.38	1953.03	2362.28	2705.28					1677.12	2094.29	1199.11	1104.09	0.990783	0.934726	0.0293156	-0.013359
30	7978	AT5G20020	AT5G20020	RAN2 / RAS-related GTP-binding nuclear protein 2	nucleus	30.5	signalling.G-proteins	30.5	2267.7		2921.49	2184.05			1795.33			1018.73	1170.5				2101.34	2981.57	1890.33	2131.32			1011.62	1164.8	0.993016	0.963527	0.016136	-0.0101106
30	10127	AT1G26480	AT1G26480	GRF12, GF14 IOTA / general regulatory factor 12	#N/A	30.7	signalling.14-3-3 proteins	30.7													23.8862		37.1811				48.5354	82.769	21.3746	27.9831	#DIV/0!	#DIV/0!
30	7227	AT3G11730	AT3G11730	ATFP8, ATRABD1, RABD1 / Ras-related small GTP-binding family protein	golgi	30.5	signalling.G-proteins	30.5												43.056			203.83			160.802			45.2986	75.1221	#DIV/0!	#DIV/0!
30	8168	AT4G39990	AT4G39990	ATRABA4B, ATRAB11G, ATGB3, RABA4B / RAB GTPase homolog A4B	golgi	30.5	signalling.G-proteins	30.5												80.6003	104.084						76.4435		29.0142	41.6294	#DIV/0!	#DIV/0!
30	20904	AT5G07340	AT5G07340	Calreticulin family protein	endoplasmic reticulum	30.3	signalling.calcium	30.3												53.1014	55.8187							137.932	27.428	44.9568	#DIV/0!	#DIV/0!
30	20891	AT1G18070	AT1G18070	Translation elongation factor EF1A/initiation factor IF2gamma family protein	cytosol	30.5	signalling.G-proteins	30.5												150.726	172.332		126.575						49.9592	71.4722	#DIV/0!	#DIV/0!
30	12632	AT2G41100	AT2G41100	TCH3, ATCAL4 / Calcium-binding EF hand family protein	vacuole	30.3	signalling.calcium	30.3													112.9					270.329	175.179	238.709	88.5687	106.924	#DIV/0!	#DIV/0!
30	21895	AT4G04710	AT4G04710	CPK22 / calcium-dependent protein kinase 22	#N/A	30.3	signalling.calcium	30.3	114.334	61.8881							122.464	33.1874	49.427												0	#DIV/0!
30	7787	AT3G46830	AT3G46830	ATRAB11A, ATRABA2C, ATRAB-A2C, RAB-A2C, RABA2c / RAB GTPase homolog A2C	cytosol	30.5	signalling.G-proteins	30.5		84.6141	392.68	144.348			93.1859		54.5335	85.4846	119.295												0	#DIV/0!
30	20521	AT4G04740	AT4G04740	CPK23, ATCPK23 / calcium-dependent protein kinase 23	#N/A	30.3	signalling.calcium	30.3	43.3088	96.6782			110.315				19.1196	29.9357	41.7558												0	#DIV/0!
30	7819	AT1G09630	AT1G09630	ATRAB11C, ATRABA2A, ATRAB-A2A, RAB-A2A, RAB11c / RAB GTPase 11C	cytosol,plasma membrane	30.5	signalling.G-proteins	30.5		86.8619			44.7121	351.03		49.7855		59.1544	107.368												0	#DIV/0!
30	7790	AT3G07410	AT3G07410	AtRABA5b, RABA5b / RAB GTPase homolog A5B	cytosol	30.5	signalling.G-proteins	30.5	113.939		126.594						36.8728	30.8229	49.2357												0	#DIV/0!
30	7915	AT2G31680	AT2G31680	AtRABA5d, RABA5d / RAB GTPase homolog A5D	cytosol	30.5	signalling.G-proteins	30.5	138.893			84.3085				194.74	90.6358	56.5086	69.7605												0	#DIV/0!
30	7621	AT2G43130	AT2G43130	ARA4, ATRAB11F, ATRABA5C, ARA-4, RABA5C / P-loop containing nucleoside triphosphate hydrolases superfamily protein	cytosol	30.5	signalling.G-proteins	30.5	200.698	90.0996			30.9056			135.479		50.798	70.3036												0	#DIV/0!
30	9785	AT1G05810	AT1G05810	ARA, ARA-1, ATRAB11D, ATRABA5E, RABA5E / RAB GTPase homolog A5E	#N/A	30.5	signalling.G-proteins	30.5			174.379		217.337				171.851	62.6185	89.3721												0	#DIV/0!
30	8100	AT5G47960	AT5G47960	SMG1, ATRABA4C, RABA4C / RAB GTPase homolog A4C	plasma membrane	30.5	signalling.G-proteins	30.5			64.2401	34.3269	150.724			340.888	21.2258	67.9338	107.053												0	#DIV/0!
30	10532	AT5G09440	AT5G09440	EXL4 / EXORDIUM like 4	extracellular	30.1	signalling.in sugar and nutrient physiology	30.1	417.129	580.523						170.021		129.741	207.743												0	#DIV/0!
30	23537	AT3G13460	AT3G13460	ECT2 / evolutionarily conserved C-terminal region 2	cytosol	30.3	signalling.calcium	30.3	150.453						254.108	92.2095		55.1967	87.1075												0	#DIV/0!
30	7332	AT5G10260	AT5G10260	AtRABH1e, RABH1e / RAB GTPase homolog H1E	#N/A	30.5	signalling.G-proteins	30.5		130.788						247.215	53.4445	47.9386	81.9173												0	#DIV/0!
30	8275	AT5G65270	AT5G65270	AtRABA4a, RABA4a / RAB GTPase homolog A4A	cytosol	30.5	signalling.G-proteins	30.5			378.475	54.3918					21.3285	50.4661	117.253												0	#DIV/0!
30	4480	AT5G21274	AT5G21274	CAM6, ACAM-6 / calmodulin 6	#N/A	30.3	signalling.calcium	30.3				245.575	291.845			8.52165	109.108	72.7833	110.444												0	#DIV/0!
31	3969	AT3G46000	AT3G46000	ADF2 / actin depolymerizing factor 2	cytosol	31.1	cell.organisation	31.1	69.1643	66.5075	44.013				22.3562	114.793	33.842	38.964	36.9728	111.018		155.438					147.245		45.9668	65.955	1.17972	0.00804282	2.09459	0.238451
31	27102	AT4G33200	AT4G33200	XI-I, ATXI-I, XI-15 / myosin, putative	cytosol	31.1	cell.organisation	31.1			148.494		78.6234		329.174			61.8102	106.564		1325.29					1137.33	624.762		343.042	514.364	5.54993	0.0191662	1.71746	2.47247
31	10517	AT5G40770	AT5G40770	ATPHB3, PHB3 / prohibitin 3	mitochondrion	31.2	cell.division	31.2	213.414	399.726			373.586		251.12	197.201	252.572	187.513	146.888	592.649	500.6	665.158	371.931				307.915	346.794	309.45	244.005	1.65028	0.0235336	1.62831	0.722712
31	10425	AT3G63190	AT3G63190	RRF, HFP108, cpRRF, AtcpRRF / ribosome recycling factor, chloroplast precursor	plastid	31.2	cell.division	31.2	682.79	708.465		940.96	419.421	529.495		441.641	446.501	463.252	293.029	348.389	320.083		470.143		510.444	592.59	498.515	296.079	337.36	202.334	0.728243	0.0781719	1.10695	-0.457509
31	5739	AT2G16600	AT2G16600	ROC3 / rotamase CYP 3	cytosol	31.3.1	cell.cycle.peptidylprolyl isomerase	31.3	2936.65	2540.15	2472.33	2692.77	2283.28	2301.37	3021.81	3234.04	3173.99	2739.6	344.046	2449.95	2547.42	2801.69	2116.52	663.145	2492.03	2389.05	2973.32	1964.15	2266.36	636.757	0.827261	0.0829619	1.08112	-0.273586
31	15225	AT5G59370	AT5G59370	ACT4 / actin 4	cytosol	31.1	cell.organisation	31.1		1844.93			1126.67	1229.9			1153.14	594.959	693.6	138.917	1241.25		987.384	1029.36	521.76		1122.96		560.181	505.915	0.941546	0.0853977	1.06855	-0.086897
31	27163	AT3G11130	AT3G11130	Clathrin, heavy chain	plasma membrane	31.4	cell.vesicle transport	31.4	253.142	342.808	330.417	696.493	393.965	388.774	328.541	240.254	247.106	357.945	131.586	415.921	349.325	560.333	438.583	343.317		685.921	403.215	560.823	417.493	181.995	1.16636	0.099856	1.00063	0.222017
31	15201	AT2G35490	AT2G35490	Plastid-lipid associated protein PAP / fibrillin family protein	plastid	31.1	cell.organisation	31.1	263.8	268.134		344.301	230.158	382.474	362.427	350.223	321.602	280.346	110.241	248.839	289.666		290.339			261.303	310.386	231.686	181.358	130.131	0.646906	0.106284	0.973533	-0.628373
31	18048	AT5G23860	AT5G23860	TUB8 / tubulin beta 8	cytosol	31.1	cell.organisation	31.1	85.9408	85.8308	193.511	99.6022	287.866	39.3303		209.702		111.309	93.6903	206.716				281.556			264.308	160.438	101.447	117.843	0.911393	0.120144	0.920297	-0.133854
31	25153	AT3G53230	AT3G53230	ATPase, AAA-type, CDC48 protein	cytosol,nucleus	31.2	cell.division	31.2				198.74			306.782		54.7287	62.2501	106.318	350.004	301.236	528.056	269.692		135.006	789.303	312.989	369.284	339.508	211.606	5.45393	0.151919	0.818388	2.4473
31	15224	AT3G12110	AT3G12110	ACT11 / actin-11	cytosol	31.1	cell.organisation	31.1		400.303	48.3625	57.4866	30.8807	7.6432		327.108	392.707	140.499	166.819		47.8103		25.9725			55.7398		10.4339	15.5507	21.0812	0.110682	0.154352	0.811488	-3.17551
31	13488	AT4G35450	AT4G35450	AKR2, AFT, AKR2A / ankyrin repeat-containing protein 2	cytosol	31.1	cell.organisation	31.1	463.934	422.823	859.18	526.329	287.941	449.949	384.537	362.918	322.773	453.376	159.305	488.032	498.023	534.292	348.244	1287.66		700.868	515.799	595.971	552.099	319.747	1.21775	0.157077	0.803887	0.284219
31	18088	AT5G62690	AT5G62690	TUB2 / tubulin beta chain 2	cytosol	31.1	cell.organisation	31.1	152.427	365.719	49.2446	547.013	423.1	583.212		260.865	237.87	291.05	194.372	347.544	416.891		410.326		819.845	485.495	401.378	359.468	360.105	234.294	1.23726	0.161803	0.791014	0.307152
31	5747	AT2G21130	AT2G21130	Cyclophilin-like peptidyl-prolyl cis-trans isomerase family protein	cytosol	31.3.1	cell.cycle.peptidylprolyl isomerase	31.3	1071.1	568.603	1556.42	325.061	95.6851		1371.46	261.472		583.312	567.141				51.1267	806.7		68.1424	97.4275		113.711	247.463	0.19494	0.163189	0.787308	-2.3589
31	10571	AT3G27280	AT3G27280	ATPHB4, PHB4 / prohibitin 4	cytosol	31.2	cell.division	31.2	491.989							433.878	376.752	144.735	206.481		40.5472	156.071	381.694				466.444		116.084	172.557	0.802043	0.208295	0.681321	-0.318249
31	5654	AT4G38740	AT4G38740	ROC1 / rotamase CYP 1	cytosol	31.3.1	cell.cycle.peptidylprolyl isomerase	31.3	1445.23	1277.19	2306.32	1554.74	1275.7	1508.08	2274.34	1736.88	1886.37	1696.09	367.435	1483	1345.17		1114.08	1812.52	1384.77	1875.9	1516.69	1344.47	1319.62	517.16	0.778036	0.210791	0.676149	-0.362092
31	11970	AT4G22240	AT4G22240	Plastid-lipid associated protein PAP / fibrillin family protein	plastid	31.1	cell.organisation	31.1					189.761		191.803	291.395	310.712	109.297	127.688	1608.18	2192.02		168.109			469.812	276.214	259.728	552.674	747.954	5.05664	0.219182	0.659196	2.33818
31	27100	AT1G17580	AT1G17580	MYA1, ATMYA1, XI-1 / myosin 1	cytosol	31.1	cell.organisation	31.1			762.972		85.1338	133.149	212.366			132.625	234.26	106.01	28.7872		253.574		156.642		182.632	38.0403	85.0761	88.5457	0.641481	0.231475	0.635495	-0.640521
31	4712	AT3G25220	AT3G25220	FKBP15-1 / FK506-binding protein 15 kD-1	endoplasmic reticulum	31.3.1	cell.cycle.peptidylprolyl isomerase	31.3		208.205		368.337	208.656	416.919	189.606	188.04		175.529	145.448	693.074	398.954		301.837				290.393	147.58	203.537	227.029	1.15956	0.301809	0.520268	0.213583
31	26048	AT3G57410	AT3G57410	VLN3, ATVLN3 / villin 3	cytosol	31.1	cell.organisation	31.1	174.307			172.692				114.544	170.125	70.1852	80.2318	243.949	139.149		190.498						63.7329	93.456	0.908067	0.325931	0.486874	-0.139129
31	7881	AT1G04750	AT1G04750	VAMP7B, VAMP721, ATVAMP721, AT VAMP7B / vesicle-associated membrane protein 721	plasma membrane	31.4	cell.vesicle transport	31.4	152.032		353.381	228.966	257.073		406.295	422.787		202.282	164.001	236.008	184.003					767.186		526.996	190.466	264.441	0.941588	0.32977	0.481788	-0.0868316
31	27114	AT2G31900	AT2G31900	XIF, ATXIF, ATMYO5 / myosin-like protein XIF	cytosol	31.1	cell.organisation	31.1			225.266		43.4649		114.997			42.6365	74.1601	91.0902	477.648				421.797		82.4295		119.218	180.504	2.79616	0.337475	0.471759	1.48345
31	10892	AT1G03860	AT1G03860	ATPHB2, PHB2 / prohibitin 2	cytosol	31.3	cell.cycle	31.3	218.348	226.064	451.475	273.429	240.834		224.898	196.486		203.504	129.887	252.824	301.097					392.339	296.009		138.03	157.995	0.678268	0.346928	0.459761	-0.560074
31	18061	AT5G12250	AT5G12250	TUB6 / beta-6 tubulin	cytosol	31.1	cell.organisation	31.1		176.817			99.7759	417.461			103.201	88.5839	131.453	258.366	180.58	1595.14	155.271	667.974		126.331	198.106	449.912	403.52	460.231	4.55523	0.348901	0.457298	2.18752
31	3697	AT4G29350	AT4G29350	PFN2, PRO2, PRF2 / profilin 2	cytosol	31.1	cell.organisation	31.1	1534.39	1383.03	1031.46		644.365	905.583	463.047	696.542	700.059	817.608	439.65	829.131	1143.06	1502.96	638.964	637.852	531.638	531.056	596.788	438.208	761.074	327.927	0.930854	0.379887	0.420346	-0.103373
31	13706	AT3G11820	AT3G11820	SYP121, AT-SYR1, ATSYP121, SYR1, ATSYR1, PEN1 / syntaxin of plants 121	plasma membrane	31.4	cell.vesicle transport	31.4	88.704			105.276			144.946	160.036		55.4402	64.9014	150.681			79.7726			1372.27	86.6184		187.705	421.981	3.38572	0.384757	0.414814	1.75946
31	27089	AT5G43900	AT5G43900	MYA2, ATMYA2, XI-2, XI-6 / myosin 2	cytosol,peroxisome	31.1	cell.organisation	31.1			740.16		61.3497	163.507				107.224	229.701	264.618			145.19		181.619		205.677	63.7907	95.655	98.9454	0.892104	0.387843	0.411344	-0.164716
31	15229	AT2G37620	AT2G37620	ACT1, AAc1 / actin 1	cytosol	31.1	cell.organisation	31.1		344.354		230.823	366.003	307.785	210.784	365.878	488.09	257.08	157.151		97.0479	67.1554	209.691	2204.05			568.563		349.612	678.148	1.35994	0.396053	0.402247	0.44354
31	7191	AT5G58710	AT5G58710	ROC7 / rotamase CYP 7	endoplasmic reticulum	31.3.1	cell.cycle.peptidylprolyl isomerase	31.3	257.851						135.789	177.708	192.162	84.8344	99.2528	99.5947	115.717	202.84	83.6381			232.065	165.137	219.831	124.314	82.8748	1.46537	0.411478	0.385653	0.551263
31	20734	AT5G05010	AT5G05010	clathrin adaptor complexes medium subunit family protein	cytosol	31.4	cell.vesicle transport	31.4	269.044				178.25		351.108		99.2658	99.7409	128.129	235.46	248.677					444.734	226.582		128.384	155.659	1.28717	0.426331	0.370254	0.364204
31	25648	AT4G34450	AT4G34450	coatomer gamma-2 subunit, putative / gamma-2 coat protein, putative / gamma-2 COP, putative	cytosol	31.4	cell.vesicle transport	31.4				354.797	337.143		232.156	178.38	243.654	149.57	142.708	282.264	254.285	858.208	289.676			273.706	206.457	303.938	274.281	235.138	1.8338	0.448633	0.348109	0.874835
31	27177	AT1G04600	AT1G04600	XIA, ATXIA / myosin XI A	cytosol	31.1	cell.organisation	31.1			439.886		538.74		91.4986			118.903	201.349	85.5786	321.51		128.614		542.235			87.2335	129.463	175.757	1.08882	0.453301	0.343613	0.122762
31	18070	AT1G04820	AT1G04820	TUA4, TOR2 / tubulin alpha-4 chain	cytosol,plasma membrane	31.1	cell.organisation	31.1	739.717	423.895		1041.62	484.512	481.879	436.227	365.857	550.287	502.666	264.932	236.526	501.395	816.817	325.002	841.12	1939.76		590.194	506.396	639.69	524.111	1.27259	0.465081	0.332471	0.347772
31	27105	AT1G54560	AT1G54560	XIE, ATXIE / Myosin family protein with Dil domain	cytosol	31.1	cell.organisation	31.1			103.934		97.2316		265.568			51.8592	86.009	183.692	261.018	2469.56	47.6421		477.658		79.4035		390.997	749.92	7.53958	0.466826	0.330845	2.91448
31	18030	AT1G20010	AT1G20010	TUB5 / tubulin beta-5 chain	cytosol	31.1	cell.organisation	31.1	476.255	776.519	497.252	568.831	673.101	851.266	528.973	430.018	311.164	568.153	161.492	383.607	705.761	943.177	607.447	486.299	459.561	276.667	336.378	303.754	500.294	205.702	0.880562	0.473618	0.324572	-0.183503
31	5889	AT3G56070	AT3G56070	ROC2 / rotamase cyclophilin 2	cytosol	31.3.1	cell.cycle.peptidylprolyl isomerase	31.3	130.941	141.986	668.802	157.321	205.551	244.082	325.395	207.729	202.22	253.781	156.866	179.262	140.336	237.195	136.747	386.662	109.088	188.712	233.348	270.981	209.148	80.2819	0.824128	0.484072	0.31509	-0.27906
31	17260	AT4G14960	AT4G14960	TUA6 / Tubulin/FtsZ family protein	cytosol	31.1	cell.organisation	31.1		356.233	43.3438	995.609	253.768	409.132		92.9142	11.8457	240.316	305.653	479.216	70.3449		291.277			1575.74		48.5578	273.904	486.432	1.13977	0.525373	0.279533	0.188737
31	923	AT5G15970	AT5G15970	KIN2, COR6.6 / stress-responsive protein (KIN2) / stress-induced protein (KIN2) / cold-responsive protein (COR6.6) / cold-regulated protein (COR6.6)	cytosol	31.1	cell.organisation	31.1		216.763	326.249				645.078	349.084	374.481	212.406	217.46	63.4876		539.329					280.377	337.815	135.668	189.146	0.638717	0.533637	0.272754	-0.646751
31	18072	AT1G64740	AT1G64740	TUA1 / alpha-1 tubulin	cytosol	31.1	cell.organisation	31.1		190.222				32.4157		39.5184	195.203	50.8176	77.2148	57.1166	104.349	642.14	156.018					46.3339	111.773	194.521	2.19949	0.534621	0.271954	1.13717
31	25096	AT3G09840	AT3G09840	CDC48, ATCDC48, CDC48A / cell division cycle 48	cytosol	31.2	cell.division	31.2	530.871	3945.82	818.27	812.24	2700.02	4533.49	795.42	5317.92	572.725	2225.2	1816.61	2159.41	1925.37	1898.36	1770.68	2574.69	9889.5	1758.23	1912.9	2144.69	2892.65	2485.16	1.29995	0.54832	0.260966	0.378456
31	12316	AT5G65020	AT5G65020	ANNAT2 / annexin 2	cytosol,plasma membrane	31.1	cell.organisation	31.1	484.714	359.697	778.029	536.98	393.354	525.523	486.581	364.653	269.216	466.527	138.358	536.126	590.422		336.189		385.88	414.264	330.656	1129.91	413.716	318.877	0.886799	0.555852	0.255041	-0.173322
31	10794	AT3G23400	AT3G23400	FIB4 / Plastid-lipid associated protein PAP / fibrillin family protein	plastid	31.1	cell.organisation	31.1	523.653	202.41		598.774	454.217	701.188	238.255	749.7	856.438	480.515	267.901	1047.97	539.821		550.36	436.068		709.334	596.986	382.978	473.724	310.767	0.985867	0.572238	0.242423	-0.0205351
31	17877	AT4G20890	AT4G20890	TUB9 / tubulin beta-9 chain	cytosol	31.1	cell.organisation	31.1	374.497	108.742	110.778	409.086	308.058	449.82		266.697	247.939	252.846	143.818	294.976	274.344	848.992				123.306		187.192	192.09	258.461	0.759711	0.605408	0.217952	-0.396478
31	25961	AT4G31490	AT4G31490	Coatomer, beta subunit	cytosol	31.4	cell.vesicle transport	31.4				447.875	337.779	307.457	216.321		252.726	173.573	166.244	350.256						319.476	262.445	211.738	127.102	146.462	0.732266	0.630836	0.200084	-0.44956
31	27109	AT1G08730	AT1G08730	XIC, ATXIC / Myosin family protein with Dil domain	plasma membrane	31.1	cell.organisation	31.1			114.154		132.303		154.736			44.5769	63.7655	65.473	238.104		153.049		328.914		53.3057		93.205	114.137	2.09088	0.645204	0.190303	1.06411
31	8922	AT3G26070	AT3G26070	Plastid-lipid associated protein PAP / fibrillin family protein	plastid	31.1	cell.organisation	31.1	163.818	181.169						140.748	183.121	74.3173	83.8611		163.553						122.733	265.546	61.3147	93.3883	0.825039	0.673249	0.171824	-0.277465
31	25872	AT1G52360	AT1G52360	Coatomer, beta' subunit	cytosol	31.4	cell.vesicle transport	31.4						328.6	103.397	92.86	72.2765	66.3482	101.597	302.829	265.35		146.213	135.093		101.077	84.7023		115.03	105.435	1.73372	0.733988	0.134311	0.793874
31	18080	AT5G19770	AT5G19770	TUA3 / tubulin alpha-3	cytosol	31.1	cell.organisation	31.1	1306.34	1137.66	3123.73		1260.13	1619.97	870.977	1440.85	1391.51	1350.13	769.995	1308.93	1519.29	2174.11	1402.01	1374.31			1011.98	1222.17	1112.53	665.072	0.824019	0.765125	0.116268	-0.27925
31	27112	AT5G20490	AT5G20490	XIK, ATXIK, XI-17 / Myosin family protein with Dil domain	endoplasmic reticulum	31.1	cell.organisation	31.1			332.181		387.343		574.055			143.731	211.867	24.3134	802.986		209.607		299.579		109.783	1950.74	377.445	606.842	2.62606	0.76774	0.114786	1.3929
31	12319	AT1G35720	AT1G35720	ANNAT1, OXY5, ATOXY5 / annexin 1	peroxisome	31.1	cell.organisation	31.1	2566.19	2931.65	4717.93	3992.37	4221.1	4710.05	7284.67	5044.21	4460.86	4436.56	1275.51	3668.28	3270.51	4739.48	3453.6	6475.08	3919.2	5793.39	4577.8	5548.57	4605.1	1068.38	1.03799	0.778163	0.108929	0.0537917
31	9756	AT3G62030	AT3G62030	ROC4 / rotamase CYP 4	plastid	31.3.1	cell.cycle.peptidylprolyl isomerase	31.3	4002.93	2606.46	4120.09	2627.13	2455.6	3683.91	5667.48	2720.32	2673.51	3395.27	1011.74	2197.41	4249.28	2773.68	4707.48	2547.15	7044.61	3060.82	2603.49	2947.25	3570.13	1451.96	1.0515	0.783462	0.105982	0.0724508
31	26810	AT2G21390	AT2G21390	Coatomer, alpha subunit	cytosol	31.4	cell.vesicle transport	31.4	232.193	223.671		510.236	310.415	1043.36	78.8969	218.506	213.788	314.563	290.281		190.079		264.324			173.829	224.389	711.914	173.837	216.387	0.552631	0.800842	0.0964534	-0.855612
31	17859	AT5G44340	AT5G44340	TUB4 / tubulin beta chain 4	cytosol	31.1	cell.organisation	31.1	733.119	755.608	1542.43	653.14	715.842	1098.03	811.167	532.397	515.49	817.47	302.776	685.132	698.75		932.364	1339.05	815.332	794.744	783.213	765.388	757.108	326.041	0.92616	0.801258	0.0962277	-0.110666
31	5647	AT4G34870	AT4G34870	ROC5, ATCYP1 / rotamase cyclophilin 5	cytosol	31.3.1	cell.cycle.peptidylprolyl isomerase	31.3	2260.71	2544.24	3681.52	2045.56	1757.13	2367.75	2413.15	2014.1	2085.06	2352.13	521.76	2371.59	2790.71	4114.6	1795.03	1770.14	1764.94	2237.75	1682.81	1989.99	2279.73	733.177	0.969217	0.822858	0.0846751	-0.0451077
31	15244	AT5G09810	AT5G09810	ACT7 / actin 7	cytosol	31.1	cell.organisation	31.1	3053.63	3098.67	3251.33	2475.02	3177.78	3418.29	4482.78	2767.63	3076.08	3200.14	522.377	2325.72	3142.36	3918.54	2777.47	2404.59	3278.56	4169.22	2768.15	3479.99	3140.51	603.12	0.981368	0.835274	0.0781712	-0.0271337
31	9696	AT5G13120	AT5G13120	ATCYP20-2, CYP20-2 / cyclophilin 20-2	plastid	31.3.1	cell.cycle.peptidylprolyl isomerase	31.3					281.094			204.292	187.313	74.7443	108.297		206.576	319.824					104.999		70.1554	111.4	0.938606	0.850364	0.0703952	-0.0914084
31	14959	AT3G18780	AT3G18780	ACT2, DER1, LSR2, ENL2 / actin 2	cytosol	31.1	cell.organisation	31.1	3138.14	2216.11	487.093		2242.48	3314.33	1027.52	2035.41	1995.57	1828.52	1059.33	202.908	3163.08	5392.15	2854.12	1469.7	2020.25	709.126	1971.45	1746.66	2169.94	1436.49	1.18672	0.859383	0.0658134	0.24698
31	3691	AT2G19760	AT2G19760	PFN1, PRF1 / profilin 1	cytosol	31.1	cell.organisation	31.1	491.256	509.169		442.768	493.242		79.5296		223.98	248.883	220.838	371.488	400.331	419.06	390.984				276.584	422.49	253.437	183.687	1.0183	0.930454	0.0313049	0.0261626
31	11148	AT1G30630	AT1G30630	Coatomer epsilon subunit	golgi	31.4	cell.vesicle transport	31.4	173.291		284.639	161.318				146.343		85.0658	101.852	209.25	210.732							162.428	64.7121	92.4284	0.760731	0.947596	0.0233767	-0.394542
31	7186	AT5G13850	AT5G13850	NACA3 / nascent polypeptide-associated complex subunit alpha-like protein 3	nucleus	31.99	cell.unspecified	31.9	479.357	399.54		486.431	473.524	602.655	181.169	397.525	395.009	379.468	171.389	406.306	481.45		423.255		608.493		504.369	109.556	281.492	235.593	0.741808	0.952841	0.0209794	-0.430883
31	12345	AT4G04020	AT4G04020	FIB / fibrillin	plastid	31.1	cell.organisation	31.1	104.437	179.313		331.483	115.004		283.635	307.788	257.236	175.433	120.43	114.989	99.0564		136.056			339.432	288.318	357.194	148.338	137.209	0.845556	0.959398	0.0180012	-0.242028
31	15283	AT2G42100	AT2G42100	Actin-like ATPase superfamily protein	#N/A	31.1	cell.organisation	31.1	539.555	663.033		119.512		647.929				218.892	285.502	466.963					291.802		746.9		167.296	260.165	0.764286	0.961946	0.0168493	-0.387816
31	4029	AT5G59880	AT5G59880	ADF3 / actin depolymerizing factor 3	cytosol	31.1	cell.organisation	31.1	683.748	605.971	990.915	870.578	589.813	771.106	911.946	638.181	552.075	734.926	148.951	741.893	902.673	672.985	668.541		646.81	839.282	636.708	751.777	651.186	245.407	0.886056	0.971531	0.0125434	-0.17453
31	27161	AT3G08530	AT3G08530	Clathrin, heavy chain	plasma membrane	31.4	cell.vesicle transport	31.4	697.508	576.605	712.542	175.684	416.003	374.688	387.577	239.398	251.802	425.756	185.753	481.765	448.684	660.942	377.461	342.558	635.56	187.032	417.909	254.577	422.943	148.522	0.993393	0.973727	0.0115628	-0.00956337
31	25105	AT5G03340	AT5G03340	ATPase, AAA-type, CDC48 protein	cytosol	31.2	cell.division	31.2												39.6334	106.307	462.798			85.0519	250.933			104.969	148.357	#DIV/0!	#DIV/0!
31	16497	AT5G16880	AT5G16880	Target of Myb protein 1	cytosol	31.4	cell.vesicle transport	31.4												127.894						407.334		101.998	70.8029	128.047	#DIV/0!	#DIV/0!
31	21860	AT3G57890	AT3G57890	Tubulin binding cofactor C domain-containing protein	cytosol	31.1	cell.organisation	31.1												153.274			193.101				133.898	143.349	69.2914	78.9141	#DIV/0!	#DIV/0!
31	27077	AT2G20290	AT2G20290	XIG, ATXIG / myosin-like protein XIG	endoplasmic reticulum	31.1	cell.organisation	31.1												82.482	112.926						220.675		46.2315	73.7993	#DIV/0!	#DIV/0!
31	25784	AT3G15980	AT3G15980	Coatomer, beta' subunit	cytosol	31.4	cell.vesicle transport	31.4													53.6208		175.184	1331.68			437.307		221.977	415.628	#DIV/0!	#DIV/0!
31	27097	AT4G28710	AT4G28710	XIH, ATXIH / Myosin family protein with Dil domain	cytosol	31.1	cell.organisation	31.1													72.6817						160.842	47.0529	31.1752	52.3022	#DIV/0!	#DIV/0!
31	27185	AT2G33240	AT2G33240	XID, ATXID / myosin XI D	cytosol	31.1	cell.organisation	31.1													191.241		186.95		212.845			28.8939	68.8811	91.2627	#DIV/0!	#DIV/0!
31	26805	AT1G62020	AT1G62020	Coatomer, alpha subunit	cytosol	31.4	cell.vesicle transport	31.4													90.088		102.486				120.024	285.294	66.4324	91.1032	#DIV/0!	#DIV/0!
31	26641	AT1G79990	AT1G79990	structural molecules	cytosol	31.4	cell.vesicle transport	31.4													43.5156			277.207			37.4091		39.7924	85.5608	#DIV/0!	#DIV/0!
31	27083	AT1G04160	AT1G04160	XIB, ATXIB, XI-8, XI-B / myosin XI B	cytosol	31.1	cell.organisation	31.1																	108.038		100.824	114.572	35.9371	50.926	#DIV/0!	#DIV/0!
31	17980	AT1G75780	AT1G75780	TUB1 / tubulin beta-1 chain	cytosol	31.1	cell.organisation	31.1	689.247			204.852		42.8305	83.4666	50.4903	25.3045	121.799	209.63												0	#DIV/0!
31	18046	AT2G29550	AT2G29550	TUB7 / tubulin beta-7 chain	cytosol	31.1	cell.organisation	31.1		117.857	57.0009	185.587	129.522	210.538		145.248	171.049	112.978	73.1533												0	#DIV/0!
31	12891	AT2G42170	AT2G42170	Actin family protein	cytosol	31.1	cell.organisation	31.1	133.253	73.6841	4380.73		106.972			89.6292	593.027	597.478	1348.76												0	#DIV/0!
31	5234	AT5G48580	AT5G48580	FKBP15-2 / FK506- and rapamycin-binding protein 15 kD-2	endoplasmic reticulum	31.3.1	cell.cycle.peptidylprolyl isomerase	31.3	367.222	251.904			193.49			136.78		105.489	130.939												0	#DIV/0!
31	24438	AT1G75010	AT1G75010	ARC3 / GTP binding	plastid	31.2.5	cell.division.plastid	31.2		129.035					171.415		134.485	48.326	69.2022												0	#DIV/0!
33	7024	AT3G03270	AT3G03270	Adenine nucleotide alpha hydrolases-like superfamily protein	cytosol,plasma membrane	33.99	development.unspecified	33.9	244.486	171.847			347.644			224.653		109.848	129.971		379.666	783.981	204.069	629.668					221.932	289.37	2.02035	0.109065	0.962313	1.01461
33	12688	AT2G44060	AT2G44060	Late embryogenesis abundant protein, group 2	cytosol	33.2	development.late embryogenesis abundant	33.2	415.747	388.363	274.207	629.361	499.391	1170.52	211.47	657.978	453.015	522.228	267.259	583.878	1008.11	1148.95	891.987	386.199	586.536		762.982	434.713	644.817	332.517	1.23474	0.155103	0.809381	0.304208
33	5509	AT3G16640	AT3G16640	TCTP / translationally controlled tumor protein	cytosol	33.99	development.unspecified	33.9	4513.44	4690.34	3064.7	2718.87	3354.55	3829.67	2579.06	3057.07	3161.9	3441.07	707.172	3713.13	3865.86	4272.8	2971.32	2831.67	3614.58	2298.45	1750.58	1193.65	2945.78	976.093	0.856066	0.262187	0.581389	-0.224206
33	22124	AT4G12420	AT4G12420	SKU5 / Cupredoxin superfamily protein	plasma membrane	33.99	development.unspecified	33.9	231.657				294.626		84.2399	234.866	254.473	122.207	121.597	175.409		407.336	279.962						95.8565	146.202	0.784379	0.360733	0.442814	-0.350377
33	16505	AT2G26560	AT2G26560	PLP2, PLA IIA, PLA2A / phospholipase A 2A	cytosol	33.1	development.storage proteins	33.1		224.084					340.984	401.016	341.03	145.235	167.916	281.701	250.192	617.517	249.518			384.769	446.835	474.894	300.603	195.934	2.06977	0.447716	0.348997	1.04947
33	12807	AT1G18080	AT1G18080	ATARCA, RACK1A_AT, RACK1A / Transducin/WD40 repeat-like superfamily protein	cytosol	33.99	development.unspecified	33.9	813.506	716.714	761.026	1437.99	1268.01	1280.47	496.986	903.144	866.763	949.402	292.8	986.747	1220	1394.52	1007.35	737.733	917.186	1032.75	1021.24	1014.16	1036.85	173.019	1.09211	0.477554	0.320978	0.127122
33	22580	AT3G18060	AT3G18060	transducin family protein / WD-40 repeat family protein	cytosol	33.99	development.unspecified	33.9					266.988		483.769	318.413	295.928	151.677	178.643	271.685	347.556		186.082			481.046	349.301	77.8363	190.39	170.775	1.25523	0.514078	0.288971	0.327949
33	23852	AT4G21150	AT4G21150	HAP6 / ribophorin II (RPN2) family protein	plasma membrane	33.99	development.unspecified	33.9			341.792			242.268	161.133	139.024	124.118	112.037	117.019	113.581	170.058	192.65	185.003			387.346	162.269	182.844	154.861	109.099	1.38223	0.961573	0.0170176	0.466997
33	8544	AT1G11430	AT1G11430	plastid developmental protein DAG, putative	plastid	33.99	development.unspecified	33.9												48.138	56.7408		76.3656						20.1383	29.2851	#DIV/0!	#DIV/0!
33	15733	AT2G38860	AT2G38860	YLS5 / Class I glutamine amidotransferase-like superfamily protein	#N/A	33.99	development.unspecified	33.9													641.833					383.377		336.41	151.291	227.571	#DIV/0!	#DIV/0!
33	25029	AT3G13870	AT3G13870	RHD3 / Root hair defective 3 GTP-binding protein (RHD3)	endoplasmic reticulum,golgi	33.99	development.unspecified	33.9															147.998			169.188	111.963	300.962	81.1234	102.422	#DIV/0!	#DIV/0!
33	3242	AT5G66040	AT5G66040	STR16 / sulfurtransferase protein 16	plastid	33.99	development.unspecified	33.9	1739.51	1150.98					105.085			332.842	611.433												0	#DIV/0!
33	6426	AT2G03440	AT2G03440	NRP1, ATNRP1 / nodulin-related protein 1	nucleus	33.99	development.unspecified	33.9	207.296	221.197							163.621	65.7904	94.1134												0	#DIV/0!
33	10303	AT5G44020	AT5G44020	HAD superfamily, subfamily IIIB acid phosphatase	extracellular	33.1	development.storage proteins	33.1		139.429				519.366			284.883	104.853	173.651												0	#DIV/0!
34	24746	AT1G15690	AT1G15690	AVP1, ATAVP3, AVP-3, AtVHP1;1 / Inorganic H pyrophosphatase family protein	vacuole	34.30	transport.H+ transporting pyrophosphatase	34.3	385.042	376.01	497.739	470.286	340.435	486.079	519.764	260.312	226.435	395.789	100.039	513.22	500.233		527.985			838.065	624.71	743.834	416.45	312.237	1.0522	0.00310867	2.50743	0.0734104
34	23764	AT1G22530	AT1G22530	PATL2 / PATELLIN 2	plasma membrane	34.99	transport.misc	34.9	313.086	352.232	358.096	519.778	485.323	551.124	346.433	291.915	224.504	382.499	104.696	291.509	234.416	440.667	209.536	343.966	303.505	165.219	169.867	174.183	259.208	88.3452	0.677669	0.0215943	1.66566	-0.561348
34	6356	AT5G58070	AT5G58070	ATTIL, TIL / temperature-induced lipocalin	endoplasmic reticulum	34.99	transport.misc	34.9	356.931	395.622		250.424	141.195		214.089		185.391	171.517	142.207	449.036	518.486	833.722				405.542	395.96	420.149	335.877	268.329	1.95828	0.0112856	1.94748	0.969583
34	25970	AT5G57350	AT5G57350	AHA3, ATAHA3, HA3 / H(+)-ATPase 3	plasma membrane	34.1.2	transport.p- and v-ATPases.H+-exporting ATPase	34.1	197.878	47.9267		82.039		389.246		80.728	127.437	102.806	118.945	74.7479	65.166					16.1634	45.179	35.9	26.3507	28.2368	0.256315	0.0976615	1.01028	-1.96401
34	11423	AT5G19760	AT5G19760	Mitochondrial substrate carrier family protein	plastid	34.9	transport.metabolite transporters at the mitochondrial membrane	34.9		274.32		344.146	355.215	572.254		226.659	241.63	223.803	184.485	437.153	506.296	313.711			257.467	661.836	530.942	598.378	367.309	229.947	1.64122	0.103207	0.98629	0.714769
34	27067	AT1G59870	AT1G59870	PEN3, PDR8, ATPDR8, ABCG36, ATABCG36 / ABC-2 and Plant PDR ABC-type transporter family protein	plastid	34.16	transport.ABC transporters and multidrug resistance systems	34.1	259.289	214.742		321.322	245.237	460.563	258.854	157.77	304.013	246.865	117.705	606.962	315.396	1295.57	423.7	370.632	434.938	282.636	352.354	198.512	475.633	309.091	1.92669	0.12009	0.920494	0.946124
34	15149	AT5G14040	AT5G14040	PHT3;1 / phosphate transporter 3;1	plastid	34.9	transport.metabolite transporters at the mitochondrial membrane	34.9	783.674	851.564	789.891	890.72	1070.45	1060.5	216.584	544.096	618.978	758.495	252.848	858.112	1083.66	1775.22	1049.59	1121.48	779.836	775.876	743.729	471.8	962.144	345.734	1.26849	0.197451	0.704541	0.343112
34	15422	AT3G08580	AT3G08580	AAC1 / ADP/ATP carrier 1	plastid	34.8	transport.metabolite transporters at the envelope membrane	34.8	4430.86	4160.28	5155.78	5363.04	4316.63	4598.36	2552.84	2909.69	3090.18	4064.18	939.095	4986.73	4649.09	3753.57	4435.89	3279.05	5344.34	5005.06	4863.17	5035.84	4594.75	633.976	1.13055	0.203967	0.69044	0.17702
34	25895	AT2G24520	AT2G24520	AHA5, HA5 / H(+)-ATPase 5	plasma membrane	34.1	transport.p- and v-ATPases	34.1	752.18	325.815		60.9941	292.007	248.297	131.167	61.885	34.3454	211.854	221.32	135.346	76.8501		68.0913			192.281		113.017	65.0651	67.0858	0.307122	0.28881	0.539388	-1.70312
34	25956	AT1G17260	AT1G17260	AHA10 / autoinhibited H(+)-ATPase isoform 10	cytosol,vacuole	34.1	transport.p- and v-ATPases	34.1	120.199	243.675	72.0572	588.303	95.9221	212.224	281.649	254.403	478.196	260.736	163.376	213.443	258.378	324.257	101.054			38.8882	91.9437	273.138	144.567	117.448	0.554456	0.335539	0.474257	-0.850856
34	3569	AT4G02620	AT4G02620	vacuolar ATPase subunit F family protein	vacuole	34.1.1	transport.p- and v-ATPases.H+-transporting two-sector ATPase	34.1		354.521			200.013		125.367	263.64	345.519	143.229	143.63	236.378			317.129			326.741	339.919	279.475	166.627	151.649	1.16336	0.400668	0.397216	0.218299
34	25198	AT4G39080	AT4G39080	VHA-A3 / vacuolar proton ATPase A3	vacuole	34.1	transport.p- and v-ATPases	34.1	818.073	696.71			590.337	557.81	1029.79		609.033	477.973	363.558	637.439	729.432	2219.45	685.463			914.194	519.961	753.533	717.719	612.104	1.50159	0.426596	0.369983	0.586491
34	26021	AT3G60330	AT3G60330	AHA7, HA7 / H(+)-ATPase 7	plasma membrane	34.1	transport.p- and v-ATPases	34.1				80.3884		61.6742	116.72	111.237	185.813	61.7591	63.6499	52.331	41.1661		76.4996				186.253	64.9277	46.7974	57.2335	0.757742	0.447274	0.349426	-0.400222
34	10398	AT5G15090	AT5G15090	VDAC3, ATVDAC3 / voltage dependent anion channel 3	mitochondrion	34.20	transport.porins	34.2	2964.48	2706.47		4724.45	1011.59	1370.62	639.893	3999.97	3651.87	2341.04	1554.8	1411.29	3592.21	1173.98	1242.33	618.535	1147.43	840.466	4439.83	4130.21	2066.25	1436.39	0.882622	0.451074	0.345753	-0.180132
34	22819	AT1G78900	AT1G78900	VHA-A / vacuolar ATP synthase subunit A	vacuole,golgi	34.1	transport.p- and v-ATPases	34.1	1630.56	1874.71	2778.14	2269.03	1768.35	1930.33	2102.5	1925.62	2013.83	2032.56	315.394	2455.14	2359.33	2481.25	1906.68	1442.32	2357.86	2384.87	1873.2	2123.8	2153.83	330.356	1.05966	0.463585	0.333871	0.0836024
34	25971	AT2G18960	AT2G18960	AHA1, PMA, OST2, HA1 / H(+)-ATPase 1	plasma membrane	34.1.2	transport.p- and v-ATPases.H+-exporting ATPase	34.1	641.145	880.312	1450.39	304.635	498.643	350.458	1131.75	353.172	578.828	687.703	370.902	328.387	595.387	845.329	416.448	778.575	549.259	616.451	683.023	508.319	591.242	155.283	0.859734	0.507133	0.294878	-0.218037
34	15136	AT1G12840	AT1G12840	DET3, ATVHA-C / vacuolar ATP synthase subunit C (VATC) / V-ATPase C subunit / vacuolar proton pump C subunit (DET3)	vacuole,golgi	34.1	transport.p- and v-ATPases	34.1	519.649	492.547	1303.72	521.093	791.672	950.671	641.246	426.365	532.853	686.646	268.318	605.984	711.912	1245.49	754.323	1387.55	618.448	604.688	512.509	570.237	779.016	296.977	1.13452	0.523175	0.281353	0.182086
34	8440	AT4G11150	AT4G11150	TUF, emb2448, TUFF, VHA-E1 / vacuolar ATP synthase subunit E1	vacuole,golgi	34.1.1.4	transport.p- and v-ATPases.H+-transporting two-sector ATPase.subunit E	34.1	832.397	971.649	1437.98	767.288	783.528	1081.71	1446.1	1224.51	1152.59	1077.53	246.534	1333.62	1101.57	1240.19	1066.71	1277.07	461.32	1547.64	1255.33	1158.15	1160.18	280.854	1.0767	0.540438	0.267254	0.106621
34	10479	AT5G67500	AT5G67500	VDAC2, ATVDAC2 / voltage dependent anion channel 2	mitochondrion	34.20	transport.porins	34.2	906.101	814.279	774.622	1062.41	626.867	706.817	430.356	619.359	876.4	757.468	175.892	921.881	810.185	627.205	616.285	1574.27	717.017	699.652	757.67	702.283	825.161	279.018	1.08937	0.569668	0.244378	0.123491
34	19368	AT1G76030	AT1G76030	ATPase, V1 complex, subunit B protein	vacuole,golgi	34.1.1.1	transport.p- and v-ATPases.H+-transporting two-sector ATPase.subunit B	34.1	1752.23	1728.1	1976.2	1859.56	1819.53	1973.02	1684.32	1647.7	1037.53	1719.8	265.079	1675.06	896.383	2531.69	1651.98	1437.35	1688.4	1690.81	1678.08	1335.11	1620.54	406.4	0.942285	0.570909	0.243433	-0.0857652
34	10465	AT3G01280	AT3G01280	VDAC1, ATVDAC1 / voltage dependent anion channel 1	mitochondrion	34.20	transport.porins	34.2	1045.08	1014.46		1008.71	959.919	1124.55	465.771	937.534	921.666	830.854	342.764	1139.95	1056.9	628.346	1022.77	1879.54	1031.64		941.848	357.913	895.435	500.368	1.07773	0.676886	0.169485	0.107992
34	17734	AT3G42050	AT3G42050	vacuolar ATP synthase subunit H family protein	vacuole,golgi	34.1.1.6	transport.p- and v-ATPases.H+-transporting two-sector ATPase.subunit H	34.1					353.805	222.01		455.486	388.464	157.752	185.253	179.262	225.675	519.226	337.974						140.237	179.47	0.888975	0.677341	0.169193	-0.169785
34	9822	AT3G58730	AT3G58730	vacuolar ATP synthase subunit D (VATD) / V-ATPase D subunit / vacuolar proton pump D subunit (VATPD)	vacuole,golgi	34.1.1.3	transport.p- and v-ATPases.H+-transporting two-sector ATPase.subunit D	34.1	151.355			141.615	250.999		249.749		303.561	121.92	118.653	156.237			232.624			344.633			81.4993	123.611	0.668466	0.680197	0.167365	-0.581074
34	25965	AT4G30190	AT4G30190	AHA2, PMA2, HA2 / H(+)-ATPase 2	plasma membrane	34.1.2	transport.p- and v-ATPases.H+-exporting ATPase	34.1	320.84	352.789	467.322	1091.81	574.136	442.534	132.028	368.86	258.377	445.41	257.776	330.061	409.867		528.768	492.586		401.221	324.525	355.138	315.796	180.752	0.709001	0.719259	0.143115	-0.496141
34	15561	AT5G13490	AT5G13490	AAC2 / ADP/ATP carrier 2	plastid	34.14	transport.unspecified cations	34.1	91.5236		196.401	92.0456	193.727	147.135		176.223	146.248	115.923	71.5711	123.967	297.662					127.595	77.8442		69.6743	95.8124	0.601041	0.856658	0.0671925	-0.734464
34	2732	AT3G01390	AT3G01390	VMA10, AVMA10 / vacuolar membrane ATPase 10	vacuole	34.1	transport.p- and v-ATPases	34.1	1037.97	1053.21		746.965	1012.06	1127.94	723.693	910.711	633.701	805.139	326.866	684.629	845.592	1200.45	933.443		338.725	653.066	817.847	1565.57	782.147	428.366	0.971444	0.862023	0.0644814	-0.041798
34	21857	AT1G72150	AT1G72150	PATL1 / PATELLIN 1	plasma membrane	34.99	transport.misc	34.9	448.06	893.036	571.53	212.719	485.709	404.289		187.78	319.229	391.372	242.246	332.654	346.735		238.958	186.167		438.477	235.621	1162.09	326.745	326.603	0.83487	0.892466	0.0494085	-0.260376
34	10903	AT2G45960	AT2G45960	PIP1B, TMP-A, ATHH2, PIP1;2 / plasma membrane intrinsic protein 1B	plasma membrane	34.19.1	transport.Major Intrinsic Proteins.PIP	34.1	387.213	428.721		580.205						155.127	224.548	546.971	376.255		501.222						158.272	227.674	1.02028	0.909234	0.0413245	0.0289609
34	10971	AT3G53420	AT3G53420	PIP2A, PIP2, PIP2;1 / plasma membrane intrinsic protein 2A	plasma membrane	34.19.1	transport.Major Intrinsic Proteins.PIP	34.1		317.999		561.3	206.05	577.326				184.742	232.087	632.209	398.234						161.384		132.425	217.689	0.716813	0.911379	0.0403012	-0.480332
34	19390	AT4G38510	AT4G38510	ATPase, V1 complex, subunit B protein	vacuole	34.1.1.1	transport.p- and v-ATPases.H+-transporting two-sector ATPase.subunit B	34.1	1752.23	1728.1					1684.32		1562.85	747.5	837.143	1670.62	1375.04	2531.69	1593.25	1437.35		1690.81		1335.11	1292.65	767.274	1.7293	0.927052	0.0328959	0.790187
34	27042	AT1G15210	AT1G15210	PDR7, ATPDR7 / pleiotropic drug resistance 7	plastid	34.16	transport.ABC transporters and multidrug resistance systems	34.1				386.932	341.234	100.104		62.1344		98.9338	146.039				152.752			125.291		357.044	70.5652	116.283	0.713256	0.928303	0.0323103	-0.487507
34	2572	AT4G23710	AT4G23710	VHA-G2, VAG2, VATG2 / vacuolar ATP synthase subunit G2	vacuole,golgi	34.1	transport.p- and v-ATPases	34.1	161.618					108.105	295.393	182.142	178.046	102.812	102.637	166.031						201.419	148.209	234.278	83.3263	95.7418	0.810476	0.951604	0.0215435	-0.303159
34	25196	AT2G21410	AT2G21410	VHA-A2 / vacuolar proton ATPase A2	vacuole	34.1	transport.p- and v-ATPases	34.1													50.9429		68.4652				53.1471	20.5669	21.458	26.638	#DIV/0!	#DIV/0!
34	25992	AT1G80660	AT1G80660	AHA9, HA9 / H(+)-ATPase 9	plasma membrane	34.1.2	transport.p- and v-ATPases.H+-exporting ATPase	34.1													137.81						98.8018	63.0717	33.2981	50.2798	#DIV/0!	#DIV/0!
34	26001	AT5G62670	AT5G62670	AHA11, HA11 / H(+)-ATPase 11	plasma membrane	34.1	transport.p- and v-ATPases	34.1													119.747	712.159	99.2696				41.2412		108.046	218.072	#DIV/0!	#DIV/0!
34	15320	AT4G28390	AT4G28390	AAC3, ATAAC3 / ADP/ATP carrier 3	mitochondrion	34.9	transport.metabolite transporters at the mitochondrial membrane	34.9				595.627	138.327	263.183		57.4615	75.5641	125.574	185.671												0	#DIV/0!
34	8712	AT1G64200	AT1G64200	VHA-E3 / vacuolar H+-ATPase subunit E isoform 3	vacuole	34.1.1	transport.p- and v-ATPases.H+-transporting two-sector ATPase	34.1	320.502	35.5325		607.517	263.171	133.134				151.095	198.488												0	#DIV/0!
34	12832	AT1G04690	AT1G04690	KAB1, KV-BETA1 / potassium channel beta subunit 1	plasma membrane	34.15	transport.potassium	34.1	173.743		256.504		186.506				120.266	81.8909	97.1105												0	#DIV/0!
34	25966	AT3G42640	AT3G42640	AHA8, HA8 / H(+)-ATPase 8	plasma membrane	34.1	transport.p- and v-ATPases	34.1	369.901						21.0907	164.839	323.431	97.6957	142.654												0	#DIV/0!
34	26815	AT3G28415	AT3G28415	ABC transporter family protein	plasma membrane	34.16	transport.ABC transporters and multidrug resistance systems	34.1	33.3556			38.8402				78.4621		16.7398	26.3639												0	#DIV/0!
35	18641	AT4G01050	AT4G01050	TROL / thylakoid rhodanese-like	plastid	35.1.41	not assigned.no ontology.hydroxyproline rich proteins	35.1	700.158	731.974	695.782	705.391	531.781	657.615	875.547	543.911	527.007	663.241	107.553	496.27			534.241			389.042	499.413	372.728	254.633	232.821	0.383922	0.00366261	2.43621	-1.38111
35	13197	AT1G55480	AT1G55480	ZKT / protein containing PDZ domain, a K-box domain, and a TPR region	plastid	35.2	not assigned.unknown	35.2	340.577	402.159	341.123		393.092	379.417	446.104	347.599	342.119	332.466	122.314	249.831	248.007	342.412	306.266			246.196	150.905	419.631	218.139	135.885	0.656124	0.014979	1.82452	-0.607959
35	10833	AT3G01290	AT3G01290	SPFH/Band 7/PHB domain-containing membrane-associated protein family	plasma membrane	35.1	not assigned.no ontology	35.1	265.125	292.406		197.657	231.418		226.954	302.443	287	200.334	111.834	484.461	414.061		508.318		470.434	599.887	570.717	556.726	400.512	220.526	1.99922	1.14151e-06	5.94252	0.99944
35	2713	ATMG00280	ATMG00280	ORF110A / Ribulose bisphosphate carboxylase large chain, catalytic domain	#N/A	35.2	not assigned.unknown	35.2				34.4043		83.0323			86.8653	22.7002	34.9379	20.6835	22.1809					8.9939			5.76204	8.83101	0.253832	0.0431652	1.36487	-1.97806
35	4695	AT3G11780	AT3G11780	MD-2-related lipid recognition domain-containing protein / ML domain-containing protein	#N/A	35.1	not assigned.no ontology	35.1				275.415	164.755		147.987	204.086		88.0269	103.714	581.582	388.255		409.253				444.826	205.953	225.541	220.841	2.56218	0.0244035	1.61255	1.35737
35	17474	AT5G28500	AT5G28500	unknown protein; FUNCTIONS IN: molecular_function unknown; INVOLVED IN: biological_process unknown; LOCATED IN: chloroplast stroma, chloroplast; EXPRESSED IN: 23 plant structures; EXPRESSED DURING: 13 growth stages; BEST Arabidopsis thaliana protein match is: unknown protein (TAIR:AT3G04550.1); Has 109 Blast hits to 109 proteins in 49 species: Archae - 0; Bacteria - 67; Metazoa - 0; Fungi - 0; Pl…	plastid	35.2	not assigned.unknown	35.2		1218.15			1858.68			2133.04		578.874	848.041	3410.8			1740.05			5291.17	4187.02	3534.96	2018.22	2000.72	3.48646	0.0547506	1.26161	1.80176
35	2865	AT2G27730	AT2G27730	copper ion binding	mitochondrion	35.2	not assigned.unknown	35.2	960.716	853.317	1520.47	772.265	641.584	700.703	1188.22	697.073	537.435	874.642	291.276	1149.87	817.449	1453.99	695.79	1706.66	1270.37	1081.11	1174.09	950.59	1144.43	294.104	1.30846	0.0838558	1.07647	0.387871
35	13959	AT5G26260	AT5G26260	TRAF-like family protein	extracellular	35.1	not assigned.no ontology	35.1	94.8225			120.054	145.074	207.666	105.419	133.322	89.0331	99.4878	62.6368	183.544	680.157	407.38				41.2087			145.81	229.156	1.46561	0.0839985	1.07573	0.551497
35	8675	AT5G53490	AT5G53490	Tetratricopeptide repeat (TPR)-like superfamily protein	plastid	35.1	not assigned.no ontology	35.1		229.405	803.305	519.056	468.498		283.583	341.007	317.431	329.143	237.881	220.821	304.079		283.602	337.485		289.837	323.521	191.105	216.717	123.85	0.658427	0.0844337	1.07348	-0.602904
35	23623	AT3G05900	AT3G05900	neurofilament protein-related	nucleus	35.1	not assigned.no ontology	35.1				75.1014	72.2128		97.3337	101.87	66.9854	45.9448	42.4198	109.64							92.3137	110.192	34.6828	49.2825	0.754881	0.0845374	1.07295	-0.40568
35	12704	AT2G37660	AT2G37660	NAD(P)-binding Rossmann-fold superfamily protein	plastid	35.2	not assigned.unknown	35.2	497.318	567.283	553.28	865.007	564.844	772.791	737.121	802.748	776.569	681.885	127.305	381.133	567.471		631.19	610.174	502.104	665.149	767.765	531.628	517.402	209.572	0.758782	0.125211	0.902357	-0.398243
35	16667	AT4G27585	AT4G27585	SPFH/Band 7/PHB domain-containing membrane-associated protein family	mitochondrion	35.1	not assigned.no ontology	35.1	124.146		97.1509					102.336	60.7698	42.7114	50.1085	124.827	139.427		120.756			465.219	230.11	191.623	141.329	139.816	3.30893	0.125523	0.901278	1.72636
35	6071	AT4G30620	AT4G30620	Uncharacterised BCR, YbaB family COG0718	plastid	35.2	not assigned.unknown	35.2			344.378	236.085					27.9448	67.6008	122.013	167.586	42.7956		54.1387			60.2208	80.976		45.0797	52.4316	0.666852	0.151915	0.818399	-0.584562
35	15988	AT1G30580	AT1G30580	GTP binding	cytosol	35.2	not assigned.unknown	35.2	391.471	396.9		504.381	401.785	424.633	291.79	430.625	408.087	361.075	137.705	436.872	667.664		487.799		484.803	675.631	510.566	208.227	385.729	242.909	1.06828	0.156149	0.806462	0.0952901
35	26565	AT3G63460	AT3G63460	transducin family protein / WD-40 repeat family protein	cytosol	35.1	not assigned.no ontology	35.1	362.288	332.806			295.823			308.623	290.287	176.647	159.234	349.263	312.441		336.365			473.924	310.478	393.429	241.767	177.16	1.36864	0.178112	0.749306	0.452743
35	18145	AT3G23450	AT3G23450	unknown protein; FUNCTIONS IN: molecular_function unknown; INVOLVED IN: biological_process unknown; LOCATED IN: endomembrane system; EXPRESSED IN: 14 plant structures; EXPRESSED DURING: 8 growth stages; Has 694543 Blast hits to 47111 proteins in 2535 species: Archae - 1794; Bacteria - 163056; Metazoa - 258989; Fungi - 49151; Plants - 70496; Viruses - 8919; Other Eukaryotes - 142138 (source: NCBI …	#N/A	35.2	not assigned.unknown	35.2		572.088	717.773	175.09	234.748		491.01			243.412	265.851				95.4746	366.932		205.211			74.1798	123.082	0.30475	0.195728	0.708346	-1.7143
35	22562	AT3G23940	AT3G23940	dehydratase family	plastid	35.1	not assigned.no ontology	35.1		269.783			305.302	413.39	314.533	450.444	362.348	235.089	174.04		269.834		388.176			238.595		269.877	129.609	149.839	0.55132	0.201974	0.694705	-0.859039
35	13320	AT2G20760	AT2G20760	Clathrin light chain protein	nucleus	35.2	not assigned.unknown	35.2	321.63	345.798			206.549		92.6235			107.4	137.619				246.696			108.007	79.0071	157.93	65.7378	84.8629	0.612084	0.222258	0.653143	-0.708198
35	14730	AT5G11420	AT5G11420	Protein of unknown function, DUF642	extracellular	35.2	not assigned.unknown	35.2	447.468	509.066		1085.77	119.793				567.64	303.304	356.978	334.388	339.661		84.5058			722.441	181.628	341.878	222.722	225.996	0.73432	0.247685	0.606101	-0.44552
35	26955	AT2G32240	AT2G32240	FUNCTIONS IN: molecular_function unknown; INVOLVED IN: response to cadmium ion; LOCATED IN: plasma membrane; EXPRESSED IN: 25 plant structures; EXPRESSED DURING: 13 growth stages; CONTAINS InterPro DOMAIN/s: Prefoldin (InterPro:IPR009053); BEST Arabidopsis thaliana protein match is: unknown protein (TAIR:AT1G05320.3); Has 470429 Blast hits to 168274 proteins in 4282 species: Archae - 6896; Bacter…	nucleus,plasma membrane	35.2	not assigned.unknown	35.2	498.502	773.446	581.354	511.216	297.906		403.132	262.794	297.51	402.873	209.261	316.579	492.629	623.985	825.441	834.226		519.838	386.169	498.403	499.697	242.68	1.24033	0.249679	0.602618	0.310726
35	9883	AT2G31670	AT2G31670	Stress responsive alpha-beta barrel domain protein	plastid	35.1	not assigned.no ontology	35.1	310.661	381.104	334.188		211.101				176.977	157.115	151.713			279.029	180.658			259.175	168.427	254.895	126.909	118.346	0.80775	0.256031	0.591708	-0.30802
35	15423	AT5G39570	AT5G39570	FUNCTIONS IN: molecular_function unknown; INVOLVED IN: biological_process unknown; LOCATED IN: cytosol, nucleus; EXPRESSED IN: 25 plant structures; EXPRESSED DURING: 14 growth stages; BEST Arabidopsis thaliana protein match is: glycine-rich protein (TAIR:AT3G29075.1); Has 30201 Blast hits to 17322 proteins in 780 species: Archae - 12; Bacteria - 1396; Metazoa - 17338; Fungi - 3422; Plants - 5037;…	#N/A	35.2	not assigned.unknown	35.2	1271.69	1245.39	2007.65	1243.04	953.347	1076.96	1788.83	975.513	1002.96	1285.04	350.9	1025.48	1006.74	1271.98	937.845	1078.61	781.76	1558.35	1126.59	1278.09	1118.38	213.78	0.870307	0.268152	0.571619	-0.200404
35	5713	AT4G37300	AT4G37300	MEE59 / maternal effect embryo arrest 59	#N/A	35.2	not assigned.unknown	35.2	292.503	267.597	464.615	250.837		233.696	119.356	162.269	99.1734	210.005	126.517	235.697	187.338		164.469			199.066	121.675	166.474	119.413	89.137	0.568621	0.273054	0.563752	-0.814462
35	8826	AT2G21870	AT2G21870	MGP1 / copper ion binding;cobalt ion binding;zinc ion binding	mitochondrion	35.2	not assigned.unknown	35.2	1077.67	528.616		998.807	816.99	972.686	385.908	972.965	1065.05	757.632	352.116	366.257	228.946	532.33	858.693			983.84	991.176	857.069	535.368	381.904	0.706633	0.284094	0.546538	-0.500967
35	7260	AT5G10860	AT5G10860	Cystathionine beta-synthase (CBS) family protein	mitochondrion	35.1	not assigned.no ontology	35.1	690.769	578.151	493.511	733.116	623.861	440.391	405.399	572.881	520.966	562.116	103.148	720.336	616.974	675.231	298.253		341.601	548.004	226.675	427.74	428.313	222.289	0.761965	0.285799	0.543939	-0.392204
35	10862	AT1G54780	AT1G54780	TLP18.3 / thylakoid lumen 18.3 kDa protein	plastid	35.1	not assigned.no ontology	35.1	441.49	431.855	721.636	590.237	440.074	682.959	458.249	398.241	389.266	506.001	118.525	489.721	408.604		440.178	515.915	542.036	398.42	412.927	439.545	405.261	150.862	0.800909	0.3135	0.503762	-0.320289
35	22655	AT4G27500	AT4G27500	PPI1 / proton pump interactor 1	plasma membrane,endoplasmic reticulum	35.2	not assigned.unknown	35.2				141.486			375.046	140.813	231.613	98.7732	127.517	135.687		575.479	777.432			255.91	156.402	244.445	238.373	256.536	2.41334	0.360168	0.443495	1.27103
35	2301	AT3G47070	AT3G47070	LOCATED IN: thylakoid, chloroplast thylakoid membrane, chloroplast, chloroplast envelope; EXPRESSED IN: 22 plant structures; EXPRESSED DURING: 13 growth stages; CONTAINS InterPro DOMAIN/s: Thylakoid soluble phosphoprotein TSP9 (InterPro:IPR021584); Has 37 Blast hits to 37 proteins in 10 species: Archae - 0; Bacteria - 0; Metazoa - 0; Fungi - 0; Plants - 37; Viruses - 0; Other Eukaryotes - 0 (sour…	plastid	35.2	not assigned.unknown	35.2	643.598	584.957		836.715	663.123				555.794	364.91	334.447				610.184		835.154		429.564	359.034	248.215	303.451	0.68021	0.395353	0.403015	-0.555949
35	23310	AT4G01870	AT4G01870	tolB protein-related	cytosol,extracellular	35.1	not assigned.no ontology	35.1	197.85	705.516		186.361	161.3	398.075	254.811	309.241	280.137	277.032	183.915	279.034	257.595		303.649	355.571	873.538	366.334	399.145	307.416	349.142	215.209	1.26029	0.404037	0.393578	0.333761
35	17740	AT4G22670	AT4G22670	AtHip1, HIP1, TPR11 / HSP70-interacting protein 1	cytosol	35.1.5	not assigned.no ontology.pentatricopeptide (PPR) repeat-containing protein	35.1	266.789	258.565	357.153	269.535	247.744	374.345	458.759	295.949	206.884	303.969	73.8029	250.528	295.464	414.837	256.438			469.187	382.403	294.357	262.579	156.488	0.863835	0.424461	0.372162	-0.211172
35	7739	AT4G02530	AT4G02530	chloroplast thylakoid lumen protein	plastid	35.1	not assigned.no ontology	35.1	730.046	657.96		884.273	663.784	683.93	604.654	565.79	542.479	592.546	230.023	629.068	563.328	848.265	719.449	768.15		309.906	620.111	447.254	545.059	246.552	0.919859	0.473155	0.324997	-0.120516
35	21164	AT1G76160	AT1G76160	sks5 / SKU5 similar 5	extracellular	35.1	not assigned.no ontology	35.1				401.091	348.642	452.934	411.832	292.609	312.571	246.631	180.45		263.544	353.576	360.292		464.395	363.085	285.253	330.19	268.926	153.217	1.0904	0.50915	0.293154	0.124855
35	11084	AT1G16880	AT1G16880	uridylyltransferase-related	plastid	35.1	not assigned.no ontology	35.1	754.633	783.469	535.516	325.654	717.776	842.495	403.747	327.867	534.281	580.604	189.495	304.903	536.157	864.087	690.387			345.001	437.281	465.797	404.846	269.942	0.697284	0.559726	0.252025	-0.520182
35	9339	AT2G43090	AT2G43090	Aconitase/3-isopropylmalate dehydratase protein	plastid	35.1.23	not assigned.no ontology.aconitase C-terminal domain-containing protein	35.1	353.829	510.675		425.128	380.159	365.431	183.63	423.806	440.388	342.561	147.543	603.999	312.125		611.454	480.896	752.27	285.677	326.111	86.6149	384.35	235.519	1.12199	0.585391	0.232554	0.16606
35	15685	AT5G23060	AT5G23060	CaS / calcium sensing receptor	plastid	35.2	not assigned.unknown	35.2	1033.86	1068.49	1402.85	1427.08	1112.85	1338.65	1062.64	1114.45	1244.49	1200.59	146.284	1070.65	933.191	1566.87	1147.73	1295.88	1339.71	1548.73	1148.08	1183.76	1248.29	199.316	1.03973	0.592843	0.22706	0.0562033
35	6035	AT1G09310	AT1G09310	Protein of unknown function, DUF538	cytosol	35.2	not assigned.unknown	35.2	573.475	552.064	422.701	636.041	566.278	771.491	602.51	698.418	380.06	578.115	115.488	535.429	343.615	754.16	689.293	448.246	689.43	555.766	410.628	484.04	545.623	132.213	0.943796	0.607796	0.216242	-0.0834525
35	14864	AT5G25460	AT5G25460	Protein of unknown function, DUF642	extracellular	35.2	not assigned.unknown	35.2				209.211	441.035		551.277	412.509		179.337	216.768		146.652		439.691	561.823				227.807	152.886	203.308	0.852507	0.634988	0.197234	-0.230217
35	6158	AT2G24020	AT2G24020	Uncharacterised BCR, YbaB family COG0718	plastid	35.2	not assigned.unknown	35.2	572.657	633.007	788.492	698.685	517.625	469.849	666.133	470.708	474.086	587.916	108.761	357.916	410.423		428.412	650.174		859.142	485.525	673.088	429.409	272.884	0.730392	0.636197	0.196409	-0.453258
35	6773	AT5G14030	AT5G14030	translocon-associated protein beta (TRAPB) family protein	endoplasmic reticulum	35.1	not assigned.no ontology	35.1						822.737	223.79	607.976	356.009	223.39	293.3	578.322	698.194		546.36				590.736	336.895	305.612	287.193	1.36806	0.735071	0.133671	0.452135
35	5968	AT5G14910	AT5G14910	Heavy metal transport/detoxification superfamily protein	plastid	35.1	not assigned.no ontology	35.1	375.822	461.181	1211.41		382.267				175.642	289.591	371.73		460.659		481.845					390.937	148.16	210.726	0.511619	0.759219	0.119633	-0.966858
35	7430	AT2G21530	AT2G21530	SMAD/FHA domain-containing protein	plastid	35.1	not assigned.no ontology	35.1	265.238	257.637			180.507	315.828	199.887	243.962	184.251	183.035	105.916	193.663	162.239	369.514	235.389				157.42		124.247	125.442	0.678818	0.772885	0.111885	-0.558902
35	15264	AT1G09340	AT1G09340	CRB, CSP41B, HIP1.3 / chloroplast RNA binding	plastid	35.2	not assigned.unknown	35.2	1231.25	933.271	1191.54	1360.95	1346.23	1592.94	453.767	1095.54	1060.22	1140.64	303.586	886.974	818.434	1206.44	1252.64	866.227	1760.65	1304.44	1126.28	642.957	1096.11	316.514	0.960968	0.777703	0.109186	-0.0574392
35	5501	AT5G16660	AT5G16660	unknown protein; FUNCTIONS IN: molecular_function unknown; INVOLVED IN: biological_process unknown; LOCATED IN: chloroplast thylakoid membrane, chloroplast, membrane, chloroplast envelope; EXPRESSED IN: 23 plant structures; EXPRESSED DURING: 14 growth stages; BEST Arabidopsis thaliana protein match is: unknown protein (TAIR:AT3G02900.1); Has 30201 Blast hits to 17322 proteins in 780 species: Arch…	plastid	35.2	not assigned.unknown	35.2		281.889	318.858		218.023		406.208	181.806	253.692	184.497	143.268	206.583							275.144	306.446	87.5748	126.168	0.474667	0.792293	0.101114	-1.07501
35	6116	AT4G39730	AT4G39730	Lipase/lipooxygenase, PLAT/LH2 family protein	plastid	35.1	not assigned.no ontology	35.1	845.508	896.583	1438.5	1130.08	570.456	595.212	1815.24	1191.99	1083.63	1063.02	374.886	300.799	984.084	1618.97	767.641	1013.78	1405.55	1428.03	1112.07	1357.09	1109.78	380.896	1.04399	0.807701	0.0927493	0.0621017
35	18577	AT4G26910	AT4G26910	Dihydrolipoamide succinyltransferase	mitochondrion	35.1	not assigned.no ontology	35.1	118.563	103.463		136.095	241.246	852.466	235.056	180.95	170.69	226.503	231.799	198.789	279.775	605.946	186.646	301.606		216.318	240.034	194.382	247.055	150.419	1.09074	0.820627	0.0858543	0.125302
35	22609	AT1G70770	AT1G70770	Protein of unknown function DUF2359, transmembrane	plasma membrane,endoplasmic reticulum	35.2	not assigned.unknown	35.2	297.268	455.365					534.791	243.507	243.172	197.123	197.326	170.253	272.992	311.916				533.777	224.666	501.146	223.861	193.31	1.13564	0.829795	0.0810292	0.183512
35	26320	AT5G06400	AT5G06400	Pentatricopeptide repeat (PPR) superfamily protein	#N/A	35.1.5	not assigned.no ontology.pentatricopeptide (PPR) repeat-containing protein	35.1	93.4691	263.267	1063.15	83.1996	934.738		532.91	152.989	153.286	364.113	369.188	501.87	57.9408		883.05		1208.25	130.556	265.233	124.906	352.423	405.524	0.967895	0.842655	0.07435	-0.047078
35	3761	AT4G14301	AT4G14301	unknown protein; FUNCTIONS IN: molecular_function unknown; INVOLVED IN: biological_process unknown; LOCATED IN: endomembrane system; BEST Arabidopsis thaliana protein match is: unknown protein (TAIR:AT3G23450.1); Has 101 Blast hits to 93 proteins in 34 species: Archae - 0; Bacteria - 27; Metazoa - 16; Fungi - 5; Plants - 34; Viruses - 3; Other Eukaryotes - 16 (source: NCBI BLink).	#N/A	35.2	not assigned.unknown	35.2	601.247	908.998		171.531	87.728					196.612	312.159		560.776		272.224	500.121		284.348	474.201		232.408	225.659	1.18207	0.898254	0.046601	0.24131
35	8882	AT4G02450	AT4G02450	HSP20-like chaperones superfamily protein	cytosol	35.1.40	not assigned.no ontology.glycine rich proteins	35.1	1232.16	1274.18	1339.43	1113.73	1093.36	1170.08	1431.22	921.043	1174.32	1194.39	140.374	1048.06	1294.57	1939.05	1183.32	574.077	1097.65	1421.26	1153.97	1170.59	1209.17	338.615	1.01238	0.910611	0.0406671	0.0177451
35	5264	AT4G01150	AT4G01150	unknown protein; FUNCTIONS IN: molecular_function unknown; INVOLVED IN: biological_process unknown; LOCATED IN: thylakoid, chloroplast thylakoid membrane, chloroplast, plastoglobule, chloroplast envelope; EXPRESSED IN: 23 plant structures; EXPRESSED DURING: 14 growth stages; BEST Arabidopsis thaliana protein match is: unknown protein (TAIR:AT4G38100.1); Has 323 Blast hits to 323 proteins in 59 sp…	plastid	35.2	not assigned.unknown	35.2	659.077			820.442	637.032		357.488	640.642	566.15	408.981	310.317	770.993	287.418		703.937	828.107		800.634	489.04	328.702	467.648	312.392	1.14345	0.913603	0.0392423	0.193388
[truncated: 26 more rows]
