# Supplementary material for: Mild proteasomal stress improves photosynthetic performance in Arabidopsis chloroplasts
Source: Nat Commun. 2020 Apr 3;11:1662. doi: 10.1038/s41467-020-15539-8 (PMC7125294; doi:10.1038/s41467-020-15539-8)
Supplement: Supplementary file 7 — Supplementary Data 4 [file 41467_2020_15539_MOESM7_ESM.xlsx]

## Sheet: Supplementary Table 4
DataS4: Quantitative proteomics data with ppi2-DMSO control and ppi2-MG132-treated, based on MSE protein quantification. All genotypes were analyzed in three biological and three technical replicates each giving rise to nine measurements. Data were ppm normalized after quantification.
main.cat	protein.key	protein.Entry	protein.Accession	protein.Description	Σsuba	BINCODE	NAME	categorie	ppm (01,I)	ppm(01,II)	ppm (01,III)	ppm (02,I)	ppm(02,II)	ppm (02,III)	ppm (03,I)	ppm(03,II)	ppm (03,III)	MEAN (DMSO)	SD	ppm (01,I)	ppm(01,II)	ppm (01,III)	ppm (02,I)	ppm(02,II)	ppm (02,III)	ppm (03,I)	ppm(03,II)	ppm (03,III)	MEAN (MG132)	SD	MG132/DMSO	t-test (2,2)
31	25096	AT3G09840	AT3G09840	CDC48, ATCDC48, CDC48A / cell division cycle 48	cytosol	31.2	cell.division	31.2	809.359	770.343	892.249	939.114	396.159	792.445	701.038	950.297	538.264	754.363	174.521	2142.36	1830.67	2046.25	1952.89	2025.04	2430.11	2248.59	2208.48	2316.67	2133.45	177.695	2.82815	3.99447e-11
29	8582	AT4G31300	AT4G31300	PBA1 / N-terminal nucleophile aminohydrolases (Ntn hydrolases) superfamily protein	cytosol,nucleus	29.5.11.20	protein.degradation.ubiquitin.proteasom	29.5	464.999	518.556		447.114	649.845	496.718		498.264	447.793	503.327	64.8975	937.777	892.286	805.259	946.344	859.018	919.714	844.718	930.43	938.768	897.146	47.2465	1.78243	2.91456e-09
29	8112	AT3G60820	AT3G60820	PBF1 / N-terminal nucleophile aminohydrolases (Ntn hydrolases) superfamily protein	cytosol	29.5.11.20	protein.degradation.ubiquitin.proteasom	29.5	474.572	413.442	494.832	640.672		564.727	640.759	533.662	367.622	516.286	92.5283	920.551	971.167	1039.65	970.471	943.774	1243.74	1036.55	1072.68	957.562	1017.35	93.0168	1.97052	2.83028e-08
29	17223	AT1G53750	AT1G53750	RPT1A / regulatory particle triple-A 1A	cytosol,nucleus	29.5.11.20	protein.degradation.ubiquitin.proteasom	29.5	352.628	407.138	368.183	377.793	551.923	363.46	439.598	556.847	362.365	419.993	76.161	854.441	747.783	796.824	638.583	651.366	730.123	853.929	821.066	833.05	769.685	78.1054	1.83261	1.05473e-07
17	12560	AT1G05010	AT1G05010	EFE, ACO4, EAT1 / ethylene-forming enzyme	#N/A	17.5.1.2	hormone metabolism.ethylene.synthesis-degradation.1-aminocyclopropane-1-carboxylate oxidase	17.5	471.157	522.875	649.447	473.59	490.465	580.625	490.263	406.893	409.998	499.479	72.9078	774.481	929.641	808.156	724.718	1005.41	767.843	964.974	1016.67	1093.23	898.347	124.507	1.79857	7.45083e-07
1.	19203	AT3G12780	AT3G12780	PGK1 / phosphoglycerate kinase 1	plastid	1.3.3	PS.calvin cycle.phosphoglycerate kinase	1.3.	2138.47	2156.62	2136.06	2099.79	1959.43	1938.02	2146.27	1907.27	2037.95	2057.77	93.7287	1675.55	1775.84	1832.87	1516.49	1331.94	1555.26	1671.03	1631.27	1602.64	1621.43	138.878	0.787958	1.59155e-06
29	9284	AT3G22110	AT3G22110	PAC1 / 20S proteasome alpha subunit C1	cytosol,nucleus	29.5.11.20	protein.degradation.ubiquitin.proteasom	29.5	344.433	394.988	404.779	321.405	426.966	392.282	458.896	371.709	386.75	389.134	38.7034	645.857	668.051	817.191	721.046	593.998	921.733	663.151	556.727	615.921	689.297	108.758	1.77136	1.62294e-06
29	25683	AT2G20580	AT2G20580	RPN1A, ATRPN1A / 26S proteasome regulatory subunit S2 1A	cytosol,nucleus	29.5.11.20	protein.degradation.ubiquitin.proteasom	29.5	389.338	390.795	312.873	464.012	540.439	481.786	406.622	261.281	373.661	402.312	80.4375	857.915	678.735	830.669	688.605	851.599	692.502	570.206	706.938	612.051	721.024	97.9136	1.7922	2.45564e-06
29	16537	AT5G58290	AT5G58290	RPT3 / regulatory particle triple-A ATPase 3	cytosol,nucleus	29.5.11.20	protein.degradation.ubiquitin.proteasom	29.5	474.452	380.346	390.591	590.977	345.063	294.748	325.089	215.285	520.734	393.032	110.784	838.393	709.493	690.072	745.61	633.426	922.702	578.719	710.56	797.103	736.231	98.8183	1.87321	6.82269e-06
35	4695	AT3G11780	AT3G11780	MD-2-related lipid recognition domain-containing protein / ML domain-containing protein	#N/A	35.1	not assigned.no ontology	35.1	324.424			344.153		308.802	379.292			339.168	26.3356		634.919	667.513	614.761	532.595	707.404	617.487			629.113	53.6882	1.85487	1.90191e-05
29	10397	AT1G13060	AT1G13060	PBE1 / 20S proteasome beta subunit E1	cytosol,nucleus	29.5.11.20	protein.degradation.ubiquitin.proteasom	29.5	434.411		350.625	427.841	338.191	246.138	323.272	352.096		353.225	59.4709	726.387	629.142	552.672	456.343	591.788		601.619	530.41	672.289	595.081	78.7759	1.68471	3.3393e-05
4.	16251	AT1G79550	AT1G79550	PGK / phosphoglycerate kinase	cytosol	4.1.11	glycolysis.cytosolic branch.3-phosphoglycerate kinase (PGK)	4.1.	4179.02	3474.12	4027.73	3949.74	4350.31	4329.69	3994.69	3616.58	3913.77	3981.74	277.845	4423.23	5267.46	4334.6	5060.18	5172.64	4587.21	5007.05	4594.46	5226.35	4852.58	344.951	1.21871	4.3024e-05
29	6928	AT4G14800	AT4G14800	PBD2 / 20S proteasome beta subunit D2	cytosol,vacuole	29.5.11.20	protein.degradation.ubiquitin.proteasom	29.5	213.216	178.767	213.556	179.093	291.225	232.411	293.334	89.3928		211.374	61.7748	351.094	347.918	363.967	400.042	340.938	516.784	324.484	522.009	394.545	395.753	69.9093	1.87229	7.59943e-05
29	18504	AT1G47128	AT1G47128	RD21, RD21A / Granulin repeat cysteine protease family protein	extracellular	29.5.3	protein.degradation.cysteine protease	29.5	870.595	940.617	870.264	869.027	1113.68	858.723	1108.66	844.478	852.161	925.356	102.656	1295.02	1165.33	1281.67	1247.64	995.436	1304.32	1155.77	1082.69	1168.74	1188.51	98.548	1.28438	8.2461e-05
4.	19816	AT5G56350	AT5G56350	Pyruvate kinase family protein	cytosol	4.2.14	glycolysis.plastid branch.pyruvate kinase (PK)	4.2.	291.057	333.184	346.721	388.234		397.791	295.318	303.876		336.597	40.3091	470.535	475.572	498.609	440.455	501.265	630.974	526.346	441.169	418.234	489.24	59.5977	1.45349	8.65179e-05
29	8628	AT1G79210	AT1G79210	N-terminal nucleophile aminohydrolases (Ntn hydrolases) superfamily protein	cytosol,nucleus	29.5.11.20	protein.degradation.ubiquitin.proteasom	29.5	366.897	379.286	475.073	388.666	422.166	503.306	412.365	419.662	404.102	419.058	41.8198	932.286	848.702	278.955	724.68	945.304	1160.54	842.641	971.945	820.671	836.192	228.074	1.99541	0.000109589
29	17817	AT4G29040	AT4G29040	RPT2a / regulatory particle AAA-ATPase 2A	cytosol,nucleus	29.5.11.20	protein.degradation.ubiquitin.proteasom	29.5	361.973	426.04	366.181			430.842		273.75	355.971	369.126	52.2454	454.292	689.029	702.223	704.55	612.982	714.825	465.682	789.604	759.891	654.787	113.741	1.77388	0.000129216
4.	13313	AT3G04120	AT3G04120	GAPC, GAPC-1, GAPC1 / glyceraldehyde-3-phosphate dehydrogenase C subunit 1	cytosol	4.1.8	glycolysis.cytosolic branch.glyceraldehyde 3-phosphate dehydrogenase (GAP-DH)	4.1.	9761.53	9833.64	9416.74			9352.97				9591.22	209.155	14452.7	15793	12079	14765.7	12083.2	12658.2	14288.6	13059	15678.6	13873.1	1366.76	1.44644	0.000131444
29	9223	AT2G27020	AT2G27020	PAG1 / 20S proteasome alpha subunit G1	cytosol,nucleus	29.5.11.20	protein.degradation.ubiquitin.proteasom	29.5	480.886	575.107	485.282	651.447		562.745		529.32	661.077	563.695	67.0846	906.678	830.129	820.399	839.394	614.411	1175.36	843.645	836.218	954.972	869.023	139.025	1.54166	0.000194044
16	20072	AT2G30490	AT2G30490	ATC4H, C4H, CYP73A5, REF3 / cinnamate-4-hydroxylase	endoplasmic reticulum	16.2.1.2	secondary metabolism.phenylpropanoids.lignin biosynthesis.C4H	16.2	896.798	891.743	829.254	980.821	862.642	977.224	869.305	930.877	1030.49	918.795	62.1103	774.992	757.163	750.331	855.186	805.44	866.953	742.05	636.311	672.47	762.322	71.5888	0.829697	0.000256321
29	9126	AT1G56450	AT1G56450	PBG1 / 20S proteasome beta subunit G1	cytosol,nucleus	29.5.11.20	protein.degradation.ubiquitin.proteasom	29.5		230.424	176.028	219.465	167.904	251.483	245.208	140.265		204.397	39.7071	394.135	373.455	358.751	334.913	366.905	228.479	308.446	439.454	261.374	340.657	62.0512	1.66665	0.000320585
11	15872	AT1G43800	AT1G43800	Plant stearoyl-acyl-carrier-protein desaturase family protein	plastid	11.1.15	lipid metabolism.FA synthesis and FA elongation.ACP desaturase	11.1	1047.26	1276.24	1440.36	1121.82	1094.29	1144.19	974.478	1241.98	947.907	1143.17	146.979	936.599	861.287	850.067	725.023	760.6	187.671	313.656	229.526		608.053	290.316	0.531901	0.000363779
13	21963	AT5G65010	AT5G65010	ASN2 / asparagine synthetase 2	cytosol	13.1.3.1.1	amino acid metabolism.synthesis.aspartate family.asparagine.asparagine synthetase	13.1	804.22	769.517	674.727	823.827	670.71	632.962	645.407	655.212	675.072	705.739	68.5804	646.768	583.982	469.495	501.608	433.518	563.133	519.042	598.766	648.284	551.622	71.5346	0.781622	0.000448388
29	11858	AT5G23540	AT5G23540	Mov34/MPN/PAD-1 family protein	cytosol	29.5.11.20	protein.degradation.ubiquitin.proteasom	29.5	286.241	306.791	266.18	341.385		287.646	458.646	293.214	361.157	325.158	58.2412	535.357	616.389	510.668	479.67	330.366	565.112	454.496	428.75	453.715	486.058	78.7958	1.49484	0.000466701
29	9115	AT5G35590	AT5G35590	PAA1 / proteasome alpha subunit A1	cytosol,nucleus	29.5.11.20	protein.degradation.ubiquitin.proteasom	29.5	176.278	322.765				326.13		319.906		286.27	63.5421	452.92	373.749	397.858	442.529	436.032	513.241	455.313	419.475	432.089	435.912	36.948	1.52273	0.000473374
29	16959	AT5G20000	AT5G20000	AAA-type ATPase family protein	cytosol,nucleus	29.5.11.20	protein.degradation.ubiquitin.proteasom	29.5	205.728	312.842	360.623	399.009	437.484	466.967	669.352	326.023		397.253	127.839	612.461	776.923	692.899	806.287	749.673	693.155	594.672	408.659	747.722	675.828	115.679	1.70125	0.00048643
4.	21592	AT3G08590	AT3G08590	Phosphoglycerate mutase, 2,3-bisphosphoglycerate-independent	cytosol	4.1.12	glycolysis.cytosolic branch.phosphoglycerate mutase	4.1.	498.809	525.531	476.316	595.766	823.717	545.416	552.637	515.931	501.18	559.478	99.1225	885.273	748.791	726.895	663.794	654.073	873.642	662.419	711.751	696.851	735.943	82.2832	1.31541	0.00134437
13	12549	AT4G14880	AT4G14880	OASA1, OLD3, CYTACS1 / O-acetylserine (thiol) lyase (OAS-TL) isoform A1	cytosol	13.1.5.3.1	amino acid metabolism.synthesis.serine-glycine-cysteine group.cysteine.OASTL	13.1	2039.48	2241.52	2185.14	1949.53	2161.46	2197.95	2387.78	2000.01	2024.38	2131.92	131.789	2081.26	1962.59	1939.49	1797.06	1864.63	1991.79	1547.86	1626.62	1817.7	1847.67	163.118	0.866669	0.00146424
1.	16549	AT1G11860	AT1G11860	Glycine cleavage T-protein family	plastid	1.2.4.2	PS.photorespiration.glycine cleavage.T subunit	1.2.	943.536	775.801	597.904	542.558	615.22	575.606	421.619	329.841	806.606	623.188	181.263	391.997	411.913	419.76	305.687	469.307	337.207	303.593	202.162	435.282	364.101	79.1048	0.584255	0.00192066
29	9277	AT3G51260	AT3G51260	PAD1 / 20S proteasome alpha subunit PAD1	cytosol	29.5	protein.degradation	29.5		449.826	379.374		348.008	516.656		451.883	338.069	413.97	64.0005	742.702	735.786	302.207	738.227	769.854	708.472	685.643	704.604	569.041	661.837	138.253	1.59876	0.00210792
29	19011	AT4G20360	AT4G20360	ATRAB8D, ATRABE1B, RABE1b / RAB GTPase homolog E1B	plastid	29.2.4	protein.synthesis.elongation	29.2	2592.05	2263.63	2517.37	1947.67	2282.91	2249.51	2047.2	1560.75	1834.4	2143.94	310.705	1852.42	2142.63	1773.4	1472.44	1650.95	1552.92	1240.85	1406.43	917.986	1556.67	337.313	0.726077	0.00229024
#N/A	22272	Crap_K1C10_HUMAN	Crap_K1C10_HUMAN	#N/A	#N/A	#N/A	#N/A	#N/A	421.747	486.9	384.721	752.229	565.325	368.391	371.287	449.937		475.067	121.908	209.058		163.791	153.89	128.349		256.312	430.052		223.575	101.171	0.470618	0.00253452
3.	12355	AT4G25900	AT4G25900	Galactose mutarotase-like superfamily protein	extracellular	3.5	minor CHO metabolism.others	3.5	368.107	315.274	210.099	277.422			271.733	246.715		281.559	50.1026	395.265	537.13	371.052	386.095	349.918		335.313	460.355	422.692	407.227	61.5334	1.44633	0.00259945
34	27067	AT1G59870	AT1G59870	PEN3, PDR8, ATPDR8, ABCG36, ATABCG36 / ABC-2 and Plant PDR ABC-type transporter family protein	plastid	34.16	transport.ABC transporters and multidrug resistance systems	34.1	249.554	282.392	278.54			263.68		400.658	263.333	289.693	50.7832	558.499	365.556	464.129	465.324	299.127	389.473	513.406	357.122	509.51	435.794	81.7417	1.50433	0.00302343
29	6897	AT5G15200	AT5G15200	Ribosomal protein S4	cytosol	29.2.1.2.1.9	protein.synthesis.ribosomal protein.eukaryotic.40S subunit.S9	29.2	1571.67	1158.63	1518.43	1668.26	2064.57	1882.67	1667.51	1488.6	1902.44	1658.09	254.017	1266.79	1426.6	1187.08	1343.08	1149.3	1636.93	1134.08	774.453	1311	1247.7	222.912	0.752493	0.00340227
28	24760	AT3G15950	AT3G15950	NAI2 / DNA topoisomerase-related	endoplasmic reticulum	28.99	DNA.unspecified	28.9	2046.06	2296.97	2257.66	2194.08	2532.83	2189.78	2678.04	2503.93	2751.42	2383.42	228.405	2209.53	2065.39	2145.47	1815.78	1812.81	2406.34	1859.31	1964.47	2014.32	2032.6	187.12	0.852809	0.00397773
14	18564	AT3G22890	AT3G22890	APS1 / ATP sulfurylase 1	plastid	14.1	S-assimilation.ATPS	14.1	346.985	309.807	370.409	348.098		423.941		228.171		337.902	59.8274	222.821	242.335	282.994	237.761	265.031		228.048	206.513		240.786	24.0252	0.712592	0.00399605
29	8713	AT3G14290	AT3G14290	PAE2 / 20S proteasome alpha subunit E2	cytosol,nucleus	29.5.11.20	protein.degradation.ubiquitin.proteasom	29.5	425.581	424.367	432.048	458.949	400.647	473.341	542.648	114.439		409.002	118.52	700.56	370.997	714.144	685.447	373.97	963.45	766.772	848.606	741.879	685.092	185.787	1.67503	0.00409496
27	11059	AT2G37220	AT2G37220	RNA-binding (RRM/RBD/RNP motifs) family protein	plastid	27.4	RNA.RNA binding	27.4	1071.05	1159.25	1246.52	1037.54	1127.36	1120.22	996.744	1247.03	1760.25	1196.22	214.932	724.504	995.853	979.99	876.325	979.401	988.169	889.378	426.209	960.198	868.892	176.55	0.726366	0.00425565
28	15316	AT2G19480	AT2G19480	NFA02, NFA2, NAP1;2 / nucleosome assembly protein 1;2	nucleus	28.1	DNA.synthesis/chromatin structure	28.1	455.33	530.035	513.733	478.32	585.691	455.649	275.673	441.649	330.61	451.855	90.9363	695.057	604.245	509.006	587.895	548.65	636.337	524.899	518.197	579.116	578.156	57.6492	1.27952	0.0043524
29	15741	AT1G43170	AT1G43170	ARP1, emb2207, RPL3A, RP1 / ribosomal protein 1	cytosol	29.2.1.2.2.3	protein.synthesis.ribosomal protein.eukaryotic.60S subunit.L3	29.2	1528.18	1583.44	1365.69	1984.64	1976.45	1899.41	1829.12	1391.89	1849.3	1712.01	232.062	1392.65	1353.63	1394.43	1515.57	1371.48	1643.86	1317.74	1370.9	1409.86	1418.9	94.4975	0.828792	0.00443721
20	24196	AT4G24280	AT4G24280	cpHsc70-1 / chloroplast heat shock protein 70-1	plastid	20.2.1	stress.abiotic.heat	20.2	1458.99	1336.2	1139.12	1460.3	1508.93	1373.95	1516.28	1194.42	1517.84	1389.56	133.532	1261.67	1429.27	1217.11	1139.85	1000.62	1298.14	1051.65	1071.08	1043.15	1168.06	134.872	0.840598	0.00451051
21	8554	AT3G48890	AT3G48890	ATMP2, ATMAPR3, MSBP2, MAPR3 / membrane-associated progesterone binding protein 3	endoplasmic reticulum	21.2	redox.ascorbate and glutathione	21.2	249.722	246.904	266.105	203.528		182.019	173.123	247.678		224.154	34.4125	262.254		255.184	271.838	314.99		317.333	363.967	273.677	294.178	36.4473	1.31239	0.00506156
35	10833	AT3G01290	AT3G01290	SPFH/Band 7/PHB domain-containing membrane-associated protein family	plasma membrane	35.1	not assigned.no ontology	35.1	316.121	351.064	297.578	259.523		287.257	364.808	263.088		305.634	37.8238	521.46	485.867	462.491	531.347	712.982	577.659	442.697	246.806	331.792	479.233	127.473	1.568	0.00569139
27	13489	AT3G53460	AT3G53460	CP29 / chloroplast RNA-binding protein 29	plastid	27.3.99	RNA.regulation of transcription.unclassified	27.3	651.341	682.614	718.646	619.18	480.929	613.513		514.894	569.611	606.341	75.9204	550.943	514.282	534.301	451.7	492.518		558.56	431.402	422.797	494.563	50.2783	0.815652	0.00583895
26	10220	AT3G15356	AT3G15356	Legume lectin family protein	extracellular	26.16	misc.myrosinases-lectin-jacalin	26.1	830.099	1090.28	1225.81	651.447	255.058	839.537		590.908	250.173	716.664	331.2	1106.93	1262.94	1315.51	978.348	1163.18	669.11	1605.55	1325.68	1346.69	1197.1	249.445	1.67038	0.00603938
10	19168	AT3G29360	AT3G29360	UDP-glucose 6-dehydrogenase family protein	extracellular	10.1.4	cell wall.precursor synthesis.UDP-Glc dehydrogenase (UGD)	10.1	221.806	415.709	245.178	423.326		219.775		184.122	475.605	312.217	111.723	227.049	213.552	216.815	145.613	144.06		88.2295	142.541	82.6921	157.569	52.9592	0.504677	0.00631378
26	12243	AT3G28200	AT3G28200	Peroxidase superfamily protein	extracellular	26.12	misc.peroxidases	26.1	213.623		262.126			259.803		241.39		244.235	19.4142	207.758	127.686	195.19				149.779	127.31		161.544	33.8366	0.66143	0.00641604
13	20680	AT4G39980	AT4G39980	DHS1 / 3-deoxy-D-arabino-heptulosonate 7-phosphate synthase 1	plastid	13.1.6.1.1	amino acid metabolism.synthesis.aromatic aa.chorismate.3-deoxy-D-arabino-heptulosonate 7-phosphate synthase	13.1	263.105	262.07	558.56	315.616	330.712	289.277	312.562	281.397	363.644	330.771	86.2734	205.802	226.063	200.995	171.89	196.573		229.666	304.934	227.565	220.436	36.7863	0.66643	0.00657079
7.	19352	AT3G02360	AT3G02360	6-phosphogluconate dehydrogenase family protein	peroxisome	7.1.3	OPP.oxidative PP.6-phosphogluconate dehydrogenase	7.1.	1483.16	715.466	1041.89	780.452	1342.34	1143.78	991.375	984.348	1026.04	1056.54	229.604	696.527	733.433	872.488	728.695	1067.26	670.119	648.424	778.566	737.467	770.331	121.653	0.729107	0.0066608
1.	24435	AT3G60750	AT3G60750	Transketolase	plastid	1.3.8	PS.calvin cycle.transketolase	1.3.	2811.01	2914.09	2623.94	2842.97	3155.28	2494.68	2870.66	2412.78	2859.95	2776.15	215.723	2812.3	2414.45	2559.5	2057.06	2070.45	2641.86	2266.78	2454.78	2535.26	2423.6	239.068	0.873009	0.00692822
35	9339	AT2G43090	AT2G43090	Aconitase/3-isopropylmalate dehydratase protein	plastid	35.1.23	not assigned.no ontology.aconitase C-terminal domain-containing protein	35.1	497.851	414.473	468.632	407.566	452.818	515.063	549.21	429.083	490.755	469.495	45.291	386.287	344.693	378.829	484.674	450.404	391.63	367.441	425.065	401.066	403.343	40.9122	0.859101	0.00739369
29	6562	AT5G16130	AT5G16130	Ribosomal protein S7e family protein	cytosol	29.2.1.2.1.7	protein.synthesis.ribosomal protein.eukaryotic.40S subunit.S7	29.2	377.045	396.126	437.246	315.341	239.537	493.631	399.394	470.352	629.41	417.565	104.57	540.265	965.452	393.865	980.745	766.874	616.547	334.172	704.588	777.028	675.504	214.563	1.61772	0.00753495
16	14669	AT3G19450	AT3G19450	CAD4, ATCAD4, CAD, CAD-C / GroES-like zinc-binding alcohol dehydrogenase family protein	cytosol	16.2.1.10	secondary metabolism.phenylpropanoids.lignin biosynthesis.CAD	16.2	331.541	415.903	377.92	424.524		394.842	566.995	402.508	629.801	443.004	94.8436		220.18	225.608	352.589	367.301	424.561	159.518	189.758		277.074	94.8118	0.625442	0.0077091
29	5978	AT2G34480	AT2G34480	Ribosomal protein L18ae/LX family protein	cytosol	29.2.1.2.2.518	protein.synthesis.ribosomal protein.eukaryotic.60S subunit.L18A	29.2	1389.23	1632.85	1300.32	1749.32	1517.65	1603.65	1495.54	1175.43	1585.22	1494.36	168.439	1360.84	1001.16	1374.21	1389.81	1197.21		991.586	570.226		1126.43	276.188	0.753791	0.00823511
20	9768	AT1G20450	AT1G20450	LTI29, LTI45, ERD10 / Dehydrin family protein	cytosol	20.2.99	stress.abiotic.unspecified	20.2	403.008	461.344	390.902	453.061	577.245	467.557	544.022	537.319	562.205	488.518	65.0132	412.879	324.451	308.473	410.887	373.524	428.084	403.741	483.765	448.112	399.324	52.9152	0.817419	0.00831191
29	22900	AT3G11710	AT3G11710	ATKRS-1 / lysyl-tRNA synthetase 1	cytosol	29.1.6	protein.aa activation.lysine-tRNA ligase	29.1	273.373	420.485	255.61	331.866	278.681	432.172		267.291		322.783	69.2533	163.538		272.089	238.313	212.973		205.829	195.189		214.655	33.9876	0.665015	0.0084114
26	8812	AT2G32520	AT2G32520	alpha/beta-Hydrolases superfamily protein	cytosol	26.1	misc.misc2	26.1		305.915		437.654	264.563	575.819	184.319	264.297		338.761	130.357	571.036	592.806	428.934	580.627	482.828	528.816	413.803	549.23		518.51	64.6605	1.53061	0.00863958
16	14422	AT4G39330	AT4G39330	ATCAD9, CAD9 / cinnamyl alcohol dehydrogenase 9	cytosol	16.2.1.10	secondary metabolism.phenylpropanoids.lignin biosynthesis.CAD	16.2	412.426	446.625	784.651	822.257	551.269	499.328	458.827	438.965	507.894	546.916	142.866	365.611	389.086	431.507	413.19	438.555	395.093	396.386	402.783	343.765	397.331	28.0833	0.726494	0.0103152
25	17033	AT3G59970	AT3G59970	MTHFR1 / methylenetetrahydrofolate reductase 1	cytosol	25.6	C1-metabolism.methylenetetrahydrofolate reductase	25.6	557.505	586.333	663.734	582.361	790.931	700.482	821.249	463.059	525.405	632.34	113.907	546.995	531.279	466.01	335.598	619.337	458.323	373.673	358.71	607.006	477.437	100.077	0.755032	0.0106692
29	10082	AT1G64520	AT1G64520	RPN12a / regulatory particle non-ATPase 12A	cytosol,nucleus	29.5.11.20	protein.degradation.ubiquitin.proteasom	29.5	254.61	512.661	253.857	363.446		299.692		302.849		331.186	89.0807	535.126	495.132	518.388	498.278	487.308	347.656	514.19	370.066	377.724	460.43	69.0506	1.39025	0.0115199
31	25153	AT3G53230	AT3G53230	ATPase, AAA-type, CDC48 protein	cytosol,nucleus	31.2	cell.division	31.2	42.2454	65.0141		162.567	520.181	256.917	84.1129		225.93	193.853	153.112	487.651	322.339	356.951	379.398	211.007	482.883	403.809	434.372	332.726	379.015	81.8794	1.95517	0.0115993
1.	3398	AT2G47400	AT2G47400	CP12-1, CP12 / CP12 domain-containing protein 1	plastid	1.3	PS.calvin cycle	1.3	340.311	387.185	359.814	377.596	281.844	347.261	416.111			358.589	39.3546	333.26	357.131	369.056	223.034	256.395	264.26	271.567	280.793	254.371	289.985	47.8401	0.808684	0.0122879
1.	22113	AT2G28000	AT2G28000	CPN60A, CH-CPN60A, SLP / chaperonin-60alpha	plastid	1.3.13	PS.calvin cycle.rubisco interacting	1.3.	1865.53	1980.61	1791.49	1981.9	2303.53	1934.18	2573.11	1883.43	2322.38	2070.68	249.384	1891.69	1749.95	1855.28	1685.77	1744.81	2208.54	1524.32	1388.47	1613.87	1740.3	222.334	0.840446	0.0129222
26	8310	AT1G10370	AT1G10370	GST30, ATGSTU17, GST30B, ERD9 / Glutathione S-transferase family protein	cytosol,plasma membrane	26.9	misc.glutathione S transferases	26.9	439.323		371.702	318.03			611.029	497.89	656.228	482.367	121.195	380.942	299.764	234.459		233.64			267.929		283.347	54.5762	0.587409	0.0133113
8.	15091	AT3G09810	AT3G09810	IDH-VI / isocitrate dehydrogenase VI	mitochondrion	8.2.4	TCA / org transformation.other organic acid transformatons.IDH	8.2.	235.525	147.967	233.203			133.735	107.794	171.236		171.577	48.2094	239.95		222.481	230.569	250.496	273.799	228.797	203.035		235.59	20.7161	1.37309	0.0136609
4.	13311	AT1G13440	AT1G13440	GAPC-2, GAPC2 / glyceraldehyde-3-phosphate dehydrogenase C2	cytosol	4.1.8	glycolysis.cytosolic branch.glyceraldehyde 3-phosphate dehydrogenase (GAP-DH)	4.1.	11153.6	12145.6	10278.6	24183.6	28234.8	11338	25375.1	23021.4	29068.6	19422.1	7542.88	9577.97	6567.88	10388.3	8460.97	8808.19	17134	11437.2	9499.42	18527.4	11155.7	3797.7	0.574381	0.0136988
29	9273	AT4G31700	AT4G31700	RPS6, RPS6A / ribosomal protein S6	cytosol	29.2.1.2.1.6	protein.synthesis.ribosomal protein.eukaryotic.40S subunit.S6	29.2	1673.48	1792.94	1624.3	1478.18	1663.39	1742.31	2168.89	1689.83	1985.43	1757.64	194.06	1556.9	1094.06	1219.63	1632.91	1603.71	2054.49	1123.61	1122.86	1164.66	1396.98	313.29	0.794805	0.0137149
20	4860	AT1G13930	AT1G13930	Involved in response to salt stress. Knockout mutants are hypersensitive to salt stress.	plastid	20.2.3	stress.abiotic.drought/salt	20.2	2591.52	2732.25	2422.37	3803.3	5051.52	3357.31	4729.74	3679.36	4252.32	3624.41	886.112	1862.23	1686.09	1821.97	2810.78	2549.61	3960.89	2595.92	2867.01	2747.68	2544.69	662.44	0.702097	0.0139345
26	12899	AT4G13010	AT4G13010	Oxidoreductase, zinc-binding dehydrogenase family protein	plastid	26.7	misc.oxidases - copper, flavone etc	26.7	156.078						179.685	158.648		164.804	10.5748	133.678			103.526				110.65		115.951	12.8679	0.703572	0.0142832
29	16506	AT5G02870	AT5G02870	Ribosomal protein L4/L1 family	cytosol	29.2.1.2.2.141	protein.synthesis.ribosomal protein.eukaryotic.60S subunit.L4/L1	29.2	1021.05	1075.55	1055.82	1245.52	1507.38	1109.92	1255.87	1167.76	1007.01	1160.65	149.234	1000.83	979.833	1025.01	1049.81	914.522	1167.43	889.207	963.814	535.623	947.341	164.36	0.816214	0.0152096
20	16965	AT3G44110	AT3G44110	ATJ3, ATJ / DNAJ homologue 3	cytosol	20.2.1	stress.abiotic.heat	20.2	417.23	432.247	444.259	432.1	481.505	478.574	512.391	426.977	407.317	448.067	32.9349	544.104	457.63	493.728	475.389	471.598	553.613	450.086	490.165	501.258	493.063	33.7032	1.10042	0.0157464
27	24508	AT5G26742	AT5G26742	emb1138 / DEAD box RNA helicase (RH3)	plastid	27.1.2	RNA.processing.RNA helicase	27.1	239.598	245.678	302.975	232.575				180.711		240.307	38.9053	196.642	191.912	152.875	142.816				181.325		173.114	21.4565	0.720386	0.0164414
30	22097	AT1G53210	AT1G53210	sodium/calcium exchanger family protein / calcium-binding EF hand family protein	plasma membrane	30.3	signalling.calcium	30.3	248.955						222.317	156.371		209.214	38.9165			284.69	380.14			420.341	337.27		355.61	50.393	1.69974	0.0166526
29	17154	AT3G05530	AT3G05530	RPT5A, ATS6A.2 / regulatory particle triple-A ATPase 5A	cytosol,nucleus	29.5.11.20	protein.degradation.ubiquitin.proteasom	29.5	318.985	134.873	505.75		138.764	194.127	355.916	137.987		255.2	132.283	402.432	293.356	366.367	360.066	329.231	546.865	414.059	461.546	488.683	406.956	76.0826	1.59465	0.017373
21	19354	AT1G63940	AT1G63940	MDAR6 / monodehydroascorbate reductase 6	plastid	21.2.1	redox.ascorbate and glutathione.ascorbate	21.2	2102.04	2308.58	2326.1	2349.15	2423.28	2370.13	2143.69	2353.79	2354.48	2303.47	101.468	1864.28	1856.4	1942.67	1678.83	1713.23	1600.12	2280.41	2345.07	2611.45	1988.05	326.242	0.863068	0.0189051
29	22974	AT3G09790	AT3G09790	UBQ8 / ubiquitin 8	cytosol	29.5.11.1	protein.degradation.ubiquitin.ubiquitin	29.5	1833.59	831.106	808.426	1005.43	1744.58	967.889		1291.84	2625.52	1388.55	595.323	3725.38	1490.67	1252.77	3847.18	1151.75	4021.09	5193.28	1552	5018.39	3028.06	1563.73	2.18074	0.0192441
21	5543	AT3G15660	AT3G15660	ATGRX4, GRX4 / glutaredoxin 4	plastid	21.4	redox.glutaredoxins	21.4	309.244	1765.28	280.12	231.535		262.877		313.233		527.049	554.447	1409.62	310.479	1572.61	1489.62	1366.95		2668.54	2655.97		1639.11	757.11	3.10999	0.0192547
20	24841	AT2G04030	AT2G04030	CR88, EMB1956, HSP90.5, Hsp88.1, AtHsp90.5 / Chaperone protein htpG family protein	plastid	20.2.1	stress.abiotic.heat	20.2	845.267	912.055	851.836	939.801	1040.55	847.292	889.921	735.194	960.748	891.407	81.5582	878.215	796.756	776.422	736.401	699.643	975.147	674.014	689.786	780.01	778.488	91.7309	0.873325	0.0192621
21	8590	AT3G52960	AT3G52960	Thioredoxin superfamily protein	plastid	21.5	redox.peroxiredoxin	21.5	1188.01	1326.38	1195.72	1241.25	1242.97	1019.9	1696.82	1078.27	1395.29	1264.96	186.766	1308.44	1121.85	1194.72	1051.32	947.737	1122.52	885.649	902.414	966.824	1055.72	135.003	0.834588	0.020634
13	19961	AT5G17330	AT5G17330	GAD, GAD1 / glutamate decarboxylase	cytosol	13.1.1.1.1	amino acid metabolism.synthesis.central amino acid metabolism.GABA.Glutamate decarboxylase	13.1	64.2547	591.197	268.903	187.709		348.503	116.812	272.167	419.394	283.618	159.194	550.129	636.81	684.337	684.876	484.541	379.875	399.195	185.47	435.251	493.387	155.259	1.73962	0.0208785
34	23764	AT1G22530	AT1G22530	PATL2 / PATELLIN 2	plasma membrane	34.99	transport.misc	34.9	492.963	359.197	446.771	349.707	888.51	397.101	581.049	440.109	879.459	537.207	196.782	421.626	390.841	382.395	346.995	329.018	403.94	248.343	145.479	426.14	343.864	87.4503	0.640096	0.0218614
29	1686	AT2G45710	AT2G45710	Zinc-binding ribosomal protein family protein	cytosol	29.2.1.2.1.27	protein.synthesis.ribosomal protein.eukaryotic.40S subunit.S27	29.2	789.087	944.83	811.386	781.728	706.691	730.936		892.592	900.594	819.73	79.5399	607.967	906.94	1098.5	1206.52	1069.45	1103.68			1248.41	1034.5	201.3	1.26199	0.0225195
13	20523	AT2G45300	AT2G45300	RNA 3'-terminal phosphate cyclase/enolpyruvate transferase, alpha/beta	plastid	13.1.6.1.6	amino acid metabolism.synthesis.aromatic aa.chorismate.5-enolpyruvylshikimate-3-phosphate synthase	13.1	253.951	289.358	220.88	272.712		177.803	283.734	209.596	333.132	255.146	46.918	205.717	164.83	231.84	169.131	149.128		225.103	231.782		196.79	32.4968	0.771285	0.0232479
13	21221	AT1G17290	AT1G17290	AlaAT1 / alanine aminotransferas	mitochondrion	13.1.1.3.1	amino acid metabolism.synthesis.central amino acid metabolism.alanine.alanine aminotransferase	13.1	2449.34	2421.4	2257.35	2691.38	2968.57	2555.04	3587.66	2799.35	3694.36	2824.94	480.241	3347.47	3355.34	3213.25	3392.15	3132.2	3631.85	3217.63	2789.35	3644.6	3302.65	246.271	1.16911	0.023506
29	24091	AT5G26830	AT5G26830	Threonyl-tRNA synthetase	mitochondrion,plastid	29.1.3	protein.aa activation.threonine-tRNA ligase	29.1		386.553	369.762	331.062		352.569		293.075		346.604	32.4801	245.259	356.532	288.879	238.123	292.63		123.559	171.716		245.243	72.5051	0.707558	0.0235422
29	2838	AT1G77940	AT1G77940	Ribosomal protein L7Ae/L30e/S12e/Gadd45 family protein	cytosol	29.2.1.2.2.30	protein.synthesis.ribosomal protein.eukaryotic.60S subunit.L30	29.2	597.486		633.741	821.04	1100.5	961.59	1303.04	880.24	1262.89	945.065	247.716	686.869	802.817	749.431	812.452	749.379	722.524	765.683	462.848	560.035	701.338	110.004	0.742105	0.0241063
23	19018	AT3G54470	AT3G54470	uridine 5'-monophosphate synthase / UMP synthase (PYRE-F) (UMPS)	cytosol	23.1.1.5	nucleotide metabolism.synthesis.pyrimidine.orotate phosphoribosyltransferase	23.1	272.977	320.79	450.477			517.246		289.995		370.297	96.3259	244.53	230.265		265.902	190.725		231.368			232.558	24.5431	0.628031	0.0242475
9.	11797	AT3G54110	AT3G54110	ATPUMP1, UCP, PUMP1, ATUCP1, UCP1 / plant uncoupling mitochondrial protein 1	mitochondrion	9.8	mitochondrial electron transport / ATP synthesis.uncoupling protein	9.8	515.882		248.858			520.069	262.313			386.781	131.29	155.606	292.421	244.533	308.713	202.959		213.985	215.804	265.063	237.386	47.1966	0.613747	0.02564
29	9438	AT5G20720	AT5G20720	CPN20, CPN10, CHCPN10, ATCPN21, CPN21 / chaperonin 20	plastid	29.6	protein.folding	29.6	3019.25	3067.75	2740.19	3008.72	3475.53	2462.76	3511.88	2848.14	3437.49	3063.52	337.877	2929.1	2692.8	2774.91	2541.58	2286.12	3194.51	2443.39	2585.71	2807.09	2695.02	255.873	0.879714	0.0256961
8.	16632	AT1G65930	AT1G65930	cICDH / cytosolic NADP+-dependent isocitrate dehydrogenase	cytosol	8.1.4	TCA / org transformation.TCA.IDH	8.1.	3595.9	3515.67	3538.82	3598.32	3515.99	3798.38	3497.38	3320.29	3190.6	3507.93	162.4	2881.69	3225.12	3367.07	3288.51	3423.56	3535.53	2965.78	3394.44	3431.79	3279.28	208.19	0.934819	0.0262073
21	17476	AT3G52880	AT3G52880	ATMDAR1, MDAR1 / monodehydroascorbate reductase 1	peroxisome	21.2	redox.ascorbate and glutathione	21.2	1019.51	1049.46	985.784	1030.57	1177.4	1008.2	946.384	1140.38	1382.11	1082.2	126.174	1419.83	1176.16	1308.55	1164.43	1018.14	994.858	1415.67	1528.05	1434.09	1273.31	181.861	1.17659	0.0265913
29	4871	AT2G17850	AT2G17850	Rhodanese/Cell cycle control phosphatase superfamily protein	#N/A	29.4	protein.postranslational modification	29.4	805.801	793.584	618.683	1217.38	535.827	786.485		1229.78	1471.82	932.42	310.826	428.611		738.85	538.482	460.783		601.397	672.078		573.367	110.121	0.614923	0.0276897
29	3070	AT4G16500	AT4G16500	Cystatin/monellin superfamily protein	extracellular	29.5.3	protein.degradation.cysteine protease	29.5	290.937	281.945	200.499	249.886				385.836	361.974	295.18	63.0993	654.045	407.701	407.794	308.408		396.281	484.564	562.015	998.63	527.43	204.607	1.78681	0.028589
31	18061	AT5G12250	AT5G12250	TUB6 / beta-6 tubulin	cytosol	31.1	cell.organisation	31.1	344.84	376.465	329.013		672.736	282.941	143.379			358.229	159.221	141.878	252.146	188.532	266.872	144.851		157.781	144.399		185.208	49.403	0.517011	0.0291114
20	23553	AT5G42020	AT5G42020	BIP, BIP2 / Heat shock protein 70 (Hsp 70) family protein	endoplasmic reticulum	20.2.1	stress.abiotic.heat	20.2	669.3	597.55	878.185	573.156	814.476	1097.71	782.237	496.018	621.773	725.601	176.115	914.039	700.133	920.527	967.274	1299.48	1227.16	703.622	1002.31	807.991	949.17	196.481	1.30812	0.0291182
26	10464	AT3G16530	AT3G16530	Legume lectin family protein	extracellular	26.16	misc.myrosinases-lectin-jacalin	26.1	569.713	439.942	733.991	267.844	355.597	541.062	481.648	515.771	396.625	478.021	127.618	567.404	707.203	538.709	617.634	771.029	389.097	1668.53	1764.11	958.406	886.902	468.436	1.85536	0.0299721
29	9292	AT2G31610	AT2G31610	Ribosomal protein S3 family protein	cytosol	29.2.1.2.1.3	protein.synthesis.ribosomal protein.eukaryotic.40S subunit.S3	29.2	1163.87	1246.13	1061.14	1419.83	2429.95	1214	1494.61	1065.5		1386.88	419.749	885.54	1068.82	676.606	1214.32	1103.77	1005.07		356.566		901.527	273.933	0.65004	0.030282
29	2051	AT3G46560	AT3G46560	TIM9, emb2474 / Tim10/DDP family zinc finger protein	mitochondrion	29.3.2	protein.targeting.mitochondria	29.3	230.445			311.671		265.236	213.577	229.701		250.126	35.0897	297.691	349.525	301.896	423.597	339.377	342.649	248.122	251.269	307.577	317.967	50.9091	1.27123	0.0303789
30	9196	AT5G65430	AT5G65430	GRF8, 14-3-3KAPPA, GF14 KAPPA / general regulatory factor 8	nucleus	30.7	signalling.14-3-3 proteins	30.7	589.566	664.013	707.579	450.647	628.98	699.88	660.348	612.286	694.147	634.161	75.3186	443.177	452.64	448.47	667.314	635.484	622.622	634.905	448.348	386.097	526.562	103.818	0.830329	0.0305276
11	19150	AT3G25860	AT3G25860	LTA2, PLE2 / 2-oxoacid dehydrogenases acyltransferase family protein	plastid	11.1.31	lipid metabolism.FA synthesis and FA elongation.pyruvate DH	11.1	275.553	314.36	291.398	193.832		279.314		244.063		266.42	38.6017	314.054	236.998	195.375	232.262	204.54	167.921	141.045	85.5721	84.8004	184.73	70.1039	0.693377	0.0306993
35	9883	AT2G31670	AT2G31670	Stress responsive alpha-beta barrel domain protein	plastid	35.1	not assigned.no ontology	35.1	315.187	345.928	307.775			172.231		306.678	162.206	268.334	72.7332	83.3364	209.402	129.946	146.869	225.521					159.015	52.3101	0.592601	0.0316464
1.	14761	AT3G14415	AT3G14415	Aldolase-type TIM barrel family protein	peroxisome	1.2.2	PS.photorespiration.glycolate oxydase	1.2.	991.784	1057.8	798.789	777.96	801.792	636.287	834.969	662.099	752.969	812.717	129.757	788.257	754.159	844.528	533.668	587.805	696.361	754.054	511.479	511.769	664.676	122.266	0.817844	0.0320235
11	6694	AT1G27950	AT1G27950	LTPG1 / glycosylphosphatidylinositol-anchored lipid protein transfer 1	extracellular,plasma membrane	11.6	lipid metabolism.lipid transfer proteins etc	11.6	340.743	341.336		445.446		370.65		180.625		335.76	86.4535					193.411		197.674	91.6866		160.924	48.989	0.479282	0.0320951
13	16644	AT1G58080	AT1G58080	ATATP-PRT1, HISN1A, ATP-PRT1 / ATP phosphoribosyl transferase 1	plastid	13.1.7.1	amino acid metabolism.synthesis.histidine.ATP phosphoribosyl transferase	13.1			212.835			150.536	264.381	202.046		207.449	40.4304		169.967	137.308		113.146		103.74			131.04	25.5935	0.631675	0.0326031
4.	14305	AT2G36460	AT2G36460	Aldolase superfamily protein	cytosol	4.1.10	glycolysis.cytosolic branch.aldolase	4.1.	3092.47	3129.29	2857.84	3201.24	3612.24	2679.71	2704.56	3599.13	3980.4	3206.32	420.017	3640.43	3668.31	3541.04	3385.05	3390.1	4555.9	3357.95	3448.74	4031.6	3668.79	371.026	1.14424	0.0329577
26	12873	AT3G21770	AT3G21770	Peroxidase superfamily protein	extracellular	26.12	misc.peroxidases	26.1	151.249	156.363				183.913		94.633		146.54	32.4414			183.916	280.553	282.535					249.001	46.0293	1.69921	0.0330774
14	23150	AT5G04590	AT5G04590	SIR / sulfite reductase	plastid	14.3	S-assimilation.sulfite redox	14.3	624.91	687.167	512.029	622.694	668.092	812.936	698.027	1016.45	591.35	692.629	138.382	720.932	548.801	640.072	533.003	499.816		471.505	472.219	543.364	553.714	80.8429	0.799439	0.0337748
13	8296	AT2G43910	AT2G43910	ATHOL1, HOL1 / HARMLESS TO OZONE LAYER 1	cytosol	13.1.3.4.13	amino acid metabolism.synthesis.aspartate family.methionine.methionine S-methyltransferase	13.1	2453.71	2393.34	3125.22	2065.05	2134.21	2690.83	3087.88	3108.47	2755.86	2646.06	387.746	1961.15	2235.05	2050.83	2079.46	2494.04	2166.5	2509.53	2725.93	2245.11	2274.18	237.481	0.859457	0.0343331
34	22819	AT1G78900	AT1G78900	VHA-A / vacuolar ATP synthase subunit A	vacuole,golgi	34.1	transport.p- and v-ATPases	34.1	2089.94	2387.15	2157.27	2111.98	2620.6	2107.41	2722.55	2127.61	2398.24	2302.53	227.348	2818.59	2633.36	2689.32	2637.54	2789.63	2485.96	2125.49	2334.51	2484.74	2555.46	210.376	1.10985	0.0345862
29	26135	AT4G11420	AT4G11420	EIF3A, ATEIF3A-1, EIF3A-1, ATTIF3A1, TIF3A1 / eukaryotic translation initiation factor 3A	cytosol,nucleus	29.2.3	protein.synthesis.initiation	29.2	231.02		503.86	208.631	249.027	255.75	385.354		194.068	289.673	104.869		422.439	268.166	1086.78	454.864		700.115	505.889		573.042	262.737	1.97824	0.03459
16	14588	AT5G54160	AT5G54160	ATOMT1, OMT1 / O-methyltransferase 1	cytosol	16.2.1.9	secondary metabolism.phenylpropanoids.lignin biosynthesis.COMT	16.2	1182.36	1140.23	1122.64	1097.52	1189.65	1029.15	1431.1	1175.65	1344.21	1190.28	117.196	1150.52	999.571	950.749	921.685	898.376	942.018	1210.51	1149.04	1229.55	1050.22	125.354	0.882336	0.03467
34	8440	AT4G11150	AT4G11150	TUF, emb2448, TUFF, VHA-E1 / vacuolar ATP synthase subunit E1	vacuole,golgi	34.1.1.4	transport.p- and v-ATPases.H+-transporting two-sector ATPase.subunit E	34.1	1358.67	1493.47	1173.72	1299.54	1038.24	1220.63	1409.35	1241.9	1249.43	1276.1	126.66	1428.67	1058.86	1583.74	1541.18	1377.66	1324.35	1569.86	1492.64	1709.71	1454.07	177.687	1.13946	0.034774
26	13704	AT4G08770	AT4G08770	Prx37 / Peroxidase superfamily protein	extracellular	26.12	misc.peroxidases	26.1	776.28	853.9	977.378	747.126	668.918	1036.99	951.254	1231.41	980.267	913.724	161.987	827.812	856.675	985.864	1022.24	1296.24	1018.19	1462.41	1564.57	1565.14	1177.68	280.233	1.28888	0.0347955
29	9112	AT2G05840	AT2G05840	PAA2 / 20S proteasome subunit PAA2	cytosol,nucleus	29.5.11.20	protein.degradation.ubiquitin.proteasom	29.5	208.076	415.689	497.344	472.373		359.445	600.499	310.709		409.162	120.134	1148.71	564.348	957.8	488.118	756.099	1092.76	425.432	151.466	975.513	728.916	322.001	1.78148	0.0349821
20	23579	AT5G28540	AT5G28540	BIP1 / heat shock protein 70 (Hsp 70) family protein	endoplasmic reticulum	20.2.1	stress.abiotic.heat	20.2	1189.7	1483.5	1095.77	1685.32	1601.68	1142	1553.15	1223.89	1742.2	1413.02	236.279	1286.1	1254.25	1261.67	1309.32	954.528	1262.8	1235.2	720.311	1230.29	1168.27	186.64	0.826789	0.0353085
31	18080	AT5G19770	AT5G19770	TUA3 / tubulin alpha-3	cytosol	31.1	cell.organisation	31.1	2178.74	1658.2	1869.39	1647.71	1664.59	1733.38	2306.44	1698.91	1597.48	1817.21	240.227	1549.07	1878.81	1370.79	1831.82	1607.54	1584.77	1464.67	1573.01	1309.65	1574.46	177.754	0.866418	0.0354185
1.	9891	AT1G06680	AT1G06680	PSBP-1, OEE2, PSII-P, OE23 / photosystem II subunit P-1	plastid	1.1.1.2	PS.lightreaction.photosystem II.PSII polypeptide subunits	1.1.	390.177	1335.21	354.107	627.738	621.235	702.377	1205.2	656.581	610.567	722.577	314.656	681.196	514.104	445.493	503.606	353.871	310.945	418.52	183.85		426.448	139.831	0.590177	0.0357947
31	26810	AT2G21390	AT2G21390	Coatomer, alpha subunit	cytosol	31.4	cell.vesicle transport	31.4	871.458	316.529	402.503	420.068		369.245	664.316	243.721	521.178	476.127	191.442	395.07	209.917	398.643	194.456	309.435		277.458	174.702		279.954	85.7799	0.587982	0.0367176
28	9517	AT4G34180	AT4G34180	Cyclase family protein	extracellular	28.99	DNA.unspecified	28.9			279.958			260.342	321.025	273.707		283.758	22.6526	401.497	393.036	427.307	361.684	361.554	219.454	445.234	358.361		371.016	64.6128	1.30751	0.0377537
13	15883	AT2G43750	AT2G43750	OASB, ACS1, CPACS1, ATCS-B / O-acetylserine (thiol) lyase B	plastid	13.1.5.3.1	amino acid metabolism.synthesis.serine-glycine-cysteine group.cysteine.OASTL	13.1	687.188	637.465	674.789	557.023	508.448	636.312	541.219	456.097	554.604	583.683	74.5162	516.673	641.59	459.883	469.624	520.229	541.68	352.152	474.569	526.076	500.275	73.1735	0.857101	0.038203
18	11942	AT5G01410	AT5G01410	PDX1, ATPDX1.3, RSR4, PDX1.3, ATPDX1 / Aldolase-type TIM barrel family protein	cytosol	18	Co-factor and vitamine metabolism	18	677.34	787.582		952.911	1027.83	938.527	1399.69	782.634	1001.21	945.965	206.048		809.992	700.677	798.866		948.41	633.202	393.269	661.973	706.627	161.804	0.74699	0.038246
29	20101	AT1G11910	AT1G11910	APA1, ATAPA1 / aspartic proteinase A1	vacuole	29.5.4	protein.degradation.aspartate protease	29.5	1187.93	1261.89	1196.01	1076.83	1197.69	1219.31	1517.93	1399.38	1263.15	1257.79	122.158	1571.69	1936.7	1625.81	2122.04	1981.02	1399.07	1414.67	684.402	1592.16	1591.95	400.701	1.26567	0.0384041
27	12882	AT4G24770	AT4G24770	RBP31, ATRBP31, CP31, ATRBP33 / 31-kDa RNA binding protein	plastid	27.4	RNA.RNA binding	27.4	805.49	781.969	750.716	641.3	784.199	673.404		666.644	929.028	754.094	87.9055	614.952	785.337	732.722	641.932	528.348		545.722	580.947	737.904	645.983	89.7858	0.856635	0.0390598
10	22136	AT1G53830	AT1G53830	ATPME2, PME2 / pectin methylesterase 2	extracellular	10.8.1	cell wall.pectin*esterases.PME	10.8	292.351	146.08	43.0743	231.476		202.472		85.9065		166.893	85.1465	48.5319	38.6891	168.176	44.7514	38.6174		67.8492		106.682	73.3282	44.6812	0.439372	0.0401072
16	18826	AT2G33070	AT2G33070	NSP2, ATNSP2 / nitrile specifier protein 2	cytosol	16.5.1.3.2	secondary metabolism.sulfur-containing.glucosinolates.degradation.nitrilespecifier protein	16.5	92.566	123.491	133.898	114.384			304.987	43.8141	155.989	138.447	75.5241	35.1325		35.2762	34.1915	35.7793	136.79	95.2953	23.9024	108.098	63.0581	40.5686	0.455467	0.0401692
34	21857	AT1G72150	AT1G72150	PATL1 / PATELLIN 1	plasma membrane	34.99	transport.misc	34.9	359.062	429.338	540.928	357.793	357.888	313.445	226.548	359.058	656.406	400.052	120.623	1801.26	470.835	1695.05	657.819	420.341	466.793	566.307	603.69		835.261	532.747	2.08788	0.0407838
29	26209	AT2G32730	AT2G32730	26S proteasome regulatory complex, non-ATPase subcomplex, Rpn2/Psmd1 subunit	cytosol,nucleus	29.5.11.20	protein.degradation.ubiquitin.proteasom	29.5		245.347	226.053	275.95		255.474	279.96	178.818	400.976	266.083	63.5231	494.381	303.315	267.6	371.045	299.989		340.199	305.045	437.947	352.44	72.9411	1.32455	0.0415644
25	18828	AT4G13930	AT4G13930	SHM4 / serine hydroxymethyltransferase 4	cytosol	25.1	C1-metabolism.glycine hydroxymethyltransferase	25.1	1514.57	1540.32	1546.18	2024.07	2089.42	1756.04	2186.34	1675.79	1897.73	1803.39	241.147	1489.78	1432.04	1518.76	1697.97	1553.25	1888.77	1455.97	1552.92	1702.86	1588.03	139.196	0.880585	0.0438904
29	20519	AT2G24200	AT2G24200	Cytosol aminopeptidase family protein	cytosol	29.5	protein.degradation	29.5	2022.09	2210.7	1988.29	2232.74	1873.44	2044.45	1988.54	1994.54	1658.32	2001.46	161.269	1627.99	1912.87	2032.54	1968.68	1870.18	1625.48	1643.3	1815.75	1976.27	1830.34	151.962	0.914503	0.0441733
2.	25075	AT3G43190	AT3G43190	SUS4, ATSUS4 / sucrose synthase 4	cytosol	2.2.1.5	major CHO metabolism.degradation.sucrose.Susy	2.2.	2065.31	2053.65	2042.99	3391.5	2455.19	1828.71	1875.29	1585.91	1792.22	2121.2	503.301	1611.53	1864.84	1959.96	1571.13	1853.63	2081.11	1377.99	1405.7	1507.82	1692.63	239.159	0.797962	0.0449436
21	7585	AT1G19570	AT1G19570	DHAR1, ATDHAR1, DHAR5 / dehydroascorbate reductase	cytosol	21.2.1	redox.ascorbate and glutathione.ascorbate	21.2	1180.75	837.828	1599.77	1420.91	1103.49	1428.13	1294.63	1417.28	1460.08	1304.76	217.701	1021.39	1193.69	1272.93	1237.06	1157.8	1065.23	938.583	1086.36	1111.65	1120.52	100.434	0.858794	0.045097
29	3864	AT4G15000	AT4G15000	Ribosomal L27e protein family	cytosol	29.2.1.2.2.27	protein.synthesis.ribosomal protein.eukaryotic.60S subunit.L27	29.2	1550.93	1377.9	1082.65	1984.15	1441.34	1027.59	1814.05	1451.78	2067.06	1533.05	344.057	1237.7	1306.41	1159.53	1511.5	1188.89	1422.62	902.403	1304.35	1124.69	1239.79	167.324	0.808707	0.0455782
29	11622	AT3G01340	AT3G01340	Transducin/WD40 repeat-like superfamily protein	cytosol	29.3.4.4	protein.targeting.secretory pathway.plasma membrane	29.3	182.676	185.674	150.946			122.555		120.748		152.52	27.9943			110.779		108.656	129.488		96.88		111.451	11.6823	0.730729	0.045804
29	5297	AT1G57660	AT1G57660	Translation protein SH3-like family protein	cytosol	29.2.1.2.2.21	protein.synthesis.ribosomal protein.eukaryotic.60S subunit.L21	29.2	772.53	482.921	1048.02	1101.94	1095.28	1197.54		1115.12	1146.97	995.038	227.641	876.903	785.547	913.084	866.679	906.748	313.023	775.081	542.385		747.431	198.99	0.751158	0.0479996
21	10028	AT3G11630	AT3G11630	Thioredoxin superfamily protein	plastid	21.5.1	redox.peroxiredoxin.BAS1	21.5	1776.05	1654.91	1518.16	1439.06	1423.43	1510.8	1306.63	1258.01	1330	1468.56	158.527	1626.86	1669.1	1341.28	1201.25	1462.37	377.896	840.989	862.741	870.292	1139.2	406.2	0.775723	0.0484364
30	7812	AT4G18430	AT4G18430	AtRABA1e, RABA1e / RAB GTPase homolog A1E	cytosol	30.5	signalling.G-proteins	30.5			163.195				88.3442	60.08		103.873	43.505		501.246				196.339	484.768			394.118	140.012	3.79423	0.0488302
10	13419	AT3G46440	AT3G46440	UXS5 / UDP-XYL synthase 5	cytosol,plastid	10.1.5	cell wall.precursor synthesis.UXS	10.1	466.484	630.879	603.612	223.567		613.651	1317.96		555.385	630.22	309.781	338.909	313.893	389.077	222.996	262.77	522.879	312.276	470.996	541.346	375.016	107.302	0.595055	0.0493491
29	10538	AT5G42790	AT5G42790	PAF1, ATPSM30, ARS5 / proteasome alpha subunit F1	cytosol,nucleus	29.5.11.20	protein.degradation.ubiquitin.proteasom	29.5	270.497	471.121	427.236	522.421		279.603	476.459	330.237		396.796	94.638	828.334	761.292	276.244	311.034	511.34	766.973	648.27	622.51	456.32	575.813	188.688	1.45115	0.0497637
20	7692	AT1G73260	AT1G73260	ATKTI1, KTI1 / kunitz trypsin inhibitor 1	extracellular	20.1.7.6.1	stress.biotic.PR-proteins.proteinase inhibitors.trypsin inhibitor	20.1	435.992		189.743				371.273	258.147		313.789	95.8142	413.001	459.437	389.85	484.427	438.596					437.062	33.3297	1.39285	0.0499989
8.	26296	AT5G65750	AT5G65750	2-oxoglutarate dehydrogenase, E1 component	mitochondrion	8.1.5	TCA / org transformation.TCA.2-oxoglutarate dehydrogenase	8.1.	226.994	148.278	290.353	110.851	283.184		207.792	301.769		224.175	68.412	296.573	296.655	259.881	254.961	300.334		362.98	271.359		291.82	33.763	1.30176	0.050618
29	5042	AT5G23740	AT5G23740	RPS11-BETA / ribosomal protein S11-beta	cytosol	29.2.1.2.1.11	protein.synthesis.ribosomal protein.eukaryotic.40S subunit.S11	29.2	505.962	532.361	450.154	676.49	257.785	812.622	110.611	392.777	206.447	438.356	212.449	1526.42	956.113	585.525	708.279	463.479		399.042	363.523	1280.45	785.354	403.13	1.79159	0.0513536
1.	16144	AT4G38970	AT4G38970	FBA2 / fructose-bisphosphate aldolase 2	plastid	1.3.6	PS.calvin cycle.aldolase	1.3.	2625.16	1613.27	1556.47	1655.07	1684.22	1336.34	1538.91	1231.67	1653.03	1654.9	372.34	1697.66	1495.38	1609.69	1304.53	1166.18	1460.56	1030.86	1063.87	1124.6	1328.15	232.795	0.802552	0.0514803
13	22227	AT3G58610	AT3G58610	ketol-acid reductoisomerase	plastid	13.1.4.1.2	amino acid metabolism.synthesis.branched chain group.common.ketol-acid reductoisomerase	13.1	2747.09	2854.05	2570.23	3439.98	2953.4	2869.15	2290.89	2717.98	2979.5	2824.7	296.096	2799.93	2757.68	2623.02	2893.01	2604.33	2620.55	1825.07	1446.94	2142.16	2412.52	468.45	0.854082	0.0515794
4.	19778	AT4G26390	AT4G26390	Pyruvate kinase family protein	#N/A	4.1.14	glycolysis.cytosolic branch.pyruvate kinase (PK)	4.1.	116.78	38.0084	101.207	40.2149		103.883		47.7175		74.6352	33.1374		86.2757	121.349	135.815	134.096			102.725		116.052	19.0182	1.55492	0.0519075
26	18415	AT2G39330	AT2G39330	JAL23 / jacalin-related lectin 23	cytosol	26.16	misc.myrosinases-lectin-jacalin	26.1	39.7413		1059.09	1095.15		161.49	58.7389	38.0072		408.702	474.577	1509.88	1237.61	1271.05		109.162	1516.39	1131.69	136.013	1660.95	1071.59	571.164	2.62195	0.053938
8.	25729	AT4G35830	AT4G35830	ACO1 / aconitase 1	cytosol,mitochondrion	8.1.3	TCA / org transformation.TCA.aconitase	8.1.	1473.14	1561.68	2052.82	1558.73	1243.27	2008.14	1535.19	1614.35	1334.78	1598.01	256.658	1229.82	1423.96	1447.26	1318.32	1773.78	1197.09	1256.55	1343.28	1381.91	1374.66	162.505	0.860235	0.0540076
35	19064	AT4G05150	AT4G05150	Octicosapeptide/Phox/Bem1p family protein	#N/A	35.1	not assigned.no ontology	35.1	89.9661			96.7003			130.269	143.612		115.137	22.4349	90.5767	41.3048		86.4395	78.7348					74.2639	19.4977	0.645005	0.0546373
12	22111	AT2G15620	AT2G15620	NIR1, NIR, ATHNIR / nitrite reductase 1	plastid	12.1.2	N-metabolism.nitrate metabolism.nitrite reductase	12.1	635.801	643.886	509.356	626.148	494.61	560.461	260.746	371.837	131.835	470.52	170.04	440.456	368.182	332.51	276.614	326.21	466.536	159.331	354.803	254.672	331.035	88.5557	0.703551	0.0562809
13	17458	AT3G59760	AT3G59760	OASC, ATCS-C / O-acetylserine (thiol) lyase isoform C	plastid	13.1.5.3.1	amino acid metabolism.synthesis.serine-glycine-cysteine group.cysteine.OASTL	13.1	228.276	196.356	174.697			144.639	176.217	93.8951		169.013	41.9935	157.513	167.509	109.244	141.523	86.5191		88.8084	104.821		122.277	30.5457	0.723475	0.0565917
16	19822	AT4G31500	AT4G31500	CYP83B1, SUR2, RNT1, RED1, ATR4 / cytochrome P450, family 83, subfamily B, polypeptide 1	endoplasmic reticulum	16.5.1.1.4.1	secondary metabolism.sulfur-containing.glucosinolates.synthesis.shared.CYP83B1 phenylacetaldoxime monooxygenase	16.5	338.047	308.659	331.264	170.653		316.632	373.202	346.759	251.931	304.643	60.4051	126.669	236.536	252.968	245.182	226.393		275.602	308.396		238.821	52.334	0.783936	0.0573338
28	19720	AT3G53110	AT3G53110	LOS4 / P-loop containing nucleoside triphosphate hydrolases superfamily protein	cytosol,nucleus	28.1	DNA.synthesis/chromatin structure	28.1	204.098		113.244	266.863	225.778	180.739	237.453	172.861	228.079	203.639	44.5411	171.398	190.609	133.166	138.611	171.376		142.934	186.994		162.156	21.9129	0.796288	0.0574643
29	6585	AT3G02560	AT3G02560	Ribosomal protein S7e family protein	cytosol	29.2.1.2.1.7	protein.synthesis.ribosomal protein.eukaryotic.40S subunit.S7	29.2	466.7	540.143	394.707	688.561	400.818	394.328	262.286	554.024		462.696	121.789			426.684		383.082		240.137	69.9601		279.966	139.506	0.605075	0.0591554
33	3242	AT5G66040	AT5G66040	STR16 / sulfurtransferase protein 16	plastid	33.99	development.unspecified	33.9	1404.5	1362.62	1252.42	1330.14		804.805	1368.35	1021.85	1428.73	1246.68	205.881	1238.82	1036.22	1039.38	646.746	739.74		1107.52	597.718	1434.41	980.069	276.438	0.786145	0.0599674
30	7919	AT5G58590	AT5G58590	RANBP1 / RAN binding protein 1	#N/A	30.5	signalling.G-proteins	30.5	229.294	131.448		207.807		156.923				181.368	39.0046	31.5002		44.3347	186.959			115.999	109.872		97.7329	56.0008	0.538865	0.0604464
26	14046	AT3G49120	AT3G49120	ATPERX34, PERX34, PRXCB, ATPCB, PRX34 / peroxidase CB	extracellular	26.12	misc.peroxidases	26.1	1795.52	1313.44	1728.64	1683.53	2160.48	1865.76	1730.99	1315.04	1839.14	1714.73	250.714	1408.71	1598.54	1597.42	2096.16	2567.26	2784.53	2020.65	2326.49	2274.08	2074.87	441.094	1.21003	0.0618703
8.	22039	AT2G19900	AT2G19900	ATNADP-ME1, NADP-ME1 / NADP-malic enzyme 1	#N/A	8.2.10	TCA / org transformation.other organic acid transformatons.malic	8.2.	509.125				529.064	191.655		709.763	465.784	481.078	166.964	298.784		300.996	524.022	187.35			196.317	77.0297	264.083	138.807	0.54894	0.062123
29	11413	AT1G02560	AT1G02560	CLPP5, NCLPP5, NCLPP1 / nuclear encoded CLP protease 5	plastid	29.5.5	protein.degradation.serine protease	29.5	442.881	392.186	519.217			421.632	374.464		259.905	401.714	78.3596	380.104	402.018	316.297	130.696	392.356	169.781	268.741	307.634		295.953	94.9636	0.736726	0.0623321
26	7409	AT1G02920	AT1G02920	ATGSTF7, GST11, ATGSTF8, GSTF7, ATGST11 / glutathione S-transferase 7	cytosol	26.9	misc.glutathione S transferases	26.9	2534.2	2595.56	3010.81	2136.47	2831.56	2569.03	3468.23	2237.94	3610.83	2777.18	479.2	2674.93	2727.1	2682.02	2603.69	3473.41	4307.47	3981.29	3584.7	5250.71	3476.15	862.941	1.25168	0.0624333
25	18779	AT4G13890	AT4G13890	SHM5, EDA36, EDA37 / Pyridoxal phosphate (PLP)-dependent transferases superfamily protein	#N/A	25.1	C1-metabolism.glycine hydroxymethyltransferase	25.1	25.6396	32.0547	36.832		151.074		43.1177	126.512		69.2051	49.9889				443.443			128.224	134.377		235.348	147.167	3.40073	0.06389
11	25103	AT3G15730	AT3G15730	PLDALPHA1, PLD / phospholipase D alpha 1	cytosol	11.9.3.1	lipid metabolism.lipid degradation.lysophospholipases.phospholipase D	11.9	1469.24	1774.21	1569.92	1883.66	1181.67	1579.06	1387.74	1848.36	1952.79	1627.41	242.372	1675.3	1639.32	1773.56	1694.6	1701.82	2246.97	1727.64	2089.92	2267.38	1868.5	242.235	1.14815	0.0639574
20	23248	AT3G09440	AT3G09440	Heat shock protein 70 (Hsp 70) family protein	cytosol	20.2.1	stress.abiotic.heat	20.2	2410.01	2345.84	2136.23	2850.94	3172	1969.32	1416.12	2695.04	2741.55	2415.23	497.445	3048.8	2551.26	2712.78	2515.54	2447.07	4395.48	3243.26	2464.31	3252.35	2958.98	593.363	1.22514	0.0644059
31	10892	AT1G03860	AT1G03860	ATPHB2, PHB2 / prohibitin 2	cytosol	31.3	cell.cycle	31.3	252.945	246.865	303.186	325.154	312.542	319.43	197.054	329.649	328.922	290.639	44.3971	322.995	297.359	310.158	367.03	395.397	282.882	319.223	328.55	339.548	329.238	32.6267	1.13281	0.0649813
23	24762	AT1G79690	AT1G79690	atnudt3, NUDT3 / nudix hydrolase homolog 3	cytosol	23.3.3	nucleotide metabolism.salvage.NUDIX hydrolases	23.3	316.637	255.144	318.12	346.096	483.157	335.867	428.944	386.638	784.654	406.14	148.026	254.443	345.807	289.479	301.368	269.815		290.841	237.483		284.177	32.5949	0.699702	0.0650833
16	9537	AT2G43100	AT2G43100	IPMI2, ATLEUD1 / isopropylmalate isomerase 2	plastid	16.5.1.1.1.4	secondary metabolism.sulfur-containing.glucosinolates.synthesis.aliphatic.methylthioalkylmalate isomerase small subunit (MAM-IS)	16.5		115.523	148.372	157.994		125.93	69.227			123.409	31.0598		98.2302						56.6192	62.7984	72.5493	18.3335	0.587875	0.0669131
1.	4433	AT1G60950	AT1G60950	FED A, ATFD2 / 2Fe-2S ferredoxin-like superfamily protein	plastid	1.1.5.2	PS.lightreaction.other electron carrier (ox/red).ferredoxin	1.1.	546.003		473.407			407.666				475.692	56.4988	178.153		253.753	407.976						279.961	95.6377	0.588534	0.0673433
15	19415	AT4G14040	AT4G14040	EDA38, SBP2 / selenium-binding protein 2	cytosol	15	metal handling	15	168.095	80.5015	120.68			123.069	111.942	54.7864		109.846	35.5486	69.9126	131.373	73.6911	60.2584	34.6543			38.4661	80.8096	69.8807	29.8463	0.636171	0.0676224
35	6158	AT2G24020	AT2G24020	Uncharacterised BCR, YbaB family COG0718	plastid	35.2	not assigned.unknown	35.2	364.046	413.092	282.035				433.813	247.357		348.068	72.5793	367.445		256.869		170.008	265.289	184.155	277.172		253.49	65.1587	0.728275	0.0696434
13	15798	AT2G36880	AT2G36880	MAT3 / methionine adenosyltransferase 3	cytosol	13.1.3.4	amino acid metabolism.synthesis.aspartate family.methionine	13.1	2549.1	2806.16	2595.16	3022.79	3731.84	2533.71	4025.54	3117.17	4192.75	3174.91	612.016	2377.37	2368.63	2386.73	2666.4	2071.72	3513.82	2829.32	2379.14	3290.71	2653.76	449.639	0.835853	0.0700884
29	21332	AT3G03960	AT3G03960	TCP-1/cpn60 chaperonin family protein	cytosol	29.6	protein.folding	29.6	363.123	320.518	272.323	446.329	422.805	423.125	381.664	426.592	267.88	369.373	64.323	450.284	377.142	382.591	642.389	587.572	511.757	386	408.516	319.248	451.722	101.375	1.22294	0.0702133
21	19614	AT4G35090	AT4G35090	CAT2 / catalase 2	peroxisome	21.6	redox.dismutases and catalases	21.6	270.294	289.047	370.807	317.186	596.661	280.67	164.993	150.018	122.671	284.705	135.3	206.92	178.319	265.304	154.994	256.415	194.38	149.013	156.692	116.712	186.527	46.9055	0.65516	0.070324
29	7295	AT3G07110	AT3G07110	Ribosomal protein L13 family protein	cytosol	29.2.1.2.2.513	protein.synthesis.ribosomal protein.eukaryotic.60S subunit.L13A	29.2			431.663	753.014	443.296	387.201	620.185	433.96	956.361	575.097	197.202	537.301	373.781		369.199	436.893		342.174	260.194		386.59	85.3026	0.672218	0.0708676
29	6729	AT1G33120	AT1G33120	Ribosomal protein L6 family	cytosol	29.2.1.2.2.9	protein.synthesis.ribosomal protein.eukaryotic.60S subunit.L9	29.2	2900.46	3043.05	2648.2	2938.77	4082.99	3055.01	3466.65	2722.8	3404.45	3140.26	421.148	2858.58	2138.04	2842.2	2979.4	2766.7	3768.74	2426.09	1834.53	2540.76	2683.89	519.934	0.854671	0.0716397
11	3908	AT1G54630	AT1G54630	ACP3 / acyl carrier protein 3	plastid	11.1.12	lipid metabolism.FA synthesis and FA elongation.ACP protein	11.1				1167.12	1313.04			1349.24		1276.47	78.7233	1153.67	1157.61	611.742	1030.84		720.228				934.819	226.795	0.732348	0.071849
29	7261	AT4G13170	AT4G13170	Ribosomal protein L13 family protein	cytosol	29.2.1.2.2.513	protein.synthesis.ribosomal protein.eukaryotic.60S subunit.L13A	29.2	34.841	38.5921			83.8193	115.227	49.3745			64.3707	30.7441		510.417	54.3048	596.477				120.687		320.471	236.123	4.97853	0.0720864
29	3894	AT3G22230	AT3G22230	Ribosomal L27e protein family	cytosol	29.2.1.2.2.27	protein.synthesis.ribosomal protein.eukaryotic.60S subunit.L27	29.2		155.944	134.731	254.165	262.709	516.518		196.955		253.504	126.547	165.98	96.4233	203.141	231.863	104.571		109.257	198.699	56.5487	145.81	58.4588	0.57518	0.0728344
1.	4896	AT2G35120	AT2G35120	Single hybrid motif superfamily protein	mitochondrion	1.2.4.4	PS.photorespiration.glycine cleavage.H protein	1.2.	522.029	404.57	345.564		480.025	402.158	803.81		476.937	490.728	139.205	418.152	305.447	270.716	409.061	352.695			406.864		360.489	56.25	0.734602	0.0739702
29	26573	AT1G14610	AT1G14610	TWN2, VALRS / valyl-tRNA synthetase / valine--tRNA ligase (VALRS)	cytosol	29.1.9	protein.aa activation.valine-tRNA ligase	29.1			295.825	220.603		294.209	196.014	232.984		247.927	40.2519	527.607	242.482	128.4	475.256	507.023		367.901	472.298		388.709	140.074	1.56784	0.0741724
29	7308	AT2G37270	AT2G37270	ATRPS5B, RPS5B / ribosomal protein 5B	cytosol	29.2.1.2.1.5	protein.synthesis.ribosomal protein.eukaryotic.40S subunit.S5	29.2	1586.29	1810.75	2355.34	1831.54	1825.7	2693.87	1337.22	1172.1	1890.02	1833.65	442.367	1296.15	1627.66	571.55	1584.19	227.934		1144.75	2253.59	1757.26	1307.88	613.405	0.713269	0.074286
7.	19401	AT5G41670	AT5G41670	6-phosphogluconate dehydrogenase family protein	cytosol	7.1.3	OPP.oxidative PP.6-phosphogluconate dehydrogenase	7.1.	1601.21	1787.32	1844.98	1684.91	1929.14	1718.32	2285.55	1761.77	2109.1	1858.03	205.681	1611.2	1436.36	1487.36	1315.54	1524.86	1717.3	1836.42	1925.53	2022.09	1652.96	224.77	0.88963	0.0750867
21	3857	AT5G53560	AT5G53560	ATB5-A, B5 #2, ATCB5-E, CB5-E / cytochrome B5 isoform E	endoplasmic reticulum	21.99	redox.misc	21.9	1112.24	1217.32	1122.05	1239.79	796.618	840.077	973.77	1189.56	1332.92	1091.59	173.561	1152.45	1132.24	1159.88	1209.94	1173.59	1505.27	1214.37	1263.97	1242.7	1228.27	106.133	1.12521	0.0755836
29	14279	AT4G11260	AT4G11260	ATSGT1B, ETA3, RPR1, EDM1, SGT1B / phosphatase-related	cytosol	29.4	protein.postranslational modification	29.4		216.474		198.543		90.8211		124.523		157.59	51.7105	312.839	287.82	153.221			271.562				256.361	61.336	1.62676	0.0769492
17	13670	AT1G60680	AT1G60680	NAD(P)-linked oxidoreductase superfamily protein	#N/A	17.2.3	hormone metabolism.auxin.induced-regulated-responsive-activated	17.2	185.635			351.513				65.1277	225.362	206.909	102.232		45.0865	66.7213			153.889	127.883	43.8978		87.4956	45.1003	0.42287	0.0776918
29	3372	AT3G09500	AT3G09500	Ribosomal L29 family protein	cytosol	29.2.1.2.2.35	protein.synthesis.ribosomal protein.eukaryotic.60S subunit.L35	29.2				791.267			909.343	650.592	780.924	783.032	91.6065	550.336			558.67		809.68	583.009	670.791		634.497	97.4579	0.810309	0.078636
31	23924	AT1G74790	AT1G74790	catalytics	extracellular	31.1	cell.organisation	31.1	335.746	374.257	358.123				216.615	336.365		324.221	55.6996	174.933				316.754			128.326		206.671	80.1318	0.637438	0.0789046
30	9182	AT5G10450	AT5G10450	GRF6, AFT1, 14-3-3lambda / G-box regulating factor 6	cytosol	30.7	signalling.14-3-3 proteins	30.7	896.091	891.295	975.202	1001.11	945.371	836.45	963.115	979.696	970.889	939.914	50.6512	992.772	936.469	953.23	891.889	1014.69	1254.13	935.297	1081.07	1098.22	1017.53	105.621	1.08258	0.0792918
1.	10469	AT3G04790	AT3G04790	Ribose 5-phosphate isomerase, type A protein	plastid	1.3.10	PS.calvin cycle.Rib5P Isomerase	1.3.	992.634	314.71	772.116		856.659	908.01		670.804	939.365	779.186	214.259	454.645	668.902	688.561	856.518	483.629		276.079	506.286	678.222	576.605	169.008	0.74001	0.0793877
1.	14299	AT4G26530	AT4G26530	Aldolase superfamily protein	plastid	1.3.6	PS.calvin cycle.aldolase	1.3.				65.5725	54.4927		46.5999	81.9711	74.6647	64.6602	12.8852		23.5412	167.876	90.7206	50.6181	234.099	184.785	133.282	316.492	150.177	90.8182	2.32255	0.0805027
29	4078	AT1G04480	AT1G04480	Ribosomal protein L14p/L23e family protein	cytosol,nucleus	29.2.1.2.2.23	protein.synthesis.ribosomal protein.eukaryotic.60S subunit.L23	29.2	1513.32	1654.37	1501.99	1763.49	1776.35	1518.7	1703.3	1504.74	1882.39	1646.52	135.207	1692.82	1511.32	1634.5	1573.76	1412.52	1727.4	1283.82	905.543	1452.98	1466.07	238.552	0.890409	0.0811792
13	16563	AT5G14200	AT5G14200	ATIMD1, IMD1 / isopropylmalate dehydrogenase 1	plastid	13.1.4.4.3	amino acid metabolism.synthesis.branched chain group.leucine specific.3-isopropylmalate dehydrogenase	13.1	519.501	178.991	122.806		134.666	203.664	170.168	149.184	302.14	222.64	123.778	70.9695	118.693	81.8264	85.0125	126.88		101.22	133.027	278.346	124.497	61.8146	0.559185	0.0815461
16	9731	AT4G34050	AT4G34050	CCoAOMT1 / S-adenosyl-L-methionine-dependent methyltransferases superfamily protein	cytosol	16.2.1.6	secondary metabolism.phenylpropanoids.lignin biosynthesis.CCoAOMT	16.2	594.287	610.702	745.655	654.764		765.53	495.077	608.329	587.371	632.714	82.4906	475.297	562.037	568.723	555.378	727.456	396.637	601.091	610.487	396.142	543.694	100.388	0.859304	0.082242
26	7075	AT2G44790	AT2G44790	UCC2 / uclacyanin 2	plasma membrane	26.19	misc.plastocyanin-like	26.1	444.104	439.154		755.762	834.531	870.618	474.975	328.226		592.481	204.161	538.273	493.84		1086.44	1219.18	1301.15				927.778	343.37	1.56592	0.0825825
29	24455	AT4G04910	AT4G04910	NSF / AAA-type ATPase family protein	endoplasmic reticulum,golgi	29.5.9	protein.degradation.AAA type	29.5			138.785			131.501		95.9591		122.082	18.7094	147.041	142.728	142.997		160.196					148.241	7.11075	1.21427	0.0827561
13	19186	AT1G23310	AT1G23310	GGT1, AOAT1, GGAT1 / glutamate:glyoxylate aminotransferase	peroxisome	13.1.1.3.1	amino acid metabolism.synthesis.central amino acid metabolism.alanine.alanine aminotransferase	13.1	572.912	764.575	684.177	668.836	497.992	541.062	431.885	421.683	402.628	553.972	121.779	436.896	546.385	563.819	494.949	383.518	536.396	434.218	333.998	419.424	461.067	74.4305	0.832293	0.0842171
26	7359	AT1G02930	AT1G02930	ATGSTF6, GST1, ERD11, ATGSTF3, GSTF6, ATGST1 / glutathione S-transferase 6	cytosol	26.9	misc.glutathione S transferases	26.9	2783.21	3123.48	3022.54	3069.88	4106.63	2652.41	6239.88	4707.92	6360.99	4007.44	1373.91	3591.7	3681.83	3799.13	3950.42	4043.44	6471.03	8117.15	8196.85	9784.11	5737.29	2291.9	1.43166	0.0857848
7.	22330	AT5G13110	AT5G13110	G6PD2 / glucose-6-phosphate dehydrogenase 2	plastid	7.1.1	OPP.oxidative PP.G6PD	7.1.	1274.02	146.469	593.739			1009.3	1534.87			911.679	493.117					42.0433		438.202	168.365		216.203	165.231	0.237148	0.0865166
4.	19744	AT2G24270	AT2G24270	ALDH11A3 / aldehyde dehydrogenase 11A3	cytosol	4.1.9	glycolysis.cytosolic branch.non-phosphorylating glyceraldehyde 3-phosphate dehydrogenase (NPGAP-DH)	4.1.	158.738	233.975	237.58			239.939		196.805		213.407	31.5458	128.078		177.789		178.136			194.872		169.719	25.0131	0.79528	0.0865645
31	12345	AT4G04020	AT4G04020	FIB / fibrillin	plastid	31.1	cell.organisation	31.1	113.473			280.504		156.961				183.646	70.7525		115.91		64.1019	81.2383			99.8976		90.2869	19.4707	0.491636	0.0868818
29	6431	AT5G27850	AT5G27850	Ribosomal protein L18e/L15 superfamily protein	cytosol	29.2.1.2.2.18	protein.synthesis.ribosomal protein.eukaryotic.60S subunit.L18	29.2	2173.82	2456.33	2139.3	3089.86	4034.17	3340.61	2967.47	2562.02	2297.13	2784.52	594.567	1751.53	2388.77	2222.38	2354.4	2432.22	3160.05	2124.33	1999.16		2304.11	386.666	0.827469	0.0871714
9.	10896	AT2G20530	AT2G20530	ATPHB6, PHB6 / prohibitin 6	mitochondrion	9.1.1	mitochondrial electron transport / ATP synthesis.NADH-DH.complex I	9.1.	75.0616	109.249		159.604	213.062	244.657	342.5	183.021	123.666	181.352	80.064		90.2255	38.0572	42.5253	80.9241	169.187		197.318		103.039	60.2797	0.568173	0.0878482
29	16924	AT1G79340	AT1G79340	AtMC4, MC4 / metacaspase 4	cytosol	29.5	protein.degradation	29.5	825.127	864.396	830.572	716.784	846.951	774.288	598.446	612.831	647.224	746.291	99.1845	765.565	771.744	765.414	665.088	764.34	453.138	628.248	472.393	485.099	641.225	129.987	0.859216	0.0879168
29	19989	AT1G51980	AT1G51980	Insulinase (Peptidase family M16) protein	mitochondrion	29.3.2	protein.targeting.mitochondria	29.3	613.744	712.324	650.528	909.91	769.692	778.994	836.676	638.283	817.297	747.494	94.9531	806.601	701.404	799.063	802.367	725.206	915.914	888.56	911.594	869.087	824.422	73.4112	1.10291	0.0886565
27	18251	AT5G07030	AT5G07030	Eukaryotic aspartyl protease family protein	extracellular	27.3.67	RNA.regulation of transcription.putative transcription regulator	27.3	178.602	112.624		203.881		257.531		219.659		194.46	48.2707	179.319	527.77		280.876		390.165		235.498		322.726	123.707	1.6596	0.089465
20	4620	AT4G23680	AT4G23680	Polyketide cyclase/dehydrase and lipid transport superfamily protein	#N/A	20.2.99	stress.abiotic.unspecified	20.2	908.431	1113.06	989.03	792.209	624.461	679.402		156.905		751.928	289.904	808.521	795.999	535.351	317.598	342.985		284.626	248.585		476.238	222.844	0.633355	0.0895674
29	14319	AT5G60360	AT5G60360	SAG2, AALP, ALP / aleurain-like protease	vacuole	29.5.3	protein.degradation.cysteine protease	29.5	206.386	169.447	250.686			264.621	103.466	154.595		191.534	55.7817	302.951	531.342	284.194	722.511	304.976		197.776	131.36		353.587	189.4	1.84608	0.0898189
29	7631	AT1G02780	AT1G02780	emb2386 / Ribosomal protein L19e family protein	cytosol	29.2.1.2.2.19	protein.synthesis.ribosomal protein.eukaryotic.60S subunit.L19	29.2	1154.39	1108.43	839.327	1507.19	774.195	913.218	896.039	669.361	652.463	946.068	256.45	1001.76	827.272	735.919	830.603	845.092	573.701	594.791	572.847		747.748	146.461	0.790375	0.0905299
29	15908	AT3G51800	AT3G51800	ATG2, EBP1, ATEBP1 / metallopeptidase M24 family protein	nucleus	29.5	protein.degradation	29.5	637.287	446.47	495.342	662.045	712.565	626.839	741.242	584.641	561.69	607.569	90.8561	574.948	476.602	564.35	561.143	533.69	626.066	538.094	553.534	455.717	542.683	48.2509	0.893203	0.093399
11	3982	AT4G25050	AT4G25050	ACP4 / acyl carrier protein 4	plastid	11.1.12	lipid metabolism.FA synthesis and FA elongation.ACP protein	11.1	579.047	834.501	1501.03			607.54		992.999	612.023	854.524	324.871			682.179		389.356			98.1506		389.895	238.429	0.456272	0.0936603
1.	13045	AT5G66570	AT5G66570	PSBO-1, OEE1, OEE33, OE33, PSBO1, MSP-1 / PS II oxygen-evolving complex 1	plastid	1.1.1.2	PS.lightreaction.photosystem II.PSII polypeptide subunits	1.1.	1364.08	1264.51	1578.07	942.843	682.428	1140.02	555.592	893.896	708.906	1014.48	325.237	724.103	1000.15	1014.27	837.358	904.001		410.926	670.14	522.311	760.408	205.17	0.749552	0.0946847
29	9817	AT2G17360	AT2G17360	Ribosomal protein S4 (RPS4A) family protein	cytosol	29.2.1.2.1.4	protein.synthesis.ribosomal protein.eukaryotic.40S subunit.S4	29.2	2117.64	2168.95	2004.23	2554.86	3319.11	2294.07	2896.8	2338.26	3009.73	2522.63	429.052	2052.53	1920.21	2077.93	2190.48	1990.28	3079.23	1977.43	2147.69	2210.07	2182.87	330.283	0.865317	0.0949562
30	7735	AT5G59840	AT5G59840	Ras-related small GTP-binding family protein	cytosol	30.5	signalling.G-proteins	30.5	344.061	268.987	346.447	1242.38	112.881			1179.82	331.604	546.597	427.211	331.572	232.628	344.373	287.84		199.902	168.423	299.55	133.217	249.688	72.9308	0.456804	0.0950545
4.	21704	AT1G12000	AT1G12000	Phosphofructokinase family protein	cytosol	4.1.5	glycolysis.cytosolic branch.pyrophosphate-fructose-6-P phosphotransferase	4.1.		168.533	142.043			131.175		89.1362		132.722	28.5981	200.068		473.892				500.909	121.799		324.167	165.838	2.44246	0.0962945
16	11120	AT5G16440	AT5G16440	IPP1 / isopentenyl diphosphate isomerase 1	plastid	16.1.2.7	secondary metabolism.isoprenoids.mevalonate pathway.isopentenyl pyrophosphate:dimethyllallyl pyrophosphate isomerase	16.1		236.932	199.716		236.28	180.425		140.287	148.956	190.433	38.0471	213.103	173.949	134.239	153.414	184.593	45.9135	141.232	105.25		143.962	48.2624	0.755971	0.0964709
#N/A	22827	Crap_K1C9_HUMAN	Crap_K1C9_HUMAN	#N/A	#N/A	#N/A	#N/A	#N/A	422.178	480.207	389.198	748.697	639.124	633.928	576.887	423.255	373.146	520.736	125.561	263.226	273.334	269.92	219.495	174.488		658.861	635.74	532.566	378.454	184.239	0.726768	0.0981309
20	23263	AT3G12580	AT3G12580	HSP70, ATHSP70 / heat shock protein 70	cytosol	20.2.1	stress.abiotic.heat	20.2	401.199	523.09	419.676	617.571	679.702	381.404	715.258	257.185	257.188	472.475	161.37	746.091	1025.79	1008.11	804.822	633.517	1546.14	362.418	79.7593	474.918	742.396	403.828	1.57129	0.0982857
24	11268	AT1G53580	AT1G53580	GLX2-3, ETHE1, GLY3 / glyoxalase II 3	#N/A	24.1	Biodegradation of Xenobiotics.hydroxyacylglutathione hydrolase	24.1		242.633	207.948			234.657		140.982		206.555	39.9785	286.624	329.85	271.12	280.458	240.401		212.401	197.365		259.745	42.5985	1.25751	0.0985422
35	6116	AT4G39730	AT4G39730	Lipase/lipooxygenase, PLAT/LH2 family protein	plastid	35.1	not assigned.no ontology	35.1	1356.33	1454	1362.85	1566.97	2047.49	1473.4	2358.16	2294.16	1285.71	1688.79	399.832	1768.97	1571.37	1890.55	1574.08	1447.24	2251.22	2834.9	2805.15	2858.98	2111.39	554.845	1.25024	0.0996656
12	16659	AT5G07440	AT5G07440	GDH2 / glutamate dehydrogenase 2	mitochondrion	12.3.1	N-metabolism.N-degradation.glutamate dehydrogenase	12.3	2263.85	2289.22	2124.73	1560.79	1126.66	1491.76	1486.42	1396.15	867.044	1622.96	473.205	2696.42	2456.43	2457.22	1292.62	1919.91	1938.62	1766.96	1652.9	1923.98	2011.67	420.619	1.23951	0.101678
29	6422	AT3G27850	AT3G27850	RPL12-C / ribosomal protein L12-C	plastid	29.2.1.1.1.2.12	protein.synthesis.ribosomal protein.prokaryotic.chloroplast.50S subunit.L12	29.2	859.824	2381.82	1073.85	2559.23	1289.81	791.554	2513.51			1638.51	749.284	743.856	639.583	2135.78			877.679	634.735	469.614		916.875	558.83	0.559577	0.101707
13	16325	AT2G04400	AT2G04400	Aldolase-type TIM barrel family protein	plastid	13.1.6.5.4	amino acid metabolism.synthesis.aromatic aa.tryptophan.indole-3-glycerol phosphate synthase	13.1	144.923	239.51	380.033				217.808	181.459		232.747	80.3811	170.706	154.011			171.528	157.491	194.166	142.033		164.989	16.4848	0.708877	0.101735
10	10157	AT4G30270	AT4G30270	MERI5B, MERI-5, XTH24, SEN4 / xyloglucan endotransglucosylase/hydrolase 24	extracellular	10.6.2	cell wall.degradation.mannan-xylose-arabinose-fucose	10.6	1028.83	989.862	975.985	675.725	667.516	455.8	528.761	546.506	452.339	702.369	222.052	682.739	654.101	679.791	415.93		513.439	451.687	224.905		517.513	157.016	0.73681	0.102309
29	16697	AT1G54270	AT1G54270	EIF4A-2 / eif4a-2	cytosol	29.2.3	protein.synthesis.initiation	29.2	1086.4	1153.9	728.333	2054.22	1248.98	1561.17	2162.03	1478.82	982.291	1384.02	452.882	688.023	1064.79	502.671	1153.7	989.892	1421.87	1124.58	812.697	1622.38	1042.29	328.706	0.75309	0.103378
13	15934	AT1G02500	AT1G02500	SAM1, SAM-1, MAT1, AtSAM1 / S-adenosylmethionine synthetase 1	cytosol	13.1.3.4.11	amino acid metabolism.synthesis.aspartate family.methionine.S-adenosylmethionine synthetase	13.1	804.363	950.443	707.903	949.163	997.962	725.565	782.099	677.927	962.169	839.733	118.052	759.296	731.542	712.043	614.99	722.732	897.094	795.427	514.147	900.592	738.652	116.278	0.879627	0.103713
1.	8121	AT4G21280	AT4G21280	PSBQ, PSBQA, PSBQ-1 / photosystem II subunit QA	plastid	1.1.1.2	PS.lightreaction.photosystem II.PSII polypeptide subunits	1.1.	734.717	764.292	595.728	566.699	769.442	615.471	556.521	517.76	487.008	623.071	101.022	782.827	596.965	584.105	490.477	493.623	473.859	422.81	399.765	549.026	532.607	108.588	0.854809	0.103748
11	18917	AT5G46290	AT5G46290	KASI, KAS1 / 3-ketoacyl-acyl carrier protein synthase I	plastid	11.1.3	lipid metabolism.FA synthesis and FA elongation.ketoacyl ACP synthase	11.1	672.655	766.335	727.562	942.882	509.087	753.936	600.485	556.922	634.188	684.895	123.337	735.996	608.164	667.997	676.257	663.256	340.116	492.975	315.765		562.566	150.655	0.82139	0.104564
11	15929	AT2G30200	AT2G30200	catalytics;transferases;[acyl-carrier-protein] S-malonyltransferases;binding	plastid	11.1.2	lipid metabolism.FA synthesis and FA elongation.Acetyl CoA Transacylase	11.1	469.144	298.59	237.605	422.129	345.344		495.951	251.955		360.103	96.2848	281.813	269.794	462.802	254.581	152.402		236.289	203.115		265.828	90.133	0.7382	0.105458
25	20431	AT5G26780	AT5G26780	SHM2 / serine hydroxymethyltransferase 2	mitochondrion	25.1	C1-metabolism.glycine hydroxymethyltransferase	25.1	53.6035	410.368		157.17	66.8965	163.222	764.868	517.642		304.824	247.746	93.6744	139.482	43.4346	169.854	204.631		119.047	100.723		124.407	49.0179	0.408126	0.10564
8.	16846	AT1G54340	AT1G54340	ICDH / isocitrate dehydrogenase	peroxisome	8.1.4	TCA / org transformation.TCA.IDH	8.1.	2121.52	44.9349	69.9086	2398.06		54.9344	104.146	68.4322	2634.54	937.059	1128.78	43.126	24.6547	145.051		57.9868	101.089			56.7595	71.4445	40.1761	0.0762433	0.107734
29	24327	AT1G29880	AT1G29880	glycyl-tRNA synthetase / glycine--tRNA ligase	mitochondrion	29.1.14	protein.aa activation.glycine-tRNA ligase	29.1	1195.35	352.767	331.948	373.239	428.586	385.996	383.898	297.566	789.236	504.288	279.991	339.116	306.813	374.514	336.625	323.058	320.464	285.324	308.889		324.35	24.9287	0.643185	0.109488
27	14261	AT5G47210	AT5G47210	Hyaluronan / mRNA binding family	nucleus	27.4	RNA.RNA binding	27.4	908.156	972.857	842.41	1217.81	1327.18	1059.19	1135.85	1140.35	851.504	1050.59	159.572	881.543	683.766	827.369	1064.05	1071.36	1244.75	944.253	635.867	779.935	903.655	186.643	0.86014	0.109938
29	8161	AT5G19510	AT5G19510	Translation elongation factor EF1B/ribosomal protein S6 family protein	cytosol	29.2.4	protein.synthesis.elongation	29.2	2311.59	2230.37	2257.42	2590.89	3036.21	2173.93	3611.28	2478.6	2849.17	2615.5	448.009	2105.13	2026.95	2499.79	2304.13	2073.3	2932.19	2164.06	2341.57	2299.75	2305.21	263.203	0.881365	0.110601
16	18700	AT5G25980	AT5G25980	TGG2, BGLU37 / glucoside glucohydrolase 2	plastid	16.5.1.3.1.1	secondary metabolism.sulfur-containing.glucosinolates.degradation.myrosinase.TGG	16.5	247.649	318.377	300.04	47.045		201.041	479.872	229.369	150.359	246.719	119.311	98.801	295.1	127.407		84.3906	61.1718	172.986	296.691	73.8973	151.306	89.5862	0.61327	0.112783
8.	20189	AT4G13430	AT4G13430	IIL1, ATLEUC1 / isopropyl malate isomerase large subunit 1	plastid	8.2.3	TCA / org transformation.other organic acid transformatons.aconitase	8.2.	842.775	855.417	850.083	988.691	1193.15	907.27	975.365	614.885	649.781	875.269	165.222	857.964	698.189	825.119	672.508	719.033	667.051	778.571	686.276	956.975	762.41	94.3736	0.871058	0.112841
34	2572	AT4G23710	AT4G23710	VHA-G2, VAG2, VATG2 / vacuolar ATP synthase subunit G2	vacuole,golgi	34.1	transport.p- and v-ATPases	34.1	191.194	138.881	94.0944				140.674	87.0294	128.638	130.085	34.3391	142.947	304.775	129.011	126.13	187.208		161.118	216.074		181.038	58.7316	1.39169	0.113579
15	8613	AT5G19140	AT5G19140	ATAILP1, AILP1 / Aluminium induced protein with YGL and LRDR motifs	plastid	15	metal handling	15						200.351	148.97	214.761		188.027	28.2374	64.1058			123.333	163.886					117.108	40.972	0.622825	0.114072
29	22139	AT3G25800	AT3G25800	PDF1, PR 65, PP2AA2 / protein phosphatase 2A subunit A2	cytosol	29.4	protein.postranslational modification	29.4	217.685	100.026	106.703			144.049				142.116	46.7439		130.259	255.472	274.635	152.574		194.047	229.32		206.051	52.3386	1.44988	0.115452
20	16946	AT5G22060	AT5G22060	ATJ2, J2 / DNAJ homologue 2	cytosol	20.2.1	stress.abiotic.heat	20.2	127.191	125.66	88.6728	172.753	176.053	114.737	150.274	132.918	168.955	139.691	27.905	205.34	151.311	118.407	148.639	159.902	202.395	164.847	170.302	138.97	162.235	26.4883	1.16139	0.116933
20	23196	AT1G16030	AT1G16030	Hsp70b / heat shock protein 70B	cytosol	20.2.1	stress.abiotic.heat	20.2	374.913	228.673	198.273	99.7425	1051.63	504.849	886.23	649.523		499.229	319.444	298.019	571.481	588.248		32.4345	245.716	131.51	81.2045	144.271	261.61	200.016	0.524029	0.117509
21	20144	AT1G77510	AT1G77510	ATPDIL1-2, PDI6, ATPDI6, PDIL1-2 / PDI-like 1-2	endoplasmic reticulum	21.1.1	redox.thioredoxin.PDIL	21.1	336.669	321.16	374.972	269.846	305.842	345.868	385.771	270.2	357.108	329.715	39.4681	375.67	365.545	334.472	335.465	345.772	405.285	278.377	474.458	394.455	367.722	51.8508	1.11527	0.118493
35	22562	AT3G23940	AT3G23940	dehydratase family	plastid	35.1	not assigned.no ontology	35.1	427.45	454.077	414.839	474.611	468.899	444.042	317.487	454.343		431.968	47.0867	461.472	432.828	297.845	361.95	408.493		423.304	242.168		375.437	73.7201	0.869131	0.119307
#N/A	23156	Crap_K2C1_HUMAN	Crap_K2C1_HUMAN	#N/A	#N/A	#N/A	#N/A	#N/A	788.129	783.107	777.986	1275.18	931.674	1132.55	305.487	590.47	652.961	804.172	271.733	430.105	471.685	443.266	423.426	430.143	602.04	795.632	968.737	884.463	605.5	206.778	0.752948	0.119333
26	20635	AT1G66280	AT1G66280	BGLU22 / Glycosyl hydrolase superfamily protein	endoplasmic reticulum	26.3	misc.gluco-, galacto- and mannosidases	26.3	208.903	90.9886	199.293	149.81	135.133	143.146	177.438	109.444	58.4672	141.402	46.8571	255.294	233.048	134.862	266.682	208.97	262.518	176.033	97.4042	74.3491	189.907	68.9602	1.34302	0.119366
29	18565	AT5G43060	AT5G43060	Granulin repeat cysteine protease family protein	extracellular	29.5.3	protein.degradation.cysteine protease	29.5	289.967	301.703	375.457	441.579		340.924	444.052	296.871	336.613	353.396	57.8891	358.48	369.863	345.85	510.227	409.709	883.557	419.728			471.059	175.938	1.33295	0.120586
1.	12211	AT2G21170	AT2G21170	TIM, PDTPI / triosephosphate isomerase	plastid	1.3.5	PS.calvin cycle.TPI	1.3.	811.708	872.627	718.559	856.839	889.351	776.296	1066.76	773.373	787.194	839.19	95.4712	885.054	825.865	866.569	781.247	735.534	792.581	642.516	701.618	670.557	766.838	80.44	0.913784	0.120678
8.	13447	AT5G23250	AT5G23250	Succinyl-CoA ligase, alpha subunit	mitochondrion	8.1.6	TCA / org transformation.TCA.succinyl-CoA ligase	8.1.	210.113		417.437					535.79	874.628	509.492	240.893	628.509		763.671	492.475		778.372	885.223		984.609	755.477	160.84	1.4828	0.121537
10	19183	AT1G26570	AT1G26570	UGD1, ATUGD1 / UDP-glucose dehydrogenase 1	extracellular	10.1.4	cell wall.precursor synthesis.UDP-Glc dehydrogenase (UGD)	10.1	336.226		257.289	97.2106		121.425	672.986	433.447	323.665	320.321	181.559	280.902	52.2823	239.225	72.7972	184.917	256.482	207.719			184.904	82.7792	0.577244	0.122321
4.	22664	AT4G24620	AT4G24620	PGI1, PGI / phosphoglucose isomerase 1	plastid	4.2.3	glycolysis.plastid branch.glucose-6-phosphate isomerase	4.2.	168.598	187.785	272.087	178.406		2345.25	154.242	2351.09		808.208	974.588	116.076	391.545	191.821	192.648	222.065	168.574	137.588	138.602		194.865	81.2265	0.241107	0.122763
26	17752	AT1G78850	AT1G78850	D-mannose binding lectin protein with Apple-like carbohydrate-binding domain	extracellular	26.16	misc.myrosinases-lectin-jacalin	26.1	2221.72	2408.8	2573.97	2684.74	2958.25	2763.75	3747.69	2866.22	3691.19	2879.59	496.42	2801.11	2521.05	2710.14	2830.93	3039.57	3172.88	4812	4600.67	4794.42	3475.86	909.239	1.20707	0.12305
26	13827	AT2G38380	AT2G38380	Peroxidase superfamily protein	extracellular	26.12	misc.peroxidases	26.1	935.389	968.207	868.548	936.15	986.525	1024.1	908.303	734.232	821.791	909.25	84.3164	1096.13	1244.16	945.926	1240.79	1258.7	1430.86	674.848	711.735	924.266	1058.6	246.3	1.16426	0.124198
19	15449	AT5G08280	AT5G08280	HEMC / hydroxymethylbilane synthase	plastid	19.5	tetrapyrrole synthesis.porphobilinogen deaminase	19.5	384.498	375.434	380.829	664.538	312.745	307.309	563.791	387.387	415.025	421.284	110.821	378.694	379.327	367.509	395.875	253.597		335.704	287.861		342.653	49.3903	0.813354	0.124475
11	18962	AT1G48600	AT1G48600	PMEAMT, AtPMEAMT / S-adenosyl-L-methionine-dependent methyltransferases superfamily protein	cytosol	11.3	lipid metabolism.Phospholipid synthesis	11.3	232.445	235.395	260.92	376.517	377.07	338.703	405.248	310.089	506.491	338.098	84.5325	304.737	245.066	278.448	209.144	242.124	310.153	349.019	308.285		280.872	42.9485	0.830742	0.125607
29	3782	AT5G28060	AT5G28060	Ribosomal protein S24e family protein	cytosol	29.2.1.2.1.24	protein.synthesis.ribosomal protein.eukaryotic.40S subunit.S24	29.2	995.33	880.458	844.711	968.888	1099.55	878.573	958.371	758.604	943.769	925.361	92.5425	787.577	689.807	685.826	802.729	819.316	1248.17	659.167	54.5863	975.845	747.003	299.572	0.807256	0.127176
21	5090	AT2G16060	AT2G16060	GLB1, AHB1, ARATH GLB1, NSHB1, ATGLB1, HB1 / hemoglobin 1	cytosol	21.3	redox.heme	21.3	10327.3	9963.09	8959.1	11200.8	9936.49	9393.86	9923.53	9689.63	15223.5	10513	1764.59	6588.24	9451.87	8169.58	8863.39	8526.96	11767.1	8340.41	8264.41	12180.1	9128	1684.94	0.868256	0.12791
11	3124	AT2G38530	AT2G38530	LTP2, LP2, cdf3 / lipid transfer protein 2	extracellular	11.6	lipid metabolism.lipid transfer proteins etc	11.6	2002.45	2102.02	1927.13	1803.33	2110.19	1583.87	2749.14	2346.01	2853.45	2164.18	395.311	1534.24	1596.01	1665.29	1263.05	1140.52	1710.79	2532.38	2353.74	2477.25	1808.14	490.2	0.835486	0.129352
30	6687	AT1G56330	AT1G56330	SAR1, ATSAR1, ATSARA1B, ATSAR1B, SAR1B / secretion-associated RAS 1B	cytosol,endoplasmic reticulum	30.5	signalling.G-proteins	30.5	1278.11	1343.24	1202.49		574.986	1058.33	1067.98	1099.77		1089.27	232.683	1051.7	735.513	691.838	1206.79	1092.34	826.205	835.592	825.164		908.143	172.909	0.833715	0.132516
29	25980	AT3G48870	AT3G48870	ATCLPC, ATHSP93-III, HSP93-III / Clp ATPase	plastid	29.5.5	protein.degradation.serine protease	29.5	91.943	801.912	312.885	53.9143	415.964	850.567	816.462	460.749	942.473	527.43	318.385	906.228	68.8273	84.0074	82.9766	570.29		253.604	65.0049	191.768	277.838	285.684	0.526778	0.132662
20	14338	AT1G28290	AT1G28290	AGP31 / arabinogalactan protein 31	extracellular	20.2.99	stress.abiotic.unspecified	20.2	343.75		343.761	682.182	736.921	548.716	473.546	342.717		495.942	153.921	240.862	285.457	324.248	571.38	441.778	509.877	382.833	253.048		376.185	114.415	0.758527	0.132741
30	10022	AT3G02520	AT3G02520	GRF7, GF14 NU / general regulatory factor 7	plasma membrane	30.7	signalling.14-3-3 proteins	30.7	307.112	374.938	302.229	366.154	437.204	296.229	342.528	382.435	669.3	386.459	108.831	432.474	399.633	474.515	366.954	493.461	740.909	473.054	422.461		475.433	107.804	1.23023	0.133261
34	25895	AT2G24520	AT2G24520	AHA5, HA5 / H(+)-ATPase 5	plasma membrane	34.1	transport.p- and v-ATPases	34.1		52.8732	38.9583	41.5888	123.618	83.0289		115.07		75.8561	33.9956	73.302	142.854		130.411	411.179	587.574	127.611	19.3601	148.864	205.144	180.015	2.70439	0.133947
18	23590	AT5G20990	AT5G20990	B73, SIR4, CNX, CHL6, CNX1 / molybdopterin biosynthesis CNX1 protein / molybdenum cofactor biosynthesis enzyme CNX1 (CNX1)	cytosol	18.1.1	Co-factor and vitamine metabolism.molybdenum cofactor.gephyrin	18.1	1463.56	319.525						510.948		764.679	500.327		137.15			82.5357			84.3968		101.361	25.3183	0.132554	0.134438
1.	17970	AT1G42970	AT1G42970	GAPB / glyceraldehyde-3-phosphate dehydrogenase B subunit	plastid	1.3.4	PS.calvin cycle.GAP	1.3.	1008.59	982.692	1036.47	925.768	692.978	759.745	543.05	796.055	736.399	831.306	157.396	470.729	517.171	877.912	798.695	372.541	858.364	874.599	867.362	615.228	694.734	190.066	0.835714	0.137069
22	13380	AT1G70310	AT1G70310	SPDS2 / spermidine synthase 2	cytosol	22.1.6	polyamine metabolism.synthesis.spermidine synthase	22.1	377.345	361.688	362.364	389.196		235.849	313.006	393.001	518.834	368.91	74.5535	463.914	214.613	196.171	343.247	226.008	152.84	317.793	188.884	492.99	288.495	116.742	0.782021	0.137766
13	16424	AT1G80560	AT1G80560	ATIMD2, IMD2 / isopropylmalate dehydrogenase 2	plastid	13.1.4.4.3	amino acid metabolism.synthesis.branched chain group.leucine specific.3-isopropylmalate dehydrogenase	13.1	241.335	104.015	120.792	58.2518		129.192		122.171		129.293	55.3208	94.537	88.7759	98.4433	78.6956	81.066		88.8424	114.763		92.1605	11.2304	0.712804	0.138871
9.	24812	AT2G07698	AT2G07698	ATPase, F1 complex, alpha subunit protein	mitochondrion,plastid	9.9	mitochondrial electron transport / ATP synthesis.F1-ATPase	9.9		1988.73	1800.42		2905.38	1908.74				2150.82	440.743	2132		1676.02	2561.05			480.92	281.667	389.35	1253.5	908.118	0.582803	0.138954
34	24746	AT1G15690	AT1G15690	AVP1, ATAVP3, AVP-3, AtVHP1;1 / Inorganic H pyrophosphatase family protein	vacuole	34.30	transport.H+ transporting pyrophosphatase	34.3	338.826	423.394	453.784		406.49	375.192	364.878	483.207	237.385	385.395	71.3564	292.078	326.215		451.605	435.15		645.682	601.895	560.472	473.3	125.501	1.22809	0.139032
19	18867	AT3G48730	AT3G48730	GSA2 / glutamate-1-semialdehyde 2,1-aminomutase 2	plastid	19.3	tetrapyrrole synthesis.GSA	19.3	348.482	488.875	373.132	353.966	724.923	366.196	253.559	459.819	733.202	455.795	159.213	321.683	410.621	373.51	266.967	262.831	654.504	184.274	357.837	258.528	343.417	128.127	0.753447	0.139429
29	16472	AT3G09630	AT3G09630	Ribosomal protein L4/L1 family	cytosol	29.2.1.2.2.141	protein.synthesis.ribosomal protein.eukaryotic.60S subunit.L4/L1	29.2	2105.74	2151.97	1890.28	2693.16	2722.56	2163.03	3122	2025.42	3294.11	2463.14	480.648	2049.09	1850.3	2040.93	2394.35	2136.11	3061.83	1853.43	1977.94	1799.08	2129.23	371.194	0.864436	0.139462
1.	8453	AT4G05180	AT4G05180	PSBQ, PSBQ-2, PSII-Q / photosystem II subunit Q-2	plastid	1.1.1.2	PS.lightreaction.photosystem II.PSII polypeptide subunits	1.1.	181.154	324.545	450.216	322.191		361.515	353.626	255.763		321.287	78.5846	381.173	323.337	370.175	198.052		222.067	185.159	106.123	173.065	244.894	94.2873	0.762227	0.13954
33	5509	AT3G16640	AT3G16640	TCTP / translationally controlled tumor protein	cytosol	33.99	development.unspecified	33.9	2861.67	3207.7	3062.75	3299.23	3555.22	2988.41	2317.12	2782.7	2506.36	2953.46	365.436	2935.36	2613.3	2706.47	2550.36	2659.39	2424.11	2914.3	1033.87	3293.93	2570.12	594.976	0.870206	0.140015
29	8021	AT1G66580	AT1G66580	SAG24, RPL10C / senescence associated gene 24	cytosol	29.2.1.2.2.10	protein.synthesis.ribosomal protein.eukaryotic.60S subunit.L10	29.2		244.861		356.105	27.7839	444.055		280.391	249.48	267.113	127.468		156.437	134.654	1385.58		1148.98				706.414	567.125	2.64463	0.140429
29	4766	AT2G39460	AT2G39460	ATRPL23A, RPL23A, RPL23AA / ribosomal protein L23AA	cytosol	29.2.1.2.2.523	protein.synthesis.ribosomal protein.eukaryotic.60S subunit.L23A	29.2	1947.55	2185.5	1867.4	2540.02	3038.1	2121.38	2423.67	2436.33	3862.24	2491.35	587.245	1957.44	1863.62	2046.06	2399.11	1961.94	2372.46	2322.81	2132.03	2318.78	2152.7	193.049	0.864066	0.140802
29	5243	AT3G53020	AT3G53020	STV1, RPL24B, RPL24 / Ribosomal protein L24e family protein	cytosol	29.2.1.2.2.24	protein.synthesis.ribosomal protein.eukaryotic.60S subunit.L24	29.2	1301.05	1458.72	1259.86	1666.2	1865.72	1467	1163.01	1124.19	1166.82	1385.84	238.03	1264.17	1298.54	1384.77	1487.07	1412.67	1096.38	884.236	344.607		1146.56	352.65	0.827336	0.140848
29	4535	AT2G36160	AT2G36160	Ribosomal protein S11 family protein	cytosol	29.2.1.2.1.14	protein.synthesis.ribosomal protein.eukaryotic.40S subunit.S14	29.2	2369.6	2513.94	2285.57		3562.36	2469.12	3796.93	2646.9	3252.12	2862.07	549.236	2257.08	854.416	2329.06	2402.63		3468.49	2528.43	2054.35	2831.53	2340.75	693.727	0.817852	0.141353
29	11544	AT5G39740	AT5G39740	OLI7, RPL5B / ribosomal protein L5 B	cytosol	29.2.1.2.2.5	protein.synthesis.ribosomal protein.eukaryotic.60S subunit.L5	29.2	636.005		839.998	833.523				672.537		745.516	92.1828	389.178		795.635	654.452	730.79		549.655	472.711		598.737	142.313	0.803118	0.14155
13	15143	AT1G14810	AT1G14810	semialdehyde dehydrogenase family protein	plastid	13.1.3.6.1.2	amino acid metabolism.synthesis.aspartate family.misc.homoserine.aspartate semialdehyde dehydrogenase	13.1	432.925	433.025	459.094		508.775	483.016		288.177	468.43	439.063	66.4359	467.412	472.883	408.809	359.096	435.363	326.738	354.008	366.953	187.552	375.424	82.4154	0.855056	0.141651
10	13963	AT1G12780	AT1G12780	UGE1, ATUGE1 / UDP-D-glucose/UDP-D-galactose 4-epimerase 1	golgi	10.1.2	cell wall.precursor synthesis.UGE	10.1	196.37	220.268	170.295					129.004		178.984	33.8382	403.78	257.462	296.899	242.708	269.369		159.007	183.278	171.077	247.947	75.2153	1.3853	0.141749
13	22984	AT1G18500	AT1G18500	MAML-4, IPMS1 / methylthioalkylmalate synthase-like 4	plastid	13.1.4.4.1	amino acid metabolism.synthesis.branched chain group.leucine specific.2-isopropylmalate synthase	13.1	126.856	153.395	859.284			116.983	209.859	941.475		401.309	354.918	103.502	134.661	128.942	127.1				100.311		118.903	14.1361	0.296288	0.14223
29	8348	AT5G12110	AT5G12110	Glutathione S-transferase, C-terminal-like;Translation elongation factor EF1B/ribosomal protein S6	cytosol	29.2.4	protein.synthesis.elongation	29.2	99.5869	1056.76	317.996	1088.83	363.108	953.346		55.9735	106.598	505.275	422.215	1186.27	984.497		990.582	858.755		879.996	202.463		850.427	308.547	1.6831	0.143207
17	12821	AT2G46280	AT2G46280	TRIP-1, TIF3I1 / TGF-beta receptor interacting protein 1	cytosol	17.3.2.99	hormone metabolism.brassinosteroid.signal transduction.other	17.3	254.862	256.807		226.118		305.703	158.376	213.531	208.951	232.05	42.9245	263.967		264.473	223.167	287.309		260.892	310.493	239.251	264.222	26.7107	1.13864	0.145026
29	3785	AT4G18100	AT4G18100	Ribosomal protein L32e	cytosol	29.2.1.2.2.32	protein.synthesis.ribosomal protein.eukaryotic.60S subunit.L32	29.2	1034.65	1190.73	1343.32	1665.89	1844.99	1409.47	1572.92	1355.48	1534.59	1439.12	232.263	1262.84	1038.63	1304.01	1476.95	1373.1	1667.73	1145.03	1004.68	1186.35	1273.26	199.806	0.884748	0.145253
29	4379	AT3G49910	AT3G49910	Translation protein SH3-like family protein	cytosol	29.2.1.2.2.26	protein.synthesis.ribosomal protein.eukaryotic.60S subunit.L26	29.2	1624.54	1650.1	1468.58	1715.29	1847.13	1564.3	1551.36	2031.19	1740.86	1688.15	161.321	1596.9	1599.8	1621.6	1503.72	1412.67	1872.87	1427.17	1555.43	1601.87	1576.89	127.522	0.934095	0.145474
27	11859	AT5G52470	AT5G52470	FIB1, FBR1, ATFIB1, ATFBR1, SKIP7 / fibrillarin 1	nucleus	27.1	RNA.processing	27.1		349.158		443.503	245.786	501.612	340.003	300.486		363.424	85.6937		382.815	246.852	185.361	430.7		204.484	177.227		271.24	99.2819	0.746345	0.14709
34	10903	AT2G45960	AT2G45960	PIP1B, TMP-A, ATHH2, PIP1;2 / plasma membrane intrinsic protein 1B	plasma membrane	34.19.1	transport.Major Intrinsic Proteins.PIP	34.1	631.189	779.712	720.624	875.838		1005.44			590.408	767.202	141.8	1007.7	678.104		953.898	1111.35	1076	1090.35	588.904		929.473	195.054	1.21151	0.14821
9.	11825	AT5G40810	AT5G40810	Cytochrome C1 family	mitochondrion	9.6	mitochondrial electron transport / ATP synthesis.cytochrome c	9.6	116.492	166.217	144.257	456.908			217.989	192.325		215.698	112.641	34.0877	123.925	170.75	133.893	132.738		167.333		193.229	136.565	47.823	0.633131	0.148434
10	13490	AT5G59290	AT5G59290	UXS3, ATUXS3 / UDP-glucuronic acid decarboxylase 3	cytosol	10.1.5	cell wall.precursor synthesis.UXS	10.1		577.325	350.874		320.692		728.548	571.348		509.757	153.113	558.062	333.59	475.542	155.983	186.286		419.098			354.76	146.289	0.695939	0.155685
26	15846	AT1G54000	AT1G54000	GDSL-like Lipase/Acylhydrolase superfamily protein	extracellular	26.16	misc.myrosinases-lectin-jacalin	26.1	382.329	254.394	308.197	155.286	181.367	239.952	142.921	144.04		226.061	81.2467	342.359	396.282	376.372	321.993	386.417	216.11	155.959	280.412	156.168	292.453	90.1805	1.29369	0.156747
8.	22558	AT5G49460	AT5G49460	ACLB-2 / ATP citrate lyase subunit B 2	cytosol	8.2.11	TCA / org transformation.other organic acid transformatons.atp-citrate lyase	8.2.	165.219	164.904	178.602			146.671	190.617	97.0071	322.262	180.755	64.1362	151.366	79.8048		99.5111	149.695	153.018	165.801			133.199	31.7376	0.736907	0.156999
9.	5544	AT5G52840	AT5G52840	NADH-ubiquinone oxidoreductase-related	plastid	9.1.2	mitochondrial electron transport / ATP synthesis.NADH-DH.localisation not clear	9.1.		226.688	230.405	333.751		296.656	290.545	247.624		270.945	39.0208	228.507		248.826	253.763	257.662		260.176	183.357		238.715	26.8232	0.881047	0.158984
26	9926	AT2G47730	AT2G47730	ATGSTF8, ATGSTF5, GST6, GSTF8 / glutathione S-transferase phi 8	plastid	26.9	misc.glutathione S transferases	26.9	1479.65	1612.71	1935.28	1720.69	1928.87	2056.04	1247	2016.14	2246.1	1804.72	297.356	1831.13	1733.94	1887	1856.65	2318.3	2089.91	2187.62	2291.99	1765.1	1995.74	215.38	1.10584	0.160548
16	9099	AT3G55120	AT3G55120	TT5, A11, CFI / Chalcone-flavanone isomerase family protein	plastid	16.8.2.2	secondary metabolism.flavonoids.chalcones.chalcone isomerase	16.8	277.135	296.839	404.02	389.333	535.094	533.42	626.553	802.942	1139.56	556.1	258.898	328.984	291.865	301.55	229.427	368.558	519.436	590.501	468.185	566.36	407.207	124.242	0.732256	0.161888
34	25970	AT5G57350	AT5G57350	AHA3, ATAHA3, HA3 / H(+)-ATPase 3	plasma membrane	34.1.2	transport.p- and v-ATPases.H+-exporting ATPase	34.1		49.0402	23.8873	64.1202		45.7243	52.1908	48.0918	113.222	56.611	25.6349	50.6335	44.4772	90.3195	106.399	29.3026	335.604	58.2464	138.173	143.879	110.782	88.3437	1.95689	0.163631
29	12109	AT3G58500	AT3G58500	PP2A-4 / protein phosphatase 2A-4	cytosol	29.4	protein.postranslational modification	29.4	290.961	263.841		299.836		324.436		110.503		257.915	76.21	324.866	330.27	281.367	279.05	463.611					335.833	67.334	1.3021	0.163968
20	5667	AT5G39730	AT5G39730	AIG2-like (avirulence induced gene) family protein	cytosol	20.1	stress.biotic	20.1	408.544	361.094	435.033	371.767	301.058	399.109	434.202	386.307	306.722	378.204	46.1686	697.389	495.132	452.786	445.288	341.1	335.346	356.017	555.424	313.902	443.598	118.497	1.17291	0.165167
13	18475	AT4G33680	AT4G33680	AGD2 / Pyridoxal phosphate (PLP)-dependent transferases superfamily protein	plastid	13.1.3.5.3	amino acid metabolism.synthesis.aspartate family.lysine.LL-diaminopimelic acid aminotransferase	13.1	188.607	296.469	246.707	294.203				231.85		251.567	40.5227	180.109	225.706	231.17		213.946					212.733	19.8371	0.84563	0.165446
29	7122	AT3G12390	AT3G12390	Nascent polypeptide-associated complex (NAC), alpha subunit family protein	nucleus	29.2.4	protein.synthesis.elongation	29.2	921.874	906.277	810.13	878.016	1072.71	814.316	1150.79	742.509	1447.81	971.604	207.605	1054.33	915.103	710.67	943.662	679.138	1127.85	707.198	329.551	861.874	814.374	226.211	0.838175	0.166819
27	14399	AT4G17520	AT4G17520	Hyaluronan / mRNA binding family	nucleus	27.4	RNA.RNA binding	27.4	58.5517	72.9621	175.182	238.993	115.826	179.434	218.613	260.618	121.588	160.196	68.0697	252.038	659.984	197.279	244.611	139.914	227.43	82.3214	154.817	269.37	247.529	156.71	1.54516	0.16755
5.	19285	AT4G36250	AT4G36250	ALDH3F1 / aldehyde dehydrogenase 3F1	cytosol	5.10	fermentation.aldehyde dehydrogenase	5.10	648.537	425.126	1066.37		275.518	749.381		348.332		585.545	270.841	352.479	419.55	337.287	488.346	497.019		214.019	675.651	301.809	410.77	133.733	0.701518	0.167832
1.	19090	AT1G56190	AT1G56190	Phosphoglycerate kinase family protein	plastid	1.3.3	PS.calvin cycle.phosphoglycerate kinase	1.3.	248.871	109.881	99.8144	49.0665	267.555		89.8425	112.097		139.59	77.6507		534.683	42.4999	252.983	79.5761	762.876	58.1443	66.5772	846.513	330.481	314.376	2.36752	0.168789
30	9464	AT1G22300	AT1G22300	GRF10, 14-3-3EPSILON, GF14 EPSILON / general regulatory factor 10	cytosol	30.7	signalling.14-3-3 proteins	30.7	1511.93	1629.41	1486.66	1681.86	1934.09	1505.99	1228.08	1596.79	1927.16	1611.33	208.923	2103.31	1465.53	1464.5	2158.82	2035.44	1961.42	1637.8	1517.81	1707.6	1783.58	266.399	1.1069	0.169412
4.	18773	AT3G03250	AT3G03250	UGP, UGP1, AtUGP1 / UDP-GLUCOSE PYROPHOSPHORYLASE 1	cytosol	4.1.1	glycolysis.cytosolic branch.UGPase	4.1.	1318.52	1459.8	1351.75	1626.46	1881.89	1485.65	1404	1611.58	1669.17	1534.31	169.396	1424.7	1353.37	1364.5	1467.38	1271.85	1534.12	1528.08	1425.31	1560.86	1436.69	90.5573	0.93637	0.169821
27	5341	AT1G17880	AT1G17880	BTF3, ATBTF3 / basic transcription factor 3	nucleus	27.3.50	RNA.regulation of transcription.General Transcription	27.3	347.38	373.021	276.712		412.739	201.807	1122.35	322.559	1003.25	507.477	327.381	349.187	292.59	418.652	385.848	267.777	147.794	362.418	361.172		323.18	80.2084	0.636836	0.170018
29	17091	AT1G09100	AT1G09100	RPT5B / 26S proteasome AAA-ATPase subunit RPT5B	cytosol,nucleus	29.5.11.20	protein.degradation.ubiquitin.proteasom	29.5		320.391		277.736	621.282	926.468		786.152	236.675	528.117	266.059	92.0466	321.015	261.646	160.264	863.954		113.309	304.346		302.369	244.237	0.572541	0.170543
29	2644	AT4G39200	AT4G39200	Ribosomal protein S25 family protein	cytosol,nucleus	29.2.1.2.1.25	protein.synthesis.ribosomal protein.eukaryotic.40S subunit.S25	29.2	1106.24			204.706	573.225		1146.09	1112.52		828.555	377.612	1141.27	925.103	1109.11	1178.19	1160.03		1217.56	665.375	2334.19	1216.35	455.484	1.46804	0.170999
10	16973	AT2G45470	AT2G45470	FLA8, AGP8 / FASCICLIN-like arabinogalactan protein 8	extracellular,plasma membrane	10.5.1.1	cell wall.cell wall proteins.AGPs.AGP	10.5	384.09	287.976	380.668	432.885		417.692	424.338			387.941	48.803	434.199		308.646	402.287	359.709		226.09	223.428		325.727	81.1038	0.839628	0.172383
31	15224	AT3G12110	AT3G12110	ACT11 / actin-11	cytosol	31.1	cell.organisation	31.1	65.5965	14.3589	96.9917		399.587	423.552	286.578	354.876		234.506	158.608	427.53	69.3735	141.105	68.3639	52.9899		88.553	65.7514	77.1803	123.856	117.466	0.528157	0.173458
16	13722	AT3G44310	AT3G44310	NIT1, ATNIT1, NITI / nitrilase 1	cytosol	16.5.1.3.3	secondary metabolism.sulfur-containing.glucosinolates.degradation.nitrilase	16.5	3893.93	3228.7	3669.46	3845.91	4362.53	3419.18	5170.31	3764.89	4676.82	4003.53	586.025	3444.23	3642.01	3740.3	2871.93	2663.81	3279.82	4394.52	4204.37	4117.47	3595.38	559.649	0.898054	0.173483
4.	19765	AT3G25960	AT3G25960	Pyruvate kinase family protein	#N/A	4.1.14	glycolysis.cytosolic branch.pyruvate kinase (PK)	4.1.			112.498	422.129				143.409		226.012	139.249	182.733	150.061	10.5932	94.2977	50.0505					97.5469	62.9948	0.4316	0.173847
30	8350	AT1G07140	AT1G07140	SIRANBP / Pleckstrin homology (PH) domain superfamily protein	cytosol	30.5	signalling.G-proteins	30.5	1027.16	1114.39	827.476	702.181	1021.38	1018.69	405.137	860.755	875.445	872.515	204.283	905.001	1031.84	1105.39	1052.42	1047	1001.07	770.416	1070.03	893.138	986.256	101.891	1.13036	0.177898
29	7357	AT4G02230	AT4G02230	Ribosomal protein L19e family protein	cytosol	29.2.1.2.2.19	protein.synthesis.ribosomal protein.eukaryotic.60S subunit.L19	29.2	95.2618	44.4388						66.7425		68.8143	20.8001		161.721	63.1209	132.808				94.9901		113.16	37.3439	1.64443	0.178199
17	21594	AT3G19820	AT3G19820	DWF1, DIM, EVE1, DIM1, CBB1 / cell elongation protein / DWARF1 / DIMINUTO (DIM)	plasma membrane,golgi	17.3.1.2.8	hormone metabolism.brassinosteroid.synthesis-degradation.sterols.DWF1	17.3		134.163		206.335			468.552	138.415		236.866	136.795	198.282	122.15	141.001	139.468	134.036			120.56		142.583	26.1094	0.601955	0.179657
26	13829	AT4G27520	AT4G27520	ENODL2, AtENODL2 / early nodulin-like protein 2	plasma membrane	26.19	misc.plastocyanin-like	26.1	918.244	973.304	782.437	875.484	851.189	866.226	970.246	1162.8	1064.08	940.446	110.479	898.393	859.795	859.449	750.595	678.003	715.597	958.129	1028.91	997.967	860.76	117.667	0.915268	0.181665
12	14220	AT1G66200	AT1G66200	ATGSR2, GSR2, GLN1;2 / glutamine synthase clone F11	cytosol	12.2.2	N-metabolism.ammonia metabolism.glutamine synthetase	12.2	435.897	511.921	470.858	933.658	801.574	630.064	302.129	199.479	604.155	543.304	217.169	534.981	421.41	499.925	400.708	495.164	551.199	134.404	488.45	225.637	416.875	136.131	0.767297	0.18203
31	27109	AT1G08730	AT1G08730	XIC, ATXIC / Myosin family protein with Dil domain	plasma membrane	31.1	cell.organisation	31.1			1677.01	216.109			1971.55			1288.22	767.578	238.76	1498.73	154.214	157.562				455.606		500.974	510.784	0.388887	0.182648
26	12114	AT5G17820	AT5G17820	Peroxidase superfamily protein	extracellular	26.12	misc.peroxidases	26.1	284.983	296.868	238.214	322.524	303.66	292.264	250.383	278.317	225.202	276.935	30.5	208.511	267.483	266.562	329.661	290.137		143.905	193.03		242.756	59.031	0.87658	0.18271
24	10764	AT1G11840	AT1G11840	ATGLX1, GLX1 / glyoxalase I homolog	cytosol	24.2	Biodegradation of Xenobiotics.lactoylglutathione lyase	24.2	1676.76	1334.89	1655.75	1381.13	1216.24	1558.56	637.624	1445.27	1666.31	1396.95	309.051	1505.85	1798.76	1387.48	1863.31	1767.26	837.822	1583.33	2142.59	1743.88	1625.59	346.61	1.16367	0.1828
20	5097	AT3G53990	AT3G53990	Adenine nucleotide alpha hydrolases-like superfamily protein	cytosol	20.2.2	stress.abiotic.cold	20.2	579.43	565.592	455.737	637.787	559.793	699.503	586.779	497.665	366.876	549.907	92.9601	584.083	718.842	683.841	970.471	574.466	597.014	505.625	480.112	575.125	632.175	139.003	1.1496	0.183119
13	19349	AT4G13940	AT4G13940	HOG1, EMB1395, SAHH1, MEE58, ATSAHH1 / S-adenosyl-L-homocysteine hydrolase	cytosol	13.2.3.4	amino acid metabolism.degradation.aspartate family.methionine	13.2	3681.17	4087.99	3982.07	4302.45	6181.89	4859.48	4505.3	4537.97	5955.57	4677.1	812.635	3198.43	3596.96	3593.88	3652.4	4341.23	5682.86	4288.9	4064.8	4885.76	4145.02	724.348	0.886238	0.185829
29	10793	AT1G58380	AT1G58380	XW6 / Ribosomal protein S5 family protein	cytosol	29.2.1.2.1.2	protein.synthesis.ribosomal protein.eukaryotic.40S subunit.S2	29.2	1705.87	1153.72	73.465	2268.25	1210.95	1821.97		1131.5		1337.96	646.608	1026.68	874.439	1032.15	1102.94	1054.45	420.979	1783.69	663.994	676.009	959.48	362.645	0.717122	0.187413
4.	14335	AT3G52930	AT3G52930	Aldolase superfamily protein	plastid	4.3.10	glycolysis.unclear/dually targeted.aldolase	4.3.	5119.61	5685.85	5216.9	6749.61	9652.01	5698.74	6621.01	7546.67	8953.61	6804.89	1532.9	5965.36	6321.67	6609.66	6696.47	6747.29	11332	8736.79	9074.94	10109.6	7954.87	1807.11	1.16899	0.188814
21	14999	AT4G08390	AT4G08390	SAPX / stromal ascorbate peroxidase	plastid	21.2.1	redox.ascorbate and glutathione.ascorbate	21.2	543.151	637.212	712.466	614.588	579.723	756.935	587.389	472.245	510.274	601.554	86.2986	599.208	554.358	559.515	563.255	592.315	540.552	541.295	417.871	604.416	552.532	52.7297	0.918508	0.189294
29	21381	AT3G25230	AT3G25230	ROF1, ATFKBP62, FKBP62 / rotamase FKBP 1	cytosol	29.6	protein.folding	29.6	355.479	403.626	349.444	481.245	416.868	453.503	432.218	422.228	371.707	409.591	41.9043	476.414	447.472	439.804	472.44	468.385	590.661	361.635	346.021		450.354	70.7585	1.09952	0.189411
16	14367	AT2G25450	AT2G25450	2-oxoglutarate (2OG) and Fe(II)-dependent oxygenase superfamily protein	cytosol	16.5.1.1.1.13	secondary metabolism.sulfur-containing.glucosinolates.synthesis.aliphatic.2-oxoglutarate-dependent dioxygenase	16.5	1277.99	706.37	1238.75	349.786	467.216	801.53	456.246	330.216	500.488	680.954	340.621	550.263	654.027	625.82	363.853	482.291	368.436	540.069	545.943	454.573	509.475	96.1552	0.748178	0.189496
1.	18948	AT2G39730	AT2G39730	RCA / rubisco activase	plastid	1.3.13	PS.calvin cycle.rubisco interacting	1.3.	3699.64	4203.79	4397.55	3478.41	2493.32	4010.97	1780.33	2571.97	2222.82	3206.53	900.022	3143.15	3242.22	3419.12	2574.9	3368.56	2237.47	2244.44	2151.99	1855.38	2693.03	568.122	0.839856	0.191255
26	25813	AT1G68560	AT1G68560	ATXYL1, XYL1, TRG1 / alpha-xylosidase 1	extracellular	26.3.1	misc.gluco-, galacto- and mannosidases.alpha-galactosidase	26.3	159.54	167.268	226.239		236.093	301.825		167.792		209.793	50.8755	215.338	330.627	416.24	288.316	205.949	185.277	231.3	222.364		261.926	73.2388	1.2485	0.191781
20	5528	AT3G28940	AT3G28940	AIG2-like (avirulence induced gene) family protein	cytosol	20.1	stress.biotic	20.1	1030.49	799.061	1035.04	561.459	595.82	754.4	514.236	607.217		737.216	192.462	798.753	1027.38	779.169	678.331	806.424	633.982	916.619	1319	902.956	873.623	194.17	1.18503	0.192781
29	16630	AT1G79330	AT1G79330	AMC6, ATMCP2B, ATMC5, MC5 / metacaspase 5	#N/A	29.5	protein.degradation	29.5		37.8625	136.472			47.0669		84.3024	331.213	127.383	107.657			224.985			174.531		329.805		243.107	64.6727	1.90846	0.19409
11	23517	AT4G23850	AT4G23850	LACS4 / AMP-dependent synthetase and ligase family protein	plasma membrane	11.1.9	lipid metabolism.FA synthesis and FA elongation.long chain fatty acid CoA ligase	11.1	357.109	299.436	393.836	309.315		429.926	1071.99	398.412		465.718	251.411	272.556	362.226	295.422	339.232	319.632	269.009	411.607	453.812	332.545	339.56	58.328	0.729111	0.194762
29	18606	AT1G04170	AT1G04170	EIF2 GAMMA / eukaryotic translation initiation factor 2 gamma subunit	cytosol	29.2.3	protein.synthesis.initiation	29.2			220.42	312.495		299.692		311.918	192.896	267.484	50.6284	329.555	316.278	294.511	234.203		331.388		341.208		307.857	36.0805	1.15094	0.197151
31	5739	AT2G16600	AT2G16600	ROC3 / rotamase CYP 3	cytosol	31.3.1	cell.cycle.peptidylprolyl isomerase	31.3	2783.22	3224.68	2964.73	3259.27	3399.49	2521.96	3210.43	3034.14	3682.07	3120	322.338	2788.9	2739.21	3119.12	2654.78	2618.89	3292.65	3008.66	2646.89	3391.38	2917.83	277.691	0.935203	0.197696
13	19547	AT2G31810	AT2G31810	ACT domain-containing small subunit of acetolactate synthase protein	plastid	13.1.4.1.1	amino acid metabolism.synthesis.branched chain group.common.acetolactate synthase	13.1		338.836	181.026	127.22				78.0249		181.277	97.9899	123.182		119.791				67.1171	76.8688		96.7399	25.0147	0.533658	0.197824
29	9086	AT3G55620	AT3G55620	emb1624 / Translation initiation factor IF6	cytosol	29.2.2.3.99	protein.synthesis.ribosome biogenesis.Pre-rRNA processing and modifications.misc	29.2	216.103	224.334	279.025				199.773	175.15		218.877	34.4451	291.653	319.293	195.86	230.455	337.126	298.912	145.267	295.802		264.296	62.5149	1.20751	0.197986
6.	14141	AT5G09660	AT5G09660	PMDH2 / peroxisomal NAD-malate dehydrogenase 2	peroxisome	6.3	gluconeogenesis / glyoxylate cycle.Malate DH	6.3	153.873		264.265			134.688	349.395			225.555	86.9337	108.981		164.218		133.934					135.711	22.5855	0.601676	0.19998
18	15904	AT3G14990	AT3G14990	Class I glutamine amidotransferase-like superfamily protein	cytosol	18.2	Co-factor and vitamine metabolism.thiamine	18.2	984.811	1065.63	1237.7	1294.55	1295.05	1297.87	703.84	1230.49	1860.31	1218.92	293.112	1559.9	1124.49	1152.83	1319.06	1423.35	1522.9	1388.35	1466.95	1396.96	1372.75	142.483	1.12621	0.200529
6.	14112	AT2G22780	AT2G22780	PMDH1 / peroxisomal NAD-malate dehydrogenase 1	peroxisome	6.3	gluconeogenesis / glyoxylate cycle.Malate DH	6.3	268.856	520.171	508.659			298.789				399.119	115.853	118.056	496.015	231.032	349.583	379.16		156.726	259.956		284.361	122.722	0.712472	0.201792
31	18088	AT5G62690	AT5G62690	TUB2 / tubulin beta chain 2	cytosol	31.1	cell.organisation	31.1	516.781	508.633	522.785	854.955		764.238		529.406	502.992	599.97	135.016	522.541	408.709	569.692	813.936	636.619		299.626	407.436	55.2987	464.232	214.232	0.773759	0.201818
31	3691	AT2G19760	AT2G19760	PFN1, PRF1 / profilin 1	cytosol	31.1	cell.organisation	31.1	524.03	680.435	746.774	390		595.08	561.238	470.588	462.516	553.833	110.684	640.973	619.078	692.53	490.059	645.518			664.867	598.542	621.652	60.5825	1.12246	0.202137
10	14482	AT2G39770	AT2G39770	CYT1, VTC1, SOZ1, EMB101, GMP1 / Glucose-1-phosphate adenylyltransferase family protein	cytosol	10.1.1.1	cell wall.precursor synthesis.NDP sugar pyrophosphorylase.GDP mannose	10.1	256.276		180.454					152.585		196.438	43.8145	162.81	193.487	168.938	171.3	138.516			145.669		163.453	17.9456	0.832085	0.202165
30	7251	AT3G18820	AT3G18820	ATRABG3F, ATRAB7B, RAB71, RABG3F, RAB7B / RAB GTPase homolog G3F	cytosol	30.5	signalling.G-proteins	30.5	306.189	509.353	205.846	721.141	681.416	324.562	633.351	619.889	589.449	510.133	175.12	818.725	319.818	452.844	149.476	238.414	665.053	218.462	306.824	260.35	381.107	211.241	0.747074	0.202166
31	11970	AT4G22240	AT4G22240	Plastid-lipid associated protein PAP / fibrillin family protein	plastid	31.1	cell.organisation	31.1		187.931		163.902		107.798		198.303		164.483	35.0252	4226.55		171.396		123.991		3102.01	189.742		1562.74	1752.5	9.50088	0.20222
29	11889	AT5G05780	AT5G05780	RPN8A, AE3, ATHMOV34 / RP non-ATPase subunit 8A	cytosol,nucleus	29.5.11.20	protein.degradation.ubiquitin.proteasom	29.5	224.035		278.851		326.317	289.315		333.862		290.476	39.2884	279.432	417.302	340.311	317.142	363.155	334.456	236.033	401.29	289.279	330.933	54.9059	1.13928	0.203196
31	18048	AT5G23860	AT5G23860	TUB8 / tubulin beta 8	cytosol	31.1	cell.organisation	31.1	467.646	486.044	263.233		235.938					363.215	114.224	194.626	455.098			236.002		209.728	108.061		240.703	115.468	0.6627	0.203788
4.	17070	AT1G79530	AT1G79530	GAPCP-1 / glyceraldehyde-3-phosphate dehydrogenase of plastid 1	plastid	4.2.8	glycolysis.plastid branch.glyceraldehyde 3-phosphate dehydrogenase (GAP-DH)	4.2.	197.233	78.3807	44.2307	314.222		411.393		346.77		232.038	136.735		197.942	133.985	287.593	386.67	666.557	474.672	348.8		356.603	164.955	1.53683	0.2042
1.	10613	AT4G10340	AT4G10340	LHCB5 / light harvesting complex of photosystem II 5	plastid	1.1.1.1	PS.lightreaction.photosystem II.LHC-II	1.1.	1284.4	1087.5	1316.46	888.379	836.744	1266.45	709.625	681.937	513.257	953.862	279.292	879.697	1172.43	851.971	987.367	907.336	773.78	477.396	618.301	377.769	782.894	237.534	0.820762	0.205762
29	17334	AT4G38220	AT4G38220	Peptidase M20/M25/M40 family protein	endoplasmic reticulum	29.5	protein.degradation	29.5	301.121	388.732	339.608	357.715	320.879	316.356	227.88	328.216		322.563	43.8783	271.572	311.845		327.911	367.828	300.654	255.29	227.938	276.84	292.485	41.2386	0.906751	0.207495
17	13654	AT1G60690	AT1G60690	NAD(P)-linked oxidoreductase superfamily protein	cytosol	17.2.3	hormone metabolism.auxin.induced-regulated-responsive-activated	17.2	150.327	189.487		46.8291		129.506				129.037	52.1197	45.1547	78.3446	93.9775	57.6707				69.5948	164.752	84.9157	38.8523	0.65807	0.207989
26	14314	AT1G71695	AT1G71695	Peroxidase superfamily protein	extracellular	26.12	misc.peroxidases	26.1	951.983	888.26	864.358	1011.63	856.924	758.541	916.862	805.519	634.099	854.242	105.15	1024.71	934.62	915.888	776.3	635.555		616.125	424.652	695.3	752.894	186.265	0.881359	0.208091
29	14333	AT3G45310	AT3G45310	Cysteine proteinases superfamily protein	extracellular	29.5.3	protein.degradation.cysteine protease	29.5		553.51	525.335				1695.85	150.671		731.342	579.121	61.0688	188.256			29.3938		51.2998	1043.16	303.239	279.403	354.59	0.382041	0.208541
18	11920	AT2G38230	AT2G38230	ATPDX1.1, PDX1.1 / pyridoxine biosynthesis 1.1	cytosol	18	Co-factor and vitamine metabolism	18	217.517	221.367	731.156			272.978	115.105	348.342	299.653	315.16	183.04	754.765	313.914	359.12	204.293	764.026	650.21	246.573	400.4		461.663	212.569	1.46485	0.208951
29	17799	AT5G09900	AT5G09900	EMB2107, RPN5A, MSA / 26S proteasome regulatory subunit, putative (RPN5)	cytosol	29.5.11.20	protein.degradation.ubiquitin.proteasom	29.5		170.556	258.296			279.729		182.112		222.673	47.1321	459.771	210.6	258.034	230.987	229.413			273.805	489.24	307.407	107.663	1.38053	0.209462
13	14834	AT3G61440	AT3G61440	ATCYSC1, ARATH;BSAS3;1, CYSC1 / cysteine synthase C1	plastid	13.1.5.3.1	amino acid metabolism.synthesis.serine-glycine-cysteine group.cysteine.OASTL	13.1	2924.73	3033.6	2718.62	3181.69	3311.26	2688.07	3646.85	2820.95	3603.58	3103.26	338.622	2700.58	2336.96	2503.2	2022.3	1821.87	2583.46	3278.72	3303.32	4186.03	2748.49	691.259	0.88568	0.210819
29	4378	AT1G23290	AT1G23290	RPL27A, RPL27AB / Ribosomal protein L18e/L15 superfamily protein	cytosol	29.2.1.2.2.527	protein.synthesis.ribosomal protein.eukaryotic.60S subunit.L27A	29.2	1814.87	1919.4	1785.32	2208.86	2591.46	2244.6	977.502	1841.99	1221.91	1845.1	471.415	1393.98	1766.4	1818.91	1915.08	2175.67	1565.69		664.645	869.298	1521.21	488.499	0.824457	0.21132
1.	16190	AT2G21330	AT2G21330	FBA1 / fructose-bisphosphate aldolase 1	plastid	1.3.6	PS.calvin cycle.aldolase	1.3.	447.566	550.776	468.532	561.459	480.773	430.779	332.595	400.166		459.081	70.58	508.376	467.336	470.084	337.006	285.322	488.503	348.474	389.124	401.006	410.581	72.9611	0.894355	0.211599
23	19507	AT3G57610	AT3G57610	ADSS / adenylosuccinate synthase	plastid	23.1.2.20	nucleotide metabolism.synthesis.purine.adenylosuccinate synthase	23.1	512.468	174.185	513.994	496.239		497.496	284.608	370.843		407.119	124.908	310.592	293.104	389.688	440.455	471.882	341.125	80.4145	222.522		318.723	117.57	0.782874	0.211713
8.	14760	AT2G17130	AT2G17130	IDH2, IDH-II / isocitrate dehydrogenase subunit 2	mitochondrion	8.1.4	TCA / org transformation.TCA.IDH	8.1.	134.44	147.452	177.01	152.538			196.985	244.042		175.411	36.882	229.309		206.937	194.208	183.468		164.081	174.94	315.859	209.829	47.6284	1.19621	0.212582
23	16492	AT5G63980	AT5G63980	SAL1, ALX8, ATSAL1, HOS2, FRY1, RON1 / Inositol monophosphatase family protein	plastid	23.2	nucleotide metabolism.degradation	23.2	341.318	216.406	255.523		167.888	267.858	317.542	297.759		266.328	55.4669	75.2092	316.656	203.152	219.704	298.529		166.652	241.358	235.486	219.594	70.9738	0.824524	0.213101
13	18802	AT5G54810	AT5G54810	TSB1, TRPB, TRP2, ATTSB1 / tryptophan synthase beta-subunit 1	plastid	13.1.6.5.5	amino acid metabolism.synthesis.aromatic aa.tryptophan.tryptophan synthase	13.1	1185.3	930.228	1070.43	879.155	794.25	952.869	1228.19	838.083	1157.89	1004.04	151.435	909.362	803.889	818.657	686.284	661.725	814.073	1168.61	1163.35	1045.78	896.859	179.023	0.893247	0.214401
28	17237	AT5G11200	AT5G11200	DEAD/DEAH box RNA helicase family protein	#N/A	28.1	DNA.synthesis/chromatin structure	28.1	385.947	459.895	462.675	655.98	729.161	566.76	741.672	498.221		562.539	124.715	603.691	567.846	776.607	612.611	513.682	544.688	1089.88	1173.76	394.395	697.462	251.411	1.23985	0.21606
23	26743	AT1G29900	AT1G29900	CARB / carbamoyl phosphate synthetase B	plastid	23.1.1.1	nucleotide metabolism.synthesis.pyrimidine.carbamoyl phosphate synthetase	23.1	351.933	307.53	397.927	553.843		411.343	367.375	354.31		392.037	73.0656	380.468	342.151	361.763	357.726	359.719		325.948	338.048		352.26	16.7673	0.898538	0.218112
31	15283	AT2G42100	AT2G42100	Actin-like ATPase superfamily protein	#N/A	31.1	cell.organisation	31.1	17.3606	17.7444		846.26	796.79	609.222		539.255		471.105	337.133		9.62238	224.016		149.706	634.813		353.644	54.0187	237.637	210.091	0.504423	0.218122
15	6632	AT4G14716	AT4G14716	ATARD1, ARD1 / acireductone dioxygenase 1	#N/A	15.3	metal handling.regulation	15.3	509.796	507.301		460.362	190.436	736.544	656.685			510.187	171.965	624.415		667.732	717.621	747.646		301.175	866.457		654.174	174.883	1.28222	0.218607
34	13929	AT3G28710	AT3G28710	ATPase, V0/A0 complex, subunit C/D	vacuole	34.1.1	transport.p- and v-ATPases.H+-transporting two-sector ATPase	34.1	191.314	221.883	329.536			372.407		307.041		284.436	67.629	254.71		297.73	311.472	423.717		406.55	348.26		340.406	59.6931	1.19678	0.219983
29	22068	AT4G30920	AT4G30920	Cytosol aminopeptidase family protein	plastid	29.5	protein.degradation	29.5	66.4712	87.8853	34.6559	166.591	133.715	110.76	60.6256	113.07	300.967	119.416	74.4938	138.368	105.678	79.6109	173.298	104.135	273.581	225.052	229.574		166.162	66.0001	1.39146	0.220142
29	2654	AT4G34555	AT4G34555	Ribosomal protein S25 family protein	cytosol,nucleus	29.2.1.2.1.25	protein.synthesis.ribosomal protein.eukaryotic.40S subunit.S25	29.2	76.1279	1994.85	405.512	2284.83		656.765		149.783		927.979	881.007			212.349	461.499	217.129		189.91			270.222	110.911	0.291194	0.220641
29	25743	AT3G56150	AT3G56150	EIF3C, ATEIF3C-1, EIF3C-1, ATTIF3C1, TIF3C1 / eukaryotic translation initiation factor 3C	cytosol,nucleus	29.2.3	protein.synthesis.initiation	29.2	287.594	209.761	283.999	383.367		373.674		264.35		300.458	60.8283	284.376		232.844	267.405	324.538		170.006	253.54		255.451	47.5537	0.850208	0.221644
29	7939	AT1G14320	AT1G14320	SAC52, RPL10, RPL10A / Ribosomal protein L16p/L10e family protein	cytosol	29.2.1.2.2.10	protein.synthesis.ribosomal protein.eukaryotic.60S subunit.L10	29.2	1436.79	1357.53	1398.91	1593.48	1332.35	1399.67	661.666	1112.4	1185.58	1275.38	253.688	1135.12	1259.83	1250.43	1393.5	1372.9		852.107	862.582	801.109	1115.95	227.8	0.874995	0.221938
31	27100	AT1G17580	AT1G17580	MYA1, ATMYA1, XI-1 / myosin 1	cytosol	31.1	cell.organisation	31.1			1386.38		681.961	61.02				709.789	541.436		118.756	55.9895	272.618						149.121	91.0075	0.210093	0.222185
33	6426	AT2G03440	AT2G03440	NRP1, ATNRP1 / nodulin-related protein 1	nucleus	33.99	development.unspecified	33.9	236.172	248.149	250.562	278.6		230.93	369.886	271.312	287.328	271.617	41.6208	248.308	222.092	222.735	221.131		295.291				241.912	28.5749	0.890634	0.223429
8.	22540	AT4G00570	AT4G00570	NAD-ME2 / NAD-dependent malic enzyme 2	mitochondrion	8.2.10	TCA / org transformation.other organic acid transformatons.malic	8.2.		153.872	144.853				106.032	108.375		128.283	21.3354	89.8964	207.669	170.438	185.646	95.2156		183.116	252.873		169.265	54.392	1.31946	0.223682
27	5346	AT1G73230	AT1G73230	Nascent polypeptide-associated complex NAC	nucleus	27.3.67	RNA.regulation of transcription.putative transcription regulator	27.3	309.855	281.089	410.561	943.883	423.647	170.575		461.562		428.739	229.717	374.43	407.764	252.945	422.132	214.21	118.524	334.07	327.2		306.41	97.5634	0.714676	0.224024
35	6773	AT5G14030	AT5G14030	translocon-associated protein beta (TRAPB) family protein	endoplasmic reticulum	35.1	not assigned.no ontology	35.1	780.928	638.905	756.175	616.394	622.264	947.247	434.132	469.208		658.157	157.141	683.917	825.654	700.839	835.284	1009.92	685.001	738.986	904.733	447.525	759.095	151.428	1.15337	0.224859
29	4260	AT1G15930	AT1G15930	Ribosomal protein L7Ae/L30e/S12e/Gadd45 family protein	cytosol	29.2.1.2.1.12	protein.synthesis.ribosomal protein.eukaryotic.40S subunit.S12	29.2	1287.61	1311.65	1112.28	1349.84	1239.21	1299.55	1245.5	1253.05	1798.4	1321.9	179.804	1202.85	1075.71	1233.51	1329.49	1101.69	1292.4	1194.03	459.338	1627.95	1168.55	293.335	0.883994	0.225511
35	6035	AT1G09310	AT1G09310	Protein of unknown function, DUF538	cytosol	35.2	not assigned.unknown	35.2	2013.69	1739.31	2000.69	1812.68	1943.24	2035.76	2311.77	1757.08	1874.43	1943.18	166.886	1457.77	1494.23	1595.82	1625.97	1853.11	1922.57	4367.32	4151.83	3704.08	2463.63	1158.76	1.26783	0.226654
19	18929	AT5G63570	AT5G63570	GSA1 / glutamate-1-semialdehyde-2,1-aminomutase	plastid	19.3	tetrapyrrole synthesis.GSA	19.3	477.123	420.631	402.18	380.03		314.536	625.374	268.114		412.57	107.678	418.868	365.629	420.902	359.477	300.354		360.58	276.267	341.189	355.408	47.3827	0.86145	0.228133
29	8924	AT2G01250	AT2G01250	Ribosomal protein L30/L7 family protein	cytosol	29.2.1.2.2.7	protein.synthesis.ribosomal protein.eukaryotic.60S subunit.L7	29.2	1787.76	1954.84	2352.99	2096.73	1053.87	2486.76	1085.39	2195.06	1167.32	1797.86	528.447	941.859	1702.79	1631.62	1945.34	2368.94	993.631	1110.89	1325.6	1411.35	1492.45	443.336	0.830124	0.228448
23	9123	AT5G63400	AT5G63400	ADK1 / adenylate kinase 1	mitochondrion	23.4.1	nucleotide metabolism.phosphotransfer and pyrophosphatases.adenylate kinase	23.4	773.368	818.275	945.048	652.605	908.596	954.35	1140.84	964.628	852.41	890.014	130.182	748.509	729.452	737.73	834.447	922.63	925.691	771.846	905.828	834.526	823.407	75.8525	0.925162	0.229138
31	25648	AT4G34450	AT4G34450	coatomer gamma-2 subunit, putative / gamma-2 coat protein, putative / gamma-2 COP, putative	cytosol	31.4	cell.vesicle transport	31.4	398.252	321.899	491.76	367.528	511.595	529.982	464.903	279.953	594.529	440.045	98.2962	379.691	395.662	512.376	382.499	427.173	409.619	290.96	435.738	226.737	384.495	78.33	0.873764	0.229255
29	5636	AT5G42190	AT5G42190	ASK2, SKP1B / E3 ubiquitin ligase SCF complex subunit SKP1/ASK1 family protein	cytosol	29.5.11.4.3.1	protein.degradation.ubiquitin.E3.SCF.SKP	29.5	95.0221	508.361		36.0737		118.828				189.571	186.502	72.7918	82.2944	62.5209	125.787	77.63	109.361		86.1756		88.0802	20.3822	0.464628	0.229569
17	24041	AT3G16460	AT3G16460	Mannose-binding lectin superfamily protein	cytosol	17.7.3	hormone metabolism.jasmonate.induced-regulated-responsive-activated	17.7	2406.46	2496.07	2387.59	1885.22	2087.77	1753.88	2439.73	1706.72	2000.28	2129.3	292.856	2484.87	2400.97	2552.92	1606.88	1560.5	1974.4	1415.83	1564.64	1517.87	1897.65	437.027	0.891209	0.230898
29	3672	AT1G07770	AT1G07770	RPS15A / ribosomal protein S15A	cytosol	29.2.1.2.1.515	protein.synthesis.ribosomal protein.eukaryotic.40S subunit.S15A	29.2	2273.31	2464.55	2758.9		2198.56	2563.75		1782.78	2624.88	2380.96	303.649	2051.22	2318.35	2421.61	2166.58	2328.02	2182.22		2206.26	2125.13	2224.92	113.88	0.934464	0.231248
29	18227	AT4G02930	AT4G02930	GTP binding Elongation factor Tu family protein	mitochondrion	29.2.4	protein.synthesis.elongation	29.2	539.988	2091.95	798.59	754.467	868.221	910.043	827.159	676.836	688.677	906.214	432.351	598.819	574.664	654.265	742.071	939.152	874.177	638.055	594.558	765.252	709.001	122.847	0.782377	0.23248
25	20455	AT4G37930	AT4G37930	SHM1, STM, SHMT1 / serine transhydroxymethyltransferase 1	mitochondrion	25.1	C1-metabolism.glycine hydroxymethyltransferase	25.1	542.037	275.018	737.15	595.315	1044.96	857.104	364.184	251.089	352.792	557.739	261.254	870.914	511.835	371.537	435.737	477.923		203.105	127.691	211.376	401.265	221.052	0.719449	0.232605
26	11320	AT3G61220	AT3G61220	NAD(P)-binding Rossmann-fold superfamily protein	cytosol	26.22	misc.short chain dehydrogenase/reductase (SDR)	26.2	269.97	302.472	310.349		611.013		1353.44	441.842	503.525	541.801	350.457	390.478	308.767		287.212			351.828	274.901		322.637	42.8499	0.595491	0.232922
4.	17856	AT2G36530	AT2G36530	LOS2, ENO2 / Enolase	cytosol	4.1.13	glycolysis.cytosolic branch.enolase	4.1.	8870.45	9388.15	8200.89	8461.15	10810.7	8691.69	8185.17	8091.84	9090.08	8865.57	803.07	8548.16	9478.68	8422.95	9646.58	8886.65	11405.9	10018.7	7598.27	11832.4	9537.59	1308.5	1.0758	0.233558
26	14574	AT1G29670	AT1G29670	GDSL-like Lipase/Acylhydrolase superfamily protein	extracellular	26.28	misc.GDSL-motif lipase	26.2	529.325	545.659	405.774	484.405	585.52	444.356	385.119	447.542	514.909	482.512	63.154	473.62	442.051	433.815	366.783	293.35	317.555	511.499	534.556	545.939	435.463	87.0015	0.902492	0.23364
17	12427	AT1G12010	AT1G12010	2-oxoglutarate (2OG) and Fe(II)-dependent oxygenase superfamily protein	#N/A	17.5.1.2	hormone metabolism.ethylene.synthesis-degradation.1-aminocyclopropane-1-carboxylate oxidase	17.5	547.417	1111.49	480.01	618.749	823.514	877.193	81.0608	408.091	166.095	568.18	314.682	399.662	546.868	93.4121	651.141	613.854	421.751	60.7493		382.724	396.27	206.193	0.697437	0.235896
9.	5473	AT3G52300	AT3G52300	ATPQ / ATP synthase D chain, mitochondrial	mitochondrion	9.9	mitochondrial electron transport / ATP synthesis.F1-ATPase	9.9	615.302	701.098	643.988	894.326	473.605	646.928	325.131	706.587	722.439	636.6	151.674	594.968	641.233	659.885	816.809	746.237	706.058	765.376	701.348	743.295	708.357	64.494	1.11272	0.235961
30	7227	AT3G11730	AT3G11730	ATFP8, ATRABD1, RABD1 / Ras-related small GTP-binding family protein	golgi	30.5	signalling.G-proteins	30.5		73.5652		82.1178		78.1855				77.9562	3.49532			46.0541				118.928	150.625	168.501	121.027	46.7846	1.5525	0.236457
29	7263	AT3G24830	AT3G24830	Ribosomal protein L13 family protein	cytosol	29.2.1.2.2.513	protein.synthesis.ribosomal protein.eukaryotic.60S subunit.L13A	29.2	1051.61	1172.15	810.329	1008.79	1100.23	867.117	1055.82	764.518		978.819	137.402	885.674	643.081	1190.91	760.508	918.992	1186.7	619.888	669.044		859.35	215.477	0.877945	0.236489
1.	5461	AT1G20340	AT1G20340	DRT112, PETE2 / Cupredoxin superfamily protein	plastid	1.1.5.1	PS.lightreaction.other electron carrier (ox/red).plastocyanin	1.1.	1745.04	1589.05	1620.23	1102.64		796.561			960.695	1302.37	363.238	1506.27	1371.51		1205.62	940.52			258.368	622.879	984.197	434.146	0.755697	0.23737
20	4667	AT3G26450	AT3G26450	Polyketide cyclase/dehydrase and lipid transport superfamily protein	cytosol	20.2.99	stress.abiotic.unspecified	20.2	2141.79	2418.06	2174.85	2425.79	2159.78	951.853	2208.16	1786.7	2173.16	2048.91	425.334	1972.87	1938.59	1956.66	865.347	1554.31	1755.22	2229.54	1280.48	2452.42	1778.38	457.703	0.867967	0.238452
2.	25076	AT5G20830	AT5G20830	SUS1, ASUS1, atsus1 / sucrose synthase 1	cytosol	2.2.1.5	major CHO metabolism.degradation.sucrose.Susy	2.2.	1327.67	1424.8	1296.21	1655.52	2150.71	1591.45	1998.58	2070.27	2570.03	1787.25	409.471	1357.07	1386.21	1332.59	1513.1	1395.02	2206.08	1540.97	1705.47	1754.83	1576.82	263.919	0.882258	0.239485
23	13655	AT5G03300	AT5G03300	ADK2 / adenosine kinase 2	cytosol	23.3.2.1	nucleotide metabolism.salvage.nucleoside kinases.adenosine kinase	23.3	504.848	609.924	521.48	1737.92	795.372	655.071	636.625	634.765	486.794	731.422	366.863	699.928	447.178	616.289	482.962	558.3	655.316	141.947	657.768	752.692	556.931	173.805	0.761436	0.241715
31	15229	AT2G37620	AT2G37620	ACT1, AAc1 / actin 1	cytosol	31.1	cell.organisation	31.1	738.276		507.839	402.758		578.329	540.137	408.561		529.317	113.463	402.298		424.687			601.565	306.3		467.328	440.436	96.3128	0.832084	0.241991
29	4938	AT2G47110	AT2G47110	UBQ6 / ubiquitin 6	cytosol,nucleus	29.5.11	protein.degradation.ubiquitin	29.5	1399.01	3203.11	2961.56	3303.75	3956.32	2886.8	1179.97	3110.72	3612.37	2845.96	888.929	5838.54	2116.95	6255.77	1317.33	1148.82		7124.56	1170.1	7732.98	4088.13	2715.34	1.43647	0.242105
30	8008	AT5G47520	AT5G47520	AtRABA5a, RABA5a / RAB GTPase homolog A5A	plasma membrane	30.5	signalling.G-proteins	30.5		83.3227		101.45				592.416		259.063	235.832	56.5132		66.2943	99.4349				74.677		74.2299	15.9087	0.286532	0.243796
26	7536	AT4G02520	AT4G02520	ATGSTF2, ATPM24.1, ATPM24, GST2, GSTF2 / glutathione S-transferase PHI 2	plastid	26.9	misc.glutathione S transferases	26.9	9623.17	9955.17	9412.67	8048.7	8175.94	7305.65	6057.29	6389.8	6316.62	7920.56	1418.62	7946.43	8292.81	8829.45	8199.06	7862.4	9493.32	8931.4	7118.71	12290.8	8773.82	1403.62	1.10773	0.244103
29	5104	AT3G48930	AT3G48930	EMB1080 / Nucleic acid-binding, OB-fold-like protein	cytosol	29.2.1.2.1.11	protein.synthesis.ribosomal protein.eukaryotic.40S subunit.S11	29.2	1021.75	1118.15	932.625	1445.79	1811.1	807.051	1672.64	1013.47	1417.94	1248.95	330.378	41.5467	797.754	1072.4	1259.59	881.935	1927.83	938.26	1008.12		990.929	488.645	0.793412	0.245304
13	25121	AT5G20980	AT5G20980	ATMS3, MS3 / methionine synthase 3	plastid	13.1.3.4.3	amino acid metabolism.synthesis.aspartate family.methionine.methionine synthase	13.1	197.245	45.0322	164.115	366.193	248.762	106.669	551.666	184.325	318.426	242.493	143.646	54.3509	248.974		247.959		199.486		40.8484	153.577	157.533	84.2377	0.649639	0.245433
2.	22085	AT3G13790	AT3G13790	ATCWINV1, ATBFRUCT1 / Glycosyl hydrolases family 32 protein	extracellular	2.2.1.3.2	major CHO metabolism.degradation.sucrose.invertases.cell wall	2.2.						147.625	282.749	97.1568		175.844	78.3509			520.165	136.766	199.959			592.493		362.346	196.933	2.06061	0.246932
26	7710	AT2G30860	AT2G30860	ATGSTF9, GLUTTR, ATGSTF7, GSTF9 / glutathione S-transferase PHI 9	cytosol	26.9	misc.glutathione S transferases	26.9	8134.57	7177.1	8023.06	6598.96	9852.14	7860.24	9052.53	7447.89	12296.2	8493.63	1625.68	5804.32	7108.94	6228.49	7329.74	6808.07	9028.88	7878.4	8417.75	9961.45	7618.45	1265.27	0.89696	0.246994
7.	11043	AT3G25530	AT3G25530	GHBDH, ATGHBDH, GLYR1, GR1 / glyoxylate reductase 1	cytosol	7.1.3	OPP.oxidative PP.6-phosphogluconate dehydrogenase	7.1.	412.078	281.011	539.784	240.838		613.965	344.026	502.66		419.195	128.758	209.592	256.663	304.769	287.84	553.526		362.929	383.502		336.974	104.102	0.803862	0.247242
29	4270	AT2G32060	AT2G32060	Ribosomal protein L7Ae/L30e/S12e/Gadd45 family protein	cytosol	29.2.1.2.1.12	protein.synthesis.ribosomal protein.eukaryotic.40S subunit.S12	29.2	672.116	1367.83	1255.37	1492.66	1759.54	1161.29	1874.66	848.906	701.66	1237.12	411.57	1623.1	1413.87	1403.99	1552.79	1464.22	1819.62	1095.77	1188.4		1445.22	216.363	1.16822	0.247374
29	20892	AT3G06720	AT3G06720	AT-IMP, ATKAP ALPHA, AIMP ALPHA, IMPA-1, IMPA1 / importin alpha isoform 1	cytosol	29.3.1	protein.targeting.nucleus	29.3	117.091	178.251	242.343	152.126		265.55	137.441	210.793		186.228	51.3125	227.316	225.653	169.965	198.908	277.001		189.501	203.226	220.698	214.033	30.0213	1.14931	0.247926
34	17734	AT3G42050	AT3G42050	vacuolar ATP synthase subunit H family protein	vacuole,golgi	34.1.1.6	transport.p- and v-ATPases.H+-transporting two-sector ATPase.subunit H	34.1	423.724	475.528	345.738	367.096		336.783		445.692		399.094	52.2389	703.293	493.661	469.022	628.518	2557.61	197.23	600.427	564.144	506.001	746.657	654.13	1.87088	0.248168
1.	10064	AT1G29910	AT1G29910	CAB3, AB180, LHCB1.2 / chlorophyll A/B binding protein 3	plastid	1.1.1.1	PS.lightreaction.photosystem II.LHC-II	1.1.	2411.82	2530.12	2389.54		2443.29	2288.82	50.5676			2019.03	883.214		105.237	2358.72	721.997	1732.57					1229.63	873.174	0.609021	0.248681
26	18254	AT1G78830	AT1G78830	Curculin-like (mannose-binding) lectin family protein	extracellular	26.16	misc.myrosinases-lectin-jacalin	26.1	1185.83	1123.88	1542.7	1191.69	1211.73	1516.02	917.514	1257.73	802.041	1194.35	227.236	1315.49	1244.78	1350.62	1077.97	1293.17	793.333	1609.16	1800.35	1678.27	1351.46	293.841	1.13155	0.248998
35	2656	AT4G22310	AT4G22310	Uncharacterised protein family (UPF0041)	mitochondrion	35.2	not assigned.unknown	35.2		141.284	144.63					222.728		169.547	37.6294		214.413	201.86	214.377	177.265			180.88		197.759	15.9703	1.16639	0.250034
29	18119	AT5G27470	AT5G27470	seryl-tRNA synthetase / serine--tRNA ligase	cytosol	29.1.11	protein.aa activation.serine-tRNA ligase	29.1	256.599	179.477	305.524	145.806		580.136		242.662		285.034	141.795	238.93	208.887		269.86	290.33	151.574	121.941	173.606		207.875	57.7372	0.7293	0.250806
11	24270	AT3G06860	AT3G06860	MFP2, ATMFP2 / multifunctional protein 2	peroxisome	11.9.4.9	lipid metabolism.lipid degradation.beta-oxidation.multifunctional	11.9	241.335	200.325	216.702			227.354		218.012		220.746	13.4792	276.322		181.112	123.466	152.402					183.325	57.4297	0.830483	0.253935
29	4250	AT2G19730	AT2G19730	Ribosomal L28e protein family	cytosol	29.2.1.2.2.28	protein.synthesis.ribosomal protein.eukaryotic.60S subunit.L28	29.2	1950.28	2208.76	1902.31	2361.26	2848.49	2022.86	2846.81	2246.36	2446.76	2314.88	331.932	2016.33	1790.75	2054.87	2223.72	1963.29	2902.9	1983.49	2131.57	2096.46	2129.26	296.309	0.919818	0.255289
29	9230	AT5G10360	AT5G10360	EMB3010, RPS6B / Ribosomal protein S6e	cytosol	29.2.1.2.1.6	protein.synthesis.ribosomal protein.eukaryotic.40S subunit.S6	29.2	1153.77	1172.8	1114.42	1821.66	1959.13	1320.07	1438.81	1118.15	1254.54	1372.6	295.516	1094.43	1458.01	1426.81	1104.19	1029.68	1265.73	1152.41	1276.42	1314.87	1235.84	141.971	0.900366	0.255313
29	9430	AT5G02240	AT5G02240	NAD(P)-binding Rossmann-fold superfamily protein	peroxisome	29.5	protein.degradation	29.5	452.323	418.686	351.607	362.543	2989.6	301.436	850.965	593.485		790.081	847.503	373.046	310.511	470.834	351.333	63.5717		620.194	432.546		374.576	157.809	0.474099	0.255458
29	22091	AT2G33210	AT2G33210	HSP60-2 / heat shock protein 60-2	mitochondrion	29.6	protein.folding	29.6	632.914	680.649	626.218	799.117	537.135	761.941	670.017	644.005	625.414	664.157	73.4389	1558.67	652.179	710.37	773.922	1087.29	619.436	636.131	457.83	683.599	797.713	312.466	1.20109	0.256456
35	9646	AT2G40060	AT2G40060	Clathrin light chain protein	plasma membrane	35.2	not assigned.unknown	35.2	386.594		360.635		445.057	236.991				357.319	75.9028			422.772	246.761	204.844			220.14		273.629	87.4041	0.765783	0.257098
34	25992	AT1G80660	AT1G80660	AHA9, HA9 / H(+)-ATPase 9	plasma membrane	34.1.2	transport.p- and v-ATPases.H+-exporting ATPase	34.1	64.4703		182.096			31.2441		191.533		117.336	70.5437	116.792			156.44	220.119		179.132	163.95		167.287	33.4963	1.42571	0.257255
20	12246	AT1G70850	AT1G70850	MLP34 / MLP-like protein 34	#N/A	20.2.99	stress.abiotic.unspecified	20.2	260.23	308.61	348.511	270.16	158.383	360.9	86.4852	113.444	197.14	233.763	94.3688	431.065	486.613	547.998	405.122	479.534	131.922	58.3826	56.2222		324.607	193.003	1.38862	0.257348
35	13882	AT5G26280	AT5G26280	TRAF-like family protein	extracellular	35.1	not assigned.no ontology	35.1	2181.57	2432.79	2166.96	2161.91	1993.84	1900.61	2378.02	2349.95	2374.71	2215.59	173.758	2356.57	2267.77	2344.14	2288.39	2095.02	2727.58	1137.87	938.577	1528.94	1964.98	579.232	0.886888	0.258298
31	10425	AT3G63190	AT3G63190	RRF, HFP108, cpRRF, AtcpRRF / ribosome recycling factor, chloroplast precursor	plastid	31.2	cell.division	31.2	354.245	413.325	338.389	276.48	210.6	225.961	373.729	299.395		311.516	66.766	334.84	290.552	276.105	272.904			255.256	205.417		272.512	38.7786	0.874795	0.259523
29	24864	AT1G62750	AT1G62750	ATSCO1, ATSCO1/CPEF-G, SCO1 / Translation elongation factor EFG/EF2 protein	plastid	29.2.4	protein.synthesis.elongation	29.2	268.976	317.463	441.71	305.488	325.148	277.206	334.925	279.386		318.788	51.6626	293.487	365.503	316.482	284.206	254.996		265.455	238.817		288.421	39.4203	0.904742	0.259757
29	5119	AT1G75950	AT1G75950	SKP1, ASK1, ATSKP1, SKP1A, UIP1 / S phase kinase-associated protein 1	cytosol	29.5.11.4.3.1	protein.degradation.ubiquitin.E3.SCF.SKP	29.5	250.908	189.964	348.685	290.376	382.119	328.389	432.787	371.634		324.358	72.9277	331.523	390.662	181.666	379.093	411.027	463.825	421.499	400.353		372.456	80.2117	1.14829	0.260035
20	4576	AT2G01520	AT2G01520	MLP328 / MLP-like protein 328	cytosol	20.2.99	stress.abiotic.unspecified	20.2	838.545	765.11	789.649	650.877	690.158	636.94	374.464	315.212	106.953	574.212	236.007	1421.03	1240.29	1377.26	991.115	890.48	818.783	227.622	121.529	116.817	800.547	495.816	1.39417	0.260774
21	14486	AT2G47470	AT2G47470	ATPDIL2-1, UNE5, MEE30, PDI11, ATPDI11 / thioredoxin family protein	endoplasmic reticulum	21.1.1	redox.thioredoxin.PDIL	21.1	1045.3	893.212	794.163	1185.53	901.334	1044.29	839.617	807.915	1907.73	1046.57	328.13	935.651	1017.2	854.141	1059.59	1004.79	1784.69	1425.55	1022.91	2971.94	1341.83	638.016	1.28213	0.261477
20	22736	AT1G56410	AT1G56410	ERD2, HSP70T-1 / heat shock protein 70 (Hsp 70) family protein	cytosol	20.2.1	stress.abiotic.heat	20.2	112.586				1545.82	593.75	217.836	299.962	844.986	602.49	487.893			120.045	151.816	122.42	1197.79	251.153	133.567	93.3844	295.739	371.204	0.490861	0.262059
35	8826	AT2G21870	AT2G21870	MGP1 / copper ion binding;cobalt ion binding;zinc ion binding	mitochondrion	35.2	not assigned.unknown	35.2	2608.98	294.689	461.892	517.652	421.995	616.399	458.785	456.161	441.186	697.527	680.464	327.83	327.97	312.201	643.454	477.132	218.287	353.054	636.121	413.521	412.174	138.704	0.590908	0.262197
1.	16211	AT1G12900	AT1G12900	GAPA-2 / glyceraldehyde 3-phosphate dehydrogenase A subunit 2	plastid	1.3.4	PS.calvin cycle.GAP	1.3.	197.173	472.113	419.017	377.361		411.016		368.651	361.14	372.353	79.7111	493.373	59.6146	349.623	263.295					279.762	289.133	140.575	0.776504	0.262538
29	4663	AT1G04270	AT1G04270	RPS15 / cytosolic ribosomal protein S15	cytosol	29.2.1.2.1.15	protein.synthesis.ribosomal protein.eukaryotic.40S subunit.S15	29.2	409.227	472.619	837.15		809.848		448.755	615.986	345.067	562.665	181.762	601.407	767.983	730.622	631.962	1961.87		562.408	807.614	311.417	796.911	463.493	1.41632	0.263524
30	7123	AT1G02130	AT1G02130	ATRAB1B, ARA5, ARA-5, ATRABD2A, RABD2A, RA-5 / RAS 5	endoplasmic reticulum,golgi	30.5	signalling.G-proteins	30.5	184.365	228.021	408.472	237.796		71.7233	621.905	239.903		284.598	165.561	237.411			222.977	100.567		127.015			171.993	59.1684	0.604336	0.265296
23	8749	AT4G11010	AT4G11010	NDPK3 / nucleoside diphosphate kinase 3	plastid	23.4.10	nucleotide metabolism.phosphotransfer and pyrophosphatases.nucleoside diphosphate kinase	23.4	934.921	974.803	904.609	1153.38	4225.26	2938.01	978.209	1647.45	1425.2	1686.87	1082.69	976.299	1930.7	959.207	1140.02	1118.55	1235.86	1167.91	1369.49	1186.45	1231.61	273.743	0.730115	0.265828
34	12832	AT1G04690	AT1G04690	KAB1, KV-BETA1 / potassium channel beta subunit 1	plasma membrane	34.15	transport.potassium	34.1	230.145	252.653	260.261	219.857		258.36	298.703	272.585		256.08	24.2258			284.748	256.312	222.734	141.619	222.174	261.449	240.908	232.849	42.5375	0.909281	0.26765
30	8168	AT4G39990	AT4G39990	ATRABA4B, ATRAB11G, ATGB3, RABA4B / RAB GTPase homolog A4B	golgi	30.5	signalling.G-proteins	30.5			74.3355			62.8395		72.0789		69.7513	4.97345	104.972	378.224	58.3205	101.281		168.494				162.258	113.563	2.32624	0.267823
16	19314	AT1G51490	AT1G51490	BGLU36 / beta glucosidase 36	#N/A	16.4.3	secondary metabolism.N misc.cyanogenic glycosides	16.4			49.5901	26.8885				20.8002		32.4263	12.3886	48.1553		103.105	44.5992			345.852	80.6963		124.482	112.77	3.83891	0.268219
13	15318	AT1G79230	AT1G79230	ST1, ATMST1, MST1, ATRDH1, STR1 / mercaptopyruvate sulfurtransferase 1	mitochondrion,plastid	13.2.5.3	amino acid metabolism.degradation.serine-glycine-cysteine group.cysteine	13.2	350.819	285.515	327.832			323.546	198.761	284.359		295.138	49.1149	391.681	336.216	366.759	288.715	274.954		363.917	274.949		328.17	44.8593	1.11192	0.268586
29	26200	AT1G50200	AT1G50200	ALATS, ACD / Alanyl-tRNA synthetase	plastid	29.1.7	protein.aa activation.alanine-tRNA ligase	29.1	344.373	508.565	1439.37	518.339	583.151	539.569	757.28	609.281	453.138	639.229	302.102	537.556	450.046	507.725	482.467	425.5		405.444	656.751		495.07	78.5266	0.774479	0.268964
35	23623	AT3G05900	AT3G05900	neurofilament protein-related	nucleus	35.1	not assigned.no ontology	35.1	153.574	149.456	65.1461	108.045	197.059		79.6041	91.4568		120.62	43.962	116.27	168.749	104.005	199.022	115.974		799.82	127.469		233.044	233.503	1.93205	0.269005
4.	26036	AT2G42600	AT2G42600	ATPPC2, PPC2 / phosphoenolpyruvate carboxylase 2	cytosol	4.1.15	glycolysis.cytosolic branch.phospho-enol-pyruvate carboxylase (PEPC)	4.1.	440.545	406.088	369.265	265.489	108.331	260.543	558.852	259.131	348.068	335.146	122.546	296.682	80.4456	351.527	264.646	297.668	401.802	279.603	327.359	160.61	273.372	92.3168	0.81568	0.271549
31	17260	AT4G14960	AT4G14960	TUA6 / Tubulin/FtsZ family protein	cytosol	31.1	cell.organisation	31.1	384.785	452.686	534.536	699.041	679.577	551.753	2306.44	120.77	499.848	692.159	593.105	426.57	434.457	404.563	593.147	439.903	600.991	307.611	470.726	379.938	450.878	89.351	0.651408	0.271958
35	16667	AT4G27585	AT4G27585	SPFH/Band 7/PHB domain-containing membrane-associated protein family	mitochondrion	35.1	not assigned.no ontology	35.1	116.217						163.662		170.304	150.061	24.0846	106.6		111.714	171.871	237.948	295.489	226.226	205.767	212.024	195.955	59.7936	1.30584	0.273004
23	6313	AT5G28050	AT5G28050	Cytidine/deoxycytidylate deaminase family protein	cytosol	23.2	nucleotide metabolism.degradation	23.2		231.066	304.069					251.784		262.306	30.718	286.138	273.555		246.247			344.745	385.138		307.165	50.5467	1.17101	0.273779
#N/A	23181	Crap_K22E_HUMAN	Crap_K22E_HUMAN	#N/A	#N/A	#N/A	#N/A	#N/A	293.202	125.534	100.275	140.036	540.501	346.646		128.117	263.706	242.252	141.493	244.008		155.425				144.399	45.2001	199.84	157.774	66.4276	0.651282	0.274017
13	19682	AT4G24830	AT4G24830	arginosuccinate synthase family	plastid	13.1.2.3.22	amino acid metabolism.synthesis.glutamate family.arginine.arginosuccinate synthase	13.1	254.934	315.245	548.277			816.424	819.362	259.42		502.277	243.751	296.342	188.456	245.156	179.615	343.917			775.183		338.112	203.703	0.673158	0.274716
29	5973	AT3G14600	AT3G14600	Ribosomal protein L18ae/LX family protein	cytosol	29.2.1.2.2.518	protein.synthesis.ribosomal protein.eukaryotic.60S subunit.L18A	29.2	59.8217	37.5512	61.4654			114.725		54.3372		65.58	25.9896		109.113	52.897		81.4005				1608.99	463.101	661.88	7.06162	0.275334
33	22124	AT4G12420	AT4G12420	SKU5 / Cupredoxin superfamily protein	plasma membrane	33.99	development.unspecified	33.9	411.791	373.186	337.332			173.034		202.644		299.598	94.7044	241.238		305.485	309.15			125.295	165.808		229.395	73.7168	0.765678	0.275707
29	8560	AT1G74050	AT1G74050	Ribosomal protein L6 family protein	cytosol	29.2.1.2.2.6	protein.synthesis.ribosomal protein.eukaryotic.60S subunit.L6	29.2	691.441	601.023	1539.37	554.982	464.146	782.005	254.725	615.858	442.571	660.68	342.458	558.354	1600.94	538.317	615.884	981.499	1810.61	748.01	678.399	473.94	889.55	460.457	1.34642	0.275919
35	14647	AT3G20820	AT3G20820	Leucine-rich repeat (LRR) family protein	extracellular	35.1	not assigned.no ontology	35.1	390.824	447.744	325.743	497.181		385.657	670.545	513.236		461.561	104.892	499.982	461.916	483.343	764.009	339.569		570.563	519.341	614.792	531.689	116.008	1.15194	0.276125
29	16709	AT1G57720	AT1G57720	Translation elongation factor EF1B, gamma chain	cytosol	29.2.4	protein.synthesis.elongation	29.2	1636.87	1760.91	1543.59	2036.01	931.689	1802.16	773.705	1695.19	964.531	1460.52	425.386	975.424	1627.88	1465.43	1775.24	1659.59	1319.44	704.814	622.939	865.142	1223.99	414.396	0.838053	0.276562
29	8040	AT5G20290	AT5G20290	Ribosomal protein S8e family protein	cytosol,nucleus	29.2.1.2.1.8	protein.synthesis.ribosomal protein.eukaryotic.40S subunit.S8	29.2	1898.05	2063.05	1915.29	2718.68	2920.45	2375.78	2456.84	2078	2409.78	2315.1	335.921	1853.54	1955.68	1927.92	2378.94	2154.74	2805.37	2059.31	2116.45	2031.97	2142.66	274.815	0.925514	0.277681
13	6284	AT1G08110	AT1G08110	lactoylglutathione lyase family protein / glyoxalase I family protein	cytosol	13.2.3.2	amino acid metabolism.degradation.aspartate family.threonine	13.2			47.8368	116.759	228.318	128.578	66.3691	152.724		123.431	59.0209		61.7366	96.32	93.803	137.107			60.558	92.9476	90.412	25.6476	0.732492	0.277965
35	26597	AT5G19820	AT5G19820	emb2734 / ARM repeat superfamily protein	cytosol	35.1	not assigned.no ontology	35.1	386.954	297.228	343.773				423.991			362.987	47.406	354.75	371.134		380.692	300.242		249.433	276.251		322.084	49.6046	0.887316	0.278379
35	5482	AT1G42960	AT1G42960	expressed protein localized to the inner membrane of the chloroplast.	plastid	35.2	not assigned.unknown	35.2	268.808	302.199	376.278			260.054		284.68		298.404	41.5062	328.595	340.176	373.533		377.406		251.102			334.162	45.577	1.11983	0.279433
29	20971	AT3G02530	AT3G02530	TCP-1/cpn60 chaperonin family protein	cytosol	29.6	protein.folding	29.6	291.321	427.548	1212.62	352.73		369.082	442.581	408.465	280.188	473.067	284.965	347.219	337.571	331.645	298.857	265.7	510.985		281.746		339.103	75.5598	0.716819	0.281404
9.	21486	AT5G08670	AT5G08670	ATP synthase alpha/beta family protein	mitochondrion	9.9	mitochondrial electron transport / ATP synthesis.F1-ATPase	9.9	3354.96	3403.8	3183.21	4264.37		3850.79	4480.08	3801.75	3946.29	3785.66	423.669	2947.54	3206.38	3137.86	3786.44	3547.68	4070.98	3540.28	3699.63	4062.99	3555.53	374.698	0.939212	0.281835
31	17859	AT5G44340	AT5G44340	TUB4 / tubulin beta chain 4	cytosol	31.1	cell.organisation	31.1	1053.87	984.891	1062.53	863.336	1146.61	988.881	1257.49	837.613	1009.87	1022.79	122.669	984.45	988.888	1007.63	904.067	936.202	1140.69	788.413	949.536	970.86	963.415	87.9457	0.94195	0.282321
21	12847	AT5G20080	AT5G20080	FAD/NAD(P)-binding oxidoreductase	mitochondrion	21.99	redox.misc	21.9		252.887	258.048			315.164	328.058	451.648	237.616	307.237	72.5391	433.786	289.795		317.903	287.208		488.599	345.131		360.404	75.5004	1.17305	0.282658
13	17567	AT1G48850	AT1G48850	EMB1144 / chorismate synthase, putative / 5-enolpyruvylshikimate-3-phosphate phospholyase, putative	plastid	13.1.6.1.7	amino acid metabolism.synthesis.aromatic aa.chorismate.chorismate synthase	13.1	309.556		259.552	261.289	420.577	372.984	140.604	316.602		297.309	83.4294		370.735	212.165	231.787			248.701	127.183		238.114	78.3829	0.800897	0.283153
20	10671	AT2G43610	AT2G43610	Chitinase family protein	extracellular	20.1	stress.biotic	20.1	386.99	266.399	502.479	292.829	205.271	647.455		129.86		347.326	165.923	179.829	408.405	268.489	289.324	518.273	170.85	111.709	246.711	155.309	260.989	123.448	0.751423	0.28317
29	6053	AT5G41520	AT5G41520	RNA binding Plectin/S10 domain-containing protein	cytosol	29.2.1.2.1.10	protein.synthesis.ribosomal protein.eukaryotic.40S subunit.S10	29.2	347.56	330.868	385.517			434.782		422.849	359.026	380.1	38.2397	270.867	428.532	359.766	477.196	460.226		460.761	465.866	408.235	416.431	65.7958	1.09558	0.285234
29	3405	AT5G27770	AT5G27770	Ribosomal L22e protein family	cytosol	29.2.1.2.2.22	protein.synthesis.ribosomal protein.eukaryotic.60S subunit.L22	29.2	857.931	1314.59	872.242	1134.93	1461.24	1065.28	1874.89	1309.28	1275.41	1240.64	295.603	947.994	878.935	946.376	1211.54	923.239	1639.84	1134.91	1142.74	1045.53	1096.79	220.256	0.884049	0.286029
29	1051	AT2G43460	AT2G43460	Ribosomal L38e protein family	cytosol	29.2.1.2.2.38	protein.synthesis.ribosomal protein.eukaryotic.60S subunit.L38	29.2	787.925	845.455	716.732	1268.8	1082.3	873.755		802.279		911.035	180.379	816.453	1080.15	837.766	1086.61	786.76	771.227	435.375	543.434	814.045	796.87	200.615	0.874686	0.288396
21	19840	AT3G24170	AT3G24170	ATGR1, GR1 / glutathione-disulfide reductase	peroxisome	21.2.2	redox.ascorbate and glutathione.glutathione	21.2	480.263	477.016	427.845	558.986	512.795	409.824	683.363	639.577	572.897	529.174	87.3413	595.017	533.937	1863.48	592.995	654.681	244.529	542.572	710.591	553.123	698.991	429.43	1.32091	0.28928
29	7744	AT1G08360	AT1G08360	Ribosomal protein L1p/L10e family	cytosol	29.2.1.1.3.2.510	protein.synthesis.ribosomal protein.prokaryotic.unknown organellar.50S subunit.L10A	29.2	832.878	865.379	681.74	1066.55	1891.4	1555.39	265.033	1320.74	2955.17	1270.48	749.973	1715.14	902.276	620.535	2050.61	1474.2	3487.15	746	1560.09	3041.22	1733.02	936.209	1.36408	0.291586
27	14164	AT4G16830	AT4G16830	Hyaluronan / mRNA binding family	cytosol	27.4	RNA.RNA binding	27.4		56.1322	46.469			112.717	68.7831			71.0253	25.338		84.2273			355.928				60.0274	166.728	134.149	2.34744	0.291742
2.	13541	AT5G51830	AT5G51830	pfkB-like carbohydrate kinase family protein	cytosol	2.2.1.1	major CHO metabolism.degradation.sucrose.fructokinase	2.2.	115.354		47.0286	99.978		78.0725				85.1083	25.6685	73.2534	61.0748	154.087	71.9029	101.966	119.474	142.543	95.6571	149.587	107.727	33.4642	1.26577	0.291856
11	17565	AT3G51840	AT3G51840	ACX4, ATSCX, ATG6 / acyl-CoA oxidase 4	peroxisome	11.9.4.2	lipid metabolism.lipid degradation.beta-oxidation.acyl CoA DH	11.9	242.15		238.04			327.661		199.361		251.803	46.87	189.936	994.718		193.637	189.539			891.693		491.905	369.926	1.95353	0.292745
29	12265	AT3G62940	AT3G62940	Cysteine proteinases superfamily protein	nucleus	29.5.3	protein.degradation.cysteine protease	29.5	62.3976			194.382			50.4011	218.162		131.336	75.5256			94.7968				75.2726	58.6521	92.3302	80.2629	14.5669	0.611128	0.293882
11	24229	AT4G29010	AT4G29010	AIM1 / Enoyl-CoA hydratase/isomerase family	peroxisome	11.9.4.9	lipid metabolism.lipid degradation.beta-oxidation.multifunctional	11.9	119.5	298.026	382.657	169.181		278.223		317.768		260.892	89.5763	361.31	278.576		2552.56	233.356			188.027		722.767	916.688	2.77036	0.295769
31	4160	AT1G26550	AT1G26550	FKBP-like peptidyl-prolyl cis-trans isomerase family protein	#N/A	31.3.1	cell.cycle.peptidylprolyl isomerase	31.3	237.25	216.162						248.031	376.662	269.526	62.908	265.304	220.968	245.341	220.066	199.756		259.172	274.583	225.472	238.833	24.5247	0.88612	0.295772
29	3838	AT2G20450	AT2G20450	Ribosomal protein L14	cytosol	29.2.1.2.2.14	protein.synthesis.ribosomal protein.eukaryotic.60S subunit.L14	29.2	615.254	399.638	356.954	451.177	460.952	453.215		337.99	1057.88	516.632	219.425	413.135	480.184	380.399	616.207	381.866	492.877	278.735	342.193	434.664	424.473	92.2224	0.821616	0.296762
13	22243	AT4G26900	AT4G26900	AT-HF, HISN4 / HIS HF	plastid	13.1.7.4	amino acid metabolism.synthesis.histidine.N'-5'-phosphoribosyl-formimino-5-aminoimidazole-4-carboxamide ribonucleotide isomerase	13.1			62.311	93.3442			174.136			109.93	47.1347		45.0865			72.2682			85.3497		67.5681	16.77	0.614645	0.297227
27	22944	AT4G34110	AT4G34110	PAB2, PABP2, ATPAB2 / poly(A) binding protein 2	nucleus	27.1	RNA.processing	27.1	144.109	186.9	182.556	258.954		179.183	186.122	176.615		187.777	32.0764	228.397	198.488	229.439	213.692	150.638	895.867	208.996	194.062		289.947	230.196	1.54411	0.298043
35	7971	AT3G62530	AT3G62530	ARM repeat superfamily protein	plastid	35.1.3	not assigned.no ontology.armadillo/beta-catenin repeat family protein	35.1				212.36			167.366	189.833		189.853	18.3689		110.5		159.465	197.78					155.915	35.7202	0.821241	0.298124
26	20308	AT3G18080	AT3G18080	BGLU44 / B-S glucosidase 44	extracellular	26.3	misc.gluco-, galacto- and mannosidases	26.3	362.428	359.489	368.121			1136.26	607.63	416.122	488.304	534.05	259.539	382.545	409.749	376.937	319.12	343.847		468.083	590.349		412.947	84.7862	0.773237	0.298624
8.	18895	AT2G44350	AT2G44350	ATCS, CSY4 / Citrate synthase family protein	mitochondrion	8.1.2	TCA / org transformation.TCA.CS	8.1.	456.348	455.994	492.855	466.878	406.21	477.708	405.651	381.612	417.014	440.03	36.0866	480.569	417.365	472.426	543.201	525.51	962.54	480.903	488.577	224.644	510.637	182.49	1.16046	0.298945
12	14210	AT5G37600	AT5G37600	ATGSR1, GLN1;1, GSR 1, ATGLN1;1 / glutamine synthase clone R1	cytosol	12.2.2	N-metabolism.ammonia metabolism.glutamine synthetase	12.2	425.868	438.92	532.46	716.175	423.569	449.639	482.564	530.935	463.244	495.93	86.8284	470.765	366.344	388.984	365.527	496.785	504.395	544.462	576.277	343.268	450.756	81.4395	0.908911	0.299054
30	10067	AT4G09000	AT4G09000	GRF1, GF14 CHI / general regulatory factor 1	cytosol	30.7	signalling.14-3-3 proteins	30.7	1881.56	3045.86	3141.77	3166.79	3500.5	2910.08	3258.62	2779.68	3667.52	3039.15	483.819	2588.36	2634.52	2596.52	2851.91	2904.42	3427.62	2857.97	2125.09	3292.56	2808.78	368.461	0.924197	0.29986
24	12630	AT3G48690	AT3G48690	ATCXE12, CXE12 / alpha/beta-Hydrolases superfamily protein	cytosol	24	Biodegradation of Xenobiotics	24	414.366	324.526	311.12		119.815	333.232		238.438		290.25	91.8288	374.358	279.711	210.422	210.705	137.735		241.822	209.706		237.78	68.3548	0.819225	0.301656
8.	23077	AT3G52200	AT3G52200	LTA3 / Dihydrolipoamide acetyltransferase, long form protein	mitochondrion	8.1.1.2	TCA / org transformation.TCA.pyruvate DH.E2	8.1.		174				248.974	267.03	199.575		222.395	37.288	155.399				210.905		216.283	192.045		193.658	23.8522	0.870785	0.30378
29	22324	AT3G13470	AT3G13470	TCP-1/cpn60 chaperonin family protein	plastid	29.6	protein.folding	29.6	895.228	1000.8	749.124	1240.23	1458.79	1010.58	923.008	916.076	813.39	1000.8	208.17	1134.83	953.161	766.683	911.278	855.025	1196.52	642.516	991.893	602.262	894.908	191.188	0.894191	0.305025
20	23747	AT5G09590	AT5G09590	MTHSC70-2, HSC70-5 / mitochondrial HSO70 2	mitochondrion	20.2.1	stress.abiotic.heat	20.2	809.994	691.301	755.615	761.532	808.524	893.091	1293.91	661.458	711.037	820.718	179.905	731.635	866.623	752.155	669.045	797.626	854.228	629.491	810.06	597.292	745.351	91.2158	0.908169	0.306287
29	6086	AT1G70490	AT1G70490	ATARFA1D, ARFA1D / Ras-related small GTP-binding family protein	cytosol	29.4	protein.postranslational modification	29.4	2137.57	2390.36	2122.56	2496.54	2005.43	2107.9	2014.03	1860.99	1730.29	2096.19	224.489	2067.63	2159.49	2107.39	2177.92	1990.27	2122.57	1678.32	1878.9	1721.02	1989.28	177.405	0.948998	0.306288
23	22334	AT2G35040	AT2G35040	AICARFT/IMPCHase bienzyme family protein	plastid	23.1.2.9	nucleotide metabolism.synthesis.purine.AICAR transformylase	23.1			157.288			161.779		870.155		396.407	334.995		159.851	112.995		161.919		237.889			168.164	44.7587	0.424219	0.306618
12	14124	AT3G17820	AT3G17820	ATGSKB6, GLN1.3, GLN1;3 / glutamine synthetase 1.3	cytosol	12.2.2	N-metabolism.ammonia metabolism.glutamine synthetase	12.2	456.923	132.723	377.559	621.948		231.382	499.447	460.171		397.165	154.146	181.554	204.78	137.724	185.779	302.746		449.269	154.976	732.618	293.681	191.257	0.739443	0.306626
13	24691	AT3G03780	AT3G03780	ATMS2, MS2 / methionine synthase 2	cytosol	13.1.3.4.3	amino acid metabolism.synthesis.aspartate family.methionine.methionine synthase	13.1	865.527	1317.2	958.738	952.303	2341.83	1585.61	594.492	1482.17	666.725	1196.07	519.416	794.161	1236.92	579.339	951.406	918.9	680.232	1373.53	623.05	1547.1	967.182	326.239	0.808636	0.306898
29	26261	AT1G06950	AT1G06950	ATTIC110, TIC110 / translocon at the inner envelope membrane of chloroplasts 110	plastid	29.3.3	protein.targeting.chloroplast	29.3	320.027	320.099	378.952	278.207		317.209	272.08	377.291		323.409	39.1462	305.83	950.041	892.74	216.28	260.986		218.939	336.603		454.488	298.401	1.4053	0.307034
26	18951	AT5G34850	AT5G34850	ATPAP26, PAP26 / purple acid phosphatase 26	extracellular	26.13	misc.acid and other phosphatases	26.1	170.875	286.089		276.48		173.235	1311.79	176.968		399.239	410.945	227.754	211.965	274.559	249.786	205.848		190.335	169.731		218.568	32.91	0.547462	0.309259
30	8006	AT5G20010	AT5G20010	RAN-1, RAN1, ATRAN1 / RAS-related nuclear protein-1	cytosol	30.5	signalling.G-proteins	30.5	3288.94	3470.78	3192.96	3598.87	3103.14	3041.63	2230.34	3268.35	2944.12	3126.57	370.69	2768.09	3174.28	3281.24	3038.4	2786.85	3021.8	2343	2345.32	3585.62	2927.18	389.602	0.936226	0.309896
30	4458	AT1G62820	AT1G62820	Calcium-binding EF-hand family protein	cytosol	30.3	signalling.calcium	30.3	143.294	172.142	163.319	61.765	115.935	149.52	117.7	109.423		129.137	33.2912	188.381	166.385	156.845	142.702	131.208		212.129	75.1535	124.211	149.627	39.2441	1.15867	0.310003
34	26021	AT3G60330	AT3G60330	AHA7, HA7 / H(+)-ATPase 7	plasma membrane	34.1	transport.p- and v-ATPases	34.1	68.4241	206.648		219.661		78.1604		97.5739	218.95	148.236	67.5292	123.437	23.1315	18.3016		129.16	108.134		260.163	44.8775	101.029	78.1321	0.681542	0.31058
35	21164	AT1G76160	AT1G76160	sks5 / SKU5 similar 5	extracellular	35.1	not assigned.no ontology	35.1	232.841	262.323	312.948	380.894		460.292	356.207	251.977		322.497	75.8357	228.045	223.384	288.418	269.669	271.345		322.237	361.521	328.524	286.643	45.5363	0.888823	0.313894
9.	3349	AT4G32470	AT4G32470	Cytochrome bd ubiquinol oxidase, 14kDa subunit	mitochondrion	9.5	mitochondrial electron transport / ATP synthesis.cytochrome c reductase	9.5	1024.01	449.719	986.555	580.438	1591.99	570.738	1635.41	550.377	1541.07	992.256	460.97	554.345	493.105	517.915	1184.3	596.542	1555.08	1172.97	287.353	554.011	768.401	400.938	0.774398	0.31544
29	10838	AT2G41840	AT2G41840	Ribosomal protein S5 family protein	cytosol	29.2.1.2.1.2	protein.synthesis.ribosomal protein.eukaryotic.40S subunit.S2	29.2	1825.91	2137.38	1862.39	2000.23	2973.82	1905.21	2229.21	2107.89	2617.86	2184.43	359.817	2089.86	2000.21	1873.4	1931.01	2125.37	2768.62	1425.51	2071.6	1747.15	2003.64	339.007	0.917235	0.316334
29	8460	AT1G30230	AT1G30230	Glutathione S-transferase, C-terminal-like;Translation elongation factor EF1B/ribosomal protein S6	cytosol	29.2.4	protein.synthesis.elongation	29.2	1355.03	922.464	1396.47	989.142	492.351	957.976	788.411	1267.65	576.289	971.753	305.067	588.08	667.537	1138.09	1028.41	837.226	1132.32	505.353	780.408	841.122	835.394	215.606	0.859677	0.317225
1.	19811	ATCG00480	ATCG00480	ATPB, PB / ATP synthase subunit beta	plastid	1.1.4.2	PS.lightreaction.ATP synthase.beta subunit	1.1.	1676	1799.79	1609.44	2019.74	2058.27	1590.59	2105.62	1477.54	2028.88	1818.43	225.399	1706.63	1548.74	2015.69	1708.83	1377.76	1993.4	1653.77	1566.85	1813.82	1709.5	195.674	0.940096	0.317318
1.	6063	AT1G67090	AT1G67090	RBCS1A / ribulose bisphosphate carboxylase small chain 1A	plastid	1.3.2	PS.calvin cycle.rubisco small subunit	1.3.	4121.67	4617.79	4210.34	4137.27	1640	3443.95	605.979	740.306		2939.66	1560.8	1496.86	3781.89	1738.76	3154.1	3022.2	3997.3	586.704	573.339	1384.83	2192.89	1244.5	0.745965	0.319562
29	11246	AT3G11400	AT3G11400	EIF3G1, ATEIF3G1 / eukaryotic translation initiation factor 3G1	cytosol	29.2.3	protein.synthesis.initiation	29.2		288.239	118.753					445.424		284.139	133.395	159.226	80.9603			202.412			283.207		181.451	73.1198	0.638601	0.32166
4.	21588	AT5G42740	AT5G42740	Sugar isomerase (SIS) family protein	cytosol	4.1.3	glycolysis.cytosolic branch.glucose-6-phosphate isomerase	4.1.	375.572	367.067	416.045			338.929	584.434	372.778		409.138	81.5724	469.721	337.413	452.498	419.164	296.979	327.034	253.128	323.484	408.973	365.377	70.3614	0.893042	0.321805
29	11407	AT1G72370	AT1G72370	P40, AP40, RP40, RPSAA / 40s ribosomal protein SA	cytosol	29.2.1.2.1.31	protein.synthesis.ribosomal protein.eukaryotic.40S subunit.SA	29.2	2435.7	2692.39	2380.45	3230.09	3711.67	2883.84	2331.38	2196.18	2591.79	2717.06	460.568	2209.56	2464.12	2635.44	2737.01	2468.55	2212.69	2620.41	2241.58	3113.84	2522.58	278.325	0.928423	0.321905
8.	21090	AT1G54220	AT1G54220	Dihydrolipoamide acetyltransferase, long form protein	mitochondrion	8.1.1.2	TCA / org transformation.TCA.pyruvate DH.E2	8.1.	490.722	148.775	203.509	31.4222			237.467	174.497		214.399	139.275	151.888	160.807	155.841		173.829	181.576	32.0091	199.112		150.723	50.779	0.703005	0.322753
29	25681	AT4G28470	AT4G28470	RPN1B, ATRPN1B / 26S proteasome regulatory subunit S2 1B	cytosol,nucleus	29.5.11.20	protein.degradation.ubiquitin.proteasom	29.5	109.555	128.695	263.967	518.81	128.916	170.073	247.372	504.157	323.417	266.107	147.423	120.619	664.291	80.107	548.909	46.8476	417.971	342.379	308.174	802.886	370.242	250.233	1.39133	0.325603
29	687	AT3G43980	AT3G43980	Ribosomal protein S14p/S29e family protein	cytosol,nucleus	29.2.1.2.1.29	protein.synthesis.ribosomal protein.eukaryotic.40S subunit.S29	29.2	334.309		321.988	369.412		408.457	610.294	355.229	439.126	405.545	91.7697	503.76	409.655	376.256	326.579	278.075		314.2	284.653		356.168	74.5438	0.878246	0.326499
26	20652	AT1G66270	AT1G66270	BGLU21 / Glycosyl hydrolase superfamily protein	endoplasmic reticulum	26.3	misc.gluco-, galacto- and mannosidases	26.3	271.875	168.591	92.8261	119.428	141.242	134.851	236.426	115.572	242.216	169.225	61.0473	477.107	241.253	240.137	221.074	205.655		122.146	168.984	57.0607	216.677	115.004	1.28041	0.327037
10	14429	AT5G15650	AT5G15650	RGP2, ATRGP2 / reversibly glycosylated polypeptide 2	golgi	10.5.5	cell wall.cell wall proteins.RGP	10.5	511.006	713.783	813.848	622.066	638.719	942.806	589.248	558.772	620.725	667.886	127.744	643.84	954.968	721.587	1051.37	1033.36	844.946	455.126	776.517	368.613	761.148	227.6	1.13964	0.327211
29	3588	AT2G36170	AT2G36170	Ubiquitin supergroup;Ribosomal protein L40e	cytosol,nucleus	29.2.1.2.2.40	protein.synthesis.ribosomal protein.eukaryotic.60S subunit.L40	29.2		357.31		405.898		404.642				389.283	22.6144		973.373	838.031		339.204			5176.86		1831.87	1945.62	4.70574	0.327314
21	21088	AT5G27380	AT5G27380	GSH2, GSHB / glutathione synthetase 2	plastid	21.2.2	redox.ascorbate and glutathione.glutathione	21.2	214.294	244.374	219.574	162.607		187.402		180.935		201.531	27.2732	200.991	165.639	217.369	135.967	219.156	180.784	153.508	204.639		184.757	28.8183	0.916766	0.327431
8.	19328	AT5G14590	AT5G14590	Isocitrate/isopropylmalate dehydrogenase family protein	plastid	8.1.4	TCA / org transformation.TCA.IDH	8.1.	128.857	204.946	155.535	167.376		172.909	91.9928	150.938	139.526	151.51	31.1862	220.355	313.389	87.1231	255.513	162.021	157.748	59.3021	111.428	322.35	187.692	90.4121	1.23881	0.327988
23	7532	AT1G01050	AT1G01050	AtPPa1, PPa1 / pyrophosphorylase 1	cytosol	23.4.99	nucleotide metabolism.phosphotransfer and pyrophosphatases.misc	23.4	283.173	254.618		1069.42			577.359	345.519		506.017	303.686	393.127		397.408	246.913			245.313			320.69	74.5947	0.633754	0.328045
8.	14576	AT5G50850	AT5G50850	MAB1 / Transketolase family protein	mitochondrion	8.1.1.1	TCA / org transformation.TCA.pyruvate DH.E1	8.1.	775.932	639.877	577.126	839.666	797.912	798.455	631.506	640.401	813.834	723.857	93.894	902.717	814.236	666.428	789.182	605.502	752.724	691.261	919.153	810.521	772.414	98.9163	1.06708	0.328915
20	25004	AT3G07770	AT3G07770	Hsp89.1, AtHsp90.6, AtHsp90-6 / HEAT SHOCK PROTEIN 89.1	mitochondrion	20.2.1	stress.abiotic.heat	20.2	111.568	179.127	165.93	193.008	314.646	350.122	121.737	149.954	168.919	195.001	77.8293	199.412	165.209	169.007	145.176	132.789	203.048	135.783	72.4377	241.857	162.747	46.3814	0.834592	0.328951
29	21516	AT1G48920	AT1G48920	ATNUC-L1, PARL1, NUC-L1 / nucleolin like 1	nucleus	29.2.2.3.1	protein.synthesis.ribosome biogenesis.Pre-rRNA processing and modifications.snoRNPs	29.2	415.373		276.041	241.054	585.504	543.245	405.359	368.223		404.971	117.511	371.539	462.21	367.879	411.211	466.044	733.408	465.035	469.122		468.306	107.844	1.15639	0.329531
13	19300	AT3G14390	AT3G14390	Pyridoxal-dependent decarboxylase family protein	plastid	13.1.3.5.5	amino acid metabolism.synthesis.aspartate family.lysine.diaminopimelate decarboxylase	13.1		88.7608	65.3078	63.1977		160.01	467.747	88.2699		155.549	143.264		395.053			186.448		209.524			263.675	93.3749	1.69513	0.329886
8.	13011	AT5G43330	AT5G43330	Lactate/malate dehydrogenase family protein	endoplasmic reticulum	8.2.9	TCA / org transformation.other organic acid transformatons.cyt MDH	8.2.	705.399	758.553	703.575	913.011	945.153	700.331	1196.18	876.08	569.025	818.59	175.35	988.605	816.746	969.247	695.207	771.678	456.601	775.268	769.243	176.091	713.188	239.721	0.871239	0.330436
20	25282	AT1G79920	AT1G79920	Heat shock protein 70 (Hsp 70) family protein	cytosol	20.2.1	stress.abiotic.heat	20.2	414.918	572.091	640.78	564.854	657.559	496.555	176.577	358.352	788.703	518.932	171.946	423.521	525.134	681.268	534.449	545.194	1218.55	391.908	508.366	781.215	623.289	238.726	1.2011	0.330662
20	24193	AT5G49910	AT5G49910	CPHSC70-2EAT SHOCK PROTEIN 70-2, HSC70-7, cpHsc70-2 / chloroplast heat shock protein 70-2	plastid	20.2.1	stress.abiotic.heat	20.2	426.575	658.604	634.649	654.391	891.112	420.176	746.112	553.51	802.077	643.023	149.977	574.401	625.643	556.33	543.429	461.097	670.594	483.815	640.663	696.083	583.562	76.4854	0.907529	0.332676
24	13893	AT1G67280	AT1G67280	Glyoxalase/Bleomycin resistance protein/Dioxygenase superfamily protein	plastid	24.2	Biodegradation of Xenobiotics.lactoylglutathione lyase	24.2	195.723	144.786	154.453	155.011		109.141	347.134	153.194	114.128	171.696	70.9094	89.1918	1334.6	200.106	312.689	106.537	322.958	25.369	217.583	216.526	313.951	372.732	1.82853	0.334075
15	9526	AT5G01600	AT5G01600	ATFER1, FER1 / ferretin 1	plastid	15.2	metal handling.binding, chelation and storage	15.2	365.579	313.805	189.184	388.489	347.619		513.237	440.59	343.397	362.738	88.3886			232.959	283.274			339.399	380.453		309.021	55.8428	0.851914	0.334914
31	15244	AT5G09810	AT5G09810	ACT7 / actin 7	cytosol	31.1	cell.organisation	31.1	4630.47	5182.41	4002.65	3360.45	3499.86	4064.21	3957.29	3060.57	4362.71	4013.4	621.215	3466.67	4398.15	3016.34	4565.35	3063.94	3970.03	3130.68	4506.76	3234.64	3705.84	617.055	0.923366	0.335248
13	24693	AT5G17920	AT5G17920	ATCIMS, ATMETS, ATMS1 / Cobalamin-independent synthase family protein	cytosol	13.1.3.4	amino acid metabolism.synthesis.aspartate family.methionine	13.1	9189.35	9434.97	9804.66	11061.9	18020.9	12604.4	13408.5	10338.5	15628.3	12165.7	2876.27	9312.29	8478.92	9272.14	9220.2	11717.9	14183.9	11182.7	11392	13828.7	10954.3	1948.78	0.900424	0.338705
31	15201	AT2G35490	AT2G35490	Plastid-lipid associated protein PAP / fibrillin family protein	plastid	31.1	cell.organisation	31.1	214.03	182.395	149.902				222.928			192.314	28.7487	152.52	220.726	166.065				117.753			164.266	37.0555	0.854156	0.340212
29	19403	AT1G75990	AT1G75990	PAM domain (PCI/PINT associated module) protein	cytosol,nucleus	29.5.11.20	protein.degradation.ubiquitin.proteasom	29.5		30.8484	95.1389	246.864			84.8065			114.414	80.2718	48.2039		34.5492	27.4749	84.3602	118.722	91.6006	121.719		75.2329	35.9961	0.657548	0.341306
31	7191	AT5G58710	AT5G58710	ROC7 / rotamase CYP 7	endoplasmic reticulum	31.3.1	cell.cycle.peptidylprolyl isomerase	31.3	275.853	233.712	200.972	352.769	161.296	278.085	145.363	210.847	378.722	248.624	75.7116	111.253	206.997	176.531	205.929	145.925	191.412	325.131	177.052	361.686	211.324	76.5081	0.849973	0.341596
30	10071	AT1G35160	AT1G35160	GRF4, 14-3-3PHI, GF14 PHI / GF14 protein phi chain	cytosol	30.7	signalling.14-3-3 proteins	30.7	544.146	547.079	602.518	578.298	644.157	559.47	247.816	490.34	548.014	529.093	107.239	561.877	500.038	519.496	614.857	648.853	694.045	346.788	854.577	551.662	588.021	133.062	1.11138	0.343931
19	15607	AT1G03475	AT1G03475	LIN2, HEMF1, ATCPO-I / Coproporphyrinogen III oxidase	plastid	19.8	tetrapyrrole synthesis.coproporphyrinogen III oxidase	19.8	255.186	306.917	237.344	112.755		178.832	134.015	154.777		197.118	65.7617	182.101	239.425	269.885	166.619	449.228	287.157	112.594	230.289		242.162	94.8156	1.22852	0.344194
20	4591	AT2G01530	AT2G01530	MLP329 / MLP-like protein 329	#N/A	20.2.99	stress.abiotic.unspecified	20.2	166.861	237.477	192.889	237.07		171.98	205.003	245.175		208.065	30.0549	277.148	214.455	215.707	278.307	255.209	918.249		161.837	108.835	303.719	238.531	1.45973	0.344534
16	13352	AT3G44300	AT3G44300	NIT2, AtNIT2 / nitrilase 2	vacuole,plasma membrane	16.5.1.3.3	secondary metabolism.sulfur-containing.glucosinolates.degradation.nitrilase	16.5	34.0263	81.0463	72.2464				600.915			197.059	233.836	105.835	32.1551			45.3577		86.7822	107.918		75.6096	31.2592	0.383691	0.344799
8.	19592	AT2G47510	AT2G47510	FUM1 / fumarase 1	mitochondrion	8.1.8	TCA / org transformation.TCA.fumarase	8.1.	585.013	432.85	298.2	580.653	286.784	343.584	650.096	410.251	201.136	420.952	146.271	473.632	330.312	385.326	512.358	355.33	487.652	377.844	617.316	1009.46	505.47	197.719	1.20078	0.345525
31	14959	AT3G18780	AT3G18780	ACT2, DER1, LSR2, ENL2 / actin 2	cytosol	31.1	cell.organisation	31.1	3534.32	2837.87	274.437	1984.31	2460.88	2995.98	2769.54	1773.96	1734.05	2262.82	902.51	2677.94		533.666	138.079		2799.14	1655.38	2579.15		1730.56	1059.38	0.764781	0.349307
21	19905	AT1G21750	AT1G21750	ATPDIL1-1, ATPDI5, PDI5, PDIL1-1 / PDI-like 1-1	endoplasmic reticulum	21.1.1	redox.thioredoxin.PDIL	21.1	1185.71	1512.21	1112.92	1480.63	1521.87	1030.31	1281.24	1525.67	1251.33	1322.43	181.597	1285.01	1330.56	1365.92	1172.52	1066.96	1495.97	1258.44	1054.63	1178.12	1245.35	135.142	0.941709	0.349787
22	15294	AT1G23820	AT1G23820	SPDS1 / spermidine synthase 1	cytosol	22.1.6	polyamine metabolism.synthesis.spermidine synthase	22.1	324.712	1535.34	331.65	349.373		625.572	330.569	277.707		539.274	420.335	283.198	2169.88	423.845	476.702	388.262	1179.24	309.791	1459.49		836.301	648.817	1.55079	0.352477
2.	15539	AT1G66430	AT1G66430	pfkB-like carbohydrate kinase family protein	plastid	2.2.1.1	major CHO metabolism.degradation.sucrose.fructokinase	2.2.		229.354	118.131				179.13	158.028		171.161	40.1079	217.938	132.612	152.31	131.857			147.276	47.503		138.249	49.8949	0.807716	0.352798
34	25971	AT2G18960	AT2G18960	AHA1, PMA, OST2, HA1 / H(+)-ATPase 1	plasma membrane	34.1.2	transport.p- and v-ATPases.H+-exporting ATPase	34.1	361.745	400.533	373.965	492.589	451.275	429.211	541.053	381.088	511.321	438.087	61.271	438.063	416	1483.22	354.625	450.637	501.585	387.106	460.339	478.744	552.257	331.892	1.26061	0.3529
35	5271	AT5G23820	AT5G23820	MD-2-related lipid recognition domain-containing protein	extracellular	35.1	not assigned.no ontology	35.1		606.519		525.679			585.253	704.074	875.143	659.334	122.243	534.252	598.247	518.769		599.927		679.633	754.346	471.304	593.782	90.5385	0.90058	0.353008
20	2671	AT3G17210	AT3G17210	ATHS1, HS1 / heat stable protein 1	cytosol	20.1.7	stress.biotic.PR-proteins	20.1	863.61	926.93	908.738			618.658			281.786	719.944	245.507	660.155	795.411		753.449		321.454		244.265		554.947	227.744	0.770819	0.353275
8.	23004	AT2G18450	AT2G18450	SDH1-2 / succinate dehydrogenase 1-2	mitochondrion	8.1.7	TCA / org transformation.TCA.succinate dehydrogenase	8.1.	136.153					165.456			52.7661	118.125	47.7388	103.514	372.562	296.276	89.9024		335.525	80.8912		101.803	197.211	121.078	1.66951	0.355889
8.	10573	AT3G27380	AT3G27380	SDH2-1 / succinate dehydrogenase 2-1	mitochondrion	8.1.7	TCA / org transformation.TCA.succinate dehydrogenase	8.1.		187.425	268.418			437.869		235.23		282.235	94.3546	241.032		235.532	1072.85	429.362		333.185	361.95		445.653	288.48	1.57901	0.356238
29	4579	AT4G00100	AT4G00100	ATRPS13A, RPS13, PFL2, RPS13A / ribosomal protein S13A	cytosol	29.2.1.2.1.13	protein.synthesis.ribosomal protein.eukaryotic.40S subunit.S13	29.2	1405.96	1484.7	1308.11	1548.93	1775.41	1485.88	627.066	1481.62	1591.4	1412.12	302.865	1271.89	1333.52	1300.55	1475.29	1353.62	1630.42	1153.28	1163.47	959.46	1293.5	182.712	0.915999	0.356966
26	9937	AT5G06060	AT5G06060	NAD(P)-binding Rossmann-fold superfamily protein	cytosol	26.8	misc.nitrilases, *nitrile lyases, berberine bridge enzymes, reticuline oxidases, troponine reductases	26.8				796.664		243.239	147.915			395.94	286.015		192.059	202.864	166.448						187.124	15.2709	0.472606	0.360784
35	26955	AT2G32240	AT2G32240	FUNCTIONS IN: molecular_function unknown; INVOLVED IN: response to cadmium ion; LOCATED IN: plasma membrane; EXPRESSED IN: 25 plant structures; EXPRESSED DURING: 13 growth stages; CONTAINS InterPro DOMAIN/s: Prefoldin (InterPro:IPR009053); BEST Arabidopsis thaliana protein match is: unknown protein (TAIR:AT1G05320.3); Has 470429 Blast hits to 168274 proteins in 4282 species: Archae - 6896; Bacter…	nucleus,plasma membrane	35.2	not assigned.unknown	35.2	393.999	518.605	528.058	400.108	443	465.486	420.301	455.723	525.423	461.189	49.6549	495.499	385.725	415.34	393.478	570.118	468.396	425.705	510.955	1384.82	561.115	296.729	1.21667	0.361477
21	5516	AT2G31570	AT2G31570	ATGPX2, GPX2 / glutathione peroxidase 2	cytosol	21.2.2	redox.ascorbate and glutathione.glutathione	21.2	487.859	529.121	495.168	623.361	1653.03	411.907		645.62	1205.29	756.419	410.199	1089.8	785.39	899.41	755.732	665.445	967.488	883.844	1147.5	928.437	902.561	145.988	1.1932	0.362467
23	9202	AT5G50370	AT5G50370	Adenylate kinase family protein	mitochondrion	23.4.1	nucleotide metabolism.phosphotransfer and pyrophosphatases.adenylate kinase	23.4		103.616	99.0186	110.027				118.363		107.756	7.26562		117.769	89.8348	200.506						136.037	46.9916	1.26245	0.362591
29	3366	AT2G39390	AT2G39390	Ribosomal L29 family protein	cytosol	29.2.1.2.2.35	protein.synthesis.ribosomal protein.eukaryotic.60S subunit.L35	29.2	557.205	503.04			436.066				171.761	417.018	147.958	123.632			274.826	462.861					287.106	138.762	0.688474	0.364232
26	15311	AT5G43940	AT5G43940	HOT5, ADH2, GSNOR, ATGSNOR1, PAR2 / GroES-like zinc-binding dehydrogenase family protein	cytosol	26.11	misc.alcohol dehydrogenases	26.1	1348.26	1510.48	1402.35	1478.73	1567.93	1314.36	1706.47	1288.47	1647.12	1473.8	139.458	1551.89	1365.66	1510.62	1163.23	1146.87	1485.24	1322.1	1427.31	1656.27	1403.24	162.028	0.95213	0.36447
21	19598	AT1G20620	AT1G20620	CAT3, SEN2, ATCAT3 / catalase 3	peroxisome	21.6	redox.dismutases and catalases	21.6	10319.9	10473.1	9641.54	8585.33	11247.5	6905.76	5553.86	5131.73	7679.57	8393.15	2087.04	7684.16	8109.14	7936.96	6477.33	5520.6	9216.24	7726.65	5503.2	9868.73	7560.33	1419	0.900774	0.364506
11	7936	AT2G22230	AT2G22230	Thioesterase superfamily protein	plastid	11.1.5	lipid metabolism.FA synthesis and FA elongation.beta hydroxyacyl ACP dehydratase	11.1	465.622		442.742			468.096		423.597		450.014	18.1748	461.035	427.944		474.418	528.531					472.982	36.2592	1.05104	0.364566
35	10874	AT5G62740	AT5G62740	HIR1, ATHIR1 / SPFH/Band 7/PHB domain-containing membrane-associated protein family	plasma membrane	35.1	not assigned.no ontology	35.1		61.152	76.325	431.491		75.7386		100.055		148.952	141.819	77.6024	50.3389	87.1231	125.749	100.74		39.9774	193.998	70.7046	93.2792	45.7336	0.626235	0.364606
30	8188	AT4G20260	AT4G20260	ATPCAP1, PCAP1 / plasma-membrane associated cation-binding protein 1	plasma membrane	30.4	signalling.phosphinositides	30.4	3090.65	3324.62	2897.7	3035.69	3971.61	2415.03	2173.48	1847.24	3581.45	2926.38	642.292	3337.61	3194.98	3325.23	3031.66	2694.24	3926.67	2965.48	2901.03	3106.53	3164.83	331.462	1.08148	0.364644
29	8556	AT1G18540	AT1G18540	Ribosomal protein L6 family protein	cytosol	29.2.1.2.2.6	protein.synthesis.ribosomal protein.eukaryotic.60S subunit.L6	29.2	1609.7	1658.77	1604.16	1954.4	2288.3	1725.55	436.865	1781.37	1779.02	1648.68	473.191	1805.5	1707.67	1870.18	1802.86	1597.5	2098.5	1775.59	1796.68	1837.72	1810.24	126.791	1.098	0.36478
10	11204	AT4G37800	AT4G37800	XTH7 / xyloglucan endotransglucosylase/hydrolase 7	extracellular	10.7	cell wall.modification	10.7	579.322	742.297	673.197	673.291	750.135	747.8	1136.67	708.555	764.975	752.916	146.195	658.114	394.297	612.031	572.636	531.5		1809.83	1402.92	1429.09	926.302	499.406	1.23029	0.364913
29	2805	AT1G01100	AT1G01100	60S acidic ribosomal protein family	cytosol	29.2.1.2.2.81	protein.synthesis.ribosomal protein.eukaryotic.60S subunit.P1	29.2	918.22	644.586	845.643		678.611	989.12		622.616		783.133	141.699	522.577	723.065	769.775	831.821	928.043	737.703	456.181		665.437	704.325	144.989	0.899369	0.365325
31	923	AT5G15970	AT5G15970	KIN2, COR6.6 / stress-responsive protein (KIN2) / stress-induced protein (KIN2) / cold-responsive protein (COR6.6) / cold-regulated protein (COR6.6)	cytosol	31.1	cell.organisation	31.1	273.804	315.741	455.563	607.856	584.865	498.412	3349.57	2381.76	2818.04	1253.96	1155.87	486.084	505.994	524.908	326.484	633.041	579.539	1535.52	1560.28	1429.05	842.321	478.417	0.671731	0.365836
31	15225	AT5G59370	AT5G59370	ACT4 / actin 4	cytosol	31.1	cell.organisation	31.1		115.261		129.889		2017.63	16.4536	257.987	584.832	520.341	693.457	1026.46	85.6875	984.929	2303.77	2082.86		175.744	120.83		968.611	858.132	1.86149	0.366199
20	13638	AT4G39150	AT4G39150	DNAJ heat shock N-terminal domain-containing protein	cytosol	20.2.1	stress.abiotic.heat	20.2	232.194	93.3136	206.742					741.953		318.551	249.98	171.228	200.484		133.741	180.022		310.199	235.958		205.272	56.1065	0.644394	0.366451
8.	17273	AT1G01090	AT1G01090	PDH-E1 ALPHA / pyruvate dehydrogenase E1 alpha	plastid	8.1.1.1	TCA / org transformation.TCA.pyruvate DH.E1	8.1.	211.862	328.164	289.819		626.611	283.066		264.906		334.071	135.335	287.559	458.313	283.837	274.026	371.467	1187.34	239.541	181.277	1131.58	490.548	365.319	1.46839	0.366878
35	8882	AT4G02450	AT4G02450	HSP20-like chaperones superfamily protein	cytosol	35.1.40	not assigned.no ontology.glycine rich proteins	35.1	1587.09	1156.29	1545.68	1415.79	1735.91	1623.42	1285.24	1313.22	1806.27	1496.54	205.613	1233.66	1725.24	1403.4	1928.97	1782.05	1486.59	1407.7	1733.95	1636.43	1593.11	210.448	1.06453	0.367034
4.	20241	AT5G63680	AT5G63680	Pyruvate kinase family protein	cytosol	4.1.14	glycolysis.cytosolic branch.pyruvate kinase (PK)	4.1.		66.6776	272.97	63.6099		479		286.669		233.785	155.787	70.7266	58.228	49.5967	114.295	315.091	140.986	249.229	290.021		161.022	101.167	0.688759	0.367877
29	17469	AT1G03230	AT1G03230	Eukaryotic aspartyl protease family protein	extracellular	29.5.4	protein.degradation.aspartate protease	29.5	301.481	229.869	354.455	287.687	249.448	306.744	135.388	227.262		261.542	62.444	226.162	283.471	152.91	276.215	366.338	207.838	185.142	123.149		227.653	73.6691	0.870427	0.368918
9.	10997	AT4G28510	AT4G28510	ATPHB1, PHB1 / prohibitin 1	mitochondrion	9.1.1	mitochondrial electron transport / ATP synthesis.NADH-DH.complex I	9.1.	164.249	149.786	111.404	175.187	170.288	39.4629	199.607	158.499		146.06	46.5914	168.24	91.4651	130.696	133.569	87.6948		147.429	123.784		126.126	26.6927	0.863517	0.369881
3.	11946	AT2G21250	AT2G21250	NAD(P)-linked oxidoreductase superfamily protein	cytosol	3.5	minor CHO metabolism.others	3.5	498.114	390.503	506.919		182.536	608.419	272.136	462.235	243.921	395.598	139.779	341.667	522.928	373.002	507.221	364.868	847.756	414.008	536.033	294.324	466.867	157.087	1.18016	0.370382
29	1669	AT5G47930	AT5G47930	Zinc-binding ribosomal protein family protein	cytosol	29.2.1.2.1.27	protein.synthesis.ribosomal protein.eukaryotic.40S subunit.S27	29.2		755.897	702.307			664.507	196.68	723.121		608.502	208.037				930.533	790.206	620.703	610.523			737.991	132.102	1.2128	0.371554
31	5747	AT2G21130	AT2G21130	Cyclophilin-like peptidyl-prolyl cis-trans isomerase family protein	cytosol	31.3.1	cell.cycle.peptidylprolyl isomerase	31.3		388.11		1475.61	1668.64	47.6315	1646.55	86.2915		885.472	722.137	109.321	72.651	128.769	1565.56			143.173	982.125		500.266	572.75	0.564972	0.372051
1.	22414	AT1G55490	AT1G55490	CPN60B, LEN1 / chaperonin 60 beta	plastid	1.3.13	PS.calvin cycle.rubisco interacting	1.3.	1041.89	1244.68	1546.37	1183.74	1774.71	1360.77	1974.5	1365.71	1450.21	1438.07	275.521	1430.57	1454.07	1292.17	1369.62	1352.55	1947.78	1177.43	805.407	889.162	1302.08	315.607	0.905441	0.372228
23	8708	AT4G23900	AT4G23900	Nucleoside diphosphate kinase family protein	mitochondrion	23.4.10	nucleotide metabolism.phosphotransfer and pyrophosphatases.nucleoside diphosphate kinase	23.4				35.426	70.2		263.201			122.942	100.189		19.6544		119.604	49.2903	74.7083			81.1409	68.8795	33.3589	0.560258	0.37412
16	13318	AT1G74100	AT1G74100	SOT16, ATSOT16, CORI-7, ATST5A / sulfotransferase 16	cytosol	16.5.1.1.3.3	secondary metabolism.sulfur-containing.glucosinolates.synthesis.indole.indole-3-methyl-desulfoglucosinolate sulfotransferase	16.5	379.513	531.952	387.967	365.31	344.44	270.368	352.919	438.965	358.387	381.091	67.7571	404.023	217.239	410.909	317.446	332.19	243.163	342.889	489.038	369.968	347.43	79.419	0.91167	0.375302
20	23955	AT5G56000	AT5G56000	Hsp81.4, AtHsp90.4 / HEAT SHOCK PROTEIN 81.4	cytosol	20.2.1	stress.abiotic.heat	20.2	215.78	292.782			673.11					393.891	199.925	394.536	232.376	193.656	190.098	496.268				158.291	277.538	124.146	0.704606	0.376281
29	2642	AT2G21580	AT2G21580	Ribosomal protein S25 family protein	cytosol,nucleus	29.2.1.2.1.25	protein.synthesis.ribosomal protein.eukaryotic.40S subunit.S25	29.2	1108.78	1683.58	1675.82		2532.39	688.787	1727.07	1487.01	2420.37	1665.47	572.419	1315.78	1095.56	1243.94	1452.12	1261.86	2530.72	1160.59	264.149	2157.91	1386.96	609.63	0.832771	0.377805
29	3649	AT3G56340	AT3G56340	Ribosomal protein S26e family protein	cytosol	29.2.1.2.1.26	protein.synthesis.ribosomal protein.eukaryotic.40S subunit.S26	29.2	957.745	1073.91	834.029	1127.04	1255.11	1020.44		1033.59	1160.21	1057.76	120.695	1048.06	974.034	986.775	1041.8	889.568	1259.08	905.229	932.574	1008.45	1005.06	104.132	0.95018	0.378392
33	7024	AT3G03270	AT3G03270	Adenine nucleotide alpha hydrolases-like superfamily protein	cytosol,plasma membrane	33.99	development.unspecified	33.9	1045.63	674.598	1370.08		873.955	1566.58		1893.33	1375.15	1257.05	388.79	1205.64	1262.02	769.718	1620.2	1790.14	797.588	936.148	776.454	330.015	1054.22	433.385	0.838644	0.379054
31	26641	AT1G79990	AT1G79990	structural molecules	cytosol	31.4	cell.vesicle transport	31.4	243.827	79.9664	113.157	172.577						152.382	62.3553	294.751		90.6887	79.6469	32.2014		31.0046	61.4632		98.2926	90.603	0.645041	0.379087
31	5654	AT4G38740	AT4G38740	ROC1 / rotamase CYP 1	cytosol	31.3.1	cell.cycle.peptidylprolyl isomerase	31.3	1638.68	1566.45	1604.11	1860.76	2118.14	1582.17	1646.55	1590.77	1767.07	1708.3	171.279	1878.31	1891.66	1902.68	1998.9	1825.57	2472.78	1355.81	1571.46	1491.63	1820.98	308.866	1.06596	0.380241
4.	22006	AT5G52920	AT5G52920	PKP1, PKP-BETA1, PKP2 / plastidic pyruvate kinase beta subunit 1	plastid	4.2.14	glycolysis.plastid branch.pyruvate kinase (PK)	4.2.	275.17	270.573	311.592	527.328	799.345	287.533	210.289	165.386		355.902	194.925	386.773	191.544	220.889	226.954					304.64	266.16	70.9681	0.747846	0.382314
29	24572	AT2G05920	AT2G05920	Subtilase family protein	extracellular	29.5.1	protein.degradation.subtilases	29.5	137.938		140.277			191.856				156.691	24.8841			2859.33				160.029	118.305		1045.89	1282.41	6.67486	0.382397
29	11935	AT3G20000	AT3G20000	TOM40 / translocase of the outer mitochondrial membrane 40	mitochondrion	29.3.2	protein.targeting.mitochondria	29.3			194.282		304.314		507.605	339.102		336.326	112.411	365.611	697.58	318.432	339.232		493.273		349.673	335.181	414.14	127.681	1.23137	0.382641
35	25700	AT2G43800	AT2G43800	Actin-binding FH2 (formin homology 2) family protein	plasma membrane	35.1.20	not assigned.no ontology.formin homology 2 domain-containing protein	35.1		119.59	95.4498	61.5687		124.073		163.258	381.919	157.643	104.885	157.149	119.534	85.5883		39.9451					100.554	43.1873	0.637859	0.383042
34	25965	AT4G30190	AT4G30190	AHA2, PMA2, HA2 / H(+)-ATPase 2	plasma membrane	34.1.2	transport.p- and v-ATPases.H+-exporting ATPase	34.1	340.227	354.567	314.427	398.283	441.286	407.992	398.076	326.569		372.678	42.0642	310.41	374.369	305.392	418.898	310.429	391.155	449.456	273.599	308.586	349.144	57.3438	0.93685	0.383979
27	24206	AT1G64260	AT1G64260	MuDR family transposase	#N/A	27.3.99	RNA.regulation of transcription.unclassified	27.3		508.75	269.562	40.3916		287.395	37.8737	354.245		249.703	167.597			273.047	83.9089	63.369					140.108	94.3752	0.5611	0.384282
34	10971	AT3G53420	AT3G53420	PIP2A, PIP2, PIP2;1 / plasma membrane intrinsic protein 2A	plasma membrane	34.19.1	transport.Major Intrinsic Proteins.PIP	34.1	1058.63	533.723	366.741	767.577	867.707	632.31			274.096	642.968	257.244	514.547	550.261		536.484	565.111	922.999	411.232	560.538	192.296	531.684	188.889	0.82692	0.386536
26	12737	AT5G19440	AT5G19440	NAD(P)-binding Rossmann-fold superfamily protein	cytosol,golgi	26.11.1	misc.alcohol dehydrogenases.cinnamyl alcohol dehydrogenase	26.1	214.953	111.564	263.519				160.179	257.302	378.58	231.016	84.7224	182.842	250.865	207.78	192.477	273.21		380.006	279.745	433.565	275.061	84.1124	1.19066	0.388445
27	5904	AT2G21660	AT2G21660	ATGRP7, CCR2, GR-RBP7, GRP7 / cold, circadian rhythm, and rna binding 2	cytosol,nucleus	27.4	RNA.RNA binding	27.4	2102.59	2179.23	1968.51	2224.36	2298.87	1844.47	4135.75	3532.83	3711.17	2666.42	819.862	1868.28	1576.82	1731.11	1813.97	1657.4	2016.93	3576.89	2855.72	3688.46	2309.51	790.821	0.866146	0.388627
13	22479	AT4G34200	AT4G34200	EDA9 / D-3-phosphoglycerate dehydrogenase	plastid	13.1.5.1.1	amino acid metabolism.synthesis.serine-glycine-cysteine group.serine.phosphoglycerate dehydrogenase	13.1	898.858	790.461	1084.17	754.408	821.395	1009.1	1018.4	985.043	618.665	886.722	142.988	719.013	874.785	958.884	719.543	1245.16	1103.8	1090.2	1184.35	759.574	961.702	192.233	1.08456	0.389162
5.	14066	AT4G17260	AT4G17260	Lactate/malate dehydrogenase family protein	cytosol	5.1	fermentation.LDH	5.1	257.821	179.078	206.63			265.374		182.849		218.35	36.631	257.918	239.204	195.906	273.893						241.73	29.1666	1.10707	0.389647
29	22144	AT1G25490	AT1G25490	RCN1, REGA, ATB BETA BETA, EER1 / ARM repeat superfamily protein	plasma membrane	29.4	protein.postranslational modification	29.4	237.406	234.49	205.088			244.381		452.076		274.688	89.7051	418.796	123.316	121.834		233.204			150.672		209.564	112.197	0.762917	0.391053
35	3075	AT1G19530	AT1G19530	unknown protein; FUNCTIONS IN: molecular_function unknown; INVOLVED IN: N-terminal protein myristoylation, anaerobic respiration; LOCATED IN: cellular_component unknown; EXPRESSED IN: leaf apex, inflorescence meristem, hypocotyl, root, flower; EXPRESSED DURING: petal differentiation and expansion stage; Has 47 Blast hits to 47 proteins in 13 species: Archae - 0; Bacteria - 0; Metazoa - 0; Fungi -…	#N/A	35.2	not assigned.unknown	35.2	190.452		172.185				344.179	166.017		218.208	73.2822	298.687	242.713		230.664	217.99	479.103	204.756	220.537		270.636	89.6377	1.24026	0.391523
26	21169	AT4G22010	AT4G22010	sks4 / SKU5 similar 4	extracellular	26.7	misc.oxidases - copper, flavone etc	26.7		142.354			157.993		102.564			134.304	23.3337	106.491			112.487			131.646			116.875	10.728	0.870228	0.391528
31	10571	AT3G27280	AT3G27280	ATPHB4, PHB4 / prohibitin 4	cytosol	31.2	cell.division	31.2		74.6743				39.6386		72.3891		62.234	16.0046	368.502	76.2962	49.3543	116.578	84.5122			72.4218		127.944	109.4	2.05586	0.391787
19	17359	AT1G69740	AT1G69740	HEMB1 / Aldolase superfamily protein	plastid	19.4	tetrapyrrole synthesis.ALA dehydratase	19.4	370.815	461.529	553.885	314.261	306.418	535.491	284.219	384.638	203.996	379.473	111.081	413.244	401.398	406.016	328.501	319.885	268.851	309.178	344.067	282.231	341.486	50.9635	0.899896	0.39234
20	6283	AT1G76180	AT1G76180	ERD14 / Dehydrin family protein	nucleus	20.2.99	stress.abiotic.unspecified	20.2	1474.32	1440.01	1529.72	1677.82	1226.05	1857.96	914.476	702.705	1588.44	1379.05	348.749	1304.1	1001.86	961.769	2212.57	2399.04	3053.42	891.693	992.115	1878.29	1632.76	739.205	1.18397	0.392958
26	14207	AT4G19880	AT4G19880	Glutathione S-transferase family protein	plastid	26.9	misc.glutathione S transferases	26.9	522.292	487.581	407.378	551.528		468.874	263.104	219.103		417.123	119.401	216.905	319.881	536.343	371.654	385.586		396.096	456.909	218.318	362.712	102.885	0.869556	0.39351
23	6640	AT1G80050	AT1G80050	APT2, ATAPT2, PHT1.1 / adenine phosphoribosyl transferase 2	cytosol	23.3.1.1	nucleotide metabolism.salvage.phosphoribosyltransferases.aprt	23.3						35.2594	324.132	99.9266		153.106	123.782		64.4363	74.7989		69.0855					69.4402	4.23794	0.453543	0.393511
26	7800	AT1G78370	AT1G78370	ATGSTU20, GSTU20 / glutathione S-transferase TAU 20	peroxisome	26.9	misc.glutathione S transferases	26.9	1536.7	1619.34	1466.76	1810.73	2142.79	1427.26	2021.4	1679.67	1263.08	1663.08	269.284	1339.98	1278.64	1426.06	1253.5	1269.23	1827.34	1743.12	1811.48	1958.23	1545.29	268.51	0.92917	0.393914
29	9657	AT4G36130	AT4G36130	Ribosomal protein L2 family	cytosol	29.2.1.2.2.8	protein.synthesis.ribosomal protein.eukaryotic.60S subunit.L8	29.2			298.896		403.903	324.273		287.225		328.574	45.507	277.184	265.151			301.56	382.032		251.443	321.492	299.81	43.3706	0.912458	0.393918
35	3761	AT4G14301	AT4G14301	unknown protein; FUNCTIONS IN: molecular_function unknown; INVOLVED IN: biological_process unknown; LOCATED IN: endomembrane system; BEST Arabidopsis thaliana protein match is: unknown protein (TAIR:AT3G23450.1); Has 101 Blast hits to 93 proteins in 34 species: Archae - 0; Bacteria - 27; Metazoa - 16; Fungi - 5; Plants - 34; Viruses - 3; Other Eukaryotes - 16 (source: NCBI BLink).	#N/A	35.2	not assigned.unknown	35.2	94.8065			112.009	221.056				2925.03	838.225	1205.79	132.573		91.5427	186.179	378.217					197.128	109.805	0.235173	0.394455
27	23447	AT2G23350	AT2G23350	PAB4, PABP4 / poly(A) binding protein 4	cytosol	27.1	RNA.processing	27.1	221.962	284.941	299.742	292.397		299.429	321.663	243.079	310.523	284.217	32.0196	197.25	167.404	184.574	658.352	302.827	1008.97	222.651	281.842		377.983	280.665	1.32991	0.39465
13	17331	AT4G35630	AT4G35630	PSAT / phosphoserine aminotransferase	plastid	13.1.5.1.2	amino acid metabolism.synthesis.serine-glycine-cysteine group.serine.phosphoserine aminotransferase	13.1	465.442	471.033	514.653	403.955	314.147	393.148	223.996	326.601	141.355	361.592	115.418	363.521	363.213	341.338	220.294	435.038	138.73	2228.53	400.273	456.772	549.746	601.189	1.52035	0.397518
17	2239	AT1G75750	AT1G75750	GASA1 / GAST1 protein homolog 1	extracellular	17.6.3	hormone metabolism.gibberelin.induced-regulated-responsive-activated	17.6	731.482	684.9	667.191		457.835	378.982				584.078	139.142	1009.71	706.373	911.769	421.409		474.927				704.837	231.93	1.20675	0.39794
9.	24491	AT5G37510	AT5G37510	EMB1467, CI76 / NADH-ubiquinone dehydrogenase, mitochondrial, putative	mitochondrion	9.1.2	mitochondrial electron transport / ATP synthesis.NADH-DH.localisation not clear	9.1.	261.236	332.522	1933.94	364.388	331.709	378.367		253.399		550.794	566.38	352.746		339.422	370.474	248.793	386.762	357.089	381.564		348.122	43.3503	0.632035	0.399289
20	24261	AT1G30360	AT1G30360	ERD4 / Early-responsive to dehydration stress protein (ERD4)	plasma membrane	20.2.3	stress.abiotic.drought/salt	20.2	129.288	1035.86		201.291			306.347	145.783	310.558	354.854	312.584	296.779	200.368	113.052	323.915	181.076		408.049	126.992		235.747	101.636	0.66435	0.400298
25	22285	AT2G44160	AT2G44160	MTHFR2 / methylenetetrahydrofolate reductase 2	cytosol	25.6	C1-metabolism.methylenetetrahydrofolate reductase	25.6	451.592	557.615	486.824	632.684		555.404	136.484	452.621	584.725	482.244	143.856	592.721	484.27	589.298	596.21	382.515	1331.41	500.16	253.238		591.228	301.13	1.22599	0.402141
12	17349	AT5G35630	AT5G35630	GS2, GLN2, ATGSL1 / glutamine synthetase 2	plastid	12.2.2	N-metabolism.ammonia metabolism.glutamine synthetase	12.2	1534.62	1713.51	1778.14	1759.27	1620.63	1237.32	1828	960.895	1831.15	1584.84	282.454	1100.38	1819.56	967.931	1326.58	1453.42	2809.35	943.912	1256.03	825.535	1389.19	577.803	0.87655	0.402266
4.	22695	AT1G20950	AT1G20950	Phosphofructokinase family protein	cytosol	4.1.5	glycolysis.cytosolic branch.pyrophosphate-fructose-6-P phosphotransferase	4.1.	268.784	305.594	272.584	322.583	366.147	312.541	230.946	329.638	295.284	300.456	37.2189	265.279	277.715	267.093	289.305	255.098	219.712	296.527	329.615	357.409	284.195	38.4396	0.945878	0.402705
21	6370	AT4G03520	AT4G03520	ATHM2 / Thioredoxin superfamily protein	plastid	21.1	redox.thioredoxin	21.1	502.032	369.159	518.16			247.581	514.777	286.776	312.174	392.951	108.176	366.401	333.737	564.834	237	394.262	124.58	325.71	361.124		338.456	118.257	0.861318	0.404093
20	4979	AT1G70890	AT1G70890	MLP43 / MLP-like protein 43	cytosol	20.2.99	stress.abiotic.unspecified	20.2	1833.91	1978.98	1828.68	1405.54	1302.59	992.671	1831.49	1403.26	1381.67	1550.98	309.855	1780.7	1694.79	1847.01	1307.55	1218.76	1408.3	1929.57	2030.65	1872.78	1676.68	276.052	1.08105	0.404238
29	2443	AT3G53740	AT3G53740	Ribosomal protein L36e family protein	plastid	29.2.1.2.2.36	protein.synthesis.ribosomal protein.eukaryotic.60S subunit.L36	29.2	930.956	977.595	865.378	1544.63	1226.79	939.129	700.136	1064.5		1031.14	240.177	1089.99	810.107	1068.05	1363.3	937.074	1511.62	1086.44	1148.89	1135.54	1127.89	196.441	1.09383	0.404677
9.	2925	AT1G22840	AT1G22840	CYTC-1, ATCYTC-A / CYTOCHROME C-1	mitochondrion	9.6	mitochondrial electron transport / ATP synthesis.cytochrome c	9.6		1365.1	469.539	356.753			594.575	373.324	559.381	619.779	344.549	573.697	509.807	600.918	448.009	427.558		575.688	305.093		491.539	97.7454	0.793087	0.404938
30	9698	AT1G78300	AT1G78300	GRF2, 14-3-3OMEGA, GF14 OMEGA / general regulatory factor 2	cytosol	30.7	signalling.14-3-3 proteins	30.7	2029.02	1066.75	1054.01	1041.31	1153.01	922.867	587.153	883.608	1189.16	1102.99	368.427	1016.74	939.621	1010.44	976.616	1071.95	1230.62	842.454	867.394	924.386	986.692	110.289	0.894561	0.404999
10	9108	AT2G45790	AT2G45790	ATPMM, PMM / phosphomannomutase	cytosol,mitochondrion	10.1.21	cell wall.precursor synthesis.phosphomannomutase	10.1	426.324	462.453	426.216	486.446	327.766	434.293	731.462	584.513	541.514	491.221	109.643	417.228	396.282	444.812	445.593	389.458	515.557	487.833	491.754	510.007	455.392	45.3173	0.927061	0.405608
8.	22559	AT3G06650	AT3G06650	ACLB-1 / ATP-citrate lyase B-1	cytosol	8.2.11	TCA / org transformation.other organic acid transformatons.atp-citrate lyase	8.2.	211.658	290.914	269.276	364.682		291.586	308.497	266.467	312.423	289.438	41.1459	288.361	204.475	378.149	257.644	253.486	123.135	217.645	340.78	303.947	263.069	72.105	0.908896	0.405656
11	24741	AT2G38040	AT2G38040	CAC3 / acetyl Co-enzyme a carboxylase carboxyltransferase alpha subunit	plastid	11.1.1.2.1	lipid metabolism.FA synthesis and FA elongation.Acetyl CoA Carboxylation.heteromeric Complex.alpha Carboxyltransferase	11.1	379.609		142.727	506.798				255.367		321.125	136.056	220.817	215.873		110.642	275.237	305.265	388.281			252.686	85.8356	0.786876	0.408577
4.	22088	AT1G70730	AT1G70730	PGM2 / Phosphoglucomutase/phosphomannomutase family protein	cytosol	4.1.2	glycolysis.cytosolic branch.phosphoglucomutase (PGM)	4.1.	433.644	499.528	387.358	525.365	677.052	338.528	459.812	560.537	806.162	520.887	137.536	574.984	412.796	480.965	371.977	330.883	589.849	446.681	606.104	426.08	471.147	93.5268	0.904508	0.410098
29	3509	AT1G27970	AT1G27970	NTF2B / nuclear transport factor 2B	nucleus	29.3.1	protein.targeting.nucleus	29.3	1319.08	1478.45	1452.13	1404.87	1271.5	1343.14	1056.38	1027.53	1260.61	1290.41	150.308	1515.59	1400.75	1481.14	1278.35	1385.93	1353.58	1268.29	1293.6	1137.39	1346.07	109.824	1.04313	0.410222
30	7787	AT3G46830	AT3G46830	ATRAB11A, ATRABA2C, ATRAB-A2C, RAB-A2C, RABA2c / RAB GTPase homolog A2C	cytosol	30.5	signalling.G-proteins	30.5	358.75	99.8608	159.178		91.486	306.669				203.189	109.543	244.627			93.6127		45.3				127.847	84.8993	0.629201	0.410455
21	19602	AT1G20630	AT1G20630	CAT1 / catalase 1	peroxisome	21.6	redox.dismutases and catalases	21.6	38.699	254.453	81.473	135.934	224.36	74.4337	34.5719	82.5806		115.813	77.42	84.8427	77.5568	3679.3	70.571	75.0352	98.3577	136.771	14.9449	55.0578	476.938	1132.62	4.11817	0.411196
25	10822	AT2G41530	AT2G41530	ATSFGH, SFGH / S-formylglutathione hydrolase	cytosol	25	C1-metabolism	25	808.018		606.683	835.623		580.224	794.432	632.305	1654.65	844.562	344.69	794.817	729.735	813.568	676.009	644.778		779.627	650.827	762.195	731.445	62.3635	0.866064	0.411571
26	18375	AT2G39310	AT2G39310	JAL22 / jacalin-related lectin 22	cytosol	26.16	misc.myrosinases-lectin-jacalin	26.1	642.043	808.41	582.025	300.837	307.431	365.004	437.892	275.162	306.189	447.221	177.606	949.099	856.066	808.086	426.147	322.105	311.163	411.181	393.301	351.52	536.519	241.63	1.19967	0.41207
10	19156	AT5G15490	AT5G15490	UDP-glucose 6-dehydrogenase family protein	extracellular	10.1.4	cell wall.precursor synthesis.UDP-Glc dehydrogenase (UGD)	10.1	105.673	191.054	180.541	226.53		110.973			160.145	162.486	43.0708	191.832	147.361	111.806		118.386	188.305		294.499	304.233	193.775	72.6408	1.19256	0.413039
2.	12703	AT2G31390	AT2G31390	pfkB-like carbohydrate kinase family protein	cytosol	2.2.1.1	major CHO metabolism.degradation.sucrose.fructokinase	2.2.	2843.19	2901.59	2983.45	3423.77	3715.66	3644.13	2317.2	3176.84	3733.16	3193.22	452.18	2894.16	2820.52	2852.48	3041.77	3508.12	3758.35	2388.14	2747.11	3136.3	3016.33	387.974	0.944604	0.413424
29	26534	AT1G09620	AT1G09620	ATP binding;leucine-tRNA ligases;aminoacyl-tRNA ligases;nucleotide binding;ATP binding;aminoacyl-tRNA ligases	cytosol	29.1.4	protein.aa activation.leucine-tRNA ligase	29.1	250.309	164.301	267.349			468.649		104.226		250.967	123.853	259.886	563.928	196.033	218.829	530.923		219.416			331.502	154.126	1.3209	0.41622
3.	14293	AT3G47800	AT3G47800	Galactose mutarotase-like superfamily protein	extracellular	3.5	minor CHO metabolism.others	3.5	272.522	262.683	100.386	234.303		220.566		161.932		208.732	60.1426	198.78		245.756		217.626		258.082	208.753	273.075	233.679	27.0505	1.11952	0.417398
17	17589	AT1G52100	AT1G52100	Mannose-binding lectin superfamily protein	#N/A	17.7.3	hormone metabolism.jasmonate.induced-regulated-responsive-activated	17.7	335.159	311.684	353.087	312.004		369.383	455.053	335.039		353.059	45.844	419.561	385.305	367.267	282.893	260.551		300.801	336.73	286.478	329.948	52.8002	0.934542	0.417802
8.	21093	AT3G13930	AT3G13930	Dihydrolipoamide acetyltransferase, long form protein	mitochondrion	8.1.1.2	TCA / org transformation.TCA.pyruvate DH.E2	8.1.	796.312	937.475	825.735	1035.54	1025.39	866.954	1184.2	855.504	1071.95	955.45	123.602	1168.88	754.012	860.626	870.351	797.342	1034.5	975.717	565.875	1019.25	894.061	168.636	0.935748	0.418499
35	13986	AT5G26320	AT5G26320	TRAF-like family protein	#N/A	35.1	not assigned.no ontology	35.1	66.3034			93.6582	217.238	46.314		23.5379		89.4104	67.9536		41.2733	44.4616	63.8735						49.8695	9.98755	0.557759	0.419148
29	3235	AT1G16890	AT1G16890	UBC36, UBC13B / ubiquitin-conjugating enzyme 36	cytosol	29.5.11.3	protein.degradation.ubiquitin.E2	29.5	169.581	288.541	315.509	310.846		344.475		196.506		270.91	64.692	251.017	207.102	220.012	239.683	321.761		228.252	248.966		245.256	34.4614	0.905306	0.420668
29	4972	AT1G69410	AT1G69410	ATELF5A-3, ELF5A-3 / eukaryotic elongation factor 5A-3	#N/A	29.2.3	protein.synthesis.initiation	29.2	303.445	251.233	420.285	436.025	341.915	308.676	845.249	329.724	370.997	400.839	166.299	443.043	395.011	375.31	312.423	413.287	349.853	252.957	176.147	403.22	346.806	81.0511	0.8652	0.420892
11	7883	AT5G10160	AT5G10160	Thioesterase superfamily protein	plastid	11.1.5	lipid metabolism.FA synthesis and FA elongation.beta hydroxyacyl ACP dehydratase	11.1	86.3838		105.584			116.946				102.971	12.6129	55.1769	185.136		92.6994			383.412			179.106	127.084	1.73938	0.422226
1.	19123	ATCG00490	ATCG00490	RBCL / ribulose-bisphosphate carboxylases	plastid	1.3.1	PS.calvin cycle.rubisco large subunit	1.3.	4936.06	4230.2	4624.9	4190.81	4666.67	3619.28	1488.2	1657.63	1919.24	3481.44	1318.7	3998.14	4209.28	4214.12	3161.9	2898.66	4127.56	1201.23	1357.73	1460.75	2958.82	1225.98	0.849883	0.423728
27	12878	AT3G52380	AT3G52380	CP33, PDE322 / chloroplast RNA-binding protein 33	plastid	27.4	RNA.RNA binding	27.4	395.352	232.272	284.745					209.756		280.532	71.6584	213.601	251.715	328.517				235.131	178.275		241.448	49.9853	0.86068	0.42441
26	12802	AT2G37130	AT2G37130	Peroxidase superfamily protein	cytosol	26.12	misc.peroxidases	26.1	372.756			294.164	182.302	220.428				267.412	72.9114	228.798	308.378						59.5098		198.895	103.777	0.743778	0.425753
1.	20792	AT4G32520	AT4G32520	SHM3, AtSHMT3 / serine hydroxymethyltransferase 3	plastid	1.2.5	PS.photorespiration.serine hydroxymethyltransferase	1.2.	86.2639		186.149	243.92			244.861	218.29		195.897	58.8549	202.315	162.719	185.301	182.507	427.183	196.854	169.989	391.618		239.811	99.0443	1.22417	0.426668
13	19664	AT3G17760	AT3G17760	GAD5 / glutamate decarboxylase 5	#N/A	13.1.1.1.1	amino acid metabolism.synthesis.central amino acid metabolism.GABA.Glutamate decarboxylase	13.1		87.8366	191.372	84.3945			240.061			150.916	67.059	37.9873		63.7325	60.9244			97.1512	61.3997	294.716	102.652	87.6146	0.680191	0.427595
34	6356	AT5G58070	AT5G58070	ATTIL, TIL / temperature-induced lipocalin	endoplasmic reticulum	34.99	transport.misc	34.9	1464.73	900.08	692.359	933.167	935.086	784.741	1434.19	1274.36	1279.78	1077.61	271.514	1264.57	1208.04	1198.49	1006.77	1069.85	1100.72	1340.74	1025.17	1241.16	1161.72	109.165	1.07806	0.428159
13	21472	AT5G62530	AT5G62530	ALDH12A1, ATP5CDH, P5CDH / aldehyde dehydrogenase 12A1	mitochondrion	13.2.2.2	amino acid metabolism.degradation.glutamate family.proline	13.2	141.964	233.449	205.747	195.049	188.519	203.551	953.598	191.287	244.152	284.146	238.257	217.561	167.488	171.43	285.785	197.992	176.153	228.644	259.781	229.086	214.88	38.5298	0.756231	0.428856
13	20025	AT3G22200	AT3G22200	POP2, GABA-T, HER1 / Pyridoxal phosphate (PLP)-dependent transferases superfamily protein	mitochondrion	13.1.1.1.2	amino acid metabolism.synthesis.central amino acid metabolism.GABA.GABA transaminase	13.1	427.474	300.03	296.036	267.393		235.309	252.935	204.462		283.377	66.4634	264.672	271.244	312.72	247.579	236.002		249.688	235.625		259.647	24.9498	0.91626	0.428876
11	20574	AT1G80460	AT1G80460	NHO1, GLI1 / Actin-like ATPase superfamily protein	cytosol	11.5.1	lipid metabolism.glyceral metabolism.glycerol kinase	11.5	287.786		302.167	221.526	214.309	341.263	203.533	182.208		250.399	55.1836	251.333	299.008		220.313	240.654		174.807	163.997		225.019	45.9678	0.898642	0.429299
29	22033	AT4G30910	AT4G30910	Cytosol aminopeptidase family protein	plastid	29.5	protein.degradation	29.5	151.633	90.6189	58.7422			21.6324	477.888	94.1518		149.111	152.184	103.575	93.0618	72.3756		101.398		84.2113	103.535		93.0262	11.5178	0.623872	0.430394
16	19991	AT3G48170	AT3G48170	ALDH10A9 / aldehyde dehydrogenase 10A9	peroxisome	16.4.2.1	secondary metabolism.N misc.betaine.betaine-aldehyde dehydrogenase	16.4			164.687			168.593		160.659		164.646	3.23897				117.853			141.998	183.5		147.784	27.1109	0.897584	0.431745
29	2108	AT1G52300	AT1G52300	Zinc-binding ribosomal protein family protein	cytosol	29.2.1.2.2.37	protein.synthesis.ribosomal protein.eukaryotic.60S subunit.L37	29.2	692.148	744.447		805.005	496.371	450.166	522.324	635.503	653.706	624.959	117.136	508.364	754.348	263.123	660.217	617.168	597.449	521.613	636.645		569.866	136.865	0.911845	0.431978
27	22658	AT3G58510	AT3G58510	DEA(D/H)-box RNA helicase family protein	nucleus	27.1.2	RNA.processing.RNA helicase	27.1	1891.64	410.913	240.539	490.567	407.659	111.864	304.682	560.237		552.262	523.343	397.415	534.01	140.043	471.393	400.87		295.982	399.67		377.055	118.186	0.682746	0.434299
29	17701	AT4G17830	AT4G17830	Peptidase M20/M25/M40 family protein	cytosol	29.5	protein.degradation	29.5		180.839	331.712					196.666		236.406	67.7006	250.459			133.893	181.35		182.486	245.313	220.306	202.301	40.8343	0.855737	0.435017
30	17162	AT1G56340	AT1G56340	CRT1, CRT1a, AtCRT1a / calreticulin 1a	endoplasmic reticulum	30.3	signalling.calcium	30.3	815.23	760.712	713.834	925.159	532.149	670.769	799.939	783.254	280.081	697.903	179.534	854.137	752.258	808.583	931.846	754.245	594.896	770.927	736.4	603.09	756.264	101.804	1.08362	0.43554
30	17136	AT1G09210	AT1G09210	CRT1b, AtCRT1b / calreticulin 1b	endoplasmic reticulum	30.3	signalling.calcium	30.3	410.88	331.744	392.083	364.427	374.514	450.203	450.947	327.831	292.087	377.191	51.6849	355.2	400.421	209.488	382.347	434.988	447.894	342.379	352.643	233.468	350.981	77.3171	0.930513	0.437055
8.	15749	AT1G59900	AT1G59900	AT-E1 ALPHA, E1 ALPHA / pyruvate dehydrogenase complex E1 alpha subunit	mitochondrion	8.1.1.1	TCA / org transformation.TCA.pyruvate DH.E1	8.1.	114.048	192.202	232.556	239.484		226.262		182.047		197.767	42.9137	259.485	171.438	117.668	214.738	120.626		183.014	164.378		175.907	46.5131	0.889467	0.43777
30	20795	AT4G23650	AT4G23650	CDPK6, CPK3 / calcium-dependent protein kinase 6	cytosol	30.3	signalling.calcium	30.3	230.181		294.768					186.903		237.284	44.3213	623.443		314.935	231.92	182.434					338.183	171.365	1.42523	0.438668
13	18499	AT2G20610	AT2G20610	SUR1, HLS3, RTY, ALF1, RTY1 / Tyrosine transaminase family protein	#N/A	13.2.6.2	amino acid metabolism.degradation.aromatic aa.tyrosine	13.2	237.909	213.584	331.053		92.0626	349.319		310.806	203.783	248.359	83.3793	184.871	712.014	203.522	195.749	226.504		274.189	332.473	323.705	306.628	162.219	1.23462	0.439563
8.	23197	AT1G79750	AT1G79750	ATNADP-ME4, NADP-ME4 / NADP-malic enzyme 4	plastid	8.2.10	TCA / org transformation.other organic acid transformatons.malic	8.2.	116.456	73.2539						71.865	86.0491	86.9061	17.9344					47.6889		89.6256	82.3322		73.2156	18.294	0.842467	0.440505
10	14249	AT3G02230	AT3G02230	RGP1, ATRGP1 / reversibly glycosylated polypeptide 1	golgi	10.5.5	cell wall.cell wall proteins.RGP	10.5	1543.5	1094.14	1159.85	934.286	571.854	977.701	600.818	855.344	1057.6	977.232	278.26	1054.05	1351.96	1183.77	1580.76	1281.64	1053.24	611.17	1001.42	687.876	1089.54	289.916	1.11493	0.440789
13	16375	AT1G31180	AT1G31180	ATIMD3, IMD3, IPMDH1 / isopropylmalate dehydrogenase 3	plastid	13.1.4.4.3	amino acid metabolism.synthesis.branched chain group.leucine specific.3-isopropylmalate dehydrogenase	13.1	198.347	145.798	130.802	197.483	84.5673	163.486	181.752	153.045	118.231	152.612	35.6011	144.101	119.04	159.591	143.102	186.336		114.177	138.936	116.531	140.227	22.9536	0.918844	0.441935
35	26320	AT5G06400	AT5G06400	Pentatricopeptide repeat (PPR) superfamily protein	#N/A	35.1.5	not assigned.no ontology.pentatricopeptide (PPR) repeat-containing protein	35.1	120.674		486.488		145.511	92.5778			63.6532	181.781	154.795	52.1277		132.877						102.224	95.743	33.2828	0.526695	0.442299
34	15320	AT4G28390	AT4G28390	AAC3, ATAAC3 / ADP/ATP carrier 3	mitochondrion	34.9	transport.metabolite transporters at the mitochondrial membrane	34.9			76.9468	28.0268	599.077		100.705	69.8438	762.169	272.795	292.979	361.092				93.9588		10.8627	59.4462		131.34	135.892	0.48146	0.442612
10	22846	AT5G20950	AT5G20950	Glycosyl hydrolase family protein	extracellular	10.6.1	cell wall.degradation.cellulases and beta -1,4-glucanases	10.6	265.573		97.7502			248.171		214.258		206.438	65.4079	1540.34	123.421	281.298	161.292	216.612		273.372			432.722	498.528	2.09613	0.442806
34	26001	AT5G62670	AT5G62670	AHA11, HA11 / H(+)-ATPase 11	plasma membrane	34.1	transport.p- and v-ATPases	34.1			113.48			170.086		184.817		156.128	30.7501	1159.6	205.001	122.018	206.405	169.055					372.416	394.792	2.38533	0.443411
15	2558	AT1G66240	AT1G66240	ATX1, ATATX1 / homolog of anti-oxidant 1	cytosol	15.2	metal handling.binding, chelation and storage	15.2	1651.5	1782.86	1607.15	1452.51	1290.67	1198.14	1136.24	1188.25	1332.26	1404.4	217.824	1743.44	1603.39	1659.71	1208.12	1119.1	877.481	1170.12	1065.27	1305.23	1305.76	280.765	0.929766	0.443871
23	8952	AT1G27450	AT1G27450	APT1, ATAPT1 / adenine phosphoribosyl transferase 1	plastid	23.3.1.1	nucleotide metabolism.salvage.phosphoribosyltransferases.aprt	23.3	453.197	366.075	639.747			853.101		321.457	279.495	485.512	201.485	231.993	442.157	308.081	569.991	563.134	267.822		457.385		405.795	127.89	0.835807	0.443886
29	18391	AT5G60980	AT5G60980	Nuclear transport factor 2 (NTF2) family protein with RNA binding (RRM-RBD-RNP motifs) domain	nucleus	29.3.1	protein.targeting.nucleus	29.3	313.354	274.201	291.87	347.411	323.045	255.988		249.228	267.915	290.377	32.581	297.873	593.625	315.385	321.004	257.429	311.737	281.612	211.834		323.812	107.484	1.11515	0.444041
26	19903	AT3G18070	AT3G18070	BGLU43 / beta glucosidase 43	vacuole	26.3	misc.gluco-, galacto- and mannosidases	26.3	142.359	37.4733	31.6964			240.492		43.6858	120.54	102.708	74.8959	36.3716	33.1531	207.249	832.297	134.917		140.227	12.4991		199.531	266.573	1.9427	0.445084
27	12134	AT5G04430	AT5G04430	BTR1, BTR1S / binding to TOMV RNA 1L (long form)	nucleus	27.4	RNA.RNA binding	27.4	354.317	377.428	351.172	399.382	418.645	338.114	454.165	348.652	283.367	369.471	47.0747	298.019	281.37	351.192	302.072		565.468	287.708	287.813		339.092	94.9072	0.917776	0.446705
23	7366	AT5G26667	AT5G26667	PYR6 / P-loop containing nucleoside triphosphate hydrolases superfamily protein	cytosol	23.4.3	nucleotide metabolism.phosphotransfer and pyrophosphatases.uridylate kinase	23.4		224.422	647.581				192.809	80.2386		286.263	215.381	167.523			320.034		127.311		94.323		177.298	86.3895	0.619353	0.447114
17	931	AT5G15960	AT5G15960	KIN1 / stress-responsive protein (KIN1) / stress-induced protein (KIN1)	#N/A	17.1.3	hormone metabolism.abscisic acid.induced-regulated-responsive-activated	17.1				117.956	169.976		553.566	579.326	632.696	410.704	219.898		34.2561		63.512			437.129	457.877	468.232	292.201	199.135	0.711464	0.447415
35	18577	AT4G26910	AT4G26910	Dihydrolipoamide succinyltransferase	mitochondrion	35.1	not assigned.no ontology	35.1	242.246	248.587	158.208	284.606	333.329	186.31	296.455	144.714	249.072	238.17	60.2495	255.877	253.092	250.695	249.653	202.29	221.73	316.21	264.753	298.842	257.016	32.7686	1.07913	0.448373
20	7527	AT3G04720	AT3G04720	PR4, HEL, PR-4 / pathogenesis-related 4	#N/A	20.1	stress.biotic	20.1	1123.18	1132.24	1009.73	1713.91	1235.26	1319.53	1639.02	1103.24	1020.55	1255.18	243.408	1339.77	1158.11	1144.97	1453.93	1227.13	986.882	2114.49	1084.45	1852.58	1373.59	355.787	1.09434	0.448551
9.	16313	AT2G20360	AT2G20360	NAD(P)-binding Rossmann-fold superfamily protein	mitochondrion	9.1.2	mitochondrial electron transport / ATP synthesis.NADH-DH.localisation not clear	9.1.			218.642	114.718		269.966		191.383		198.677	56.0873				258.139			245.483	194.125		232.582	27.6797	1.17065	0.452807
8.	20119	AT3G17240	AT3G17240	mtLPD2 / lipoamide dehydrogenase 2	mitochondrion	8.1.1.3	TCA / org transformation.TCA.pyruvate DH.E3	8.1.	723.191	713.929	776.593	843.297	1029.33	710.608	1066.51	799.83	942.224	845.057	128.797	786.35	659.416	829.573	774.74	638.139	775.68	853.197	1012.68	868.862	799.849	105.966	0.946503	0.454446
10	23563	AT1G78570	AT1G78570	RHM1, ROL1, ATRHM1 / rhamnose biosynthesis 1	cytosol	10.1.10	cell wall.precursor synthesis.UDP-glucose 4,6-dehydratase	10.1	241.934	211.58	179.522	244.626		227.542	164.508	162.402	170.304	200.302	32.8185	107.584	188.55	180.777	216.299	177.255	558.324	144.892	83.9045	641.131	255.413	189.061	1.27514	0.456549
20	24035	AT5G52640	AT5G52640	HSP81-1, ATHS83, HSP81.1, HSP83, ATHSP90.1, AtHsp90-1, HSP90.1 / heat shock protein 90.1	cytosol	20.2.1	stress.abiotic.heat	20.2	462.375	515.677	131.163	1117.11	2697.8	183.386	588.818	270.627	1535.15	833.568	787.382	1151.41	1294.15	999.503	1017.54	749.602	931.212	480.342	373.751	3200.05	1133.06	783.177	1.35929	0.456699
29	2857	AT5G47700	AT5G47700	60S acidic ribosomal protein family	cytosol	29.2.1.2.2.81	protein.synthesis.ribosomal protein.eukaryotic.60S subunit.P1	29.2	675.578	465.42	514.131		426	574.013				531.028	87.5938	285.409	477.285		510.76	532.159	416.407		648.588		478.435	111.049	0.900959	0.456891
30	8100	AT5G47960	AT5G47960	SMG1, ATRABA4C, RABA4C / RAB GTPase homolog A4C	plasma membrane	30.5	signalling.G-proteins	30.5		33.9517	80.814	112.971				41.5898		67.3316	31.7867	78.5621		103.463			75.3812				85.8021	12.5555	1.27432	0.457467
29	15797	AT1G61580	AT1G61580	RPL3B, ARP2 / R-protein L3 B	cytosol	29.2.1.2.2.3	protein.synthesis.ribosomal protein.eukaryotic.60S subunit.L3	29.2	58.1683	53.3693						78.8697		63.4691	11.0647	54.363			67.5457			126.3			82.7362	31.2708	1.30357	0.457532
7.	17619	AT5G13420	AT5G13420	Aldolase-type TIM barrel family protein	plastid	7.2.2	OPP.non-reductive PP.transaldolase	7.2.	2778.05	2653.99	2693.88	2524.89	2708.32	2408.87	2143.15	2382.03	2750.41	2560.4	200.573	2246.75	2345.6	2259.19	2125.54	2130.11	2399.65	2662.63	3035.65	2929.93	2459.45	319.11	0.960573	0.459741
13	12613	AT3G04940	AT3G04940	ATCYSD1, CYSD1 / cysteine synthase D1	plastid	13.1.5.3.1	amino acid metabolism.synthesis.serine-glycine-cysteine group.cysteine.OASTL	13.1	102.45	98.4794		160.173		30.7798			48.6279	88.1021	45.5012		23.5622			100.719	298.319				140.867	115.706	1.5989	0.460997
29	16764	AT1G09640	AT1G09640	Translation elongation factor EF1B, gamma chain	cytosol	29.2.4	protein.synthesis.elongation	29.2	1296.08	1411.47	1323.24	1574.82	1330.05	1341.76	774.649	1236.06	1296.19	1287.15	202.694	1261.7	1335.75	1413.74	1438.02	1294.28	1379.78	1201.59	697.378	772.902	1199.46	258.375	0.931874	0.461076
10	15776	AT1G08200	AT1G08200	AXS2 / UDP-D-apiose/UDP-D-xylose synthase 2	cytosol	10.1.3	cell wall.precursor synthesis.AXS	10.1	151.944			424.151	82.6506			304.175	753.378	343.26	236.975			65.6712					266.722	303.48	211.958	104.523	0.617485	0.461512
11	19562	AT3G18000	AT3G18000	NMT1, XPL1, PEAMT / S-adenosyl-L-methionine-dependent methyltransferases superfamily protein	cytosol	11.3	lipid metabolism.Phospholipid synthesis	11.3		213.808	139.979	81.3327		121.526	62.7482	97.0713		119.411	49.1562	50.4027	201.314			216.46					156.059	74.9655	1.30691	0.464065
34	25198	AT4G39080	AT4G39080	VHA-A3 / vacuolar proton ATPase A3	vacuole	34.1	transport.p- and v-ATPases	34.1	272.342	356.415	275.531	327.293		301.926			270.544	300.675	32.0413	309.887	352.813	222.412	523.051	265.031		283.009	374.259		332.923	91.1022	1.10725	0.46416
30	4683	AT1G62480	AT1G62480	Vacuolar calcium-binding protein-related	cytosol	30.3	signalling.calcium	30.3	637.67		385.567	1016.23	797.351	632.912	383.357	323.2		596.612	234.261	901.053	858.209	848.509	752.878	785.564	894.244		104.503	461.907	700.858	261.403	1.17473	0.465012
29	13569	AT2G40290	AT2G40290	Eukaryotic translation initiation factor 2 subunit 1	cytosol	29.2.3	protein.synthesis.initiation	29.2	218.008	199.615	211.454	282.996		243.34	244.903	199.586		228.557	28.1072	255.634	239.73	212.557	211.865	224.356		206.697	213.279	182.883	218.375	20.5494	0.95545	0.465703
26	20645	AT3G09260	AT3G09260	PYK10, PSR3.1, BGLU23, LEB / Glycosyl hydrolase superfamily protein	endoplasmic reticulum	26.3	misc.gluco-, galacto- and mannosidases	26.3	8887.41	9470.98	9515.14	8857.81	9033.76	7308.45	8189.58	9168.48	10307.5	8971.02	800.679	8339.7	9782.25	9940.77	8637.08	7702.7	10001.7	7870.52	6000.61	8998.53	8585.99	1223.86	0.957081	0.467292
35	17740	AT4G22670	AT4G22670	AtHip1, HIP1, TPR11 / HSP70-interacting protein 1	cytosol	35.1.5	not assigned.no ontology.pentatricopeptide (PPR) repeat-containing protein	35.1	453.473	509.927	504.892	501.99	512.811	584.277	445.383	443.414		494.521	44.0209	521.581	537.939	415.271	620.47	574.699	584.328	424.308	511.003	461.41	516.779	67.5721	1.04501	0.46736
29	21829	AT3G13860	AT3G13860	HSP60-3A / heat shock protein 60-3A	mitochondrion	29.6	protein.folding	29.6	125.538	126.526	113.48	362.111	226.261	164.264		117.08		176.466	84.2395	126.608	119.817	131.088	164.697	182.992	230.339	138.201	104.916		149.832	38.318	0.849074	0.467389
35	6185	AT2G22170	AT2G22170	Lipase/lipooxygenase, PLAT/LH2 family protein	extracellular	35.1	not assigned.no ontology	35.1	1120.54	1188.47	1096.79	1371.25	1428.59	1086.04		1158.92	2037.19	1310.97	299.106	1064.49	1117.91	1064.96	1242.84	1016.63	1443.29	1297.05	1274.66	1463.41	1220.58	155.832	0.931049	0.467552
21	20576	AT4G23100	AT4G23100	RML1, PAD2, GSH1, CAD2, ATECS1, GSHA / glutamate-cysteine ligase	plastid	21.2.2	redox.ascorbate and glutathione.glutathione	21.2	1741.2	1602.12	1531.57	967.396	1048.11	1405.33	1076.6	932.128	1080.79	1265.03	288.1	1010.18	1654.01	1344.79	1448.28	1337.58	963.866	920.127	823.782	942.955	1160.62	273.136	0.917465	0.467736
20	4827	AT1G24020	AT1G24020	MLP423 / MLP-like protein 423	#N/A	20.2.99	stress.abiotic.unspecified	20.2	1642.96	1563.26	1557.31	1868.53	2144.58	1681.09	2571.61	2557.43	3224.47	2090.14	549.52	1229	1453.23	1333.72	1218.7	1355.75	1536.12	2844.29	2847.86	2867.87	1854.06	712.678	0.887051	0.468854
31	4029	AT5G59880	AT5G59880	ADF3 / actin depolymerizing factor 3	cytosol	31.1	cell.organisation	31.1	1071.43	992.917	1117.05	813.19	857.781	889.979		782.174	691.003	901.94	137.878	984.523	1219.95	1036.37	1005.9	944.341	783.141	890.28	906.877	799.422	952.312	124.978	1.05585	0.469461
3.	14623	AT5G51970	AT5G51970	GroES-like zinc-binding alcohol dehydrogenase family protein	cytosol	3.3	minor CHO metabolism.sugar alcohols	3.3	226.323	395.133	380.979	406.153		280.619	336.965	235.775		323.135	70.1273	472.697	265.298	323.475	389.577	428.713		502.458	161.631		363.407	112.226	1.12463	0.470367
1.	16080	AT3G26650	AT3G26650	GAPA, GAPA-1 / glyceraldehyde 3-phosphate dehydrogenase A subunit	plastid	1.3.4	PS.calvin cycle.GAP	1.3.	1407.88	1204.48	1475.78	1164.29	1622.7	1529.13	495.299	1082.55	1127.52	1234.4	318.427	1306.34	1451.78	1069.56	863.52	1528.64	1112.29	963.475	1014.18	876.376	1131.8	229.485	0.916877	0.470376
26	18797	AT3G16400	AT3G16400	ATMLP-470, NSP1, ATNSP1 / nitrile specifier protein 1	cytosol	26.16	misc.myrosinases-lectin-jacalin	26.1	2671	3133.7	2646.94	3258.31	3137.89	2307.68	1547.06	2861.31	2342.45	2656.26	507.174	3069.27	2694.59	3708.49	2487.95	2447.3	3461.66	2155.88	2276.6	3327.5	2847.69	528.641	1.07207	0.470555
30	17905	AT2G44100	AT2G44100	ATGDI1, AT-GDI1, GDI1 / guanosine nucleotide diphosphate dissociation inhibitor 1	cytosol	30.5	signalling.G-proteins	30.5	275.817	390.191	342.915	368.45	314.506	725.967	537.945	284.006	607.245	427.449	149.81	417.605	401.776	632.721	316.723	240.907	396.202	291.743	388.87	330.076	379.625	105.266	0.888117	0.470739
2.	21387	AT1G35580	AT1G35580	CINV1 / cytosolic invertase 1	cytosol	2.2.1.3.1	major CHO metabolism.degradation.sucrose.invertases.neutral	2.2.	232.517	194.361		231.221	305.795	328.703	299.091	167.525		251.316	56.3929	235.31	277.694	206.66	208.193	339.174		150.545	263.275	130.295	226.393	63.7371	0.900831	0.471303
23	8480	AT5G63310	AT5G63310	NDPK2, NDPK1A, NDPK IA IA, NDPK IA, ATNDPK2 / nucleoside diphosphate kinase 2	plastid	23.4.10	nucleotide metabolism.phosphotransfer and pyrophosphatases.nucleoside diphosphate kinase	23.4	202.109			139.094		99.4164		156.766		149.346	36.8683		133.337	203.002	152.178	96.2495		107.248	72.263		127.38	42.39	0.852913	0.471429
21	3141	AT5G42980	AT5G42980	ATTRX3, ATH3, ATTRXH3, TRXH3, TRX3 / thioredoxin 3	cytosol	21.1	redox.thioredoxin	21.1	8584.71	7173.15	8465.43	5651.9	4536.25	8852.75	3324.03	5393.39	4338.49	6257.79	1950.17	4882.33	8660.26	6998.25	7945.24	9093	4736.59	6385.01	6199	7092.93	6888.07	1435.81	1.10072	0.472305
29	7434	AT3G16780	AT3G16780	Ribosomal protein L19e family protein	cytosol	29.2.1.2.2.19	protein.synthesis.ribosomal protein.eukaryotic.60S subunit.L19	29.2		137.84	65.6932	104.512				81.3187		97.3409	27.1564			70.0908				72.4633		311.432	151.329	113.214	1.55462	0.472407
21	8502	AT3G10920	AT3G10920	MSD1, MEE33, ATMSD1 / manganese superoxide dismutase 1	mitochondrion	21.6	redox.dismutases and catalases	21.6	644.643	583.181	620.299	582.479	605.403	602.672	726.662	614.906	554.728	614.997	46.3345	530.935	625.486	604.784	667.352	609.414	613.439	499.343	678.859	530.217	595.537	58.9622	0.968357	0.47357
29	17759	AT3G57290	AT3G57290	EIF3E, TIF3E1, ATEIF3E-1, INT-6, ATINT6, INT6 / eukaryotic translation initiation factor 3E	cytosol	29.2.3	protein.synthesis.initiation	29.2	247.206	255.572	270.383	389.412	316.625	250.442		223.509		279.021	52.2838	249.511	327.35	361.197	296.212	304.084	383.1	260.858	220.966		300.41	52.149	1.07666	0.474296
29	4071	AT3G10610	AT3G10610	Ribosomal S17 family protein	cytosol	29.2.1.2.1.17	protein.synthesis.ribosomal protein.eukaryotic.40S subunit.S17	29.2		1141.8	1138.99	1476.55	1930.77	1184.61	1438.44	1092.01		1343.31	278.415	1045.98	1015.24	1083.66	1332.53	1163.02	1700.24	1125.51	1155.54	1573.6	1243.93	228.596	0.926016	0.475555
11	1991	AT1G31812	AT1G31812	ACBP6, ACBP / acyl-CoA-binding protein 6	cytosol	11.1.13	lipid metabolism.FA synthesis and FA elongation.acyl-CoA binding protein	11.1	1629.39	1737.31	1992.76	1789.24	1761.11	1876.68	1154.01	2141.73	1518.25	1733.39	268.996	1764.57	1665.05	1534.19	1625.28	1731.41	1801.71	1959.39	2251.44	2070.31	1822.59	216.805	1.05146	0.475756
27	13595	AT2G17390	AT2G17390	AKR2B / ankyrin repeat-containing 2B	cytosol	27.3.39	RNA.regulation of transcription.AtSR Transcription Factor family	27.3		143.045	184.073			202.133		301.427		207.669	58.2114	151.135		295.099	189.623	152.888	109.242	106.107	228.986		176.154	62.8735	0.848245	0.476481
9.	10268	AT5G13430	AT5G13430	Ubiquinol-cytochrome C reductase iron-sulfur subunit	mitochondrion	9.5	mitochondrial electron transport / ATP synthesis.cytochrome c reductase	9.5	411.515	610.625		685.754		702.051		493.42		580.673	112.16	541.978	171.06	578.474	850.353		196.577		579.327		486.295	236.679	0.837468	0.478022
29	11042	AT3G56190	AT3G56190	ALPHA-SNAP2, ASNAP / alpha-soluble NSF attachment protein 2	vacuole,golgi	29.3.4.99	protein.targeting.secretory pathway.unspecified	29.3		290.019	130.044	368.274				701.037		372.343	208.292	324.453	80.4876	320.128				261.522	414.726		280.263	111.251	0.752701	0.478558
20	21822	AT1G62740	AT1G62740	Hop2 / stress-inducible protein, putative	nucleus	20	stress	20	208.926	102.341	192.156	1222.03			164.868	231.497	114.075	319.414	371.102	301.675		179.347	183.801	159.507		219.995	142.096		197.737	52.2629	0.619061	0.479135
26	12684	AT4G21580	AT4G21580	oxidoreductase, zinc-binding dehydrogenase family protein	cytosol	26.1	misc.misc2	26.1	187.492		226.501				337.187	310.848	224.935	257.393	56.7776	239.246			181.099	161.26		233.207	305.426	1373.66	415.649	430.902	1.61485	0.479592
6.	23603	AT4G37870	AT4G37870	PCK1, PEPCK / phosphoenolpyruvate carboxykinase 1	cytosol	6.4	gluconeogenesis / glyoxylate cycle.PEPCK	6.4	412.737	361.474	363.47	314.752	410.526	419.398	647.099	439.82	563.342	436.958	98.7514	488.441	421.599	419.102	433.682	334.755	226.777	665.245	660.595	698.854	483.228	152.493	1.10589	0.481696
4.	26057	AT1G53310	AT1G53310	ATPPC1, PEPC1, ATPEPC1, PPC1 / phosphoenolpyruvate carboxylase 1	cytosol	4.1.15	glycolysis.cytosolic branch.phospho-enol-pyruvate carboxylase (PEPC)	4.1.	598.312	483.223	577.984	498.869	425.828	850.667	646.627	493.751	4963.21	1059.83	1385.06	424.432	410.117	556.757	707.213	509.709	524.918	1136.63	1120.06	919.567	701.045	271.355	0.661469	0.482508
26	11310	AT1G01800	AT1G01800	NAD(P)-binding Rossmann-fold superfamily protein	cytosol	26.22	misc.short chain dehydrogenase/reductase (SDR)	26.2	283.329	201.852	272.373	180.997						234.638	44.0086	224	247.303	203.072	161.653	300.009	91.9655		218.377		206.626	60.9417	0.880616	0.484032
29	5660	AT5G45775	AT5G45775	Ribosomal L5P family protein	cytosol	29.2.1.2.2.11	protein.synthesis.ribosomal protein.eukaryotic.60S subunit.L11	29.2	2348.63	2395.22	2115.77	2984.66	3050.64	2296.85	2546.12	2208.56	2721.57	2518.67	315.156	2878.62	2340.59	2414.46	2546.19	2142.82	2766.17	2113.39	2195.97	2349.64	2416.43	253.484	0.959406	0.484901
13	16438	AT5G19550	AT5G19550	ASP2, AAT2 / aspartate aminotransferase 2	cytosol	13.1.1.2.1	amino acid metabolism.synthesis.central amino acid metabolism.aspartate.aspartate aminotransferase	13.1	5425.83	5969.23	5201.04	7073.9	8846.4	5799.2	9804.89	7822.64	10112.3	7339.5	1789.68	6132.44	6120.63	6222.41	6105.45	5753.1	8496.07	6887.57	7313.55	8393.04	6824.92	971.793	0.929889	0.485104
21	17518	AT5G03630	AT5G03630	ATMDAR2 / Pyridine nucleotide-disulphide oxidoreductase family protein	cytosol	21.2.1	redox.ascorbate and glutathione.ascorbate	21.2	924.043	916.744	901.227	958.603	1001.3	921.336	863.437	836.554	711.09	892.704	78.5851	881.337	859.343	874.427	684.172	816.235	631.429	916.705	923.283	1103.14	854.453	129.872	0.957152	0.48628
28	17532	AT3G19130	AT3G19130	ATRBP47B, RBP47B / RNA-binding protein 47B	nucleus	28.99	DNA.unspecified	28.9	155.263	172.969		129.339		161.553	231.668	207.542		176.389	33.9559		133.484	127.027	137.242			238.57	155.183		158.301	41.2076	0.897454	0.488666
29	18090	AT5G43960	AT5G43960	Nuclear transport factor 2 (NTF2) family protein with RNA binding (RRM-RBD-RNP motifs) domain	nucleus	29.3.1	protein.targeting.nucleus	29.3				181.33		161.101		115.433		152.622	27.5625	94.6949	136.173	96.1815		132.84		168.065	180.022		134.663	32.293	0.882331	0.490646
28	4172	AT1G54690	AT1G54690	HTA3, H2AXB, G-H2AX, GAMMA-H2AX / gamma histone variant H2AX	nucleus	28.1.3.2.1	DNA.synthesis/chromatin structure.histone.core.H2A	28.1	1212.7	1255.15			1429.76			1257.06		1288.67	83.3661	1267.87		1245.91		1223.03					1245.6	18.3037	0.966581	0.490948
15	19508	AT4G14030	AT4G14030	SBP1 / selenium-binding protein 1	cytosol	15	metal handling	15	295.61	532.312	370.434	270.317		362.017	108.96	85.8958		289.364	144.034	250.143	343.349	290.31	276.386	297.891		174.399	229.24	101.682	245.425	71.8556	0.848154	0.490992
29	24942	AT5G65620	AT5G65620	Zincin-like metalloproteases family protein	plastid	29.5	protein.degradation	29.5	267.191	145.302	277.819			207.917		217.114	371.654	247.833	70.303	105.823	246.495	178.031	208.288	398.235		247.713	962.686		335.324	269.035	1.35303	0.491166
26	11392	AT3G12800	AT3G12800	SDRB, DECR / short-chain dehydrogenase-reductase B	peroxisome	26.22	misc.short chain dehydrogenase/reductase (SDR)	26.2		234.004						186.838	2313.97	911.602	991.807	255.998	100.52		729.094						361.871	267.312	0.396961	0.491271
21	7560	AT4G25100	AT4G25100	FSD1, ATFSD1 / Fe superoxide dismutase 1	plastid	21.6	redox.dismutases and catalases	21.6	3172.3	2317.23	4072.37	1993.28	2875.6	3189.34	2900.1	2222.12	2308.55	2783.43	612.983	3069.44	3510.37	3287.39	2974.41	3406.43	2590.87	2893.15	2914.56	2065.81	2968.05	416.781	1.06633	0.491281
23	17200	AT3G17810	AT3G17810	PYD1 / pyrimidine 1	plastid	23.2.1.3	nucleotide metabolism.degradation.pyrimidine.dihydrouracil dehydrogenase	23.2	462.962	486.521	475.098	480.872		428.119	248.954	398.926		425.922	77.9499	498.803	408.405	456.156	274.692	363.358		393.627	379.706		396.392	65.8919	0.93067	0.492077
31	17980	AT1G75780	AT1G75780	TUB1 / tubulin beta-1 chain	cytosol	31.1	cell.organisation	31.1				135.64		68.8875	301.783		60.7405	141.763	96.8494	137.08					78.4487		56.3016		90.61	34.0803	0.639168	0.492797
8.	16336	AT3G47520	AT3G47520	MDH / malate dehydrogenase	plastid	8.2.9	TCA / org transformation.other organic acid transformatons.cyt MDH	8.2.	1079.01	865.535	1219.61	1267.15	3019.08	1346.05	1237.96	1099.35	934.782	1340.95	611.457	972.982	793.489	923.147	970.566	1237.56	778.708	2736.68	926.57	844.239	1131.55	581.714	0.843842	0.492902
21	10934	AT4G35000	AT4G35000	APX3 / ascorbate peroxidase 3	peroxisome	21.2.1	redox.ascorbate and glutathione.ascorbate	21.2	612.306	664.509	623.023	690.111	681.509	571.679	638.456	622.103	760.482	651.575	51.8443	717.179	644.867	647.272	611.356	598.295	695.549	576.063	628.815	592.368	634.64	44.5995	0.974009	0.493736
35	2865	AT2G27730	AT2G27730	copper ion binding	mitochondrion	35.2	not assigned.unknown	35.2	1166.7	896.062	1071.97	996.365	1193.1	1187.15	1404.99	921.969	1409.93	1138.69	176.737	1265.75	994.75	1383.79	1153.43	999.855	1677.05	982.391	988.605	1461.2	1211.87	237.821	1.06426	0.494871
10	14918	AT5G45280	AT5G45280	Pectinacetylesterase family protein	extracellular	10.8.2	cell wall.pectin*esterases.acetyl esterase	10.8	415.541	301.693	298.299	324.938	497.462	321.187	363.352	290.294	335.192	349.773	63.6547	367.129	290.52	305.935	280.496	136.985	333.407	350.926	533.317	290.845	321.062	97.6519	0.917916	0.496018
7.	15295	AT4G05390	AT4G05390	ATRFNR1, RFNR1 / root FNR 1	plastid	7.3	OPP.electron transfer	7.3	582.641	420.271	477.336	227.472	247.344	511.148	283.456	283.215	191.67	358.284	133.389	369.061	525.785	379.995	275.91	427.7	294.598	317.01	575.896	422.692	398.739	95.9062	1.11291	0.496123
29	25368	AT1G56070	AT1G56070	LOS1 / Ribosomal protein S5/Elongation factor G/III/V family protein	cytosol	29.2.4	protein.synthesis.elongation	29.2	3717.66	4033.67	3813.13	4543.23	4094.32	4197.28	3763.6	3741.56	4016.99	3991.27	254.069	3513.82	3962.29	3926.83	4629.03	4152.07	4129.28	3677.53	3036.14	3803.97	3870.11	421.407	0.969642	0.496134
34	2732	AT3G01390	AT3G01390	VMA10, AVMA10 / vacuolar membrane ATPase 10	vacuole	34.1	transport.p- and v-ATPases	34.1	1554.27	1103.79	1535.69	682.535	776.252	1587	715.993	760.882	689.707	1045.12	382.414	1043.96	1184.96	1101.87	1232	1584.02	690.918	1526.26	1247.69	834.977	1160.74	272.835	1.11062	0.496348
26	20780	AT1G52400	AT1G52400	BGL1, BGLU18, ATBG1 / beta glucosidase 18	endoplasmic reticulum	26.3	misc.gluco-, galacto- and mannosidases	26.3	209.01		63.542				1196.07	305.341		443.492	442.947	812.432						1030.49	315.257	487.102	661.32	278.044	1.49117	0.497787
4.	20744	AT3G52990	AT3G52990	Pyruvate kinase family protein	cytosol	4.1.14	glycolysis.cytosolic branch.pyruvate kinase (PK)	4.1.	542.672	724.562	445.851	711.327	782.407	603.814	1191.08	787.029		723.593	209.284	607.068	213.678	665.701	523.166	459.455	990.108	890.74	1031.65	344.051	636.179	269.985	0.879195	0.497982
10	21181	AT1G41830	AT1G41830	SKS6 / SKU5-similar 6	extracellular	10.8.1	cell wall.pectin*esterases.PME	10.8	299.863	155.361	250.313	208.788	357.685		212.55	136.084	278.767	237.426	69.5339	185.685	184.17		169.987	278.562		246.641	255.446	184.751	215.034	40.4054	0.905688	0.498148
3.	19739	AT3G06580	AT3G06580	GAL1, GALK / Mevalonate/galactokinase family protein	cytosol	3.8.1	minor CHO metabolism.galactose.galactokinases	3.8.	283.03		292.94			149.131		136.982	220.193	216.455	65.0301				120.878			73.1784	308.38		167.479	101.518	0.773735	0.498631
28	10318	AT2G30620	AT2G30620	winged-helix DNA-binding transcription factor family protein	nucleus	28.1.3.1	DNA.synthesis/chromatin structure.histone.H1	28.1		229.558		285.862	262.163		388.864	242.074		281.704	56.8721	258.039	328.222	207.353		836.669		210.069			368.07	238.359	1.30658	0.500885
34	15136	AT1G12840	AT1G12840	DET3, ATVHA-C / vacuolar ATP synthase subunit C (VATC) / V-ATPase C subunit / vacuolar proton pump C subunit (DET3)	vacuole,golgi	34.1	transport.p- and v-ATPases	34.1	644.835	763.874	1071.35	661.633	616.934	1184.38	418.456	843.762	375.508	731.192	254.839	740.199	869.89	938.621	769.945	1073.29	685.496	714.979	845.683	577.896	801.778	139.441	1.09654	0.501757
29	20986	AT4G16143	AT4G16143	IMPA-2 / importin alpha isoform 2	nucleus	29.3.1	protein.targeting.nucleus	29.3	152.603	257.926	414.528	236.049	135.788	416.65	197.373	240.267		256.398	100.104	194.285	263.68	183.616	234.622	336.184	162.755	131.527	295.294		225.245	65.3442	0.878499	0.501795
13	15952	AT4G01850	AT4G01850	SAM-2, MAT2, SAM2, AtSAM2 / S-adenosylmethionine synthetase 2	cytosol,nucleus	13.1.3.4.11	amino acid metabolism.synthesis.aspartate family.methionine.S-adenosylmethionine synthetase	13.1	808.665	594.602	766.185	729.305	903.017	758.754	794.418	607.473	368.865	703.476	149.012	818.604	736.805	786.081	883.936	621.212	809.997	658.656	809.885	591.916	746.344	94.9311	1.06094	0.502382
23	19976	AT1G16350	AT1G16350	Aldolase-type TIM barrel family protein	peroxisome	23.1.2.30	nucleotide metabolism.synthesis.purine.IMP dehydrogenase	23.1		373.566	184.906	416.653	518.358	312.227				361.142	110.819	321.829		386.572	369.713	319.399		174.807			314.464	74.6119	0.870749	0.504485
26	13841	AT2G38390	AT2G38390	Peroxidase superfamily protein	extracellular	26.12	misc.peroxidases	26.1	56.1674	72.0476	172.135	471.333		402.496		343.936		253.019	161.407		81.5801		83.1479	326.271		236.204			181.801	104.413	0.718525	0.504994
27	17180	AT3G54400	AT3G54400	Eukaryotic aspartyl protease family protein	extracellular	27.3.99	RNA.regulation of transcription.unclassified	27.3	1581.23	1741.08	1617.98	1511.52	1598.02	1201.69	1821.86	1342.07	1545.44	1551.21	177.753	1640.47	1493.17	1628.58	1242.56	1084.64	1490.23	1535.96	1520.32	1754.36	1487.81	194.444	0.959128	0.505804
31	11148	AT1G30630	AT1G30630	Coatomer epsilon subunit	golgi	31.4	cell.vesicle transport	31.4		191.462	87.5537				267.571	291.374		209.49	79.4857		161.858	165.015		205.483			173.654		176.502	17.2802	0.842531	0.508732
27	5017	AT4G13850	AT4G13850	ATGRP2, GR-RBP2, GRP2 / glycine-rich RNA-binding protein 2	mitochondrion	27.4	RNA.RNA binding	27.4	798.277	535.62	777.7		380.062	698.424	983.023	819.807	273.599	658.314	225.68	443.42	484.869	483.296	878.551	653.14		499.07	1360.47	1334.22	767.129	359.847	1.16529	0.508954
29	3217	AT5G57290	AT5G57290	60S acidic ribosomal protein family	cytosol	29.2.1.2.2.83	protein.synthesis.ribosomal protein.eukaryotic.60S subunit.P3	29.2	597.138	654.275	624.527	776.429	477.189	762.042	537.029	784.912	698.161	656.856	102.59	698.58	429.435		569.572	763.063	926.997	678.662	283.049	483.924	604.16	191.453	0.919776	0.510363
#N/A	8482	Crap_TRYP_PIG	Crap_TRYP_PIG	#N/A	#N/A	#N/A	#N/A	#N/A	1468.19	846.769	870.973	1636.92	2347.24	873.617	1164.96	862.391	1579.7	1294.53	482.757	1458.05	1355.52	1486.83	953.993	1507.21		1863.22	796.56	2204.99	1453.3	422.39	1.12265	0.510541
8.	13727	AT5G08300	AT5G08300	Succinyl-CoA ligase, alpha subunit	mitochondrion	8.1.6	TCA / org transformation.TCA.succinyl-CoA ligase	8.1.	590.92	808.128	468.047	860.725	829.872	773.322		488.939		688.565	155.425	376.423	1119.78		551.744	734.358	328.756	98.5303	906.162		587.964	329.134	0.853899	0.511245
28	3856	AT1G52740	AT1G52740	HTA9 / histone H2A protein 9	nucleus	28.1.3.2.1	DNA.synthesis/chromatin structure.histone.core.H2A	28.1	140.682	1405.05	904.361	219.818		827.228				699.427	468.711			209.176				169.495	959.335		446.002	363.342	0.637668	0.512877
13	20550	AT1G48860	AT1G48860	RNA 3'-terminal phosphate cyclase/enolpyruvate transferase, alpha/beta	plastid	13.1.6.1.6	amino acid metabolism.synthesis.aromatic aa.chorismate.5-enolpyruvylshikimate-3-phosphate synthase	13.1	145.774	83.527	49.9134	150.575	866.725	145.366	130.976	99.6165		209.059	250.79	71.6377	411.903	115.672	105.048	90.391		79.9548	68.4354		134.72	114.275	0.644411	0.513575
29	26492	AT2G30110	AT2G30110	ATUBA1, MOS5, UBA1 / ubiquitin-activating enzyme 1	nucleus	29.5.11.2	protein.degradation.ubiquitin.E1	29.5	446.188	481.511	408.161		449.732	474.634	2679.36	226.289	260.314	678.274	761.789	384.817	424.004	518.642	342.409	456.992			581.407		451.379	80.1222	0.665481	0.513905
8.	13348	AT5G56720	AT5G56720	Lactate/malate dehydrogenase family protein	#N/A	8.2.9	TCA / org transformation.other organic acid transformatons.cyt MDH	8.2.	548.842		1261.81	774.8	298.549		181.738	166.006		538.625	387.886		80.5086		545.123	47.1922	939.742	173.973	539.288		387.638	318.46	0.719681	0.516369
1.	14770	AT3G14420	AT3G14420	Aldolase-type TIM barrel family protein	plastid	1.2.2	PS.photorespiration.glycolate oxydase	1.2.	190.751		268.543	156.542	178.843	213.275		124.93		188.814	45.0572	436.35	146.184		156.63			179.456			229.655	119.94	1.2163	0.51706
9.	7126	AT5G47030	AT5G47030	ATPase, F1 complex, delta/epsilon subunit	mitochondrion	9.9	mitochondrial electron transport / ATP synthesis.F1-ATPase	9.9	420.8	437.957	559.555		554.728	531.425		445.456		491.654	58.0352	407.984	493.042	360.551		595.214	614.449	715.132	597.512	441.215	528.137	113.489	1.07421	0.517648
1.	26347	AT4G33010	AT4G33010	AtGLDP1, GLDP1 / glycine decarboxylase P-protein 1	mitochondrion	1.2.4.1	PS.photorespiration.glycine cleavage.P subunit	1.2.	145.139	160.176	127.333			205.194	139.259	162.156	205.257	163.502	28.6051	314.528	41.6724	113.248	87.6763	125.43	953.872	82.2363			245.523	300.374	1.50165	0.518099
7.	19407	AT1G64190	AT1G64190	6-phosphogluconate dehydrogenase family protein	plastid	7.1.3	OPP.oxidative PP.6-phosphogluconate dehydrogenase	7.1.	442.019	390.96	464.814	418.42	379.002	504.447		418.4	390.036	426.012	39.9412	346.065	410.873	441.893	556.862	465.03	329.014	380.109	442.44	260.651	403.66	81.752	0.94753	0.519382
27	6154	AT2G33845	AT2G33845	Nucleic acid-binding, OB-fold-like protein	nucleus	27.3.99	RNA.regulation of transcription.unclassified	27.3	138.286	197.085	157.077	149.123		164.916	159.819	178.251		163.508	17.9078	179.708	144.735	158.679	184.6	95.7325	186.108			126.636	153.743	31.349	0.940275	0.520135
27	5517	AT4G39260	AT4G39260	CCR1, ATGRP8, GR-RBP8, GRP8 / cold, circadian rhythm, and RNA binding 1	nucleus	27.3.75	RNA.regulation of transcription.GRP	27.3	3741.95	3907.43	3498.53	4207.3	5033.43	3395.04	4936.07	3941.34	5350.53	4223.51	671.444	3849.73	3639.86	3643.41	3829.92	3463.89	5394.48	3897.68	4023.75	4458.61	4022.37	553.494	0.952375	0.522522
35	15563	AT3G28300	AT3G28300	AT14A / Protein of unknown function (DUF677)	plasma membrane	35.1	not assigned.no ontology	35.1	137.926	249.618	191.223				598.82	139.763		263.47	172.59	225.081		233.848	198.47			170.295	198.715		205.282	22.4569	0.779147	0.522536
13	19639	AT2G02010	AT2G02010	GAD4 / glutamate decarboxylase 4	#N/A	13.1.1.1.1	amino acid metabolism.synthesis.central amino acid metabolism.GABA.Glutamate decarboxylase	13.1	112.467	138.823	46.3073	342.955		188.581			420.211	208.224	131.453	276.528	9.69591		13.2999	62.6696	358.402	243.61	128.009	190.007	160.278	120.126	0.769737	0.523587
3.	10921	AT5G57655	AT5G57655	xylose isomerase family protein	endoplasmic reticulum	3.5.1	minor CHO metabolism.others.Xylose isomerase	3.5.	269.227	294.601	257.103	272.594	208.824			187.737		248.348	37.5849	291.884	253.491	260.596	244.401	233.083		203.837	129.279		230.939	48.3402	0.929901	0.523713
31	26048	AT3G57410	AT3G57410	VLN3, ATVLN3 / villin 3	cytosol	31.1	cell.organisation	31.1	230.876	220.676	215.247			172.344		127.357		193.3	38.5504	246.766	163.727	217.554	133.227	150.76		152.026	176.449		177.215	37.6379	0.916789	0.524445
31	4712	AT3G25220	AT3G25220	FKBP15-1 / FK506-binding protein 15 kD-1	endoplasmic reticulum	31.3.1	cell.cycle.peptidylprolyl isomerase	31.3	285.701	404.2		119.742		314.875				281.13	102.898	491.855		281.471	195.616	215.112			548.849		346.581	145.829	1.23281	0.524657
5.	19923	AT3G24503	AT3G24503	ALDH2C4, ALDH1A, REF1 / aldehyde dehydrogenase 2C4	cytosol	5.10	fermentation.aldehyde dehydrogenase	5.10	847.651	768.31	874.455	621.418	667.002	939.28	636.333	607.024	451.38	712.539	147.013	737.928	628.448	690.43	611.203	708.552	1106.26	749.729	844.985	754.364	759.1	139.31	1.06534	0.524776
27	16811	AT4G27000	AT4G27000	ATRBP45C / RNA-binding (RRM/RBD/RNP motifs) family protein	nucleus	27.3.99	RNA.regulation of transcription.unclassified	27.3	333.758		472.797	163.686		271.472				310.428	111.757	253.168	323.61	175.989	294.614						261.845	55.5323	0.843496	0.525234
16	16152	AT5G48230	AT5G48230	EMB1276, ACAT2 / acetoacetyl-CoA thiolase 2	cytosol	16.1.2.1	secondary metabolism.isoprenoids.mevalonate pathway.acetyl-CoA C-acyltransferase	16.1			162.424			206.512		121.86		163.599	34.5689	88.2685			117.891	199.026					135.062	46.8185	0.825569	0.526191
1.	5349	AT2G35370	AT2G35370	GDCH / glycine decarboxylase complex H	mitochondrion	1.2.4.4	PS.photorespiration.glycine cleavage.H protein	1.2.	36.2668	492.796	289.533	420.755	233.787		515.054			331.365	166.406	438.135				272.612		496.023	384.407		397.794	82.3498	1.20047	0.526516
29	20848	AT3G62120	AT3G62120	Class II aaRS and biotin synthetases superfamily protein	cytosol	29.1.40	protein.aa activation.bifunctional aminoacyl-tRNA synthetase	29.1	370.755	403.111	352.229	315.223		322.416	339.753	314.934		345.489	30.282	484.25	403.551	312.293	386.571	387.055	358.758	251.544	329.265		364.161	64.8258	1.05405	0.526949
30	22606	AT5G42080	AT5G42080	ADL1, ADL1A, AG68, DRP1A, RSW9, DL1 / dynamin-like protein	plastid	30.5	signalling.G-proteins	30.5		388.937	155.386			123.847	216.088			221.064	102.434	259.424	119.261		219.8			194.183	107.886		180.111	58.2802	0.814743	0.527199
29	12775	AT4G26780	AT4G26780	AR192 / Co-chaperone GrpE family protein	mitochondrion	29.6	protein.folding	29.6	149.704	342.863		1558.24	304.688	242.11	246.221	116.353		422.882	469.327	281.376	266.926	299.092				159.637			251.758	54.3921	0.595338	0.527561
26	7696	AT2G30870	AT2G30870	ATGSTF10, ERD13, ATGSTF4, GSTF10 / glutathione S-transferase PHI 10	cytosol	26.9	misc.glutathione S transferases	26.9	4687.56	4594.26	4569.53	4649.68	6735.99	5565.26	2733.8	4460.95	7289.95	5031.89	1272.11	4725.71	4375.41	4176.79	5324.89	4102.54	6456.13	7533.59	4532.4	7928.65	5461.79	1393.23	1.08544	0.528377
29	3795	AT3G04920	AT3G04920	Ribosomal protein S24e family protein	cytosol	29.2.1.2.1.24	protein.synthesis.ribosomal protein.eukaryotic.40S subunit.S24	29.2	1378.61	1154.1	996.826	990.634	855.443	1351.41		858.819	369.434	994.41	301.843	731.404	974.402	1049.09	1330.92	1161.57		503.94	492.579	906.586	893.811	281.267	0.898836	0.529284
29	2789	AT3G55750	AT3G55750	Ribosomal protein L35Ae family protein	cytosol	29.2.1.2.2.535	protein.synthesis.ribosomal protein.eukaryotic.60S subunit.L35A	29.2	363.758	80.9879		444.405		387.59				319.185	140.609	292.722	253.995	296.034		211.179					263.482	34.4245	0.825484	0.529886
34	22755	AT1G15500	AT1G15500	ATNTT2 / TLC ATP/ADP transporter	plastid	34.9	transport.metabolite transporters at the mitochondrial membrane	34.9	359.17	352.815	378.778	319.855		243.792	298.994	283.503		319.558	44.1516	325.461	298.493	441.512	262.268	262.588		314.558	515.481		345.766	89.0281	1.08201	0.530442
29	7084	AT4G21860	AT4G21860	MSRB2 / methionine sulfoxide reductase B 2	plastid	29.4	protein.postranslational modification	29.4	228.875		158.407	191.281		348.491	235.483	174.455		222.832	62.5473	176.792	123.368	211.507	374.755	103.618		166.584	237.928	171.031	195.698	78.7548	0.878231	0.531841
34	10398	AT5G15090	AT5G15090	VDAC3, ATVDAC3 / voltage dependent anion channel 3	mitochondrion	34.20	transport.porins	34.2	1627.99	1851.59	1462.81	1534.19	1736.89	1729.22	2144.61	1317.54	1282.41	1631.92	256.201	2242.68	1875.93	1630.32	2224.5	1994.14	1869.53	1295.81	1141.77	1342.14	1735.2	381.892	1.06329	0.53424
26	7922	AT1G78380	AT1G78380	ATGSTU19, GST8, GSTU19 / glutathione S-transferase TAU 19	cytosol	26.9	misc.glutathione S transferases	26.9	1183.52	1307.42	1303.52	1231.53	1301.3	1070.15	1923.98	1280.67	1608.9	1356.78	242.049	1400.66	1343.55	1144.28	1301.25	1104.93	1609.84	1323.39	728.093	1553.95	1278.88	249.095	0.942589	0.534838
20	23950	AT5G56030	AT5G56030	HSP81-2, ERD8, HSP90.2, AtHsp90.2 / heat shock protein 81-2	cytosol,nucleus	20.2.1	stress.abiotic.heat	20.2	2630.44	2284.33	2701.77	2728.75	2570.41	2856.16	3809.77	2145.06	3732.66	2828.82	545.307	3008.86	3702.12	3247.25	2411.97	2650.64	3730.11	2612.76	2811.43	2709.29	2987.16	450.139	1.05598	0.535433
29	26491	AT3G19170	AT3G19170	ATPREP1, ATZNMP, PREP1 / presequence protease 1	plastid	29.5.7	protein.degradation.metalloprotease	29.5	326.785	382.127	391.834	296.519		1489.43	539.457	2570.67	207.246	775.508	778.113	521.472	558.444	584.728	416.234	454.914	301.584	425.364	1566.92	395.675	580.592	358.358	0.748661	0.535455
35	26565	AT3G63460	AT3G63460	transducin family protein / WD-40 repeat family protein	cytosol	35.1	not assigned.no ontology	35.1	448.824	467.706	351.023	308.687	516.784	468.435	380.624	341.412	382.026	407.28	66.4	408.591	472.999	371.225	378.656	322.916	430.459	355.949	368.144		388.617	43.981	0.954176	0.536012
33	22580	AT3G18060	AT3G18060	transducin family protein / WD-40 repeat family protein	cytosol	33.99	development.unspecified	33.9	391.662	516.747	549.185		292.534		469.939	333.253		425.553	93.9265	360.873	333.747	365.213	433.777	288.1		497.266	476.634		393.658	71.559	0.925051	0.536442
35	22609	AT1G70770	AT1G70770	Protein of unknown function DUF2359, transmembrane	plasma membrane,endoplasmic reticulum	35.2	not assigned.unknown	35.2	253.328	349.605	295.029	346.488		370.324		338.578		325.559	39.4525	449.518	293.083	451.251	278.307	288.14		322.049	350.833		347.598	68.7679	1.06769	0.536699
31	18030	AT1G20010	AT1G20010	TUB5 / tubulin beta-5 chain	cytosol	31.1	cell.organisation	31.1	700.068	1136.54	661.347	1027.51		931.124	534.421	567.167	620.939	772.389	212.759	681.827	925.765	1012.2	1037.12	554.113	555.355	484.155	521.151	557.49	703.242	211.716	0.910476	0.538232
29	21511	AT3G11830	AT3G11830	TCP-1/cpn60 chaperonin family protein	cytosol	29.6	protein.folding	29.6	258.384	269.853	229	309.276	349.146	321.425	318.014	245.667	299.156	288.88	37.722	293.074	289.785	261.427	279.24	292.549	732.518	211.26	239.564		324.927	156.427	1.12478	0.538729
29	16182	AT1G45000	AT1G45000	AAA-type ATPase family protein	cytosol,nucleus	29.5.11.20	protein.degradation.ubiquitin.proteasom	29.5	759.207		317.063	526.621	572.274	434.644	993.678	380.382		569.124	218.905		648.365	628.071	392.355	750.038	716.705	541.023	705.096	644.248	628.238	107.516	1.10387	0.539898
34	19390	AT4G38510	AT4G38510	ATPase, V1 complex, subunit B protein	vacuole	34.1.1.1	transport.p- and v-ATPases.H+-transporting two-sector ATPase.subunit B	34.1						2381.41	1872.96	2228.69		2161.02	213.02	2100.89	2609.27	2697.55	2560.86	2625.21	2080.51	1699.07	2093.43		2308.35	338.849	1.06818	0.540793
35	18145	AT3G23450	AT3G23450	unknown protein; FUNCTIONS IN: molecular_function unknown; INVOLVED IN: biological_process unknown; LOCATED IN: endomembrane system; EXPRESSED IN: 14 plant structures; EXPRESSED DURING: 8 growth stages; Has 694543 Blast hits to 47111 proteins in 2535 species: Archae - 1794; Bacteria - 163056; Metazoa - 258989; Fungi - 49151; Plants - 70496; Viruses - 8919; Other Eukaryotes - 142138 (source: NCBI …	#N/A	35.2	not assigned.unknown	35.2	1800.92	853.462	730.397	2540.82	2777.3	785.707	895.414	1134.48	2354.42	1541.44	784.545	1989.63	1964.99	2122.99	1501.89	937.044		4310.99	668.552	1211.6	1838.46	1055.97	1.19269	0.542915
21	22342	AT5G60640	AT5G60640	ATPDIL1-4, PDI2, ATPDI2, PDIL1-4 / PDI-like 1-4	endoplasmic reticulum	21.1.1	redox.thioredoxin.PDIL	21.1	371.858	307.297	387.867	358.048		347.926	498.185	419.534	216.055	363.346	76.7416	250.179	390.357	309.477	565.501	461.401		396.096	346.815	408.837	391.083	89.5685	1.07634	0.543826
34	11423	AT5G19760	AT5G19760	Mitochondrial substrate carrier family protein	plastid	34.9	transport.metabolite transporters at the mitochondrial membrane	34.9	560.56	478.719	496.585	532.038	607.507	615.709		502.927		542.006	50.3723	507.55	587.333	502.787	661.606	616.955	556.206	468.202	588.84		561.185	60.8286	1.03538	0.549859
9.	6553	ATMG00070	ATMG00070	NAD9 / NADH dehydrogenase subunit 9	mitochondrion	9.1.2	mitochondrial electron transport / ATP synthesis.NADH-DH.localisation not clear	9.1.	107.003	137.402	110.173			176.723		178.411		141.943	30.9528	108.993		90.4695		339.174	161.786				175.106	98.2725	1.23364	0.550123
35	22655	AT4G27500	AT4G27500	PPI1 / proton pump interactor 1	plasma membrane,endoplasmic reticulum	35.2	not assigned.unknown	35.2		127.139	201.332	194.107				106.268		157.212	41.2539	136.242	264.857	108.736	264.589			150.801	163.997		181.537	61.1607	1.15473	0.550495
31	5889	AT3G56070	AT3G56070	ROC2 / rotamase cyclophilin 2	cytosol	31.3.1	cell.cycle.peptidylprolyl isomerase	31.3	155.994	111	165.11	227.649	162.2	175.946	211.427	248.384	101.163	173.208	46.6985	185.855	155.439	193.448	180.813	207.094	191.194	206.204	157.232		184.66	18.4043	1.06612	0.550516
28	15102	AT5G56950	AT5G56950	NFA03, NFA3, NAP1;3 / nucleosome assembly protein 1;3	nucleus	28.1	DNA.synthesis/chromatin structure	28.1		218.069	106.542					218.151		180.921	52.5938		126.53	48.9505	124.988	264.615		137.52	155.913	206.723	152.177	63.1314	0.841127	0.552983
34	27042	AT1G15210	AT1G15210	PDR7, ATPDR7 / pleiotropic drug resistance 7	plastid	34.16	transport.ABC transporters and multidrug resistance systems	34.1	54.55	323.115	332.582			392.358		660.955		352.712	193.27	48.7141	618.469	360.92	49.5272	108.686		62.2987	691.072	196.994	267.085	244.693	0.757233	0.553919
29	25191	AT3G12915	AT3G12915	Ribosomal protein S5/Elongation factor G/III/V family protein	#N/A	29.2.4	protein.synthesis.elongation	29.2	510.563	60.578	277.807	330.375	634.621	301.06	287.285	367.346	375.401	349.448	150.342	449.543	241.904	281.944	280.4	339.366	460.421	272.52	50.0282	401.729	308.651	118.626	0.883251	0.555249
13	18205	AT4G31990	AT4G31990	ASP5, AAT3, ATAAT1 / aspartate aminotransferase 5	plastid	13.1.1.2.1	amino acid metabolism.synthesis.central amino acid metabolism.aspartate.aspartate aminotransferase	13.1	1235.92	1656.34	1325.91	2327.19	830.028	1068.94	2659.22	2006.96	806.108	1546.29	624.179	1530.8	1531.77	710.174	1641.34	1756.63	565.527	2001.42	1875.45	752.677	1373.98	515.624	0.888565	0.555622
20	23282	AT5G02500	AT5G02500	HSC70-1, HSP70-1, AT-HSC70-1, HSC70 / heat shock cognate protein 70-1	cytosol	20.2.1	stress.abiotic.heat	20.2	2802.6	2991.8	2960.64	3944.46	3485.79	2769.15	3861.19	2664.68	3402.77	3209.23	452.668	3031.01	3160.66	3066.84	3382.01	2545.05	3127.36	3693.65	2852.36	2991.01	3094.44	302.423	0.964231	0.559249
8.	20236	AT5G50950	AT5G50950	FUM2 / FUMARASE 2	cytosol,mitochondrion	8.1.8	TCA / org transformation.TCA.fumarase	8.1.		226.503	104.925	71.2054	176.677	134.688	215.089	103.071	206.269	154.803	55.2944	129.536	119.376		105.409		127.133	356.476	243.947		180.313	91.1163	1.16479	0.559415
35	5713	AT4G37300	AT4G37300	MEE59 / maternal effect embryo arrest 59	#N/A	35.2	not assigned.unknown	35.2	284.3	271.701	360.66	276.382	304.657	292.339	170.126	260.874	298.144	279.909	47.2979	380.784	278.366	277.698	310.14	201.712	251.673	302.078	361.553		295.5	53.8765	1.0557	0.559527
34	25956	AT1G17260	AT1G17260	AHA10 / autoinhibited H(+)-ATPase isoform 10	cytosol,vacuole	34.1	transport.p- and v-ATPases	34.1	300.762	245.97	194.879	206.629	225.326	35.0586	321.399	37.9644	485.96	228.216	131.565	57.3514	1456.93	260.631	251.023	75.4711		43.1613	152.054	306.01	325.329	437.961	1.42553	0.560474
29	18054	AT1G07920	AT1G07920	GTP binding Elongation factor Tu family protein	cytosol	29.2.4	protein.synthesis.elongation	29.2	12472.8	13426.3	11983.6	14930.1	18947.9	13012.6	12574.1	16174.2	19402.5	14769.3	2659.76	10205.3	12764.7	13025.2	13852.3	12316.4	18976.3	13425.6	14305.1	17207.8	14008.7	2476.74	0.948501	0.562162
2.	19970	AT2G19860	AT2G19860	ATHXK2, HXK2 / hexokinase 2	mitochondrion	2.2.1.4	major CHO metabolism.degradation.sucrose.hexokinase	2.2.		156.509	128.489			81.1217		193.02		139.785	40.8735		198.341			97.4049			32.2563		109.334	68.3263	0.782159	0.562528
29	21463	AT5G26360	AT5G26360	TCP-1/cpn60 chaperonin family protein	cytosol	29.6	protein.folding	29.6	340.156	368.001	349.668	454.003		656.025	399.019	346.096	705.638	452.326	136.94	276.213	618.742	634.833	382.994	433.244	548.191	205.897	224.222	344.457	407.644	153.77	0.901217	0.563157
26	25842	AT1G59610	AT1G59610	ADL3, CF1, DRP2B, DL3 / dynamin-like 3	plasma membrane	26.17	misc.dynamin	26.1		99.2382	147.365				209.374	103.605		139.896	44.3085	176.707	91.4021	215.927		164.443					162.12	45.0399	1.15886	0.564697
28	3686	AT5G54640	AT5G54640	HTA1, RAT5, ATHTA1 / Histone superfamily protein	nucleus	28.1.3.2.1	DNA.synthesis/chromatin structure.histone.core.H2A	28.1		34.5646	1089.55	1838.41	20.2108	1102.38	1685.35		2111.39	1125.98	775.267	39.5544	1545.97				1534.95	898.98	271.248		858.141	624.079	0.762129	0.572766
31	20734	AT5G05010	AT5G05010	clathrin adaptor complexes medium subunit family protein	cytosol	31.4	cell.vesicle transport	31.4	304.296	281.741	292.791	341.464	396.611	349.394	331.221	427.65	237.101	329.141	55.2564	305.878	354.2	523.154	283.064	138.283		246.453	236.197	349.412	304.58	105.131	0.925379	0.573798
30	17906	AT5G09550	AT5G09550	GDP dissociation inhibitor family protein / Rab GTPase activator family protein	cytosol	30.5	signalling.G-proteins	30.5	441.084	723.998	92.2167	502.54	543.976			430.003		455.636	189.281	463.428	423.7	27.5678	501.361	535.646		449.507	62.2415	642.577	388.253	208.037	0.852112	0.574637
21	5217	AT1G65980	AT1G65980	TPX1 / thioredoxin-dependent peroxidase 1	cytosol	21.5	redox.peroxiredoxin	21.5	2030.57	1181.76	1748.77	1291	769.396	1937.52	108.738	668.634	701.056	1159.72	617.928	1270.24	1498.45	1068.64	1525.28	1727.92	705.009	1616.87	1728.82	633.27	1308.28	395.795	1.1281	0.574868
29	11539	AT3G25520	AT3G25520	ATL5, PGY3, OLI5, RPL5A / ribosomal protein L5	cytosol	29.2.1.2.2.5	protein.synthesis.ribosomal protein.eukaryotic.60S subunit.L5	29.2	1311.32	2035.95	1103.41	1515.45	1565.19	2202.02	715.979	1251.16	1098.85	1422.15	442.271	1311.31	1839.53	1095.03	1289.78	1287.54	1488.09	1079.01	948.36	1529.55	1318.69	256.236	0.927253	0.574947
31	27161	AT3G08530	AT3G08530	Clathrin, heavy chain	plasma membrane	31.4	cell.vesicle transport	31.4	575.488	686.583	474.19	497.24	744.962	422.51	409.119	515.471		540.696	113.163	695.324	413.815	536.759	608.444	569.895	210.153	528.526	395.763	574.477	503.684	135.274	0.931548	0.57661
29	10510	AT1G47250	AT1G47250	PAF2 / 20S proteasome alpha subunit F2	cytosol,nucleus	29.5.11.20	protein.degradation.ubiquitin.proteasom	29.5	169.149				482.814	120.597				257.52	160.535			510.922	409.479	139.945					353.449	156.547	1.37251	0.57781
11	17030	AT4G13360	AT4G13360	ATP-dependent caseinolytic (Clp) protease/crotonase family protein	mitochondrion	11.9.4.3	lipid metabolism.lipid degradation.beta-oxidation.enoyl CoA hydratase	11.9	252.562	289.805	211.467			215.07	139.758	310.624		236.548	56.3304	259.339		239.19		205.402		303.474	136.537	446.772	265.119	95.9809	1.12079	0.578606
34	10465	AT3G01280	AT3G01280	VDAC1, ATVDAC1 / voltage dependent anion channel 1	mitochondrion	34.20	transport.porins	34.2	1338.25	1409.64	1377.94	1812.93	1519.97	1577.15	1537.77	1405.49	1306.42	1476.17	147.658	1455.15	1542.62	1510.92	1924.03	1757.19	1808.56	1162.92	1269.13	1361.75	1532.47	240.75	1.03814	0.580679
31	18070	AT1G04820	AT1G04820	TUA4, TOR2 / tubulin alpha-4 chain	cytosol,plasma membrane	31.1	cell.organisation	31.1	472.702	500.238	258.844	512.392	853.994	527.297		369.239	509.048	500.469	159.017	406.769	483.461	439.573	381.205	552.005	589.157	280.352	623.304	399.334	461.685	104.218	0.922504	0.580852
4.	22058	AT1G23190	AT1G23190	PGM3 / Phosphoglucomutase/phosphomannomutase family protein	cytosol	4.1.2	glycolysis.cytosolic branch.phosphoglucomutase (PGM)	4.1.	811.013	853.802	756.834	816.094	896.955	745.441	1062.72	812.011	899.528	850.489	90.4601	851.622	832.44	779.826	702.057	675.652	869.902	804.979	902.096	1001.85	824.492	94.1983	0.969433	0.58122
7.	20402	AT3G27300	AT3G27300	G6PD5 / glucose-6-phosphate dehydrogenase 5	cytosol	7.1.1	OPP.oxidative PP.G6PD	7.1.	160.715	190.052	138.885			146.797		300.4		187.37	59.1448	73.4356	96.4759	297.811		209.75		349.972	145.654	381.489	222.084	114.247	1.18527	0.582415
26	11420	AT3G16420	AT3G16420	PBP1, JAL30 / PYK10-binding protein 1	cytosol	26.16	misc.myrosinases-lectin-jacalin	26.1	9945.17	10231.4	9117.62	9114.93	11751	8067.81	8435.37	10190.3	13590.9	10049.4	1625.3	8136.7	9232.63	9570.67	7876.58	6974.53	10677.8	10807.1	10956.5	12139	9596.84	1600.2	0.954967	0.582437
4.	22333	AT3G22960	AT3G22960	PKP1, PKP-ALPHA / Pyruvate kinase family protein	plastid	4.2.14	glycolysis.plastid branch.pyruvate kinase (PK)	4.2.	189.421	359.45	451.546	288.923		568.379		384.767		373.748	119.325	275.241	288.136	288.36	367.601	221.163	2726.67	261.675	187.518		577.045	813.977	1.54394	0.584535
8.	26172	AT4G26970	AT4G26970	ACO2 / aconitase 2	plastid	8.1.3	TCA / org transformation.TCA.aconitase	8.1.	765.281	815.56	823.994	782.847	927.794	874.759	881.416	659.437	969.184	833.364	87.7049	825.37	812.628	781.823	727.991	753.829	823.79	936.932	985.016	1114.11	862.387	118.148	1.03483	0.584634
11	19109	AT1G45201	AT1G45201	ATTLL1, TLL1 / triacylglycerol lipase-like 1	plasma membrane	11.9.2.1	lipid metabolism.lipid degradation.lipases.triacylglycerol lipase	11.9	403.823	334.507	362.475	261.073	286.722		345.733	195.511		312.835	64.8305	462.65		179.658		261.078		302.793	212.12		283.66	98.8413	0.906739	0.585705
17	10438	AT5G14920	AT5G14920	Gibberellin-regulated family protein	extracellular	17.6.3	hormone metabolism.gibberelin.induced-regulated-responsive-activated	17.6	406.507	443.347	413.272	462.325	458.1	386.26	227.409	422.613	500.381	413.357	73.2697	477.823	443.522	479.696	317.332	359.608	397.983	461.715	447.681	499.571	431.659	57.4918	1.04428	0.586018
11	7166	AT5G54500	AT5G54500	FQR1 / flavodoxin-like quinone reductase 1	plasma membrane	11.8	lipid metabolism.'exotics'(steroids, squalene etc)	11.8	1541.24	1863.81	1828.97	1045.43	1248.61	1590.96	1578.65	1433.5	1304.61	1492.86	251.376	1649.28	1654.01	1837.93	1827.33	1804.32	1463.43	1472.4	874.017	1518.37	1566.79	281.682	1.04952	0.587363
29	1635	AT2G29530	AT2G29530	TIM10 / Tim10/DDP family zinc finger protein	mitochondrion	29.3.2	protein.targeting.mitochondria	29.3		91.8155	80.1177					93.0289		88.3207	5.82152	136.108						82.2533	79.664		99.3417	26.0191	1.12478	0.590218
8.	20139	AT1G48030	AT1G48030	mtLPD1 / mitochondrial lipoamide dehydrogenase 1	mitochondrion	8.1.1.3	TCA / org transformation.TCA.pyruvate DH.E3	8.1.	488.35	603.805	382.297	590.545	348.226	539.519	700.039	535.908	556.948	527.293	102.959	545.95	567.93	435.327	433.472	518.638	759.927	631.278	415.457	708.808	557.421	116.214	1.05714	0.590689
29	2344	AT5G12140	AT5G12140	ATCYS1, CYS1 / cystatin-1	cytosol	29.5.3	protein.degradation.cysteine protease	29.5	1162.68	1218.93	1120.34	1232.75	1232.4	998.267	1039.6	1247.04	1116.35	1152.04	85.0839	1294.23	1162.61	1212.85	1121.05	1080.39	1311.32	926.699	1117.84	847.567	1119.39	145.507	0.971663	0.59139
20	23657	AT1G09080	AT1G09080	BIP3 / Heat shock protein 70 (Hsp 70) family protein	endoplasmic reticulum	20.2.1	stress.abiotic.heat	20.2		169.291	303.945	232.831	384.581	92.1763	167.712	212.44	867.826	303.85	228.973	166.114	127.717	726.445	789.581	55.534		87.4633	885.087	253.076	386.377	327.667	1.2716	0.593517
9.	19370	AT5G08530	AT5G08530	CI51 / 51 kDa subunit of complex I	mitochondrion	9.1.2	mitochondrial electron transport / ATP synthesis.NADH-DH.localisation not clear	9.1.	571.331	612.21	498.923	357.558		243.152	129.284	246.416	323.239	372.764	161.016	366.498	524.934	297.488	638.298	274.66	326.223	697.97	494.358	154.15	419.398	169.943	1.1251	0.594626
31	9756	AT3G62030	AT3G62030	ROC4 / rotamase CYP 4	plastid	31.3.1	cell.cycle.peptidylprolyl isomerase	31.3	2692.26	2211.06	2807.82	1757.96	737.809	1556.44	2157.4	2020.17	667.648	1845.4	715.699	1807.54	2516.25	1995.16	2182.87	1230.71	638.375	1139.99	2648.35	714.079	1652.59	707.907	0.895521	0.595468
29	27000	AT4G20850	AT4G20850	TPP2 / tripeptidyl peptidase ii	plastid	29.5.5	protein.degradation.serine protease	29.5	1388.13	362.894	319.725	275.106	355.924	525.038	412.102	676.889		539.476	342.525	353.852	655.015	1248.56	1695.53	301.357		165.92	294.658		673.556	536.844	1.24854	0.596123
29	9540	AT3G62870	AT3G62870	Ribosomal protein L7Ae/L30e/S12e/Gadd45 family protein	cytosol	29.2.1.2.2.57	protein.synthesis.ribosomal protein.eukaryotic.60S subunit.L7A	29.2	1068.71	1445.01	1143.25	1351.41	1580.3	1277.77	1860.42	1457.27		1398.02	235.25	1243.23	1300.14	1260.81	1196.17	1052.48	1948.06	1369.12	1265.09	1355.2	1332.26	234.867	0.952961	0.596554
26	25724	AT1G80410	AT1G80410	EMB2753 / tetratricopeptide repeat (TPR)-containing protein	nucleus	26.5	misc.acyl transferases	26.5	278.74	294.465	235.541		558.297	293.393	283.498	239.678	329.579	314.149	96.555	428.235	251.81	302.357	261.83	244.931			154.405	365.209	286.968	82.3954	0.913478	0.597059
34	19368	AT1G76030	AT1G76030	ATPase, V1 complex, subunit B protein	vacuole,golgi	34.1.1.1	transport.p- and v-ATPases.H+-transporting two-sector ATPase.subunit B	34.1	2399.13	2645.25	2451.38	2678.03	2084.56	2381.41	1913.27	2228.69	1942.29	2302.67	264.663	2100.89	2609.27	2697.55	2598.91	2625.21	2175.9	1699.07	2093.43	2891.98	2388.02	363.369	1.03707	0.598626
16	15596	AT1G54010	AT1G54010	GDSL-like Lipase/Acylhydrolase superfamily protein	extracellular	16.5.1.3.1	secondary metabolism.sulfur-containing.glucosinolates.degradation.myrosinase	16.5	879.713	729.368	693.279	539.025	556.38	737.925	880.473	761.502	869.175	738.538	121.467	900.895	1063.68	913.061	804.232	594.14	672.553	577.237	773.786	680.768	775.595	152.86	1.05018	0.598772
1.	20112	ATCG00120	ATCG00120	ATPA / ATP synthase subunit alpha	plastid	1.1.4.1	PS.lightreaction.ATP synthase.alpha subunit	1.1.	844.608	908.29	677.922	918.526	1025.19	784.628	634.419	614.467	747.979	795.114	132.474	721.601	832.871	742.023	1032.92	731.48	847.598	546.795	603.134		757.302	141.458	0.952445	0.600885
17	13622	AT1G60710	AT1G60710	ATB2 / NAD(P)-linked oxidoreductase superfamily protein	cytosol	17.2.3	hormone metabolism.auxin.induced-regulated-responsive-activated	17.2	298.809	262.644	187.828	368.549		435.899	648.361	399.792	392.043	374.241	128.86	491.684	350.702	356.651	471.298	346.877	341.244	422.35	376.18	452.675	401.074	55.6821	1.0717	0.601541
1.	12978	AT3G50820	AT3G50820	PSBO2, PSBO-2, OEC33 / photosystem II subunit O-2	plastid	1.1.1.2	PS.lightreaction.photosystem II.PSII polypeptide subunits	1.1.		269.687	56.5039	405.584	94.587	190.99				203.471	125.575		112.758	185.22	311.795	99.3915	568.1		255.366		255.439	158.415	1.25541	0.603931
13	18510	AT2G33150	AT2G33150	PKT3, PED1, KAT2 / peroxisomal 3-ketoacyl-CoA thiolase 3	peroxisome	13.2.4.1	amino acid metabolism.degradation.branched chain group.shared	13.2	1470.91	1534.89	1519.74	1287.17	1466.69	1323.24	1320.28	1220.15	1226.02	1374.34	117.224	1510.53	1309.95	1361.54	1254.05	1380.81	1456.07	1214.02	1353.46	1281.1	1346.84	89.4885	0.979985	0.605045
35	23310	AT4G01870	AT4G01870	tolB protein-related	cytosol,extracellular	35.1	not assigned.no ontology	35.1		751.247				86.4921		133.325	182.896	288.49	269.339		156.773	305.138		112.051		212.316	271.693		211.594	71.1014	0.733455	0.605954
29	22343	AT5G56500	AT5G56500	TCP-1/cpn60 chaperonin family protein	plastid	29.6	protein.folding	29.6	691.801	730.633	295.302	384.152	396.096	376.058	457.384	184.946	841.203	484.175	207.284	197.25	170.114	860.96	347.28	281.268	309.362	414.553	426.844	822.915	425.616	236.975	0.879055	0.606052
29	11209	AT2G39990	AT2G39990	EIF2, AteIF3f, eIF3F / eukaryotic translation initiation factor 2	cytosol,nucleus	29.5.11.20	protein.degradation.ubiquitin.proteasom	29.5		1302.05	184.073	269.238	270.204	181.504		199.49		401.093	404.6		228.973		1072.25	285.079	348.448	980.501		257.187	528.739	354.722	1.31824	0.607377
29	24844	AT5G57870	AT5G57870	eIFiso4G1 / MIF4G domain-containing protein / MA3 domain-containing protein	cytosol,nucleus	29.2.3	protein.synthesis.initiation	29.2	256.695	198.554	195.936	492.079	372.426	243.541	207.903	255.602	258.094	275.648	91.4058	249.997	820.476	189.582	250.167	243.715		287.589	280.762	204.915	315.9	193.255	1.14603	0.607503
8.	17117	AT1G10670	AT1G10670	ACLA-1 / ATP-citrate lyase A-1	cytosol	8.2.11	TCA / org transformation.other organic acid transformatons.atp-citrate lyase	8.2.	141.653	150.672	120.842			54.0309			702.015	233.842	236.518	125.065		133.477	181.422	210.419		205.982	203.003		176.562	34.7439	0.755045	0.609084
5.	21077	AT3G48000	AT3G48000	ALDH2B4, ALDH2, ALDH2A / aldehyde dehydrogenase 2B4	mitochondrion	5.10	fermentation.aldehyde dehydrogenase	5.10	501.158	565.874	556.024	544.933	460.811	490.093	380.499	456.92	402.077	484.266	62.0299	513.916	425.548	803.863	410.697	280.214	320.642	427.407	450.873		454.145	148.905	0.937802	0.609703
25	23021	AT1G50480	AT1G50480	THFS / 10-formyltetrahydrofolate synthetase	cytosol	25.2	C1-metabolism.formate-tetrahydrofolate ligase	25.2	823.353	880.993	870.202	871.697	515.32	885.324	624.222	765.32	611.756	760.91	133.033	849.472	825.623	814.156	678.502	752.309	614.587	878.719	758.38	948.873	791.18	96.6727	1.03978	0.609752
4.	22744	AT1G76550	AT1G76550	Phosphofructokinase family protein	cytosol	4.1.5	glycolysis.cytosolic branch.pyrophosphate-fructose-6-P phosphotransferase	4.1.	62.0621	124.872	385.53	228.689	63.5618	267.833	456.565	65.2453		206.795	144.372	82.8018	226.451	69.5023	69.867	348.337	388.285	58.9445	108.315		169.063	125.748	0.81754	0.610227
29	8992	AT3G13580	AT3G13580	Ribosomal protein L30/L7 family protein	cytosol	29.2.1.2.2.7	protein.synthesis.ribosomal protein.eukaryotic.60S subunit.L7	29.2		144.017				35.9871			415.22	198.408	159.527		131.016				170.434	104.268			135.239	27.1767	0.681621	0.61031
7.	22399	AT1G24280	AT1G24280	G6PD3 / glucose-6-phosphate dehydrogenase 3	plastid	7.1.1	OPP.oxidative PP.G6PD	7.1.		173.241					44.3941	234.994		150.877	79.403	120.85				65.6394				519.48	235.323	202.189	1.55971	0.611721
20	10445	AT4G23630	AT4G23630	BTI1, RTNLB1 / VIRB2-interacting protein 1	plasma membrane	20.1	stress.biotic	20.1		401.107	514.218			383.21			903.844	550.595	210.043		305.332	275.159		744.91		488.821	555.202		473.885	172.158	0.860678	0.611857
1.	16040	AT1G32060	AT1G32060	PRK / phosphoribulokinase	plastid	1.3.12	PS.calvin cycle.PRK	1.3.	234.482	297.841	457.502	286.176		364.175		220.386	67.7026	275.466	113.075		388.404	434.104	224.861				211.278		314.661	98.0518	1.14229	0.612639
29	21022	AT3G18190	AT3G18190	TCP-1/cpn60 chaperonin family protein	cytosol	29.6	protein.folding	29.6	319.872	454.252	191.322	454.984		307.296		359.742		347.911	91.1673	142.498	317.57	375.102	225.66	403.658			353.644	414.198	318.904	92.9244	0.916625	0.612934
10	21498	AT1G11580	AT1G11580	ATPMEPCRA, PMEPCRA / methylesterase PCR A	extracellular	10.8.1	cell wall.pectin*esterases.PME	10.8	2092.76	3169.89	2021.43	3184.79	3919.09	2904.56	3126.12	3090.42	3069.24	2953.15	548.396	2465.12	2230.79	2268.51	2998.86	2763.31	4040.15	2728.61	2954.27	2903.42	2817	509.299	0.9539	0.61393
4.	20213	AT3G55650	AT3G55650	Pyruvate kinase family protein	#N/A	4.1.14	glycolysis.cytosolic branch.pyruvate kinase (PK)	4.1.	81.2678		105.286				793.336	86.4305		266.58	304.254		33.7834					110.602	304.759		149.715	114.03	0.561613	0.615702
29	16680	AT3G13920	AT3G13920	EIF4A1, RH4, TIF4A1 / eukaryotic translation initiation factor 4A1	cytosol	29.2.3	protein.synthesis.initiation	29.2	2759.61	1296.92	1389.41	1724.96	3252.51	2398.5	866.947	1961.66	2689.01	2037.73	744.954	2904.81	2889.52	1333.5	2311.24	2490.51	2272.48	2012.12	2027.52	1559.69	2200.15	505.533	1.07971	0.616809
21	9293	AT1G07890	AT1G07890	APX1, MEE6, CS1, ATAPX1, ATAPX01 / ascorbate peroxidase 1	cytosol	21.2.1	redox.ascorbate and glutathione.ascorbate	21.2	6429.85	6682.1	6475.8	6910.45	6998.02	5769.41	5248.02	5560.77	7254.96	6369.93	654.576	5482.85	6553.39	6426.85	6052.16	5656.68	6970.34	5889.62	3819.03	8338.3	6132.14	1149.75	0.962669	0.61813
29	7188	AT4G17390	AT4G17390	Ribosomal protein L23/L15e family protein	cytosol	29.2.1.2.2.15	protein.synthesis.ribosomal protein.eukaryotic.60S subunit.L15	29.2	1652.53	1969.7	1695.37	2664.37	3008.74	2267.79	2589.46	1839.03	2501.44	2243.16	451.884	2138.91	1938.48	2080.66	2328.41	2128.66	3010.56	1761.87	1520.29	2319.16	2136.33	393.931	0.952376	0.621112
31	18072	AT1G64740	AT1G64740	TUA1 / alpha-1 tubulin	cytosol	31.1	cell.organisation	31.1			48.2223	51.7554	111.868	71.899		101.563	94.7872	80.0158	24.4008	211.572	65.6969	97.4047	60.4677	51.2465		83.3089		77.8579	92.5079	50.6352	1.15612	0.621724
13	20135	AT4G33510	AT4G33510	DHS2 / 3-deoxy-d-arabino-heptulosonate 7-phosphate synthase	plastid	13.1.6.1.1	amino acid metabolism.synthesis.aromatic aa.chorismate.3-deoxy-D-arabino-heptulosonate 7-phosphate synthase	13.1		103.83	116.054					78.8377		99.574	15.4888	120.218			103.754	122.684		81.7425			107.1	16.3488	1.07558	0.624652
27	23007	AT2G42520	AT2G42520	P-loop containing nucleoside triphosphate hydrolases superfamily protein	nucleus	27.1.2	RNA.processing.RNA helicase	27.1	69.742	138.2	142.292			213.614	140.105	108.076		135.338	43.3061	89.5076	43.5738	227.212	207.337			209.881			155.502	74.3902	1.14899	0.624765
31	5234	AT5G48580	AT5G48580	FKBP15-2 / FK506- and rapamycin-binding protein 15 kD-2	endoplasmic reticulum	31.3.1	cell.cycle.peptidylprolyl isomerase	31.3	142.132			269.14		175.908	419.371	347.294	699.546	342.232	185.605		417.113	222.493	220.389	187.218	513.32			919.537	413.345	255.287	1.20779	0.625313
4.	9479	AT3G55440	AT3G55440	ATCTIMC, TPI, CYTOTPI / triosephosphate isomerase	cytosol	4.1.7	glycolysis.cytosolic branch.triosephosphate isomerase (TPI)	4.1.	4889.11	5180.12	5352.46	5640.36	7652.38	5759.34	8212.6	6586.08	8584.73	6428.57	1312.76	5058.04	4993.89	5441.8	5210.29	5959.11	7263.79	6782.35	6960.45	7644.66	6146.04	970.743	0.95605	0.631164
29	869	AT3G10090	AT3G10090	Nucleic acid-binding, OB-fold-like protein	cytosol	29.2.1.2.1.28	protein.synthesis.ribosomal protein.eukaryotic.40S subunit.S28	29.2	1989.93				1082.78	1699.55	167.588			1234.96	697.902			1894.47		1498.78	1099.11				1497.45	324.705	1.21255	0.631315
33	12688	AT2G44060	AT2G44060	Late embryogenesis abundant protein, group 2	cytosol	33.2	development.late embryogenesis abundant	33.2	1307.67	991.049	918.176	810.913	870.06	1470.7	969.455	1078.87	1000.9	1046.42	200.941	1019.7	1312.98	915.173	1538.25	1326.27	850.349	822.192	997.642	1107.69	1098.92	230.763	1.05017	0.634082
14	18996	AT1G19920	AT1G19920	APS2, ASA1 / Pseudouridine synthase/archaeosine transglycosylase-like family protein	plastid	14.1	S-assimilation.ATPS	14.1		124.016	94.455	124.335				93.478		109.071	15.1088	50.099			88.9701			139.461	115.573		98.5258	33.1767	0.903319	0.634205
4.	19045	AT1G74030	AT1G74030	ENO1 / enolase 1	plastid	4.1.13	glycolysis.cytosolic branch.enolase	4.1.		105.493	770.55		214.527	205.144		122.812		283.705	247.233	813.076	464.07	106.867	186.065			391.482	215.01		362.762	235.374	1.27866	0.635621
26	13572	AT4G16260	AT4G16260	Glycosyl hydrolase superfamily protein	extracellular	26.4.1	misc.beta 1,3 glucan hydrolases.glucan endo-1,3-beta-glucosidase	26.4	427.33	513.215	521.467	511.587	379.423	609.975	1137.14	1023.34	924.677	672.017	263.851	352.503	346.469	337.887	657.915	741.098	479.103	898.572	908.894	795.793	613.137	224.464	0.912383	0.637202
30	7819	AT1G09630	AT1G09630	ATRAB11C, ATRABA2A, ATRAB-A2A, RAB-A2A, RAB11c / RAB GTPase 11C	cytosol,plasma membrane	30.5	signalling.G-proteins	30.5	88.0971	94.4519						95.8842	674.22	238.163	251.774				207.413		68.3754		175.559		150.449	59.4741	0.631707	0.63854
17	13645	AT1G60730	AT1G60730	NAD(P)-linked oxidoreductase superfamily protein	cytosol	17.2.3	hormone metabolism.auxin.induced-regulated-responsive-activated	17.2	47.7207	95.9111	369.252	41.5299		52.4499		63.9727	79.7086	107.221	108.411					50.3749		65.772	102.216		72.7877	21.7379	0.678859	0.638737
26	8782	AT3G23600	AT3G23600	alpha/beta-Hydrolases superfamily protein	cytosol	26.1	misc.misc2	26.1	1081.15	888.172	1020.79	908.3	461.404	879.05		1029.91	1135.42	925.524	196.057	1171.62	864.659	913.765	678.407	842.923	809.344	1141.57	1263.59	1067.53	972.599	184.684	1.05086	0.639082
26	22757	AT3G16410	AT3G16410	NSP4 / nitrile specifier protein 4	cytosol	26.16	misc.myrosinases-lectin-jacalin	26.1	180.399	195.772	784.626	377.184		656.502	8.85107	22.661	50.0488	284.506	277.336	75.9017	324.535		202.599		198.793		276.203	266.81	224.14	79.2585	0.787825	0.640444
29	2981	AT2G27710	AT2G27710	60S acidic ribosomal protein family	cytosol	29.2.1.2.2.82	protein.synthesis.ribosomal protein.eukaryotic.60S subunit.P2	29.2	1802.52	1148.19	2008.86	1423.18	1730.61	2456.24	814.076	1143.89	1207.21	1526.09	485.867	986.467	1151.51	1186.77	1491.9	2350.27	1760.03	1266.37	1420.71	1181.3	1421.7	391.744	0.9316	0.642564
31	27163	AT3G11130	AT3G11130	Clathrin, heavy chain	plasma membrane	31.4	cell.vesicle transport	31.4	499.66	685.017	601.759	601.261	367.752	662.901	875.548	492.265	582.896	596.562	134.543	553.421	599.297	524.862	460.339	604.884	937.664	434.746	520.516	436.411	563.571	145.223	0.944698	0.643752
20	25274	AT1G79930	AT1G79930	HSP91 / heat shock protein 91	cytosol	20.2.1	stress.abiotic.heat	20.2	409.215	303.727	157.239	337.715	280.021	365.104	622.682	394.969		358.834	124.416	408.567	422.103	287.991	345.834	248.094		331.737	284.621		332.707	60.2268	0.927189	0.645317
#N/A	25354	P00489	P00489	#N/A	#N/A	#N/A	#N/A	#N/A	1198.11	972.828	1243.48	1962.66	1558.27	1254.78	1387.31	1069.42	1776.04	1380.32	308.729	1214.82	1050.48	1153.95	1902.7	1013.58	1979.03	1702.61	1588.2	1505.96	1456.81	343.749	1.05541	0.645926
29	9841	AT3G04840	AT3G04840	Ribosomal protein S3Ae	cytosol	29.2.1.2.1.53	protein.synthesis.ribosomal protein.eukaryotic.40S subunit.S3A	29.2	992.658	830.056	764.892	1636.25	1631.02	1547.96	980.041	1345.18	918.372	1182.94	335.41	1574.06	1043.17	1223.76	1637.44	1560.93	1085.81	705.614	270.248	733.807	1092.76	437.472	0.923769	0.649819
21	15250	AT5G28840	AT5G28840	GME / GDP-D-mannose 3',5'-epimerase	cytosol	21.2.1.1	redox.ascorbate and glutathione.ascorbate.GME	21.2	766.839	771.034	680.708	776.311	495.436	671.446	587.084	658.891	598.969	667.413	90.3454	757.863	638.333	724.887	618.643	584.653	768.536	520.438	553.677	658.72	647.306	83.5051	0.969872	0.650103
29	24992	AT4G13780	AT4G13780	methionine--tRNA ligase, putative / methionyl-tRNA synthetase, putative / MetRS, putative	cytosol	29.1.10	protein.aa activation.methionine-tRNA ligase	29.1		201.959	261.057	171.988		183.161	152.563	149.783		186.752	37.6806	196.752	231.588					231.896	138.253		199.622	38.2031	1.06892	0.650446
29	3201	AT1G69620	AT1G69620	RPL34 / ribosomal protein L34	cytosol	29.2.1.2.2.34	protein.synthesis.ribosomal protein.eukaryotic.60S subunit.L34	29.2	796.396	800.151	962.22	1058.74	1112.64	829.009		967.611		932.394	117.869	757.462	727.508	744.862	825.98	965.525	1380.95	781.057	903.668	937.789	891.644	191.538	0.956295	0.650636
29	2993	AT2G27720	AT2G27720	60S acidic ribosomal protein family	cytosol	29.2.1.2.2.82	protein.synthesis.ribosomal protein.eukaryotic.60S subunit.P2	29.2	416.811	483.252	848.317		819.821	1158.3		717.207	404.937	692.664	256.502	448.607	463.828	527.758	539.719	1011.58	831.707	542.606	611.805	769.845	638.606	180.207	0.921957	0.650776
8.	26268	AT3G55410	AT3G55410	2-oxoglutarate dehydrogenase, E1 component	mitochondrion	8.1.5	TCA / org transformation.TCA.2-oxoglutarate dehydrogenase	8.1.	332.404	357.261	283.651	1350.27	323.029	342.141	382.718	253.453	440.191	451.68	321.727	319.594	307.044	349.046	1075.2	406.628	466.101	298.23	976.265		524.763	294.94	1.1618	0.654496
29	16751	AT1G72730	AT1G72730	DEA(D/H)-box RNA helicase family protein	nucleus	29.2.3	protein.synthesis.initiation	29.2		1403.33	1603.68	337.794			1603.64			1237.11	525.623			2689.7		186.529	531.053			294.369	925.413	1026.21	0.748043	0.656137
29	2810	AT3G18740	AT3G18740	Ribosomal protein L7Ae/L30e/S12e/Gadd45 family protein	cytosol	29.2.1.2.2.30	protein.synthesis.ribosomal protein.eukaryotic.60S subunit.L30	29.2	246.367	1222.04	484.225	676.961	427.246	484.145	57.6429	345.401	26.907	441.215	339.128	376.812	299.974	434.473	351.409	256.648	559.551	329.422	200.415	639.595	383.144	133.234	0.868385	0.658194
8.	17008	AT2G20420	AT2G20420	ATP citrate lyase (ACL) family protein	mitochondrion	8.1.6	TCA / org transformation.TCA.succinyl-CoA ligase	8.1.	1180.8	1217.84	1079.84	1191.06	921.779	1131.94	785.498	1133.07	972.772	1068.29	137.048	1058.92	1163.07	1191.44	1146.09	1049.69	979.975	1644.79	1275.81	541.482	1116.81	272.885	1.04542	0.65917
29	3321	AT1G27310	AT1G27310	NTF2A / nuclear transport factor 2A	cytosol,nucleus	29.3.1	protein.targeting.nucleus	29.3	366.766	422.849	373.791	508.192	492.164	625.948	664.621	462.792		489.64	102.011	573.527	551.186	373.337	486.52	530.284	360.025		387.695		466.082	83.9395	0.951886	0.65959
13	20705	AT4G29840	AT4G29840	MTO2, TS / Pyridoxal-5'-phosphate-dependent enzyme family protein	plastid	13.1.3.2.1	amino acid metabolism.synthesis.aspartate family.threonine.threonine synthase	13.1		275.301	234.235	270.474		183.964		1045.13		401.821	323.313	223.344	220.642	1388.9	240.177	1190.23		216.59	199.636		525.645	486.178	1.30816	0.660076
21	10682	AT5G17770	AT5G17770	ATCBR, CBR1, CBR / NADH:cytochrome B5 reductase 1	endoplasmic reticulum	21.99	redox.misc	21.9	255.892	256.155	359.031	221.781	265.919	326.118	269.847	239.743		274.311	42.6835	329.555	197.332	221.223		334.684		299.915	340.891		287.267	57.0412	1.04723	0.660695
29	17449	AT1G03220	AT1G03220	Eukaryotic aspartyl protease family protein	extracellular	29.5.4	protein.degradation.aspartate protease	29.5	2072.86	1515.78	1726.22	1422.01	1631.37	2125.68	1195.68	1315.43	1977.05	1664.68	317.034	1687.03	1821.2	1631.98	1925.53	1942.12	1895.16	1721.6	1173.23	1725.68	1724.84	221.137	1.03614	0.66567
29	8479	AT2G18110	AT2G18110	Translation elongation factor EF1B/ribosomal protein S6 family protein	cytosol	29.2.4	protein.synthesis.elongation	29.2	308.753	406.564	417.226	493.354	507.45	488.851	139.772	309.212	406.748	386.437	111.141	453.381	483.062	424.191	540.823	428.653	415.161	270.631		261.464	409.671	91.1019	1.06012	0.666588
29	3430	AT3G05560	AT3G05560	Ribosomal L22e protein family	cytosol	29.2.1.2.2.22	protein.synthesis.ribosomal protein.eukaryotic.60S subunit.L22	29.2	1959.46	2151.54	1751.82	1976.75	3048.61	1526.05		1579.13	2036.6	2003.75	445.719	1940.89	1973.28	1871.76	2018.44	1794.54	2571.21	1824.1	1614.99	1690.38	1922.18	260.347	0.959291	0.66734
33	15733	AT2G38860	AT2G38860	YLS5 / Class I glutamine amidotransferase-like superfamily protein	#N/A	33.99	development.unspecified	33.9	529.277	344.079	510.065				720.765	632.626		547.363	126.792	564.015	364.358	512.099	448.161	418.385		648.287	650.16		515.067	103.468	0.940997	0.667498
17	9903	AT2G23600	AT2G23600	ACL, ATMES2, MES2, ATME8, ME8 / acetone-cyanohydrin lyase	#N/A	17	hormone metabolism	17			308.906	194.755				256.554	132.102	223.079	66.2684		163.244	302.819				113.752			193.272	80.0535	0.866381	0.668207
29	4469	AT1G12310	AT1G12310	Calcium-binding EF-hand family protein	cytosol	29.4	protein.postranslational modification	29.4	377.237	416.351	362.401	439.656	233.429	365.694	255.197	314.196	200.177	329.371	78.9217	315.901	353.664	347.95	369.846	359.334	349.457		174.94	231.496	312.823	66.4212	0.949761	0.668784
29	6421	AT3G05590	AT3G05590	RPL18 / ribosomal protein L18	cytosol	29.2.1.2.2.18	protein.synthesis.ribosomal protein.eukaryotic.60S subunit.L18	29.2	750.041	729.494	647.221	568.269			592.827	575.22	1939.52	828.942	458.352	895.465	577.195	657.058	813.384	627.304	964.341	669.86	630.784	2885.7	969.01	689.189	1.16897	0.671
35	14730	AT5G11420	AT5G11420	Protein of unknown function, DUF642	extracellular	35.2	not assigned.unknown	35.2	134.332		183.414			229.587			1491.71	509.761	567.929		183.382			374.639		265.318		608.933	358.068	159.942	0.702423	0.671714
8.	18594	AT5G55070	AT5G55070	Dihydrolipoamide succinyltransferase	mitochondrion	8.1.5	TCA / org transformation.TCA.2-oxoglutarate dehydrogenase	8.1.	489.56	517.321	607.827	584.697	394.865	625.559	589.65	571.862	493.419	541.64	69.6556	474.847	469.69	540.498	547.482	545.549	493.609	611.068	506.174	572.7	529.069	44.2421	0.97679	0.672288
34	3569	AT4G02620	AT4G02620	vacuolar ATPase subunit F family protein	vacuole	34.1.1	transport.p- and v-ATPases.H+-transporting two-sector ATPase	34.1	439.874	514.752		499.753	556.754	207.303		373.538		431.996	116.169	582.99		197.348	310.235	440.846	559.788	424.24	403.577	294.249	401.659	123.275	0.929776	0.673143
29	5069	AT1G26630	AT1G26630	FBR12, ATELF5A-2, ELF5A-2 / Eukaryotic translation initiation factor 5A-1 (eIF-5A 1) protein	cytosol	29.2.3	protein.synthesis.initiation	29.2	1876.37	1997.1	2797.65	1813.32	2188.03	2565.7	2074.95	1778.53	2452.19	2171.54	339.293	2145.8	2303.37	2193.59	2051.74	2823.1	2365.12	1635.68	2501.51	2146.8	2240.74	307.031	1.03187	0.67452
29	16944	AT1G29150	AT1G29150	ATS9, RPN6 / non-ATPase subunit 9	cytosol,nucleus	29.5.11.20	protein.degradation.ubiquitin.proteasom	29.5	569.713	437.704	411.979	343.721	1036.89	387.815	383.579	554.559	220.495	482.939	219.54	506.384	545.576	530.597	543.049	644.129	461.767	536.102	404.546	484.647	517.422	62.4155	1.0714	0.674842
16	21174	AT5G26000	AT5G26000	TGG1, BGLU38 / thioglucoside glucohydrolase 1	vacuole	16.5.1.3.1.1	secondary metabolism.sulfur-containing.glucosinolates.degradation.myrosinase.TGG	16.5	3497.9	3546.75	3245.48	2815.79	3156.71	2402.82	4418.82	4779.09	5055.55	3657.66	851.997	3752.69	3186.83	3225.63	2501.15	2343.01	2964.03	5946.89	4435.39	6850.64	3911.81	1469.07	1.06948	0.67772
31	13706	AT3G11820	AT3G11820	SYP121, AT-SYR1, ATSYP121, SYR1, ATSYR1, PEN1 / syntaxin of plants 121	plasma membrane	31.4	cell.vesicle transport	31.4		110.289		91.303				83.2651		94.9525	11.3305		108.63	127.996		75.4711			116.669	78.8368	101.521	20.8523	1.06917	0.678452
9.	20133	ATMG01190	ATMG01190	ATP1 / ATP synthase subunit 1	mitochondrion	9.9	mitochondrial electron transport / ATP synthesis.F1-ATPase	9.9	1900.14			2819.62		474.86	3008.99	2280.53	2788.52	2212.11	861.817		1897.46	337.207		2535.65	2962.61	2038.18	1973.34	2282.65	2003.87	762.598	0.905864	0.678948
29	12329	AT2G40010	AT2G40010	Ribosomal protein L10 family protein	cytosol	29.2.1.2.2.80	protein.synthesis.ribosomal protein.eukaryotic.60S subunit.P0	29.2	205.716						144.808		151.922	167.482	27.1908				212.493		134.396		105.806		150.898	45.091	0.900982	0.679069
2.	16806	AT1G74910	AT1G74910	ADP-glucose pyrophosphorylase family protein	cytosol	2.1.2.1	major CHO metabolism.synthesis.starch.AGPase	2.1.	187.109	311.811	221.265	252.653		205.822		286.519		244.197	44.1434	183.862	267.987				301.149	203.837	200.351		231.437	45.1378	0.94775	0.679157
29	20740	AT5G20890	AT5G20890	TCP-1/cpn60 chaperonin family protein	cytosol	29.6	protein.folding	29.6	489.033	363.234	519.925	409.98	385.968	677.62	122.819	331.028		412.451	150.572	425.562	540.492	328.91	418.688	625.703	175.56	344.218	383.216	190.624	381.441	137.938	0.924816	0.683137
29	9636	AT2G18020	AT2G18020	EMB2296 / Ribosomal protein L2 family	cytosol	29.2.1.2.2.8	protein.synthesis.ribosomal protein.eukaryotic.60S subunit.L8	29.2	1668.82	1860.15	1487.52	2229.96	2210.92	1701.27	1253.54	1911.94	1867.72	1799.09	297.708	1628.73	1571.45	1669.49	1856.73	1599.34	2317.5	1618.33	1752.42	1689.55	1744.84	218.575	0.969842	0.683288
29	2705	AT5G60460	AT5G60460	Preprotein translocase Sec, Sec61-beta subunit protein	endoplasmic reticulum	29.3.4.99	protein.targeting.secretory pathway.unspecified	29.3	86.4676					78.838		108.621		91.3089	12.6316	98.886		92.6274					94.4183		95.3106	2.63181	1.04383	0.683596
29	19530	AT1G72160	AT1G72160	Sec14p-like phosphatidylinositol transfer family protein	cytosol	29.3.4.99	protein.targeting.secretory pathway.unspecified	29.3		269.882	197.863	163.607		109.166		246.908	266.246	208.945	58.5548	115.735	106.539	270.335	266.663	232.789	409.342	204.212			229.374	95.6957	1.09777	0.683631
13	21116	AT1G72330	AT1G72330	ALAAT2 / alanine aminotransferase 2	mitochondrion	13.1.1.3.1	amino acid metabolism.synthesis.central amino acid metabolism.alanine.alanine aminotransferase	13.1	61.2594		104.627		60.1336	50.0031	58.5447	147.473		80.3401	34.7956	219.797	60.6126		86.763	81.2485			25.6335		94.8108	66.0684	1.18012	0.68409
33	23852	AT4G21150	AT4G21150	HAP6 / ribophorin II (RPN2) family protein	plasma membrane	33.99	development.unspecified	33.9	202.349	181.082	212.835	187.356		232.197	279.724	194.709		212.893	31.4983	206.81	237.072	189.813	163.118	167.747		222.617	270.137	324.805	222.765	50.973	1.04637	0.686354
9.	11847	AT3G27240	AT3G27240	Cytochrome C1 family	mitochondrion	9.6	mitochondrial electron transport / ATP synthesis.cytochrome c	9.6	243.648	239.413	203.061	655.333	292.83	326.532	238.452	182.293		297.695	141.801	203.955	249.257	240.552	294.024	283.68		275.755	447.919	190.609	273.219	74.4413	0.917781	0.692067
20	5091	AT1G23130	AT1G23130	Polyketide cyclase/dehydrase and lipid transport superfamily protein	#N/A	20.2.99	stress.abiotic.unspecified	20.2	329.325	498.214	367.151	667.128	678.112	532.831	435.894	332.782	422.786	473.803	124.442	666.181	423.342	457.413	480.697	473.149	339.403	359.694	306.808	548.74	450.603	105.206	0.951036	0.692516
4.	17000	AT1G16300	AT1G16300	GAPCP-2 / glyceraldehyde-3-phosphate dehydrogenase of plastid 2	plastid	4.2.8	glycolysis.plastid branch.glyceraldehyde 3-phosphate dehydrogenase (GAP-DH)	4.2.	26.5501	125.339		55.19	349.364	218.947	107.947	251.1	164.745	162.398	100.196	164.437			126.32		129.389		346.306	162.011	185.693	81.8592	1.14344	0.695594
29	7244	AT5G23900	AT5G23900	Ribosomal protein L13e family protein	cytosol	29.2.1.2.2.13	protein.synthesis.ribosomal protein.eukaryotic.60S subunit.L13	29.2	70.3291	98.8101		171.654	337.583	103.131	206.446	186.71		167.809	83.781	220.355	130.102			72.9878	176.114		136.156	170.851	151.094	45.7855	0.900394	0.696019
5.	15314	AT1G77120	AT1G77120	ADH1, ADH, ATADH, ATADH1 / alcohol dehydrogenase 1	cytosol	5.3	fermentation.ADH	5.3	9363.24	10792	9381.23	11443.3	16948.4	9421.25	15276.1	12364.7	20101.2	12787.9	3615.15	9592.6	10396.8	10418.8	10747.9	9873	17958.2	12808.5	12406.9	15226.7	12158.8	2655.43	0.950804	0.696836
29	9869	AT4G34670	AT4G34670	Ribosomal protein S3Ae	cytosol	29.2.1.2.1.53	protein.synthesis.ribosomal protein.eukaryotic.40S subunit.S3A	29.2	1039.7	1375.89	1112.08	813.7	759.298	953.208	1001.54	831.742	1341.05	1025.36	207.929	933.221	1019.84	752.259	988.356	818.364	1079.5	867.073	1461.57	950.033	985.579	193.511	0.961206	0.697265
5.	21840	AT5G17380	AT5G17380	Thiamine pyrophosphate dependent pyruvate decarboxylase family protein	peroxisome	5.2	fermentation.PDC	5.2	258.432	287.276	268.132	207.179		259.476		263.58		257.346	24.4046	251.26	230.139	269.724	288.563	268.72		255.733	191.14		250.754	29.5588	0.974385	0.697373
26	13701	AT4G08780	AT4G08780	Peroxidase superfamily protein	extracellular	26.12	misc.peroxidases	26.1	53.0643	65.053		50.146		85.6263	75.1925	157.953	100.719	83.9649	34.4154				95.4773		71.7398		112.857		93.3581	16.8529	1.11187	0.697753
26	13990	AT3G32980	AT3G32980	Peroxidase superfamily protein	extracellular	26.12	misc.peroxidases	26.1	1173.72	3020.47	2717.99	3085.25	3426.73	2668.43	3625.98	2955.13	3444.36	2902.01	684.711	3068.93	3031.26	3203.79	3956.89	3596.64	4722.77	2350.44	1169.26	2496.33	3066.26	958.849	1.0566	0.698568
11	3148	AT3G51600	AT3G51600	LTP5 / lipid transfer protein 5	extracellular	11.6	lipid metabolism.lipid transfer proteins etc	11.6		2590.86	2358.65	3028.86		2130.49		4446.85		2911.14	823.346		2368.66	2308.25		1589.93			3423.99	3727.42	2683.65	784.084	0.921855	0.699501
13	12080	AT3G54640	AT3G54640	TSA1, TRP3 / tryptophan synthase alpha chain	plastid	13.1.6.5.5	amino acid metabolism.synthesis.aromatic aa.tryptophan.tryptophan synthase	13.1	603.069	365.919	660.563		222.583	665.913		168.466	371.565	436.868	191.751	315.184	472.473	364.267	359.077	615.84	229.132	355.165	666.948	233.815	401.322	146.08	0.918634	0.699755
29	4170	AT5G02960	AT5G02960	Ribosomal protein S12/S23 family protein	cytosol	29.2.1.2.1.23	protein.synthesis.ribosomal protein.eukaryotic.40S subunit.S23	29.2	403.919	470.323	886.405		315.659	1148.29		660.688	248.184	590.495	303.689		416.178	347.754	464.467	1177.87	256.126		733.461	250.32	520.882	308.045	0.882111	0.700356
31	25961	AT4G31490	AT4G31490	Coatomer, beta subunit	cytosol	31.4	cell.vesicle transport	31.4	588.344	427.13		245.293	528.799	638.86	368.429	371.848	411.721	447.553	121.255	414.24	152.55	636.021	620.926		455.394	369.978	267.738		416.693	162.771	0.931046	0.702479
29	17594	AT5G66680	AT5G66680	DGL1 / dolichyl-diphosphooligosaccharide-protein glycosyltransferase 48kDa subunit family protein	endoplasmic reticulum	29.7	protein.glycosylation	29.7	242.198	234.432	318.058	298.011		376.297		286.401	313.808	295.601	44.7717	209.689	269.363	233.086	281.181	293.37	368.812	310.659	319.196		285.67	46.8301	0.966403	0.703319
35	15988	AT1G30580	AT1G30580	GTP binding	cytosol	35.2	not assigned.unknown	35.2	636.915	441.265	624.95	653.566	828.999	730.057	708.474	674.537	860.437	684.356	115.717	737.988	646.779	697.527	710.125	683.892		681.761	623.05	544.945	665.758	56.524	0.972825	0.703583
20	5606	AT1G70840	AT1G70840	MLP31 / MLP-like protein 31	#N/A	20.2.99	stress.abiotic.unspecified	20.2	30.7076		446.622			57.1302				178.153	190.142	84.3689	28.531	27.3139		436.204	76.9644	111.845			127.538	141.297	0.715888	0.703612
13	11722	AT3G22460	AT3G22460	OASA2 / O-acetylserine (thiol) lyase (OAS-TL) isoform A2	#N/A	13.1.5.3.1	amino acid metabolism.synthesis.serine-glycine-cysteine group.cysteine.OASTL	13.1			64.9223		315.565		46.9883	242.94		167.604	114.739	48.5076				51.0844		204.467	234.656		134.679	85.5561	0.803554	0.704091
30	7072	AT4G17530	AT4G17530	RAB1C, ATRAB1C, ATRABD2C / RAB GTPase homolog 1C	cytosol	30.5	signalling.G-proteins	30.5	1040.63	999.191	902.906	975.934	663.48	1101.28	993.803	965.462	1290.9	992.621	156.533	1114.37	917.393	895.648	1059.25	994.402	774.889	1071.2	1287.19	493.306	956.405	214.007	0.963515	0.704344
8.	9650	AT1G70410	AT1G70410	ATBCA4, BCA4, CA4 / beta carbonic anhydrase 4	plasma membrane	8.3	TCA / org transformation.carbonic anhydrases	8.3	408.484	347.251	322.846	338.657		525.34	458.813	274.285	416.232	386.488	76.1137	654.045	314.734	330.629	535.647	217.575	217.396	352.186	345.242	311.251	364.301	134.716	0.942591	0.704765
29	16321	AT3G04600	AT3G04600	Nucleotidylyl transferase superfamily protein	cytosol	29.1	protein.aa activation	29.1	121.464			159.78	212.766	183.675		227.091		180.955	37.7767	163.004	157.067	168.823	186.75			190.029			173.134	13.0397	0.95678	0.70572
10	11559	AT1G63000	AT1G63000	NRS/ER, UER1 / nucleotide-rhamnose synthase/epimerase-reductase	cytosol	10.1.11	cell wall.precursor synthesis.UER	10.1	240.377	225.19	239.507		206.814	160.7	42.5489	233.208	106.846	181.899	68.3435	135.124	235.874	199.033	195.597		96.3589	59.7277	311.731	101.11	166.82	78.5729	0.9171	0.707389
13	12591	AT5G28020	AT5G28020	CYSD2, ATCYSD2 / cysteine synthase D2	cytosol	13.1.5.3.1	amino acid metabolism.synthesis.serine-glycine-cysteine group.cysteine.OASTL	13.1	37.2133	124.785	154.341	209.769				164.562		138.134	57.3689	130.848	188.865	206.418			90.0854	78.2522	44.6125		123.18	58.5784	0.891743	0.70923
13	19344	AT3G23810	AT3G23810	SAHH2, ATSAHH2 / S-adenosyl-l-homocysteine (SAH) hydrolase 2	cytosol	13.2.3.4	amino acid metabolism.degradation.aspartate family.methionine	13.2	1110.29	497.66	508.548	1460	1620.43	761.113	288.742	418.56	1274.88	882.247	465.995	1125.93	1049.58	1109.72	389.501	554.195	502	1239.26	1352.84	1320.68	960.412	352.812	1.0886	0.710213
34	10479	AT5G67500	AT5G67500	VDAC2, ATVDAC2 / voltage dependent anion channel 2	mitochondrion	34.20	transport.porins	34.2	928.14	1237.35	1104.64	1200.19	1421.33	1182.88	1219.06	974.563	957.977	1136.24	151.6	1025.07	1201.18	1231.19	1235.88	1198.71	1483.94	1183.52	775.771	1171.53	1167.42	177.946	1.02745	0.710898
13	15156	AT1G75330	AT1G75330	OTC / ornithine carbamoyltransferase	plastid	13.1.2.3.21	amino acid metabolism.synthesis.glutamate family.arginine.ornithine carbamoyltransferase	13.1	1498.79		203.384					212.291		638.154	608.571	200.493	175.377	1839.87	241.205	268.335			319.736	232.971	468.283	561.595	0.733809	0.712271
29	4415	AT3G56490	AT3G56490	HIT3, HINT1 / HIS triad family protein 3	plastid	29.4	protein.postranslational modification	29.4	297.838	244.783	391.934	294.007	266.215	295.438	345.871	322.687	132.386	287.907	68.3948	272.556	281.003	293.391		286.904	252.128	237.361	316.004		277.05	24.2417	0.96229	0.713303
5.	20147	AT1G54100	AT1G54100	ALDH7B4 / aldehyde dehydrogenase 7B4	cytosol	5.10	fermentation.aldehyde dehydrogenase	5.10	305.231	350.023	353.41			240.065	340.544	381.505		328.463	45.4617	441.379	423.174	404.92	313.964	316.683			244.36	255.004	342.783	74.5932	1.0436	0.713538
33	14215	AT1G07750	AT1G07750	RmlC-like cupins superfamily protein	vacuole	33.1	development.storage proteins	33.1			211.38			113.219	159.833	205.136		172.392	39.5329		147.214						185.978	150.385	161.192	17.5739	0.935034	0.714668
21	15255	AT2G17420	AT2G17420	NTRA, ATNTRA, NTR2 / NADPH-dependent thioredoxin reductase A	cytosol	21.1	redox.thioredoxin	21.1	454.299	567.655	400.936	634.136	610.156	460.204	436.949	426.282	468.785	495.489	80.5474	505.23	474.889	430.192	478.89	369.044	1621.56	451.516	284.271	309.308	547.211	386.754	1.10439	0.71601
26	12842	AT5G64120	AT5G64120	Peroxidase superfamily protein	extracellular	26.12	misc.peroxidases	26.1	135.962		237.331				109.237	167.76		162.572	47.8764	147.394	178.949						201.939		176.094	22.3595	1.08317	0.717277
29	4339	AT5G18380	AT5G18380	Ribosomal protein S5 domain 2-like superfamily protein	cytosol	29.2.1.2.1.16	protein.synthesis.ribosomal protein.eukaryotic.40S subunit.S16	29.2	2593.61	1009.5	2446.72	916.779	1376.14	3062.31	167.685	812.364	869.122	1472.69	929.058	1335.75	893.19	1395.95	1573.74	2829.87	1225.41	1608.34	2597.5	1093.88	1617.07	624.788	1.09804	0.72008
20	17721	AT5G63860	AT5G63860	UVR8 / Regulator of chromosome condensation (RCC1) family protein	#N/A	20.2.5	stress.abiotic.light	20.2	122.339	129.795		137.897	231.652	149.231	111.596	123.347		143.694	37.5965	219.979		200.51	102.384			135.562	109.649		153.617	47.9308	1.06906	0.721628
29	12439	AT3G09200	AT3G09200	Ribosomal protein L10 family protein	cytosol	29.2.1.2.2.80	protein.synthesis.ribosomal protein.eukaryotic.60S subunit.P0	29.2	2029.28	1735.46	2159.78	1459.49	2055.58	3208.77	1055.33	1964.95	2294.52	1995.91	561.045	1812.74	2313.75	1707.38	2380.69	2810.85	2168.12	1702.78	1819.23	1993.28	2078.76	351.983	1.04151	0.728088
4.	15834	AT5G17310	AT5G17310	UGP2, AtUGP2 / UDP-glucose pyrophosphorylase 2	extracellular,golgi	4.1.1	glycolysis.cytosolic branch.UGPase	4.1.	166.861	157.978	28.5753				97.6669		99.2095	110.058	49.8668	267.843	36.2205	285.14	46.9966	129.11	65.6048	65.0739		122.088	127.26	91.5961	1.1563	0.729441
11	20349	AT3G48990	AT3G48990	AMP-dependent synthetase and ligase family protein	peroxisome	11.1.8	lipid metabolism.FA synthesis and FA elongation.acyl coa ligase	11.1	2438.21	2689.41	2464.21	2323.1	2608.26	1964.31	2457.56	1963.4	2458.84	2374.15	240.331	2635.46	2336.4	2451.38	1858.02	1744.98	2348.97	2439.2	2392.75	2724.82	2325.77	306.419	0.979625	0.729924
17	6959	AT3G11930	AT3G11930	Adenine nucleotide alpha hydrolases-like superfamily protein	cytosol,nucleus	17.5.3	hormone metabolism.ethylene.induced-regulated-responsive-activated	17.5	890.076	1014.76	897.944	1286.37	1384.96	1161.94		1438.53	1725.24	1224.98	272.147	1014.32	1074.58	1091.48	1240.03	1157.39	1600.14	1156.26	1086.17	1242.11	1184.72	163.319	0.967136	0.729985
8.	13424	AT3G15020	AT3G15020	mMDH2 / Lactate/malate dehydrogenase family protein	mitochondrion	8.1.9	TCA / org transformation.TCA.malate DH	8.1.	109.783	157.618	150.35	573.804	173.202	123.533	128.979	155.622		196.611	143.882	277.707	171.869	225.354	153.814	158.949		385.898	164.839		219.776	79.595	1.11782	0.730343
17	9328	AT5G43830	AT5G43830	Aluminium induced protein with YGL and LRDR motifs	cytosol	17.2.3	hormone metabolism.auxin.induced-regulated-responsive-activated	17.2	577.214		424.774	809.48	911.182					680.663	190.993	815.676	672.568	342.688	478.129	503.587	959.057				628.617	210.613	0.923537	0.731577
26	20712	AT4G22710	AT4G22710	CYP706A2 / cytochrome P450, family 706, subfamily A, polypeptide 2	endoplasmic reticulum	26.10	misc.cytochrome P450	26.1	553.096	452.452	572.624	933.697	745.601			848.66	814.012	702.877	165.106	545.574	490.279	569.762	492.285		1490.33	872.385	582.011	981.989	753.076	326.568	1.07142	0.737619
11	3100	AT2G38540	AT2G38540	LP1, LTP1, ATLTP1 / lipid transfer protein 1	extracellular	11.6	lipid metabolism.lipid transfer proteins etc	11.6	3034.26		2990.78	3766.49	5367.57	2987.35	6321.96	4814.74	5675.62	4369.85	1258.48	3540.8	2882.88	3077.19	3367.91	3120.52	4812.6	7069.31	6629.07	7247.85	4638.68	1743.36	1.06152	0.739532
4.	20222	AT3G04050	AT3G04050	Pyruvate kinase family protein	#N/A	4.3.14	glycolysis.unclear/dually targeted.pyruvate kinase (PK)	4.3.		29.1556		27.3006				415.117		157.191	182.383	84.5512		78.4107	62.789	294.303		73.0762			118.626	88.1286	0.754661	0.74014
11	25108	AT1G52570	AT1G52570	PLDALPHA2 / phospholipase D alpha 2	vacuole,endoplasmic reticulum	11.9.3.1	lipid metabolism.lipid degradation.lysophospholipases.phospholipase D	11.9	525.911	1018.12	432.521	360.737	128.869	554.501		652.207	100.275	471.643	276.2	561.84	297.495	502.279	494.777	467.148		280.914	417.759		431.745	98.6297	0.915406	0.74115
13	17063	AT2G17630	AT2G17630	Pyridoxal phosphate (PLP)-dependent transferases superfamily protein	plastid	13.1.5.1.2	amino acid metabolism.synthesis.serine-glycine-cysteine group.serine.phosphoserine aminotransferase	13.1		51.5307	84.3579	132.617	121.685	141.075	132.78	37.526	276.352	122.24	68.8618	91.6821	82.0633	60.5476	206.747	92.1546	317.476	106.158			136.69	85.6192	1.1182	0.741533
34	25966	AT3G42640	AT3G42640	AHA8, HA8 / H(+)-ATPase 8	plasma membrane	34.1	transport.p- and v-ATPases	34.1		228.585				40.3538	37.2494	137.121		110.827	78.9597	158.363		17.0553	88.7418	28.3194			144.955	130.416	94.6418	55.2641	0.853956	0.741905
31	7881	AT1G04750	AT1G04750	VAMP7B, VAMP721, ATVAMP721, AT VAMP7B / vesicle-associated membrane protein 721	plasma membrane	31.4	cell.vesicle transport	31.4	324.664	331.773	435.642			250.329	282.804	418.486		340.616	66.9829	370.932			231.749	199.695	664.914	188.752	339.445	582.715	368.315	174.89	1.08132	0.742948
13	11542	AT5G04740	AT5G04740	ACT domain-containing protein	plastid	13	amino acid metabolism	13			219.102			153.811	289.172	354.074		254.04	75.0127	253.544			233.023			335.177			273.915	44.1214	1.07824	0.743709
35	4193	AT1G08480	AT1G08480	unknown protein; FUNCTIONS IN: molecular_function unknown; INVOLVED IN: biological_process unknown; LOCATED IN: mitochondrion, plasma membrane, plastid, vacuole; EXPRESSED IN: 27 plant structures; EXPRESSED DURING: 15 growth stages; Has 39 Blast hits to 39 proteins in 13 species: Archae - 0; Bacteria - 0; Metazoa - 0; Fungi - 0; Plants - 39; Viruses - 0; Other Eukaryotes - 0 (source: NCBI BLink).	mitochondrion	35.2	not assigned.unknown	35.2	258.78	324.341	476.155			375.882	763.633	240.587	850.438	469.974	226.246		356.69	347.65	387.713	603.617	490.245	520.098		349.502	436.502	94.126	0.928779	0.743711
29	7290	AT3G49010	AT3G49010	ATBBC1, BBC1, RSU2 / breast basic conserved 1	cytosol	29.2.1.2.2.13	protein.synthesis.ribosomal protein.eukaryotic.60S subunit.L13	29.2	1307.87	1503.52	1401.83	1700.53	1675.08	1530.01	882.901	1361.2	1714.52	1453.05	245.986	1548.42	1303.7	1564.59	1655.25	1363.21	1633.07	1304.42	1116.19	1267.76	1417.4	177.536	0.975466	0.743918
26	12665	AT4G30170	AT4G30170	Peroxidase family protein	extracellular	26.12	misc.peroxidases	26.1	301.109	325.965	304.915	279.463	348.273	321.4		149.933	202.539	279.2	63.7055	275.532	272.546	261.542	366.954	470.797	425.847	90.3918	201.749		295.67	114.98	1.05899	0.74517
20	13173	AT3G12500	AT3G12500	ATHCHIB, PR3, PR-3, CHI-B, B-CHI, HCHIB / basic chitinase	extracellular	20.1	stress.biotic	20.1	251.352	271.263	364.851	350.767	422.431	520.973	230.627	312.57	283.047	334.209	87.2541	256.654		219.827	331.926	415.861		435.205	367.191	416.548	349.03	77.7361	1.04435	0.745871
29	21244	AT3G20050	AT3G20050	ATTCP-1, TCP-1 / T-complex protein 1 alpha subunit	cytosol	29.6	protein.folding	29.6	327.947	317.268	987.028	439.774		351.916	360.272	287.289		438.785	228.124	359.257	275.761		351.162	1606.73		280.71	208.911		513.754	491.388	1.17086	0.74619
29	12436	AT4G25630	AT4G25630	FIB2, ATFIB2 / fibrillarin 2	nucleus	29.2.2.3.3	protein.synthesis.ribosome biogenesis.Pre-rRNA processing and modifications.methylotransferases	29.2	290.47		526.653		96.5815					304.568	175.859	311.916	382.815		243.108		287.236		114.604		267.936	89.0292	0.879724	0.74712
29	5911	AT4G25740	AT4G25740	RNA binding Plectin/S10 domain-containing protein	cytosol	29.2.1.2.1.10	protein.synthesis.ribosomal protein.eukaryotic.40S subunit.S10	29.2	969.619	634.614	1015.09		995.049		850.84			893.043	141.231	878.7	928.297	989.764	1284.72	1154.8	946.886	824.184	461.228		933.573	227.402	1.04538	0.748283
2.	23237	AT1G62660	AT1G62660	Glycosyl hydrolases family 32 protein	extracellular	2.2.1.3.3	major CHO metabolism.degradation.sucrose.invertases.vacuolar	2.2.	382.113	666.504	195.625			236.79		291.845		354.575	168.007	422.622		294.349	440.836	196.796		258.167			322.554	94.6154	0.909692	0.748318
5.	22251	AT5G01330	AT5G01330	PDC3 / pyruvate decarboxylase-3	#N/A	5.2	fermentation.PDC	5.2		59.1382		137.759			229.573		141.817	142.072	60.3181	69.7061	529.703	28.1448		230.103	230.201	34.2225	20.853	231.435	171.796	162.494	1.20922	0.753323
9.	659	AT3G46430	AT3G46430	unknown protein; FUNCTIONS IN: molecular_function unknown; INVOLVED IN: biological_process unknown; LOCATED IN: mitochondrion, mitochondrial respiratory chain complex III; EXPRESSED IN: 25 plant structures; EXPRESSED DURING: 15 growth stages; BEST Arabidopsis thaliana protein match is: unknown protein (TAIR:AT5G59613.2); Has 51 Blast hits to 51 proteins in 16 species: Archae - 0; Bacteria - 0; Me…	mitochondrion	9.9	mitochondrial electron transport / ATP synthesis.F1-ATPase	9.9					516.956	975.869		684.846	815.77	748.36	168.735	447.417		741.85		1110.29	853.179	721.108	908.179	740.644	788.953	187.998	1.05424	0.753897
1.	15848	AT2G01140	AT2G01140	Aldolase superfamily protein	plastid	1.3.6	PS.calvin cycle.aldolase	1.3.	1495.21	1540.19	1394.96	1785.96	2005.77	1538.61	1598.82	1734.73	2167.69	1695.77	239.786	1576.59	1414.42	1444.34	1502.77	1404.9	1920.01	1851.13	1849.39	1969.29	1659.21	220.918	0.978436	0.755173
29	10100	AT5G20920	AT5G20920	EIF2 BETA, EMB1401 / eukaryotic translation initiation factor 2 beta subunit	cytosol	29.2.3	protein.synthesis.initiation	29.2	261.763	277.266	238.525	294.753	303.442	249.325	322.565	238.941		273.322	29.388	233.232	416.399	413.933	321.974	252.32		198.082	193.697	242.158	283.974	84.2038	1.03897	0.756661
7.	15406	AT1G30510	AT1G30510	ATRFNR2, RFNR2 / root FNR 2	plastid	7.3	OPP.electron transfer	7.3	738.851	441.625	400.837	752.327	543.369	339.657	838.923	364.448	986.039	600.675	221.06	802.033	357.236	827.415	317.294			420.546	650.319		562.474	207.235	0.936403	0.759306
20	13180	AT1G70830	AT1G70830	MLP28 / MLP-like protein 28	cytosol	20.1	stress.biotic	20.1	1031.62	1036.91	1012.07	839.097	896.363	391.53	344.373	283.61	671.84	723.046	292.459	954.699	961.04	441.731	820.728	474.781	1063.83	346.363	315.035	732.919	679.014	272.389	0.939102	0.759353
29	16550	AT3G19760	AT3G19760	EIF4A-III / eukaryotic initiation factor 4A-III	nucleus	29.2.2.3.5	protein.synthesis.ribosome biogenesis.Pre-rRNA processing and modifications.DExD-box helicases	29.2		188.223		141.174	141.023	143.949	67.2848	132.854		135.751	35.5287	89.8113			147.916	128.704		69.9774	99.8817	226.044	127.056	51.0229	0.935945	0.760909
20	9735	AT4G27320	AT4G27320	ATPHOS34, PHOS34 / Adenine nucleotide alpha hydrolases-like superfamily protein	#N/A	20.2.99	stress.abiotic.unspecified	20.2	247.865	186.121	163.443			120.647	195.098			182.635	41.5529	288.264	157.992			88.3131		140.108			168.669	73.6371	0.923531	0.760984
29	26758	AT4G10320	AT4G10320	tRNA synthetase class I (I, L, M and V) family protein	cytosol	29.1.5	protein.aa activation.isoleucine-tRNA ligase	29.1	407.441		186	448.684				996.336		509.615	298.235	190.216	151.668	379.499	339.46	324.295		1333.39	318.434		433.851	375.183	0.85133	0.76131
26	12597	AT2G18980	AT2G18980	Peroxidase superfamily protein	extracellular	26.12	misc.peroxidases	26.1		53.272	82.0077			29.2866		184.561		87.2817	59.1842	123.96		149.471	32.2317	68.7004		122.282			99.3289	42.633	1.13803	0.763669
30	12744	AT1G48630	AT1G48630	RACK1B_AT / receptor for activated C kinase 1B	cytosol	30.5	signalling.G-proteins	30.5	173.546	202.319	157.226	264.724	306.839	223.753	224.856	171.075		215.542	47.7293	185.976		166.226	233.499	327.477	171.918		249.792	106.456	205.906	65.9914	0.955295	0.765817
35	4659	AT3G44100	AT3G44100	MD-2-related lipid recognition domain-containing protein	extracellular	35.1	not assigned.no ontology	35.1		344.712					534.81	423.522		434.348	77.9838	503.541	442.115	503.848				358.4	446.681		450.917	53.34	1.03815	0.768198
30	9494	AT5G38480	AT5G38480	GRF3, RCI1 / general regulatory factor 3	cytosol	30.7	signalling.14-3-3 proteins	30.7	1559.16	1617.28	1872.24	1622.98	1961.72	1924.03	1777.19	1922.71	2140.75	1822.01	181.601	1464.98	1517.5	1552.14	1617.2	1884.76	1951.86	1706.9	3194.39	2015.42	1878.35	501.252	1.03092	0.768852
29	6730	AT4G10450	AT4G10450	Ribosomal protein L6 family	cytosol	29.2.1.2.2.9	protein.synthesis.ribosomal protein.eukaryotic.60S subunit.L9	29.2	32.6725	87.5934	112.809	96.6415		79.1642	176.286	89.735		96.4145	39.8772	148.766	88.3242		104.097	61.4229	178.33	72.4462	69.6901		103.297	40.9824	1.07138	0.773177
8.	17131	AT1G09430	AT1G09430	ACLA-3 / ATP-citrate lyase A-3	cytosol	8.2.11	TCA / org transformation.other organic acid transformatons.atp-citrate lyase	8.2.	322.112	248.684	363.458			349.469		240.748	128.088	275.426	80.6617	268.948	285.761	267.739	228.723	276.596			259.273		264.507	17.9626	0.960353	0.773675
35	13320	AT2G20760	AT2G20760	Clathrin light chain protein	nucleus	35.2	not assigned.unknown	35.2	331.289	234.481	330.456	287.687				198.217		276.426	52.7865	252.111	356.364	230.893	253.63			237.106			266.021	45.9977	0.962358	0.773866
29	7526	AT4G10480	AT4G10480	Nascent polypeptide-associated complex (NAC), alpha subunit family protein	#N/A	29.2.4	protein.synthesis.elongation	29.2	455.593	382.963		514.001		623.087	460.658	341.701		463.001	90.7457	193.982	458.25	298.019	680.462	604.721		357.838	451.318	487.132	441.465	147.925	0.953487	0.7756
5.	22536	AT4G33070	AT4G33070	Thiamine pyrophosphate dependent pyruvate decarboxylase family protein	cytosol	5.2	fermentation.PDC	5.2	2226.36	2218.59	2471.91	2587.97	3280.19	2718.43	4070.27	3061.93	3667.7	2922.59	610.715	2603.18	2512.16	2530.45	3080.9	3332.53	3427.38	2716.38	2592.37	2874.67	2852.23	330.232	0.975922	0.778038
20	4598	AT4G23670	AT4G23670	Polyketide cyclase/dehydrase and lipid transport superfamily protein	cytosol	20.2.99	stress.abiotic.unspecified	20.2	2570.32	2967.34	2677.84	2825.51	3105.21	2982.54	2233.94	2072.1	1691.48	2569.59	450.194	2703.75	2654.94	2575.15	2554.77	2513.2	2873.89	2377.14	2732.6	2569.49	2617.21	135.199	1.01854	0.778103
29	7165	AT3G22630	AT3G22630	PBD1, PRCGB / 20S proteasome beta subunit D1	cytosol,nucleus	29.5.11.20	protein.degradation.ubiquitin.proteasom	29.5	522.125	188.145	578.543	187.022		181.467		871.588		421.482	259.621	293.147	610.874	661.12	257.892	531.977	203.009	271.397		257.639	385.882	171.646	0.915536	0.780198
34	15422	AT3G08580	AT3G08580	AAC1 / ADP/ATP carrier 1	plastid	34.8	transport.metabolite transporters at the envelope membrane	34.8	5422.68	5426.89	4927.39	6816.25	7267.78	5350.59	4177.87	5300.3	7729.53	5824.37	1107.09	4790.69	5735.8	5214.41	5526.5	5090.11	7512.95	5940.95	7091.44	6805.19	5967.56	902.102	1.02459	0.78035
29	25983	AT4G29060	AT4G29060	emb2726 / elongation factor Ts family protein	plastid	29.2.4	protein.synthesis.elongation	29.2	168.179			172.165		144.614	136.761	210.815		166.507	25.9311	291.046	113.599	115.349		151.459		108.116			155.914	69.2837	0.93638	0.781858
30	9785	AT1G05810	AT1G05810	ARA, ARA-1, ATRAB11D, ATRABA5E, RABA5E / RAB GTPase homolog A5E	#N/A	30.5	signalling.G-proteins	30.5		279.396	123.105			129.042				177.181	72.3177		202.29	291.256		67.0178			55.9046		154.117	97.9284	0.86983	0.783139
29	12738	AT3G18130	AT3G18130	RACK1C_AT / receptor for activated C kinase 1C	cytosol	29.4	protein.postranslational modification	29.4	128.366	155.108	172.72	171.183	159.738	145.818	194.723	115.219	206.713	161.065	27.68	144.94	182.373	119.191	183.306		149.733	211.924		165.414	165.269	28.2146	1.0261	0.783948
29	4243	AT4G29410	AT4G29410	Ribosomal L28e protein family	cytosol	29.2.1.2.2.28	protein.synthesis.ribosomal protein.eukaryotic.60S subunit.L28	29.2	652.491	459.35	160.571	545.208		671.81	682.226	623.247	485.782	535.086	162.185	530.364	582.353	484.289	505.052	596.968	431.903	427.356	576.817		516.888	62.1618	0.965991	0.785676
26	18236	AT1G78820	AT1G78820	D-mannose binding lectin protein with Apple-like carbohydrate-binding domain	extracellular	26.16	misc.myrosinases-lectin-jacalin	26.1	173.846	154.913	184.844	239.582	263.597	339.933	499.641	385.964	329.366	285.743	107.018	201.951	198.551	166.007	242.213	155.057	246.666	475.319	310.699	440.824	270.81	109.578	0.947739	0.78626
8.	14779	AT4G35260	AT4G35260	IDH1, IDH-I / isocitrate dehydrogenase 1	mitochondrion	8.1.4	TCA / org transformation.TCA.IDH	8.1.	416.2	277.587	403.324	445.524		241.119	387.38	299.245	443.512	364.236	74.6207	444.902	349.704	429.58	420.039	322.501		471.897	138.38	226.963	350.496	109.419	0.962275	0.787713
35	15423	AT5G39570	AT5G39570	FUNCTIONS IN: molecular_function unknown; INVOLVED IN: biological_process unknown; LOCATED IN: cytosol, nucleus; EXPRESSED IN: 25 plant structures; EXPRESSED DURING: 14 growth stages; BEST Arabidopsis thaliana protein match is: glycine-rich protein (TAIR:AT3G29075.1); Has 30201 Blast hits to 17322 proteins in 780 species: Archae - 12; Bacteria - 1396; Metazoa - 17338; Fungi - 3422; Plants - 5037;…	#N/A	35.2	not assigned.unknown	35.2	1468.01	1668.65	1560.39	1737.56	1375.42	1451.98	2120.77	1779.54	1982.45	1682.75	236.419	1458.64	1511.02	1561.89	1629.76	1429.63	1878.95	1731.97	1755.75	1935.11	1654.75	171.293	0.983357	0.789607
35	13072	AT5G26290	AT5G26290	TRAF-like family protein	extracellular	35.1	not assigned.no ontology	35.1			122.147			156.045		142.618		140.27	13.9377			139.778		82.8195			173.987		132.195	37.6032	0.942431	0.789957
35	5306	AT2G30930	AT2G30930	unknown protein; FUNCTIONS IN: molecular_function unknown; INVOLVED IN: biological_process unknown; LOCATED IN: chloroplast, plasma membrane, membrane; EXPRESSED IN: 24 plant structures; EXPRESSED DURING: 14 growth stages; BEST Arabidopsis thaliana protein match is: unknown protein (TAIR:AT1G06540.1); Has 194 Blast hits to 176 proteins in 78 species: Archae - 0; Bacteria - 101; Metazoa - 15; Fung…	plastid	35.2	not assigned.unknown	35.2	842.176	865.145				595.796	128.202	290.818		544.427	293.842	652.903	806.693	734.038	324.638	601.032		404.831			587.356	171.486	1.07885	0.79122
20	19033	AT1G33590	AT1G33590	Leucine-rich repeat (LRR) family protein	extracellular	20.1.7	stress.biotic.PR-proteins	20.1	836.928	856.166	920.737	1092.2	908.3	1168.16	828.851	1349.94	1413.57	1041.65	212.375	919.53	896.52	793.293	903.743	963.255	625.67	1422.65	1731.74	1465.01	1080.16	346.913	1.03697	0.792307
29	25598	AT4G33090	AT4G33090	APM1, ATAPM1 / aminopeptidase M1	cytosol	29.5	protein.degradation	29.5	432.314	643.419	539.771	642.948	476.908	558.93	371.481	439.371		513.143	93.5302	557.941	522.15	448.678	464.848	541.373	507.007	497.214	529.013	463.94	503.574	35.7663	0.981352	0.792975
8.	23023	AT5G66760	AT5G66760	SDH1-1 / succinate dehydrogenase 1-1	mitochondrion	8.1.7	TCA / org transformation.TCA.succinate dehydrogenase	8.1.	505.387	539.842	498.687	632.33	599.934	532.768	766.533	626.242	798.045	611.085	102.707	474.823	577.952	565.319	613.411	644.585	614.706	699.553	708.543	707.935	622.981	73.2814	1.01947	0.793131
13	14674	AT1G65960	AT1G65960	GAD2 / glutamate decarboxylase 2	cytosol	13.1.1.1.1	amino acid metabolism.synthesis.central amino acid metabolism.GABA.Glutamate decarboxylase	13.1	651.604	439.64	484.076	437.988	481.91	460.041		449.745	318.923	465.491	85.4675	491.551	461.695	397.12	365.09	359.03	336.237	868.129	520.833	546.587	482.919	153.663	1.03744	0.793205
8.	22154	AT5G25880	AT5G25880	ATNADP-ME3, NADP-ME3 / NADP-malic enzyme 3	cytosol	8.2.10	TCA / org transformation.other organic acid transformatons.malic	8.2.	97.9695	80.5307	589.573		84.131			106.215		191.684	199.161						271.74	93.8821	96.6101		154.078	83.2077	0.803811	0.796592
20	21848	AT1G12270	AT1G12270	Hop1 / stress-inducible protein, putative	nucleus	20	stress	20	131.265	158.114				232.373		83.511		151.316	53.8888			120.599	92.6613	292.651					168.637	88.4295	1.11447	0.797387
29	19471	AT1G20200	AT1G20200	EMB2719, HAP15 / PAM domain (PCI/PINT associated module) protein	cytosol,nucleus	29.5.11.20	protein.degradation.ubiquitin.proteasom	29.5	234.099	284.124	290.528			342.794	685.361	271.365	315.513	346.255	141.978	443.116	400.022	404.332	353.236	307.844	393.569	333.338	159.979	464.271	362.19	85.5809	1.04602	0.798629
30	20904	AT5G07340	AT5G07340	Calreticulin family protein	endoplasmic reticulum	30.3	signalling.calcium	30.3	156.341	44.0886	29.5825			63.103	94.0461	57.9947		74.1927	41.6818	132.512	58.7427		50.7069	36.945	58.5001				67.4813	33.466	0.909542	0.79872
29	15740	AT2G40660	AT2G40660	Nucleic acid-binding, OB-fold-like protein	cytosol	29.1	protein.aa activation	29.1		299.845	302.751	337.146	148.456	341.778	274.633	284.755		284.195	60.0304	473.523	198.708	277.986	283.73	180.944	245.182		233.894	293.993	273.495	84.4725	0.962351	0.799076
1.	26380	AT2G26080	AT2G26080	AtGLDP2, GLDP2 / glycine decarboxylase P-protein 2	mitochondrion	1.2.4.1	PS.photorespiration.glycine cleavage.P subunit	1.2.	135.626	123.072	159.725	190.83		132.329	144.697	93.4994		139.968	28.0856	179.076	201.009	116.456	149.19	145.165	119.632	101.425			144.565	33.1048	1.03284	0.799772
31	3697	AT4G29350	AT4G29350	PFN2, PRO2, PRF2 / profilin 2	cytosol	31.1	cell.organisation	31.1	1932.78	1854.76	1877.88	1324.7	1038.1	1487.24	846.664	1741.95	1169.73	1474.87	378.443	1714.51	1810.2	1658.93	1640.35	1524.28	775.641	1030.73	1023.67	1670.51	1427.65	356.144	0.967983	0.800444
29	20872	AT3G02090	AT3G02090	MPPBETA / Insulinase (Peptidase family M16) protein	mitochondrion	29.3.2	protein.targeting.mitochondria	29.3	1290.58	1104	1332.73	1241.64	1677.52	1409.57	1172.27	1231.51	1572.45	1336.92	176.534	1261.48	1331.33	1136.49	1470.71	1325.97	1500.04	1212.16	1492.72	1478.98	1356.65	127.819	1.01476	0.801139
21	8530	AT4G11600	AT4G11600	ATGPX6, PHGPX, LSC803, GPX6 / glutathione peroxidase 6	mitochondrion	21.2.2	redox.ascorbate and glutathione.glutathione	21.2	1794.19	1802.42	1944.05	1550.27	2200.32	1795.47	2724.69	2559.51	2520.77	2099.08	392.969	1883.04	1849.44	1807.5	1335.39	1283.04	2162.23	2395.48	2540.67	3087.78	2038.28	545.107	0.971039	0.80131
13	16357	AT1G62800	AT1G62800	ASP4 / aspartate aminotransferase 4	#N/A	13.1.1.2.1	amino acid metabolism.synthesis.central amino acid metabolism.aspartate.aspartate aminotransferase	13.1	173.211	48.5733	485.207	24.8473		48.2087	65.9807			141.005	161.136	48.7384			26.0099	27.8836	127.924	352.288		126.756	118.267	112.876	0.838743	0.801314
29	25888	AT5G50920	AT5G50920	CLPC, ATHSP93-V, HSP93-V, DCA1, CLPC1 / CLPC homologue 1	plastid	29.5.5	protein.degradation.serine protease	29.5	1071.71	740.429	943.754	1178.81	992.259	327.184	401.836	761.577	316.845	748.268	311.167	445.837	990.863	1024.82	810.587	369.652	1057.43	735.342	905.177	710.601	783.368	232.076	1.04691	0.801397
10	15766	AT2G27860	AT2G27860	AXS1 / UDP-D-apiose/UDP-D-xylose synthase 1	cytosol	10.1.3	cell wall.precursor synthesis.AXS	10.1	1261.66	934.926	719.467	754.506	753.252	751.426	948.993	521.973	457.756	789.329	226.087	1533.29	807.282	643.857	934.529	827.597	580.825	830.586	625.035	611.614	821.624	277.264	1.04092	0.801724
34	9822	AT3G58730	AT3G58730	vacuolar ATP synthase subunit D (VATD) / V-ATPase D subunit / vacuolar proton pump D subunit (VATPD)	vacuole,golgi	34.1.1.3	transport.p- and v-ATPases.H+-transporting two-sector ATPase.subunit D	34.1	359.757	359.11	333.067	380.285		464.119	336.035			372.062	44.1206	418.674	392.627	236.086	351.771	543.065		369.399	342.272	403.235	382.141	80.4615	1.02709	0.801826
5.	22463	AT5G01320	AT5G01320	Thiamine pyrophosphate dependent pyruvate decarboxylase family protein	#N/A	5.2	fermentation.PDC	5.2		91.261	153.57	132.539		120.409	39.9963		23.2483	93.5039	47.7135		213.058	47.6234				47.9626	43.8501	66.3826	83.7753	65.1153	0.895956	0.802097
17	9311	AT4G27450	AT4G27450	Aluminium induced protein with YGL and LRDR motifs	cytosol	17.2.3	hormone metabolism.auxin.induced-regulated-responsive-activated	17.2	2397.79	1549.86	2056.56	1633.07	1944.75	2538.86	2251.89	1733.63	2017.69	2013.79	320.612	1975.35	2322.26	1659.08	2574.25	2030.89	1633.79	1598.4	2394.48	1544.95	1970.38	365.391	0.978445	0.803822
21	4085	AT5G48810	AT5G48810	ATB5-B, B5 #3, ATCB5-D, CB5-D / cytochrome B5 isoform D	endoplasmic reticulum	21.2	redox.ascorbate and glutathione	21.2	347.428		490.293	555.767	612.821	500.896		524.273	401.474	490.422	83.5516	425.574	436.642	465.583	388.949	443.917		594.468		595.606	478.677	76.6229	0.976052	0.803974
29	2210	AT1G14980	AT1G14980	CPN10 / chaperonin 10	mitochondrion	29.6	protein.folding	29.6	1056.47	1204.45	1060.27	1233.53	1108.68	1058.43	1304.45	1257.93	1331.85	1179.56	104.106	1250.71	1086.94	1183.97	960.71	1041.57	1373.45	1092.57	1270.96	1226.39	1165.25	122.229	0.987868	0.804179
20	8990	AT4G11650	AT4G11650	ATOSM34, OSM34 / osmotin 34	extracellular	20.2	stress.abiotic	20.2	65.7643						249.245	191.972	242.056	187.259	73.5326	132.378				114.656	151.317		290.322		172.168	69.4372	0.919412	0.804701
9.	12678	AT2G33040	AT2G33040	ATP3 / gamma subunit of Mt ATP synthase	mitochondrion	9.9	mitochondrial electron transport / ATP synthesis.F1-ATPase	9.9		316.976	286.884	331.611		502.728		318.709		351.382	77.0816	264.866	267.126	339.803	421.105	507.337		369.467	378.944		364.093	79.1537	1.03617	0.805323
29	9269	AT3G53870	AT3G53870	Ribosomal protein S3 family protein	cytosol	29.2.1.2.1.3	protein.synthesis.ribosomal protein.eukaryotic.40S subunit.S3	29.2	533.71	446.508	360.884	616.354		459.589	657.074	453.081	2041.68	696.11	516.539	421.553	507.885	457.967	426.375	323.078		1152.58	1003.14	1815.07	763.456	487.064	1.09675	0.805481
31	5647	AT4G34870	AT4G34870	ROC5, ATCYP1 / rotamase cyclophilin 5	cytosol	31.3.1	cell.cycle.peptidylprolyl isomerase	31.3	3344.15	3197.04	3499.03	3444.75	3097.2	3599.56	2957.94	2868.2	3216.97	3247.2	233.153	3336.02	3767.85	3153.79	4155.55	3728.69	3397.5	2889.37	2133.81	3135.08	3299.74	550.013	1.01618	0.806726
29	21947	AT3G23990	AT3G23990	HSP60, HSP60-3B / heat shock protein 60	mitochondrion	29.6	protein.folding	29.6	1089.31	1153.67	1025.64	1281.54	1728.92	1342.34	1249.75	972.563	1352.7	1244.05	213.833	1028.09	1240.71	1200.46	1243.07	1152.56	1793.95	1108.84	936.687	1245.53	1216.66	227.38	0.977982	0.807129
27	11346	AT2G32080	AT2G32080	PUR ALPHA-1 / purin-rich alpha 1	nucleus	27.3.99	RNA.regulation of transcription.unclassified	27.3	270.593	144.27						119.048		177.97	66.2987		249.846	119.837					113.858		161.18	62.7433	0.905658	0.807605
21	2308	AT2G24940	AT2G24940	AtMAPR2, MAPR2 / membrane-associated progesterone binding protein 2	cytosol	21.2	redox.ascorbate and glutathione	21.2	700.164	750.595	662.578	725.007	676.149	592.019	832.666	672.141	669.211	697.837	63.3305	676.409	684.586	654.392	611.831	575.226	822.346	669.383	1005.38	687.183	709.637	122.341	1.01691	0.811643
8.	13013	AT1G04410	AT1G04410	Lactate/malate dehydrogenase family protein	plasma membrane	8.2.9	TCA / org transformation.other organic acid transformatons.cyt MDH	8.2.	6851.91	7065.41	6751.52	6255.24	9004.26	6953.52	7539.43	7018.69	9146.19	7398.46	950.458	5878.41	6979.55	6292.34	6029.65	6446.91	8773.57	8524.67	6110.7	10215.7	7250.16	1454.68	0.979955	0.812317
23	13568	AT3G09820	AT3G09820	ADK1, ATADK1 / adenosine kinase 1	plastid	23.3.2.1	nucleotide metabolism.salvage.nucleoside kinases.adenosine kinase	23.3	1814.86	1968.26	2627.67	1019.07	2328.43	2740.78	1321.76	1956.75	2392.41	2018.89	543.726	1903.96	1696.9	1752	1932.17	2509.71	2016.75	2389.62	2642.7	1813.8	2073.07	329.775	1.02684	0.812635
30	7801	AT2G30060	AT2G30060	Pleckstrin homology (PH) domain superfamily protein	#N/A	30.5	signalling.G-proteins	30.5	339.053	234.539	505.364	401.776	721.635	289.83		459.476	289.477	405.144	147.192	408.871	456.086	377.952	374.641	409.81	427.49	401.8	398.765	271.81	391.914	48.3671	0.967345	0.814206
35	23223	AT5G10840	AT5G10840	Endomembrane protein 70 protein family	vacuole	35.2	not assigned.unknown	35.2	221.003	112.05				95.1627	210.164	120.705		151.817	52.8208	112.055		89.2694				194.439	175.305		142.767	43.3991	0.940387	0.81458
30	9916	AT2G42590	AT2G42590	GRF9, GF14 MU / general regulatory factor 9	cytosol	30.7	signalling.14-3-3 proteins	30.7	676.357	672.594	664.207	687.658	763.225	635.321	571.629	482.875	802.787	661.85	89.4509	665.828	704.902	705.351	674.259	604.701	848.311	443.565	613.251	594.431	650.511	102.928	0.982867	0.81704
29	9220	AT5G35530	AT5G35530	Ribosomal protein S3 family protein	cytosol	29.2.1.2.1.3	protein.synthesis.ribosomal protein.eukaryotic.40S subunit.S3	29.2	189.529	302.744	298.722	287.491		243.478	100.761	383.002	2041.68	480.926	595.16	564.841	181.165	783.023	291.931	310.246	1329.1	681.012	530.919	176.603	538.759	346	1.12025	0.818846
21	7932	AT5G52240	AT5G52240	MSBP1, ATMP1, AtMAPR5 / membrane steroid binding protein 1	plasma membrane	21.2	redox.ascorbate and glutathione	21.2	103.241	120.621			195.859	92.9542		93.4566		121.226	38.6376	119.829	126.688	141.589	117.891						126.499	9.30503	1.0435	0.820697
20	6379	AT2G21620	AT2G21620	RD2 / Adenine nucleotide alpha hydrolases-like superfamily protein	cytosol	20.2.99	stress.abiotic.unspecified	20.2				217.875			166.242	126.384		170.167	37.454	219.687		100.578		143.391		196.431	236.498		179.317	50.3644	1.05377	0.821179
8.	22159	AT5G11670	AT5G11670	ATNADP-ME2, NADP-ME2 / NADP-malic enzyme 2	cytosol	8.2.10	TCA / org transformation.other organic acid transformatons.malic	8.2.	2406.15	1414.41	2345.57	1106	1080.3	2426.17	941.029	1314.49	1075.85	1567.78	597.962	1203.15	1613.29	1474.18	1327.09	2352.66	951.082	1823.38	2599.42	1339.02	1631.48	510.282	1.04063	0.82162
35	13959	AT5G26260	AT5G26260	TRAF-like family protein	extracellular	35.1	not assigned.no ontology	35.1	277.902	184.166	271.241	373.769	288.077	359.721	534.075	316.399	298.552	322.656	90.8759	334.123	247.03	351.481	468.634	523.919	607.661	133.57	202.336	167.342	337.344	157.105	1.04552	0.821844
10	22253	AT3G14310	AT3G14310	ATPME3, PME3 / pectin methylesterase 3	extracellular	10.8.1	cell wall.pectin*esterases.PME	10.8	1821.34	1159.12	1115.12	1154.01	1363.69	1001.33	1118.58	979.471	1222.93	1215.07	239.692	1163.99	1169.41	1149.71	1038.24	935.868	1309.8	1226.36	1366.28	1374.97	1192.74	137.933	0.981624	0.822255
11	21057	AT5G35360	AT5G35360	CAC2 / acetyl Co-enzyme a carboxylase biotin carboxylase subunit	plastid	11.1.1.2.4	lipid metabolism.FA synthesis and FA elongation.Acetyl CoA Carboxylation.heteromeric Complex.Biotin Carboxylase	11.1	248.32		168.368	317.402		236.501	208.652	201.222	423.674	257.734	80.3783	324.319	309.502	304.527	286.603	183.792		167.963	159.646		248.05	68.2723	0.962427	0.825823
20	8943	AT5G54430	AT5G54430	ATPHOS32, PHOS32 / Adenine nucleotide alpha hydrolases-like superfamily protein	plastid	20.2.99	stress.abiotic.unspecified	20.2	412.366	465.187	418.818	520.969	260.948	434.757	522.601	482.073		439.715	78.3281	363.169	447.63	561.707	511.749	435.281	342.332	424.206	462.626	331.084	431.087	72.5657	0.980379	0.827772
29	5383	AT5G60670	AT5G60670	Ribosomal protein L11 family protein	cytosol	29.2.1.2.2.12	protein.synthesis.ribosomal protein.eukaryotic.60S subunit.L12	29.2	830.422	888.571	438.527	1314.24	3141.69	462.011	2516.49	2912.84	3478.82	1775.96	1155.46	691.072	713.695	696.788	583.995	2425.06	3751.09	2687.29	2480.92	3103.29	1903.69	1162.17	1.07192	0.828306
20	7142	AT4G38680	AT4G38680	GRP2, CSDP2, CSP2, ATCSP2 / glycine rich protein 2	nucleus	20.2.2	stress.abiotic.cold	20.2	1057.32	678.139	1011.62		566.898	884.333		262.158		743.412	276.091	624.61	826.495	548.852	916.719	1245.96	518.802				780.24	252.908	1.04954	0.830341
28	4705	AT4G28440	AT4G28440	Nucleic acid-binding, OB-fold-like protein	plastid	28.99	DNA.unspecified	28.9			162.101				237.314	173.706		191.04	33.0618			191.486	168.598	233.681					197.922	26.9567	1.03602	0.830731
10	24781	AT5G49360	AT5G49360	BXL1, ATBXL1 / beta-xylosidase 1	extracellular	10.6.2	cell wall.degradation.mannan-xylose-arabinose-fucose	10.6	239.203	274.756	198.758	276.657		211.004				240.076	31.9184	334.026	341.689	509.895		146.716		124.631	83.6345		256.765	150.997	1.06952	0.831153
29	8916	AT2G44120	AT2G44120	Ribosomal protein L30/L7 family protein	cytosol	29.2.1.2.2.7	protein.synthesis.ribosomal protein.eukaryotic.60S subunit.L7	29.2	785.062	670.989	728.122	841.57	1530.28	605.733	1207.46	680.6	878.304	880.903	283.298	1116.79	873.85	636.945	819.092	834.419	1341.35	881.529	200.002	941.9	849.542	296.591	0.964399	0.831511
35	8233	AT2G37970	AT2G37970	SOUL-1 / SOUL heme-binding family protein	plasma membrane	35.1	not assigned.no ontology	35.1						146.885		340.439	436.728	308.017	120.528			317.763				234.212	311.668		287.881	38.0312	0.934625	0.832773
9.	10568	AT1G47260	AT1G47260	APFI, GAMMA CA2 / gamma carbonic anhydrase 2	mitochondrion	9.1.1.5	mitochondrial electron transport / ATP synthesis.NADH-DH.complex I.carbonic anhydrase	9.1.	157.456	262.547	152.7	282.388	354.117	290.206	256.306	261.152		252.109	63.0709	240.266		246.829	297.905	270.484	99.2087	273.831	265.245	269.265	245.379	57.6173	0.973307	0.8379
1.	6103	AT5G38420	AT5G38420	Ribulose bisphosphate carboxylase (small chain) family protein	plastid	1.3.2	PS.calvin cycle.rubisco small subunit	1.3.	364.13	430.924	556.471	199.092	434.368	409.034			2051.29	635.044	586.562	586.622	307.055	521.504	373.671	3022.2	270.632		23.5371		729.317	951.252	1.14845	0.839763
4.	26064	AT3G14940	AT3G14940	ATPPC3, PPC3 / phosphoenolpyruvate carboxylase 3	#N/A	4.1.15	glycolysis.cytosolic branch.phospho-enol-pyruvate carboxylase (PEPC)	4.1.	169.197	137.83	257.327	489.39	830.62	97.1452		435.521	437.705	356.842	227.839	375.609	570.567	92.0043	192.648	422.095	371.305			319.127	334.765	144.226	0.938133	0.840472
20	25218	AT4G24190	AT4G24190	SHD, HSP90.7, AtHsp90.7, AtHsp90-7 / Chaperone protein htpG family protein	endoplasmic reticulum	20.2.1	stress.abiotic.heat	20.2	713.523	718.531	730.969	1012.16	874.485	1148.18	826.007	2164.69	751.975	993.391	437.09	546.886	447.419	723.364	1230.66	766.458	702.812	1315.76	1907.11	899.914	948.932	433.635	0.955245	0.840744
1.	10657	AT5G61410	AT5G61410	RPE, EMB2728 / D-ribulose-5-phosphate-3-epimerase	plastid	1.3.11	PS.calvin cycle.RPE	1.3.	279.651		208.482	90.0862						192.74	78.186	147.649	111.907	165.499	230.74				252.333		181.626	52.3199	0.942336	0.84188
34	25196	AT2G21410	AT2G21410	VHA-A2 / vacuolar proton ATPase A2	vacuole	34.1	transport.p- and v-ATPases	34.1	100.893		115.196	89.674		225.811				132.893	54.403	59.0765	75.8865	397.662				113.888	96.3242		148.567	125.914	1.11794	0.843553
29	3317	AT3G47370	AT3G47370	Ribosomal protein S10p/S20e family protein	cytosol	29.2.1.2.1.20	protein.synthesis.ribosomal protein.eukaryotic.40S subunit.S20	29.2	2579.63	2674.79	2316.46	2788.9	1033.66	2009.77	361.118	3068.08	1803.39	2070.64	834.546	1786.24	2419.63	975.974	2557.09	2734.63	1783.84	2989.57	1319.2	2746.61	2145.86	664.649	1.03633	0.844449
23	9287	AT4G30530	AT4G30530	Class I glutamine amidotransferase-like superfamily protein	#N/A	23.1.99	nucleotide metabolism.synthesis.unspecified	23.1	572.637	638.564	621.754	393.553	484.357	644.694	758.445	644.657	379.983	570.961	119.544	504.525	553.581	517.43	435.756	506.526		840.138	716.896	386.654	557.688	139.789	0.976754	0.845568
16	13683	AT1G18590	AT1G18590	SOT17, ATSOT17, ATST5C / sulfotransferase 17	cytosol	16.5.1.1.1.9	secondary metabolism.sulfur-containing.glucosinolates.synthesis.aliphatic.sulfotransferase	16.5	57.8208	53.3401		106.985	160.658	107.422		200.42	203.978	127.232	57.8718	137.554	76.2227	59.059	80.1035			239.405		129.422	120.294	60.3819	0.945472	0.849501
29	23981	AT5G10540	AT5G10540	Zincin-like metalloproteases family protein	cytosol	29.5	protein.degradation	29.5	181.238	288.638	141.023			234.406		110.492	120.025	179.304	64.1721	68.1876	172.026	99.7357	138.516	168.649		98.5473	622.446		195.444	177.917	1.09002	0.849802
11	16242	AT2G43710	AT2G43710	SSI2, FAB2 / Plant stearoyl-acyl-carrier-protein desaturase family protein	plastid	11.1.15	lipid metabolism.FA synthesis and FA elongation.ACP desaturase	11.1	404.111	301.09	377.783	142.077	312.729	386.787	209.041	300.432	196.803	292.317	86.8691	223.891	358.265	311.993	313.907	397.982	197.369	225.801	247.648		284.607	67.0905	0.973624	0.851373
7.	4839	AT2G27510	AT2G27510	ATFD3, FD3 / ferredoxin 3	plastid	7.3	OPP.electron transfer	7.3	332.488	214.878	366.853	291.063	292.331	271.535	286.605	241.133	567.995	318.32	97.8461	278.205	279.742	693.142	211.713	265.588	312.192	290.585	310.397	323.013	329.397	132.297	1.0348	0.851383
27	6395	AT3G20390	AT3G20390	endoribonuclease L-PSP family protein	plastid	27.1.19	RNA.processing.ribonucleases	27.1	501.601	415.933	465.66	714.311	824.605	706.48	666.563	589.218	654.293	615.407	125.53	597.045	582.994	558.245	603.897	595.518	785.081	511.142	578.247	640.423	605.844	71.5131	0.98446	0.853834
12	27276	AT5G53460	AT5G53460	GLT1 / NADH-dependent glutamate synthase 1	plastid	12.2.1.2	N-metabolism.ammonia metabolism.glutamate synthase.NADH dependent	12.2	719.837	509.198	489.261	528.996	672.939	392.17	463.973	340.236	729.916	538.503	132.181	472.758	342.792	402.174	474.266	543.076		724.888	381.755	851.001	524.089	166.08	0.973233	0.854251
29	5845	AT1G67430	AT1G67430	Ribosomal protein L22p/L17e family protein	cytosol,nucleus	29.2.1.2.2.17	protein.synthesis.ribosomal protein.eukaryotic.60S subunit.L17	29.2	1939.74	900.644	1106.2	1190.24	1476.1	2116.93	777.285	1178.54	874.326	1284.45	445.19	798.644	958.813	1041.75	1481.5	1971.89	1523.36	1003.98	1959.31	1178.23	1324.16	408.332	1.03092	0.854811
35	12704	AT2G37660	AT2G37660	NAD(P)-binding Rossmann-fold superfamily protein	plastid	35.2	not assigned.unknown	35.2	393.543		455.6	286.235		254.846		428.634	397.247	369.351	73.4127	420.156	375.934	384.091	345.168	200.82		356.272	445.14		361.083	72.9635	0.977616	0.855205
16	19908	AT1G74920	AT1G74920	ALDH10A8 / aldehyde dehydrogenase 10A8	plastid	16.4.2.1	secondary metabolism.N misc.betaine.betaine-aldehyde dehydrogenase	16.4	176.146	226.834				239.4		163.867		201.562	32.1607		154.042		272.295	209.486		204.722	148.973	252.775	207.049	45.7198	1.02722	0.856948
10	19138	AT5G39320	AT5G39320	UDP-glucose 6-dehydrogenase family protein	extracellular	10.1.4	cell wall.precursor synthesis.UDP-Glc dehydrogenase (UGD)	10.1	106.069		74.8577			245.548	672.986	43.2794	412.52	259.21	223.221		116.603	57.0973	304.793	966.681	280.052	251.936	137.808	173.923	286.112	269.372	1.10378	0.857087
23	5540	AT4G09320	AT4G09320	NDPK1 / Nucleoside diphosphate kinase family protein	cytosol	23.4.10	nucleotide metabolism.phosphotransfer and pyrophosphatases.nucleoside diphosphate kinase	23.4	1902.65	2205.78	1947	2474.25	2869.96	2015.68	2534.49	2266.87	2795.91	2334.73	336.416	2069.07	1982.13	2122.86	2244.71	1984.7	2921.78	2430.74	2423.89	2575.79	2306.18	294.955	0.987773	0.859052
13	18045	AT5G11520	AT5G11520	ASP3, YLS4 / aspartate aminotransferase 3	plastid	13.1.1.2.1	amino acid metabolism.synthesis.central amino acid metabolism.aspartate.aspartate aminotransferase	13.1	3252.89	362.301	594.783	289.983		87.7469	628.065	478.918		813.527	1010.6	415.941	433.385	171.234	220.028	228.217	208.273	493.367	565.287	3679.2	712.77	1057.31	0.876148	0.859482
29	20982	AT1G24510	AT1G24510	TCP-1/cpn60 chaperonin family protein	cytosol	29.4	protein.postranslational modification	29.4	277.542	231.981	169.711		553.918	392.446	279.419	237.679		306.099	119.028	146.58	245.245	197.798	319.539	859.474		281.749	222.84		324.746	224.364	1.06092	0.86028
25	15518	AT5G14780	AT5G14780	FDH / formate dehydrogenase	mitochondrion	25.10	C1-metabolism.formate dehydrogenase	25.1	3932.39	4179.08	3857.09	3309.83	2347.75	2922.49	2557.96	2591.27	2027.47	3080.59	728.121	2999.21	3713.28	3655.65	2759.39	2563.51	2348.85	2458.44	2993.77	3733.39	3025.05	520.319	0.981971	0.862864
29	4628	AT1G22780	AT1G22780	PFL, RPS18A, PFL1 / Ribosomal protein S13/S18 family	cytosol	29.2.1.2.1.18	protein.synthesis.ribosomal protein.eukaryotic.40S subunit.S18	29.2	2839.51	3266.49	3476.59	3514.18	2330.27	3883.74	2777.2	3924.25	2619.23	3181.27	534.474	2297.51	2988.57	3007.91	3349.47	3936.9	2934.29	2958.43	3335.34	3441.58	3138.89	426.026	0.986677	0.862967
9.	8744	AT5G13450	AT5G13450	ATP5 / delta subunit of Mt ATP synthase	mitochondrion	9.9	mitochondrial electron transport / ATP synthesis.F1-ATPase	9.9			400.315			525.214	543.314	215.766		421.152	130.738	221.303	404.686		527.085	651.164			440.502	382.95	437.948	131.959	1.03988	0.863892
17	11972	AT2G19590	AT2G19590	ACO1, ATACO1 / ACC oxidase 1	#N/A	17.5.1.2	hormone metabolism.ethylene.synthesis-degradation.1-aminocyclopropane-1-carboxylate oxidase	17.5	321.525	287.976	375.855			470.606		297.32		350.657	67.2979		262.126	210.515	411.953	436.741	426.639		412.518		360.082	89.1744	1.02688	0.864155
29	17962	AT5G16620	AT5G16620	PDE120, TIC40, ATTIC40 / hydroxyproline-rich glycoprotein family protein	plastid	29.3.3	protein.targeting.chloroplast	29.3	129.168	187.756	191.957				321.663	141.987		194.506	68.1882	223.526	241.61	212.199	178.207			152.282	120.465		188.048	42.1395	0.966798	0.865895
29	4237	AT3G02080	AT3G02080	Ribosomal protein S19e family protein	cytosol	29.2.1.2.1.19	protein.synthesis.ribosomal protein.eukaryotic.40S subunit.S19	29.2	987.854	600.838	844.238		743.684	1011.99		347.294		755.984	230.341	591.7	809.918	617.42	738.037	1119.46	847.895	444.246	913.944	536.919	735.504	198.977	0.97291	0.867188
28	4301	AT5G22880	AT5G22880	H2B, HTB2 / histone B2	nucleus	28.1.3.2.1	DNA.synthesis/chromatin structure.histone.core.H2A	28.1	1213.25		1703.44	1431.49		1558.74	779.657	907.499		1265.68	334.73	649.89		1261.7	1711.21	1978.13	1821.74	1196.44	1279.56	564.764	1307.93	484.314	1.03338	0.868031
4.	20720	AT2G36580	AT2G36580	Pyruvate kinase family protein	cytosol,plasma membrane	4.1.14	glycolysis.cytosolic branch.pyruvate kinase (PK)	4.1.	554.797	399.336	574.465	366.88	508.993	673.053	134.264	772.774	2033.97	668.726	513.317	615.839	852.82	530.954	578.192	595.488	321.849	556.482	602.594	1070.6	636.091	199.567	0.951198	0.868996
29	23316	AT5G02490	AT5G02490	Heat shock protein 70 (Hsp 70) family protein	cytosol	29.6	protein.folding	29.6	750.137	1033.75	465.759			896.178	520.326	13.6351		613.297	333.049	270.236	383.33	122.792	108.625	778.672			131.249	2111.15	558.008	670.582	0.90985	0.869029
12	16653	AT5G18170	AT5G18170	GDH1 / glutamate dehydrogenase 1	mitochondrion	12.3.1	N-metabolism.N-degradation.glutamate dehydrogenase	12.3	176.47	194.77	339.633	292.495	243.916	274.258	136.983	171.984		228.814	65.3746	270.114	346.122	251.618	229.389	184.056		145.301	284.367	165.264	234.529	63.0757	1.02498	0.87018
27	16166	AT4G27680	AT4G27680	P-loop containing nucleoside triphosphate hydrolases superfamily protein	#N/A	27.3.99	RNA.regulation of transcription.unclassified	27.3				26.6529		39.5633			436.515	167.577	190.241	23.8347	196.555			253.993	132.912	136.362			148.731	76.6413	0.88754	0.870453
8.	26150	AT2G05710	AT2G05710	ACO3 / aconitase 3	mitochondrion	8.1.3	TCA / org transformation.TCA.aconitase	8.1.	1000.37	1052.01	1332.6	873.6	1006.75	1380.74	1113.81	1027.02	1073.14	1095.56	153.174	858.729	1081.61	984.583	638.85	1293.28	999.706	1356.1	1475.37	1020.78	1078.78	245.098	0.984683	0.87162
17	9714	AT1G28200	AT1G28200	FIP1 / FH interacting protein 1	#N/A	17.1.3	hormone metabolism.abscisic acid.induced-regulated-responsive-activated	17.1			94.6913	182.469			128.188	126.587		132.984	31.5396		146.1	141.878	97.6654		155.947	106.499			129.618	23.1114	0.97469	0.875282
16	13899	AT1G74090	AT1G74090	SOT18, ATSOT18, ATST5B / desulfo-glucosinolate sulfotransferase 18	cytosol	16.5.1.1.1.9	secondary metabolism.sulfur-containing.glucosinolates.synthesis.aliphatic.sulfotransferase	16.5	49.9492		180.243			51.5966	79.7428	128.983		98.1029	50.0385	182.951	137.003	71.4063		45.9354		75.8685	43.1513		92.7193	50.8048	0.945123	0.876891
31	25872	AT1G52360	AT1G52360	Coatomer, beta' subunit	cytosol	31.4	cell.vesicle transport	31.4	143.39	289.543	268.555	154.069	258.19	186.021	227.533	204.142		216.43	50.2856	152.52	280.635	181.193	266.587	156.02		77.4349	185.216	492.312	223.99	118.09	1.03493	0.878395
29	24765	AT4G14160	AT4G14160	Sec23/Sec24 protein transport family protein	cytosol	29.3.4.2	protein.targeting.secretory pathway.golgi	29.3	136.417	109.667				348.528				198.204	106.855	429.474		144.855					83.7298		219.353	150.659	1.1067	0.879213
29	1998	AT3G10950	AT3G10950	Zinc-binding ribosomal protein family protein	cytosol	29.2.1.2.2.537	protein.synthesis.ribosomal protein.eukaryotic.60S subunit.L37A	29.2	645.434	706.594	693.516		919.722	782.081		806.428	936.647	784.346	103.928	539.961		773.26		771.85	906.375	778.265	874.303		774.003	117.176	0.986813	0.879527
21	2783	AT5G40370	AT5G40370	Glutaredoxin family protein	cytosol	21.4	redox.glutaredoxins	21.4	1209.03	1290.4	1146.17	1037.29	426.452	903.305	1036.53	1188.61		1029.72	254.687	1228.36	1219.32	1167.52	1147.67	898.669	576.293	869.78	936.512	1398.25	1049.15	235.174	1.01887	0.879973
29	15627	AT4G38630	AT4G38630	RPN10, MCB1, ATMCB1, MBP1 / regulatory particle non-ATPase 10	cytosol	29.5.11	protein.degradation.ubiquitin	29.5	291.309	252.069	316.23		302.865	297.509	1049.95	284.755		399.241	266.288	426.753	370.577	391.904	381.091	420.24	611.46	402.311	326.676	399.5	414.501	74.9956	1.03822	0.880426
31	26805	AT1G62020	AT1G62020	Coatomer, alpha subunit	cytosol	31.4	cell.vesicle transport	31.4		121.72	135.44	185.256		69.7031	175.939	84.8585		128.819	42.6748	114.922	160.629	93.5275	136.842	132.627		99.2454	142.445		125.748	22.436	0.976158	0.881699
20	5245	AT3G17020	AT3G17020	Adenine nucleotide alpha hydrolases-like superfamily protein	cytosol,plasma membrane	20.2.2	stress.abiotic.cold	20.2	1599.42	1672.69	1566.5	1916.91	1991.78	1619.41	1358.14	1188.84	1100.31	1557.11	283.116	1288.08	1191.49	1249.03	1698.96	1511.93	1085.46	1723.86	1954.1	2099.86	1533.64	336.751	0.984927	0.88195
29	3654	AT3G46040	AT3G46040	RPS15AD / ribosomal protein S15A D	cytosol	29.2.1.2.1.515	protein.synthesis.ribosomal protein.eukaryotic.40S subunit.S15A	29.2			97.3523	1441.61		379.333	1161.54	449.221		705.813	508.281					28.1978		1887.13		449.242	788.189	795.851	1.11671	0.882167
16	18702	AT3G16390	AT3G16390	NSP3 / nitrile specifier protein 3	cytosol	16.5.1.3.2	secondary metabolism.sulfur-containing.glucosinolates.degradation.nitrilespecifier protein	16.5	1078.95	1189.73		366.821	752.706	291.197	60.7505	74.5065	2061.59	734.531	643.099	29.2528	68.0184	92.7082	124.646		336.573	1799.24	2246.43		670.98	868.091	0.913481	0.882206
29	7051	AT3G12490	AT3G12490	ATCYSB, ATCYS6, CYSB / cystatin B	extracellular	29.5.3	protein.degradation.cysteine protease	29.5	825.893	899.068	1165.85	746.911	1587.25	1197.8	1131.77	910.643	985.63	1050.09	240.145	996.368	1015.49	937.859	1047.97	1356.37	1039.68	948.203	1337.99	907.113	1065.23	157.145	1.01441	0.883287
9.	6617	AT1G22450	AT1G22450	COX6B, ATCOX6B2 / cytochrome C oxidase 6B	mitochondrion	9.7	mitochondrial electron transport / ATP synthesis.cytochrome c oxidase	9.7	197.628	258.84	233.564	242.781	247.734		274.896	195.287	280.436	241.396	29.7822	283.234	220.936	262.869	202.104	255.209		193.008	291.53		244.127	36.1885	1.01132	0.883672
20	10023	AT1G20440	AT1G20440	COR47, RD17, AtCOR47 / cold-regulated 47	nucleus	20.2.99	stress.abiotic.unspecified	20.2	1733.67	1693.35	1530.54	1471.9	1632.86	1266.19	1820.66	1469.67	1314.32	1548.13	177.45	1865.5	1706.01	1666.66	1539.51	1419.37	1767.77	1144.07	1529.91	1154.69	1532.61	240.557	0.989975	0.885083
21	7044	AT3G06050	AT3G06050	PRXIIF, ATPRXIIF / peroxiredoxin IIF	mitochondrion	21.5	redox.peroxiredoxin	21.5	945.657	737.637	1095.75	768.716	728.616	618.871	584.42	810.203	732.527	780.266	148.728	737.345	888.935	680.298	876.116	606.85	703.525	723.798	806.344	918.904	771.346	100.647	0.988568	0.89003
35	23176	AT5G25100	AT5G25100	Endomembrane protein 70 protein family	plasma membrane	35.1	not assigned.no ontology	35.1		124.872		428.174		199.51	77.8283			207.596	134.539	100.149	171.953	125.769	364.614	264.382		136.737	216.297		197.129	85.9567	0.949577	0.890047
35	9629	AT1G47420	AT1G47420	SDH5 / succinate dehydrogenase 5	mitochondrion	35.2	not assigned.unknown	35.2	409.73		382.185			410.841		158.124		340.22	105.758	226.211	399.833	329.683	279.126	372.044			384.407		331.884	61.8381	0.975498	0.891814
17	12445	AT1G62380	AT1G62380	ACO2, ATACO2 / ACC oxidase 2	golgi	17.5.1.2	hormone metabolism.ethylene.synthesis-degradation.1-aminocyclopropane-1-carboxylate oxidase	17.5	2794.29	2396.31	2640.77	2715.01	3581.35	2809.7	4691.4	3456.47	4150.55	3248.43	732.478	2529.93	2875.18	2609.46	3083.38	2854.73	3849.03	3871.46	4201.72	3772.77	3294.18	592.53	1.01409	0.892458
15	6947	AT4G14710	AT4G14710	ATARD2 / RmlC-like cupins superfamily protein	cytosol	15.3	metal handling.regulation	15.3	509.796		512.203					602.33		541.443	43.0645		647.241				518.288	429.416			531.648	89.4271	0.98191	0.895758
15	15922	AT3G17390	AT3G17390	MTO3, SAMS3, MAT4 / S-adenosylmethionine synthetase family protein	nucleus,plasma membrane	15.2	metal handling.binding, chelation and storage	15.2	5562.53	6116.84	5360.6	6408.8	6094.63	5221.71	4106.12	5734.46	5308.86	5546.06	639.104	4991.84	4751.59	4948.19	4791.37	4508.38	4910.84	6444.55	6515.56	7551.99	5490.48	1004.92	0.989978	0.896629
35	4116	AT2G14880	AT2G14880	SWIB/MDM2 domain superfamily protein	plastid	35.1	not assigned.no ontology	35.1	132.93		65.9544				305.57	429.158		233.403	142.883	347.559		236.986	277.375	240.583			117.94		244.089	74.5525	1.04578	0.902218
9.	2833	AT4G10040	AT4G10040	CYTC-2 / cytochrome c-2	mitochondrion	9.6	mitochondrial electron transport / ATP synthesis.cytochrome c	9.6	65.92		127.83	78.6439		417.842	130.199	182.058		167.082	118.365	149.301	83.1873		109.519	117.423			51.8705	560.14	178.574	173.258	1.06878	0.904963
17	11324	AT3G16430	AT3G16430	JAL31 / jacalin-related lectin 31	cytosol,extracellular	17.7.3	hormone metabolism.jasmonate.induced-regulated-responsive-activated	17.7	172.168	206.911	191.198		180.276	132.204	160.637	166.049	152.97	170.302	21.6309	223.04	211.472	198.456	129.707	147.141	150.545	127.968	119.131	245.32	172.531	44.5188	1.01309	0.905326
15	3286	AT3G56240	AT3G56240	CCH / copper chaperone	cytosol	15.2	metal handling.binding, chelation and storage	15.2	2774.58	1827.02	2716.85	2336.92	3604.74	2903.78	2011.27	2603.16	3178.7	2661.89	522.777	3006.67	2626.04	1800.12	2707.29	2537.8	3177.45	2902.97	2342.89	3108.66	2689.99	408.035	1.01055	0.906112
27	23605	AT1G49760	AT1G49760	PAB8, PABP8 / poly(A) binding protein 8	nucleus	27.1	RNA.processing	27.1	294.4	332.95	302.676	378.283	505.144	316.142	414.53	351.454	444.596	371.131	67.2752	305.235	323.263	338.718	396.674	324.274	636.08	273.423	277.76	417.406	365.87	105.876	0.985826	0.907062
30	17872	AT3G59920	AT3G59920	ATGDI2, GDI2 / RAB GDP dissociation inhibitor 2	cytosol,extracellular	30.5	signalling.G-proteins	30.5	747.525	796.075	746.6	804.829	881.793	726.456	1004.6	729.28	984.92	824.675	101.827	821.653	851.58	772.095	662.177	732.108	1257.28	762.38	745.468	889.177	832.657	163.081	1.00968	0.907981
29	19237	AT1G51710	AT1G51710	UBP6, ATUBP6 / ubiquitin-specific protease 6	cytosol	29.5.11.5	protein.degradation.ubiquitin.ubiquitin protease	29.5	350.519	322.638		282.937			107.35	355.112		283.711	91.8481	339.918	296.686	415.64	280.971	224.873	159.609	311.476			289.882	75.695	1.02175	0.909817
20	23760	AT4G37910	AT4G37910	mtHsc70-1 / mitochondrial heat shock protein 70-1	mitochondrion	20.2.1	stress.abiotic.heat	20.2	731.027	829.949	758.724	931.499	977.456	775.167	893.347	752.765	678.908	814.316	94.5872	863.455	770.567	875.95	838.728	676.604	996.342	727.612	796.815	829.752	819.536	87.3295	1.00641	0.910114
30	7621	AT2G43130	AT2G43130	ARA4, ATRAB11F, ATRABA5C, ARA-4, RABA5C / P-loop containing nucleoside triphosphate hydrolases superfamily protein	cytosol	30.5	signalling.G-proteins	30.5	254.874	87.6031	168.02	477.398				134.212		224.421	137.813	144.114		210.388		284.806					213.102	57.4693	0.949563	0.910499
18	8335	AT2G44050	AT2G44050	COS1 / 6,7-dimethyl-8-ribityllumazine synthase / DMRL synthase / lumazine synthase / riboflavin synthase	plastid	18.3.2	Co-factor and vitamine metabolism.riboflavin.riboflavin synthase	18.3						281.724	236.842	142.543		220.37	58.0019				180.699	264.027			233.386		226.037	34.4131	1.02572	0.911127
30	20833	AT5G61790	AT5G61790	CNX1, ATCNX1 / calnexin 1	endoplasmic reticulum	30.3	signalling.calcium	30.3	665.658	747.161	638.392	795.388	701.221	573.31	740.992	608.949	858.839	703.323	86.571	690.477	668.503	699.223	684.21	646.673	745.084	589.275	767.211	880.698	707.928	78.2251	1.00655	0.912508
26	21802	AT4G20830	AT4G20830	FAD-binding Berberine family protein	extracellular	26.8	misc.nitrilases, *nitrile lyases, berberine bridge enzymes, reticuline oxidases, troponine reductases	26.8	369.917	367.651		229.533				243.347		302.612	66.3568	188.722	313.137	227.755		344.89		220.982	478.127		295.602	98.0195	0.976836	0.913612
29	13043	AT3G04770	AT3G04770	RPSAb / 40s ribosomal protein SA B	cytosol	29.2.1.2.1.31	protein.synthesis.ribosomal protein.eukaryotic.40S subunit.SA	29.2	216.295	145.447	53.1589		373.782				413.817	240.5	136.03	55.6993		31.4335		126.566	837.545	56.6289			221.574	309.619	0.921307	0.91364
5.	22525	AT5G54960	AT5G54960	PDC2 / pyruvate decarboxylase-2	cytosol	5.2	fermentation.PDC	5.2	324.904	282.169	258.781	307.726	479.137	670.38	460.588	323.917	594.458	411.34	138.83	294.143	249.741	270.947	496.718	553.566	428.084	495.188	454.24	400.027	404.739	103.26	0.983954	0.915417
8.	15947	AT1G24180	AT1G24180	IAR4 / Thiamin diphosphate-binding fold (THDP-binding) superfamily protein	mitochondrion	8.1.1.1	TCA / org transformation.TCA.pyruvate DH.E1	8.1.	482.443	333.67	463.086	314.497	345.655	507.609	411.727	402.188	411.828	408.078	63.8707	380.541	383.025	287.079	443.728	417.28	409.362	398.088	517.895		404.625	60.6714	0.991538	0.916202
26	4377	AT1G65820	AT1G65820	microsomal glutathione s-transferase, putative	plasma membrane	26.9	misc.glutathione S transferases	26.9		414.746	170.158					503.216		362.707	140.861		395.725	431.196		362.294			300.9		372.529	47.9983	1.02708	0.91693
7.	20396	AT5G40760	AT5G40760	G6PD6 / glucose-6-phosphate dehydrogenase 6	cytosol	7.1.1	OPP.oxidative PP.G6PD	7.1.	130.45	113.587	164.028					209.221		154.322	36.5285	134.541	118.263	66.0635	245.943	205.706		95.4486	187.264		150.461	59.7168	0.974984	0.91779
29	26493	AT1G49630	AT1G49630	ATPREP2, PREP2 / presequence protease 2	plastid	29.5	protein.degradation	29.5	47.1576	202.309		259.287		439.011		18.6828	213.746	196.699	139.646	144.053	181.197	86.2691	143.235	215.578	319.217	41.8332	546.896	165.429	204.856	141.591	1.04147	0.920061
2.	19747	AT4G29130	AT4G29130	ATHXK1, GIN2, HXK1 / hexokinase 1	mitochondrion	2.2.1.4	major CHO metabolism.degradation.sucrose.hexokinase	2.2.		366.474	98.3969			407.164		151.751		255.946	133.005			283.029	193.885	253.597		164.881	345.989		248.276	64.3381	0.970032	0.923124
30	7496	AT4G17170	AT4G17170	AT-RAB2, ATRABB1C, ATRAB2A, RAB2A, RABB1C, ATRAB-B1B, RAB-B1B / RAB GTPase homolog B1C	endoplasmic reticulum	30.5	signalling.G-proteins	30.5	184.054						114.509	196.816		165.126	36.1691	221.011		148.086	207.375	94.9014		136.311			161.537	46.6817	0.978264	0.924448
11	16067	AT3G02630	AT3G02630	Plant stearoyl-acyl-carrier-protein desaturase family protein	plastid	11.1.15	lipid metabolism.FA synthesis and FA elongation.ACP desaturase	11.1	127.743		161.529			119.066	31.1175	120.791	153.396	118.94	42.4161	120.279	118.305		58.0132	138.08			147.766		116.489	31.2458	0.979386	0.924838
13	17355	AT2G30970	AT2G30970	ASP1 / aspartate aminotransferase 1	mitochondrion	13.1.1.2.1	amino acid metabolism.synthesis.central amino acid metabolism.aspartate.aspartate aminotransferase	13.1	1132.57	646.726	1060.29	803.416	378.846	1175.66	898.924	777.64	804.492	853.174	236.927	651.712	1055.94	784.754	955.268	1036.7	775.858	771.114	933.241	794.648	862.137	130.09	1.01051	0.926439
30	10110	AT5G16050	AT5G16050	GRF5, GF14 UPSILON / general regulatory factor 5	cytosol	30.7	signalling.14-3-3 proteins	30.7	329.6		453.959	238.719	184.998	596.335		409.994		368.934	137.212	373.884	411.062	300.753	573.035	727.435	273.739	170.755	43.3578		359.253	203.167	0.973759	0.92722
34	11113	AT5G60660	AT5G60660	PIP2F, PIP2;4 / plasma membrane intrinsic protein 2;4	plasma membrane	34.19.1	transport.Major Intrinsic Proteins.PIP	34.1				214.166		173.21			295.373	227.583	50.7672		183.666		385.429	215.244		152.231			234.142	90.142	1.02882	0.927446
34	15149	AT5G14040	AT5G14040	PHT3;1 / phosphate transporter 3;1	plastid	34.9	transport.metabolite transporters at the mitochondrial membrane	34.9	1069.58	1285.38	1172.02	1580.81	815.785	1444.83	629.411	1284.21	325.868	1067.54	382.467	509.81	1119.22	1176.12	1345.17	1254.83	1019.2	1076.56	1122.11	1114.56	1081.95	221.965	1.0135	0.927711
29	7751	AT2G27530	AT2G27530	PGY1 / Ribosomal protein L1p/L10e family	cytosol	29.2.1.2.2.510	protein.synthesis.ribosomal protein.eukaryotic.60S subunit.L10A	29.2	1334.46	1852.1	1811.01	1696.25	1584.42	812.873	1115.47	1615.77	3086.7	1656.56	598.533	586.015	1899.16	1395.35	2147.57	1140.22		1312.99	1309.58	3205.97	1624.61	742.613	0.980711	0.927786
11	16002	AT5G16240	AT5G16240	Plant stearoyl-acyl-carrier-protein desaturase family protein	plastid	11.1.15	lipid metabolism.FA synthesis and FA elongation.ACP desaturase	11.1		50.3147	46.0586		119.878	33.0761	27.7463	133.453	65.2694	67.9708	38.9451		92.316	15.8668	156.078			51.453	36.7827		70.4993	49.5661	1.0372	0.929881
1.	10013	AT2G34420	AT2G34420	LHB1B2, LHCB1.5 / photosystem II light harvesting complex gene B1B2	plastid	1.1.1.1	PS.lightreaction.photosystem II.LHC-II	1.1.	2411.82	71.0845	44.7281	2567.79		66.3654		586.438		958.038	1099.91	2522.2	2196.81	30.4988	65.9855	41.6581			536.334		898.915	1051.5	0.938288	0.932481
29	18772	AT3G52500	AT3G52500	Eukaryotic aspartyl protease family protein	extracellular	29.5	protein.degradation	29.5	164.884		463.198			460.442		211.927		325.113	137.719	438.281	380.157	180.443	325.799	346.482		405.12	244.074		331.479	84.4378	1.01958	0.933406
13	20722	AT1G22410	AT1G22410	Class-II DAHP synthetase family protein	plastid	13.1.6.1.1	amino acid metabolism.synthesis.aromatic aa.chorismate.3-deoxy-D-arabino-heptulosonate 7-phosphate synthase	13.1	286.372	283.093	255.275	261.799	300.154	305.1	266.781	247.785	359.896	285.139	32.296	178.311	224.97	238.336	238.941	246.736	580.528	263.65	304.664	259.145	281.698	110.302	0.98793	0.933553
17	11517	AT3G16450	AT3G16450	Mannose-binding lectin superfamily protein	cytosol	17.7.3	hormone metabolism.jasmonate.induced-regulated-responsive-activated	17.7	1847.46	1579.62	1812.13	998.484	1687.12	1285.86	255.765	1640.97	1875.67	1442.57	498.477	1899.08	1907.96	2013.55	1260.8	858.461	1519.54	1499.95	1500.94	700.42	1462.3	432.71	1.01368	0.933657
28	2456	AT1G07660	AT1G07660	Histone superfamily protein	nucleus	28.1.3.2.4	DNA.synthesis/chromatin structure.histone.core.H4	28.1	1570.63	1640.22	1483.97	1912.99	2203.47	1731.93	1517.46	1410.08	1562.77	1670.39	234.558	1678.92	1371.35	1512.44	1950.3	1826.4	2327.56	1357.43	1194.44	1706.87	1658.41	328.89	0.992828	0.934195
35	2114	AT4G33640	AT4G33640	unknown protein; Has 30201 Blast hits to 17322 proteins in 780 species: Archae - 12; Bacteria - 1396; Metazoa - 17338; Fungi - 3422; Plants - 5037; Viruses - 0; Other Eukaryotes - 2996 (source: NCBI BLink).	#N/A	35.2	not assigned.unknown	35.2	263.141		189.955	252.084		245.034		326.408		255.324	43.5974			283.202	239.683	235.069					252.651	21.6845	0.98953	0.9344
29	3845	AT4G27090	AT4G27090	Ribosomal protein L14	cytosol	29.2.1.2.2.14	protein.synthesis.ribosomal protein.eukaryotic.60S subunit.L14	29.2	1139.12	1566.13	1462.64	1722.39	1919.38	1623.81	1416.23	1797.09	1813	1606.64	227.93	1417.95	1340.62	1400.43	1382.99	1573.1	2096.72	1792.73	1715.87	1654.07	1597.17	232.909	0.994102	0.935471
16	10823	AT3G02780	AT3G02780	IPP2, IPIAT1, IDI2 / isopentenyl pyrophosphate:dimethylallyl pyrophosphate isomerase 2	plastid	16.1.2.7	secondary metabolism.isoprenoids.mevalonate pathway.isopentenyl pyrophosphate:dimethyllallyl pyrophosphate isomerase	16.1	318.697	266.321	295.837		136.598	192.182	290.823	551.436		293.128	121.184	266.421	314.177	454.471	277.052	356.547	288.899	178.979	184.437	355.481	297.385	81.6868	1.01452	0.938682
30	20891	AT1G18070	AT1G18070	Translation elongation factor EF1A/initiation factor IF2gamma family protein	cytosol	30.5	signalling.G-proteins	30.5	276.536	221.085		200.427	140.166	296.279		252.073		231.094	51.7408		240.969	188.694		234.36	268.257	194.37	247.918		229.095	28.5621	0.991347	0.941182
31	17877	AT4G20890	AT4G20890	TUB9 / tubulin beta-9 chain	cytosol	31.1	cell.organisation	31.1	459.679	542.78	414.689	483.894	625.801	381.78		389.804	477.204	471.954	76.7832	537.957	502.433	465.987	384.097	368.933	655.454	414.859	274.504	609.581	468.201	114.691	0.992047	0.942361
29	12628	AT5G17710	AT5G17710	EMB1241 / Co-chaperone GrpE family protein	plastid	29.6	protein.folding	29.6	278.477			249.533				134.212		220.741	62.3154		239.089					184.461	228.081		217.21	23.5891	0.984007	0.943869
29	6612	AT1G48830	AT1G48830	Ribosomal protein S7e family protein	cytosol	29.2.1.2.1.7	protein.synthesis.ribosomal protein.eukaryotic.40S subunit.S7	29.2	467.155	283.443	426.913		300.808	460.768	276.575	286.241	460.633	370.317	84.5237	636.563	269.7	247.349	185.075	438.434	539.424	431.545	348.784	274.897	374.641	140.172	1.01168	0.944141
31	18046	AT2G29550	AT2G29550	TUB7 / tubulin beta-7 chain	cytosol	31.1	cell.organisation	31.1				417.478		88.6127	64.2188		397.708	242.004	165.96	51.7633	105.237	473.742	107.997		423.987				232.545	178.453	0.960913	0.944709
35	7260	AT5G10860	AT5G10860	Cystathionine beta-synthase (CBS) family protein	mitochondrion	35.1	not assigned.no ontology	35.1	929.087	1066.55	950.32	1080.78	968.355	923.419	746.736	814.727	784.405	918.264	110.625	1058.12	935.335	993.099	1151.44	995.223	1030.62	729.809	559.935	764.559	913.126	178.16	0.994404	0.945605
10	14532	AT3G08900	AT3G08900	RGP3, RGP / reversibly glycosylated polypeptide 3	golgi	10.5.5	cell wall.cell wall proteins.RGP	10.5			42.6017			35.6484	94.6981			57.6494	26.3507	35.6305			51.7343	80.6302					55.9984	18.6168	0.971361	0.945782
31	25784	AT3G15980	AT3G15980	Coatomer, beta' subunit	cytosol	31.4	cell.vesicle transport	31.4	275.278	151.362	131.735	161.527	456.292	318.301	194.321	444.226	483.225	290.696	133.215	149.313	126.814	166.78	83.3191	288.282	396.261	1000.18	173.685		298.08	281.288	1.0254	0.948173
33	1850	AT3G48140	AT3G48140	B12D protein	extracellular	33.99	development.unspecified	33.9	98.7602		115.035				169.1			127.632	30.0658		102.19		132.352				153.706		129.416	21.1332	1.01398	0.948551
10	13505	AT2G28760	AT2G28760	UXS6 / UDP-XYL synthase 6	plastid	10.1.5	cell wall.precursor synthesis.UXS	10.1	1042.26		1086.01	1259.89	601.523			49.5355		807.844	436.869	120.012	847.368		1135.42	1207.8				824.933	827.106	384.807	1.02384	0.948865
27	26154	AT5G07350	AT5G07350	Tudor1, AtTudor1, TSN1 / TUDOR-SN protein 1	nucleus	27.3.73	RNA.regulation of transcription.Zn-finger(CCHC)	27.3	332.775	329.905	233.016	414.966	435.396	331.037	347.439	369.902	498.321	365.862	71.7988	341.145	204.644	358.035	327.644	310.277	431.666	411.675	310.381	624.144	368.846	109.214	1.00816	0.949317
20	23954	AT5G56010	AT5G56010	HSP81-3, Hsp81.3, AtHsp90-3, AtHsp90.3 / heat shock protein 81-3	cytosol	20.2.1	stress.abiotic.heat	20.2	1311.61	1256.84	1624.7	1435	946.945	1609.62	1140.8	1296.34		1327.73	213.709	1165.13	837.294	1538.88	1298.38	1310.74	1926.64	1269.09	1430.46	1245.91	1335.84	277.187	1.0061	0.950722
29	15662	AT4G24820	AT4G24820	26S proteasome, regulatory subunit Rpn7;Proteasome component (PCI) domain	cytosol,nucleus	29.5.11.20	protein.degradation.ubiquitin.proteasom	29.5		444.524	167.36	903.59		295.401	319.554	301.256		405.281	236.89	401.035	644.941	408.717	318.321	341.353	400.219	385.404	318.211	380.299	399.833	92.7807	0.986559	0.954704
27	26122	AT5G61780	AT5G61780	Tudor2, AtTudor2, TSN2 / TUDOR-SN protein 2	nucleus	27.3.73	RNA.regulation of transcription.Zn-finger(CCHC)	27.3	474.595	439.767	659.817	392.768	544.864	653.214	817.808	415.373	626.782	558.332	133.506	513.126	439.583	581.786	420.705	644.21	428.301	938.992	534.047		562.594	160.182	1.00763	0.955946
35	5393	AT1G56580	AT1G56580	SVB / Protein of unknown function, DUF538	#N/A	35.2	not assigned.unknown	35.2	53.5915			98.8004	113.239			14.6724	74.7712	71.015	34.7767	81.8907		83.6035	16.7437	101.703		67.8832	109.252	27.6494	69.8179	32.7464	0.983143	0.956807
16	13673	AT3G44320	AT3G44320	NIT3, AtNIT3 / nitrilase 3	plasma membrane	16.5.1.3.3	secondary metabolism.sulfur-containing.glucosinolates.degradation.nitrilase	16.5	101.815	1593.08	83.4004	1551.21	34.4689	105.916	101.066	1434.19	2075.98	786.792	801.34	1559.31	117.433	65.5788	1104.71	68.7308	1108.53	79.3418	135.584	2638.54	764.196	858.559	0.971281	0.957275
21	17722	AT2G32920	AT2G32920	ATPDIL2-3, PDI9, ATPDI9, PDIL2-3 / PDI-like 2-3	endoplasmic reticulum	21.1.1	redox.thioredoxin.PDIL	21.1	246.655	194.974				375.381	371.648	260.864	294.361	290.647	65.4858	275.909	263.166	260.146	268.813	316.916		328.707	332.235		292.27	29.8309	1.00558	0.957804
31	7186	AT5G13850	AT5G13850	NACA3 / nascent polypeptide-associated complex subunit alpha-like protein 3	nucleus	31.99	cell.unspecified	31.9	400.84	637.728	578.954	799.922	748.047	677.883	712.372	654.335		651.26	114.041	657.968	639.153	729.168	698.157	752.207	825.809	595.523	235.323	694.562	647.541	158.808	0.99429	0.959591
31	12388	AT2G38750	AT2G38750	ANNAT4 / annexin 4	cytosol,plasma membrane	31.1	cell.organisation	31.1			276.911			203.839		153.729		211.493	50.5793	242.344	309.208	162.176					120.528		208.564	72.7538	0.986149	0.961683
31	13488	AT4G35450	AT4G35450	AKR2, AFT, AKR2A / ankyrin repeat-containing protein 2	cytosol	31.1	cell.organisation	31.1	497.048	544.424	469.801			357.211		379.227	488.872	456.097	66.3676	567.866	540.45	477.977	405.56	387.765	490.047	403.06	360.997		454.215	70.9672	0.995874	0.963492
25	11463	AT3G12290	AT3G12290	Amino acid dehydrogenase family protein	cytosol	25.5	C1-metabolism.Methylenetetrahydrofolate dehydrogenase & Methenyltetrahydrofolate cyclohydrolase	25.5	486.613	254.978	363.993	284.154	289.371	377.664	1072.78	413.427	91.2173	403.8	259.063	328.717	470.425	195.017	258.843	358.847	326.342	1058.72	404.355	284.897	409.574	241.628	1.0143	0.963803
21	10361	AT5G06290	AT5G06290	2-Cys Prx B, 2CPB / 2-cysteine peroxiredoxin B	plastid	21.5.1	redox.peroxiredoxin.BAS1	21.5	793.017	167.968	705.714		141.693	381.567	65.1067	45.6535		328.674	285.589	249.475	313.809	358.728	371.349	706.12	380.923	48.7458	427.622	149.572	334.038	174.605	1.01632	0.966062
26	12987	AT5G64100	AT5G64100	Peroxidase superfamily protein	extracellular	26.12	misc.peroxidases	26.1	551.981	1035.62	605.763	551.41	555.928	639.073	580.022	464.043	276.085	584.437	188.433	727.432	562.048	585.548	928.174	886.263	826.264	100.88	340.891	257.007	579.389	276.648	0.991364	0.966509
35	14864	AT5G25460	AT5G25460	Protein of unknown function, DUF642	extracellular	35.2	not assigned.unknown	35.2	912.697	1164.55	568.073	1311.47	1365.56	916.292	1854.26	1403.29		1187.02	365.973	1163.3	902.077	1154.1	1107.24	655.674	1330.56	1433.04	1812.17	1190.53	1194.3	306.051	1.00613	0.967132
34	14557	AT3G48850	AT3G48850	PHT3;2 / phosphate transporter 3;2	mitochondrion	34.9	transport.metabolite transporters at the mitochondrial membrane	34.9	114.156	49.8088					526.361			230.109	211.123			69.0407		53.74				540.638	221.14	226.006	0.961023	0.969252
13	13338	AT5G66120	AT5G66120	3-dehydroquinate synthase, putative	plastid	13.1.6.1.2	amino acid metabolism.synthesis.aromatic aa.chorismate.3-dehydroquinate synthase	13.1		258.49	265.049			296.806	206.183	210.12		247.329	34.5372	349.345		259.777	233.347	191.485		196.175			246.026	57.4184	0.994729	0.969913
8.	18632	AT1G34430	AT1G34430	EMB3003 / 2-oxoacid dehydrogenases acyltransferase family protein	plastid	8.1.1.2	TCA / org transformation.TCA.pyruvate DH.E2	8.1.	82.7295	109.317	112.473	132.185	144.467	113.646		71.4373		109.465	23.6909		163.454	128.815	80.8646	109.233		64.1375	99.5165	116.139	108.88	30.0072	0.994657	0.970727
27	18042	AT1G09750	AT1G09750	Eukaryotic aspartyl protease family protein	plastid	27.3.99	RNA.regulation of transcription.unclassified	27.3	277.806		386.176					212.558		292.18	71.6044	168.483	240.507					479.405			296.132	132.888	1.01352	0.972242
10	15867	AT4G19410	AT4G19410	Pectinacetylesterase family protein	extracellular	10.8.2	cell wall.pectin*esterases.acetyl esterase	10.8	540.923	472.357	560.898	614.529	763.942	741.087	708.044	586.63	696.172	631.62	94.521	576.357	599.634	667.905	558.822	555.259		625.319	902.477	552.309	629.76	109.653	0.997056	0.972327
1.	9988	AT2G05070	AT2G05070	LHCB2.2, LHCB2 / photosystem II light harvesting complex gene 2.2	plastid	1.1.1.1	PS.lightreaction.photosystem II.LHC-II	1.1.	362.656	501.065	480.457	1951.42	262.833	513.231	1084.26	968.157	943.858	785.325	495.212	1908.91	444.594	453.409	1422.09	317.25	1267.65	601.874	148.084	582.971	794.093	560.348	1.01116	0.973956
29	4219	AT5G61170	AT5G61170	Ribosomal protein S19e family protein	cytosol	29.2.1.2.1.19	protein.synthesis.ribosomal protein.eukaryotic.40S subunit.S19	29.2	160.403	434.368	607.069	763.102	362.859	664.507	827.325	242.256	622.981	520.541	218.859	343.598	387.133	403.178	407.044	1124.7		607.646	695.091	163.11	516.437	275.328	0.992116	0.974805
23	11503	AT5G09650	AT5G09650	AtPPa6, PPa6 / pyrophosphorylase 6	plastid	23.4.99	nucleotide metabolism.phosphotransfer and pyrophosphatases.misc	23.4	509.437	471.685	515.237			420.979	410.284	460.075		464.616	39.7871	526.695	487.327	402.462	358.202	510.631		429.978	454.209	555.382	465.611	62.4627	1.00214	0.975302
31	12319	AT1G35720	AT1G35720	ANNAT1, OXY5, ATOXY5 / annexin 1	peroxisome	31.1	cell.organisation	31.1	4667.86	4650.24	4319.99	5386.66	6134.42	4892.01	7218.21	6288.24	8928.11	5831.75	1411.34	4436.92	4651.11	4488.93	4297.15	4456.33	5776.19	7713.63	7937.67	8523.65	5809.06	1653.63	0.99611	0.976818
27	23194	AT3G58570	AT3G58570	P-loop containing nucleoside triphosphate hydrolases superfamily protein	nucleus	27.1.2	RNA.processing.RNA helicase	27.1		121.117		133.775	459.144	99.6297		44.52		171.637	146.963		27.6801					98.8538	399.67		175.401	161.222	1.02193	0.977594
16	15900	AT3G14210	AT3G14210	ESM1 / epithiospecifier modifier 1	plastid	16.5.1.3.1	secondary metabolism.sulfur-containing.glucosinolates.degradation.myrosinase	16.5	2360.35	2439.62	2272.08	1499.87	1475.35	1248.24	1869.92	1597.82	2029.07	1865.81	408.946	3120.33	2647.9	2744.16	1299.69	1104.73	1500.24	1317.82	1474.85	1653.42	1873.68	706.166	1.00422	0.97858
21	7757	AT3G26060	AT3G26060	ATPRX Q / Thioredoxin superfamily protein	plastid	21.5	redox.peroxiredoxin	21.5	299.204	239.899	249.144		287.033	161.365	139.023	245.261	349.56	246.311	65.0895	274.548		257.053	217.06	240.441					247.276	21.208	1.00392	0.979487
27	11786	AT5G22650	AT5G22650	HD2B, HDT02, HDT2, ATHD2B, HDA4, HD2, ATHD2 / histone deacetylase 2B	nucleus	27.3.55	RNA.regulation of transcription.HDA	27.3	685.655	389.763	363.172	513.844		453.34	780.198	478.181	595.257	532.426	135.72		441.379	623.143	526.533	474.162	949.182	353.224	260.131	649.805	534.695	197.999	1.00426	0.980403
30	6706	AT4G02080	AT4G02080	ASAR1, ATSARA1C, ATSAR2, SAR2 / secretion-associated RAS super family 2	plasma membrane	30.5	signalling.G-proteins	30.5		22.521		1367.64	343.957				764.407	624.632	503.219	1051.7	406.104	416.252	1206.79	86.59					633.487	424.633	1.01418	0.980567
11	23484	AT4G16760	AT4G16760	ACX1, ATACX1 / acyl-CoA oxidase 1	peroxisome	11.9.4.2	lipid metabolism.lipid degradation.beta-oxidation.acyl CoA DH	11.9	262.758	244.812	452.541		239.786	225.334	229.392		223.532	268.308	76.2554	257.832	214.917	314.07	137.736	160.034		253.094	407.436	410.268	269.423	95.8889	1.00416	0.982008
33	12807	AT1G18080	AT1G18080	ATARCA, RACK1A_AT, RACK1A / Transducin/WD40 repeat-like superfamily protein	cytosol	33.99	development.unspecified	33.9	1332.97	1443.37	1323.13	1788.53	1558.24	1628.38	1425.98	1183.96	1303.2	1443.08	176.526	1705.35	1522.64	1602.12	1702.95	1542.47	1576.47	1216.31	1190.67	950.243	1445.47	248.01	1.00165	0.982587
28	14997	AT4G26110	AT4G26110	NAP1;1, ATNAP1;1 / nucleosome assembly protein1;1	nucleus	28.1	DNA.synthesis/chromatin structure	28.1	145.582	129.444	240.913		179.653	331.84	180.961	171.845	240.369	202.576	61.3806			233.121	151.816	288.819		206.765	172.764	166.453	203.29	46.8251	1.00352	0.982804
13	19492	AT5G11880	AT5G11880	Pyridoxal-dependent decarboxylase family protein	plastid	13.1.3.5.5	amino acid metabolism.synthesis.aspartate family.lysine.diaminopimelate decarboxylase	13.1	386.798	346.142	247.578	275.754		340.523		568.343		360.856	103.625	495.426			430.79	244.303			266.801		359.33	106.562	0.99577	0.984396
29	9679	AT4G25130	AT4G25130	PMSR4 / peptide met sulfoxide reductase 4	plastid	29.4	protein.postranslational modification	29.4	622.346	427.869	336.163	314.222	452.475	269.866	499.974	449.263	398.01	418.91	100.301	446.87	437.114	459.883	412.771	388.14	457.551	386.238	391.57	396.594	419.637	29.0168	1.00174	0.984535
31	12891	AT2G42170	AT2G42170	Actin family protein	cytosol	31.1	cell.organisation	31.1	62.4335		437.694		837.009			452.247		447.346	273.912		661.36			60.6019		1023.78	66.5614		453.076	410.036	1.01281	0.984594
31	12316	AT5G65020	AT5G65020	ANNAT2 / annexin 2	cytosol,plasma membrane	31.1	cell.organisation	31.1	891.622	1023.91	844.848	864.533	801.574	824.982	447.256	871.16	959.452	836.593	152.096	662.026	737.194	677.39	825.771	782.057	1094.86	870.683	984.921	906.631	837.948	134.802	1.00162	0.98519
4.	21520	AT1G09780	AT1G09780	Phosphoglycerate mutase, 2,3-bisphosphoglycerate-independent	cytosol	4.1.12	glycolysis.cytosolic branch.phosphoglycerate mutase	4.1.	2082.48	1819.08	1909.28	1909.71	1890.38	1933.37	1306.57	1403.73	1314.11	1729.86	283.315	1199.91	1695.58	1667.77	1602.09	1736.16	1633.27	2138.67	1837.78	2080.49	1732.41	261.03	1.00148	0.985262
31	7019	AT2G29960	AT2G29960	CYP5, ATCYP5, CYP19-4 / cyclophilin 5	endoplasmic reticulum	31.3.1	cell.cycle.peptidylprolyl isomerase	31.3	116.696	139.017	130.056					195.672		145.36	30.1138		180.178	80.6148	173.431						144.741	45.4278	0.995741	0.986115
29	25834	AT1G63770	AT1G63770	Peptidase M1 family protein	plastid	29.5	protein.degradation	29.5	355.168	812.574	724.553			764.777	812.231	606.297	918.283	713.412	170.774	632.032	865.615	739.219	640.239	566.935	254.661	747.822	1017.89	972.065	715.164	218.195	1.00246	0.987179
4.	20238	AT5G08570	AT5G08570	Pyruvate kinase family protein	cytosol	4.1.14	glycolysis.cytosolic branch.pyruvate kinase (PK)	4.1.	197.485	221.192	149.927	56.2695	537.712	133.76	47.4184	360.972	166.468	207.911	145.988	110.706	123.063	134.793	115.494	219.957		343.536	414.631		208.883	114.518	1.00467	0.989386
8.	15111	AT5G03290	AT5G03290	IDH-V / isocitrate dehydrogenase V	plastid	8.2.4	TCA / org transformation.other organic acid transformatons.IDH	8.2.	695.815	739.281	658.387	832.993		719.065	571.518	681.477	728.407	703.368	69.7402	790.845	688.483	696.823	660.274	776.097	426.896	793.793	802.024	689.306	702.727	110.355	0.999089	0.989596
8.	13451	AT1G53240	AT1G53240	mMDH1 / Lactate/malate dehydrogenase family protein	mitochondrion	8.1.9	TCA / org transformation.TCA.malate DH	8.1.	2034.94	2180.6	2804.73	1759.55	1744.44	3183.41	1871.58	1970.71	1698.85	2138.76	487.598	1827.44	1996.88	2035.04	2198.85	2869.27	1790.47	1615.49	2627.31	2305.33	2140.68	383.923	1.0009	0.993126
11	15821	AT2G05990	AT2G05990	MOD1, ENR1 / NAD(P)-binding Rossmann-fold superfamily protein	plastid	11.1.6	lipid metabolism.FA synthesis and FA elongation.enoyl ACP reductase	11.1	496.03	503.069	496.486	684.675	490.761	530.986	351.601	464.61		502.277	85.4554	479.33	437.188	506.56	512.225	518.405	499.467	432.6	429.623	702.288	501.965	78.3761	0.999379	0.994214
29	21525	AT4G31180	AT4G31180	Class II aminoacyl-tRNA and biotin synthetases superfamily protein	cytosol	29.1.12	protein.aa activation.aspartate-tRNA ligase	29.1	255.042	189.137	161.752			331.074	229.462	230.963		232.905	53.4184	222.19	174.369	186.859	311.738			255.733	248.283	229.794	232.709	42.499	0.999159	0.994724
1.	24444	AT2G45290	AT2G45290	Transketolase	plastid	1.3.8	PS.calvin cycle.transketolase	1.3.	132.834	81.8148	31.9451		85.5334	85.94	90.6888	147.644	168.475	103.109	40.9502		45.4752	121.13	104.458	99.8578		158.394	132.424	60.8256	103.224	36.5717	1.00111	0.99588
31	10517	AT5G40770	AT5G40770	ATPHB3, PHB3 / prohibitin 3	mitochondrion	31.2	cell.division	31.2	776.232	769.41	753.501	1088.55	1110.34	872.902	842.669	781.34	949.701	882.739	129.752	817.887	854.69	969.247	968.929	927.131	1204.61	796.551	538.558	868.922	882.948	167.186	1.00024	0.997808
29	3925	AT2G39590	AT2G39590	Ribosomal protein S8 family protein	cytosol	29.2.1.2.1.515	protein.synthesis.ribosomal protein.eukaryotic.40S subunit.S15A	29.2	68.0407				201.983			47.8031		105.942	68.4117										#DIV/0!	#DIV/0!	#DIV/0!	#DIV/0!
29	5385	AT2G37190	AT2G37190	Ribosomal protein L11 family protein	cytosol	29.2.1.2.2.12	protein.synthesis.ribosomal protein.eukaryotic.60S subunit.L12	29.2	1534.98	1679.26	692.596	1705.53	1021.6	996.146				1271.69	386.754										#DIV/0!	#DIV/0!	#DIV/0!	#DIV/0!
29	4899	AT1G23410	AT1G23410	Ribosomal protein S27a / Ubiquitin family protein	cytosol	29.2.1.2.1.27	protein.synthesis.ribosomal protein.eukaryotic.40S subunit.S27	29.2		1825.64		2220.22	2565.8		1304.44	2082.6		1999.74	421.82										#DIV/0!	#DIV/0!	#DIV/0!	#DIV/0!
2.	12903	AT1G06030	AT1G06030	pfkB-like carbohydrate kinase family protein	#N/A	2.2.1.1	major CHO metabolism.degradation.sucrose.fructokinase	2.2.	115.558	36.8021	532.895				538.653			305.977	231.487										#DIV/0!	#DIV/0!	#DIV/0!	#DIV/0!
2.	13667	AT1G06020	AT1G06020	pfkB-like carbohydrate kinase family protein	cytosol	2.2.1.1	major CHO metabolism.degradation.sucrose.fructokinase	2.2.				69.5567		32.5616	1012.91			371.675	453.67										#DIV/0!	#DIV/0!	#DIV/0!	#DIV/0!
28	4597	AT2G28720	AT2G28720	Histone superfamily protein	nucleus	28.1.3.2.2	DNA.synthesis/chromatin structure.histone.core.H2B	28.1	86.5036				1291.37	76.7801				484.884	570.285										#DIV/0!	#DIV/0!	#DIV/0!	#DIV/0!
35	2713	ATMG00280	ATMG00280	ORF110A / Ribulose bisphosphate carboxylase large chain, catalytic domain	#N/A	35.2	not assigned.unknown	35.2	25.1004	30.2647	86.1112	109.693						62.7924	36.1324										#DIV/0!	#DIV/0!	#DIV/0!	#DIV/0!
29	6014	AT5G52650	AT5G52650	RNA binding Plectin/S10 domain-containing protein	cytosol	29.2.1.2.1.10	protein.synthesis.ribosomal protein.eukaryotic.40S subunit.S10	29.2		492.679		1314.34		1171.58		1045.67	854.292	975.711	284.952										#DIV/0!	#DIV/0!	#DIV/0!	#DIV/0!
26	17845	AT1G78860	AT1G78860	D-mannose binding lectin protein with Apple-like carbohydrate-binding domain	extracellular	26.16	misc.myrosinases-lectin-jacalin	26.1	60.3967	45.5673	95.1141			136.144	903.683			248.181	329.235										#DIV/0!	#DIV/0!	#DIV/0!	#DIV/0!
29	5898	AT1G27400	AT1G27400	Ribosomal protein L22p/L17e family protein	cytosol,plastid,nucleus	29.2.1.2.2.17	protein.synthesis.ribosomal protein.eukaryotic.60S subunit.L17	29.2		560.427	858.228						772.346	730.333	125.154										#DIV/0!	#DIV/0!	#DIV/0!	#DIV/0!
29	5035	AT4G30800	AT4G30800	Nucleic acid-binding, OB-fold-like protein	cytosol	29.2.1.2.1.11	protein.synthesis.ribosomal protein.eukaryotic.40S subunit.S11	29.2			104.527	109.85				106.792		107.057	2.1811										#DIV/0!	#DIV/0!	#DIV/0!	#DIV/0!
1.	5403	AT1G32470	AT1G32470	Single hybrid motif superfamily protein	plastid	1.2.4.4	PS.photorespiration.glycine cleavage.H protein	1.2.	495.778		400.19		395.551			269.301		390.205	80.4544										#DIV/0!	#DIV/0!	#DIV/0!	#DIV/0!
26	11124	AT2G10940	AT2G10940	Bifunctional inhibitor/lipid-transfer protein/seed storage 2S albumin superfamily protein	plastid	26.21	misc.protease inhibitor/seed storage/lipid transfer protein (LTP) family protein	26.2	759.183			379.638		567.287		407.62		528.432	151.237										#DIV/0!	#DIV/0!	#DIV/0!	#DIV/0!
2.	12756	AT3G59480	AT3G59480	pfkB-like carbohydrate kinase family protein	#N/A	2.2.1.1	major CHO metabolism.degradation.sucrose.fructokinase	2.2.		1401.95	386.4						473.083	753.812	459.668										#DIV/0!	#DIV/0!	#DIV/0!	#DIV/0!
35	5264	AT4G01150	AT4G01150	unknown protein; FUNCTIONS IN: molecular_function unknown; INVOLVED IN: biological_process unknown; LOCATED IN: thylakoid, chloroplast thylakoid membrane, chloroplast, plastoglobule, chloroplast envelope; EXPRESSED IN: 23 plant structures; EXPRESSED DURING: 14 growth stages; BEST Arabidopsis thaliana protein match is: unknown protein (TAIR:AT4G38100.1); Has 323 Blast hits to 323 proteins in 59 sp…	plastid	35.2	not assigned.unknown	35.2	553.024	621.034	382.931				722.985			569.993	123.786										#DIV/0!	#DIV/0!	#DIV/0!	#DIV/0!
30	7734	AT3G53610	AT3G53610	ATRAB8, AtRab8B, AtRABE1a, RAB8 / RAB GTPase homolog 8	cytosol	30.5	signalling.G-proteins	30.5	10.4595		139.879	182.763		109.279	239.534			136.383	76.6743										#DIV/0!	#DIV/0!	#DIV/0!	#DIV/0!
30	7840	AT3G09900	AT3G09900	ATRABE1E, ATRAB8E, RABE1e / RAB GTPase homolog E1E	cytosol	30.5	signalling.G-proteins	30.5			18.0429	29.7932	23.6234			19.6559		22.7789	4.53033										#DIV/0!	#DIV/0!	#DIV/0!	#DIV/0!
2.	4364	AT1G50390	AT1G50390	pfkB-like carbohydrate kinase family protein	#N/A	2.2.1.1	major CHO metabolism.degradation.sucrose.fructokinase	2.2.	122.818			140.036	840.032					367.629	334.113										#DIV/0!	#DIV/0!	#DIV/0!	#DIV/0!
30	6702	AT1G09180	AT1G09180	ATSAR1, ATSARA1A, SARA1A / secretion-associated RAS super family 1	endoplasmic reticulum	30.5	signalling.G-proteins	30.5	64.027				220.76	234.23			313.826	208.211	90.5235										#DIV/0!	#DIV/0!	#DIV/0!	#DIV/0!
29	9591	AT2G47610	AT2G47610	Ribosomal protein L7Ae/L30e/S12e/Gadd45 family protein	cytosol	29.2.1.2.2.57	protein.synthesis.ribosomal protein.eukaryotic.60S subunit.L7A	29.2	410.149		306.755	613.332		511.361			1520.48	672.416	436.152										#DIV/0!	#DIV/0!	#DIV/0!	#DIV/0!
21	6672	AT3G15360	AT3G15360	ATHM4, TRX-M4, ATM4 / thioredoxin M-type 4	plastid	21.1	redox.thioredoxin	21.1	151.705	126.069	251.283	228.591						189.412	51.9549										#DIV/0!	#DIV/0!	#DIV/0!	#DIV/0!
30	7792	AT5G60860	AT5G60860	AtRABA1f, RABA1f / RAB GTPase homolog A1F	#N/A	30.5	signalling.G-proteins	30.5	251.663	26.1496	11.266				162.732	56.69		101.7	91.7888										#DIV/0!	#DIV/0!	#DIV/0!	#DIV/0!
30	7647	AT4G18800	AT4G18800	ATHSGBP, ATRAB11B, ATRABA1D, RABA1d / RAB GTPase homolog A1D	cytosol	30.5	signalling.G-proteins	30.5	17.9357	94.8702			142.488	475.086	1058.85			357.847	383.727										#DIV/0!	#DIV/0!	#DIV/0!	#DIV/0!
29	19839	AT3G16480	AT3G16480	MPPalpha / mitochondrial processing peptidase alpha subunit	mitochondrion	29.3.2	protein.targeting.mitochondria	29.3			108.805	26.5941	65.759	80.6448			65.9976	69.5601	26.5941										#DIV/0!	#DIV/0!	#DIV/0!	#DIV/0!
35	5501	AT5G16660	AT5G16660	unknown protein; FUNCTIONS IN: molecular_function unknown; INVOLVED IN: biological_process unknown; LOCATED IN: chloroplast thylakoid membrane, chloroplast, membrane, chloroplast envelope; EXPRESSED IN: 23 plant structures; EXPRESSED DURING: 14 growth stages; BEST Arabidopsis thaliana protein match is: unknown protein (TAIR:AT3G02900.1); Has 30201 Blast hits to 17322 proteins in 780 species: Arch…	plastid	35.2	not assigned.unknown	35.2	220.764	159.573		194.304				113.059	332.759	204.092	73.7534										#DIV/0!	#DIV/0!	#DIV/0!	#DIV/0!
10	9456	AT2G04780	AT2G04780	FLA7 / FASCICLIN-like arabinoogalactan 7	extracellular,plasma membrane	10.5.1.1	cell wall.cell wall proteins.AGPs.AGP	10.5	235.98		314.763				342.32			297.688	45.0609										#DIV/0!	#DIV/0!	#DIV/0!	#DIV/0!
35	2062	AT1G77710	AT1G77710	CONTAINS InterPro DOMAIN/s: Ubiquitin-like, Ufm1 (InterPro:IPR005375); Has 244 Blast hits to 244 proteins in 106 species: Archae - 0; Bacteria - 0; Metazoa - 149; Fungi - 0; Plants - 47; Viruses - 0; Other Eukaryotes - 48 (source: NCBI BLink).	#N/A	35.2	not assigned.unknown	35.2	282.071		200.164			254.031				245.422	33.9882										#DIV/0!	#DIV/0!	#DIV/0!	#DIV/0!
1.	14817	AT4G18360	AT4G18360	Aldolase-type TIM barrel family protein	peroxisome	1.2.2	PS.photorespiration.glycolate oxydase	1.2.	26.5741	49.945					30.1047	68.8172		43.8602	16.9403										#DIV/0!	#DIV/0!	#DIV/0!	#DIV/0!
26	8645	AT5G02790	AT5G02790	GSTL3 / Glutathione S-transferase family protein	cytosol	26.9	misc.glutathione S transferases	26.9	297.227		272.771	260.504	183.362		265.477	238.598		252.99	35.6273										#DIV/0!	#DIV/0!	#DIV/0!	#DIV/0!
30	7915	AT2G31680	AT2G31680	AtRABA5d, RABA5d / RAB GTPase homolog A5D	cytosol	30.5	signalling.G-proteins	30.5	230.672	160.507	204.018	752.013		37.0412				276.85	246.682										#DIV/0!	#DIV/0!	#DIV/0!	#DIV/0!
11	22958	AT4G16155	AT4G16155	dihydrolipoyl dehydrogenases	plastid	11.1.31	lipid metabolism.FA synthesis and FA elongation.pyruvate DH	11.1	127.671		114.027					94.6865		112.128	13.5325										#DIV/0!	#DIV/0!	#DIV/0!	#DIV/0!
29	11619	AT2G30050	AT2G30050	transducin family protein / WD-40 repeat family protein	cytosol,nucleus	29.3.4.4	protein.targeting.secretory pathway.plasma membrane	29.3	514.337						132.322	97.2852		247.981	188.884										#DIV/0!	#DIV/0!	#DIV/0!	#DIV/0!
29	4315	AT2G36060	AT2G36060	MMZ3, UEV1C / MMS ZWEI homologue 3	cytosol	29.5.11.3	protein.degradation.ubiquitin.E2	29.5	231.822							151.12	529.1	304.014	162.534										#DIV/0!	#DIV/0!	#DIV/0!	#DIV/0!
35	15264	AT1G09340	AT1G09340	CRB, CSP41B, HIP1.3 / chloroplast RNA binding	plastid	35.2	not assigned.unknown	35.2	99.1796		116.838				58.8083			91.6085	24.2878										#DIV/0!	#DIV/0!	#DIV/0!	#DIV/0!
35	16661	AT2G04190	AT2G04190	TRAF-like family protein	cytosol	35.1	not assigned.no ontology	35.1	34.2899		95.4871			123.646		18.8325		68.0639	43.0286										#DIV/0!	#DIV/0!	#DIV/0!	#DIV/0!
30	22919	AT3G02880	AT3G02880	Leucine-rich repeat protein kinase family protein	plasma membrane	30.2.3	signalling.receptor kinases.leucine rich repeat III	30.2	145.99			111.793		216.55	291.364	68.3039		166.8	78.9323										#DIV/0!	#DIV/0!	#DIV/0!	#DIV/0!
35	9790	AT3G49720	AT3G49720	unknown protein; FUNCTIONS IN: molecular_function unknown; INVOLVED IN: biological_process unknown; LOCATED IN: chloroplast thylakoid membrane, Golgi apparatus, plasma membrane, membrane; EXPRESSED IN: 25 plant structures; EXPRESSED DURING: 15 growth stages; BEST Arabidopsis thaliana protein match is: unknown protein (TAIR:AT5G65810.1); Has 64 Blast hits to 64 proteins in 11 species: Archae - 0; …	plastid	35.2	not assigned.unknown	35.2	125.838			133.481			103.508			120.942	12.7167										#DIV/0!	#DIV/0!	#DIV/0!	#DIV/0!
10	10736	AT4G30280	AT4G30280	ATXTH18, XTH18 / xyloglucan endotransglucosylase/hydrolase 18	extracellular	10.7	cell wall.modification	10.7		66.9792			75.8254				103.969	82.258	15.7713										#DIV/0!	#DIV/0!	#DIV/0!	#DIV/0!
10	10718	AT1G65310	AT1G65310	ATXTH17, XTH17 / xyloglucan endotransglucosylase/hydrolase 17	extracellular	10.7	cell wall.modification	10.7		28.2412	15.2327				51.2474			31.5738	14.8906										#DIV/0!	#DIV/0!	#DIV/0!	#DIV/0!
8.	18579	AT3G60100	AT3G60100	CSY5 / citrate synthase 5	mitochondrion	8.1.2	TCA / org transformation.TCA.CS	8.1.	30.3481	198.447				68.6617		31.334		82.1977	68.8706										#DIV/0!	#DIV/0!	#DIV/0!	#DIV/0!
35	14513	AT4G09670	AT4G09670	Oxidoreductase family protein	cytosol	35.1	not assigned.no ontology	35.1	161.194	154.806	119.188		127.233					140.605	17.7699										#DIV/0!	#DIV/0!	#DIV/0!	#DIV/0!
29	14158	AT2G46290	AT2G46290	Transducin/WD40 repeat-like superfamily protein	cytosol	29.2.3	protein.synthesis.initiation	29.2		54.5465		138.505			285.884			159.645	95.6188										#DIV/0!	#DIV/0!	#DIV/0!	#DIV/0!
11	13012	AT1G52760	AT1G52760	LysoPL2 / lysophospholipase 2	cytosol	11.9.2	lipid metabolism.lipid degradation.lipases	11.9	237.142		261.753	251.358				222.044		243.074	14.9583										#DIV/0!	#DIV/0!	#DIV/0!	#DIV/0!
27	11680	AT4G09040	AT4G09040	RNA-binding (RRM/RBD/RNP motifs) family protein	plastid	27.4	RNA.RNA binding	27.4	110.705						71.1831	51.7172		77.8686	24.5415										#DIV/0!	#DIV/0!	#DIV/0!	#DIV/0!
20	11444	AT4G36020	AT4G36020	CSDP1 / cold shock domain protein 1	#N/A	20.2.2	stress.abiotic.cold	20.2	84.4548			96.7985			49.6381			76.9638	19.9685										#DIV/0!	#DIV/0!	#DIV/0!	#DIV/0!
23	17339	AT3G27740	AT3G27740	CARA / carbamoyl phosphate synthetase A	plastid	23.1.1.1	nucleotide metabolism.synthesis.pyrimidine.carbamoyl phosphate synthetase	23.1	384.234	274.503	233.215	344.957				314.795		310.341	52.7466										#DIV/0!	#DIV/0!	#DIV/0!	#DIV/0!
11	16367	AT3G02620	AT3G02620	Plant stearoyl-acyl-carrier-protein desaturase family protein	#N/A	11.1.15	lipid metabolism.FA synthesis and FA elongation.ACP desaturase	11.1			97.5264			31.1311	26.2341	49.7601		51.163	28.1703										#DIV/0!	#DIV/0!	#DIV/0!	#DIV/0!
29	2304	AT4G26840	AT4G26840	SUM1, SUMO 1, SUMO1, ATSUMO1 / small ubiquitin-like modifier 1	nucleus	29.5.11.1	protein.degradation.ubiquitin.ubiquitin	29.5	75.5169		242.243				266.947			194.902	85.0186										#DIV/0!	#DIV/0!	#DIV/0!	#DIV/0!
19	16594	AT3G56940	AT3G56940	CRD1, CHL27, ACSF / dicarboxylate diiron protein, putative (Crd1)	plastid	19.12	tetrapyrrole synthesis.magnesium-protoporphyrin IX monomethyl ester (oxidative) cyclase	19.1	300.031	178.757	165.172	184.176			222.484	142.543		198.86	51.1857										#DIV/0!	#DIV/0!	#DIV/0!	#DIV/0!
27	23428	AT1G22760	AT1G22760	PAB3 / poly(A) binding protein 3	#N/A	27.1	RNA.processing	27.1	33.1757				310.828			56.4333	154.942	138.845	109.31										#DIV/0!	#DIV/0!	#DIV/0!	#DIV/0!
21	26880	AT5G37830	AT5G37830	OXP1 / oxoprolinase 1	cytosol	21.2.2	redox.ascorbate and glutathione.glutathione	21.2	528.894		218.667			426.4		144.34		329.575	154.69										#DIV/0!	#DIV/0!	#DIV/0!	#DIV/0!
35	17474	AT5G28500	AT5G28500	unknown protein; FUNCTIONS IN: molecular_function unknown; INVOLVED IN: biological_process unknown; LOCATED IN: chloroplast stroma, chloroplast; EXPRESSED IN: 23 plant structures; EXPRESSED DURING: 13 growth stages; BEST Arabidopsis thaliana protein match is: unknown protein (TAIR:AT3G04550.1); Has 109 Blast hits to 109 proteins in 49 species: Archae - 0; Bacteria - 67; Metazoa - 0; Fungi - 0; Pl…	plastid	35.2	not assigned.unknown	35.2	2441.31	3263.6					6593.7	3071.34		3842.49	1617.27										#DIV/0!	#DIV/0!	#DIV/0!	#DIV/0!
16	24437	AT5G60600	AT5G60600	GCPE, ISPG, CSB3, CLB4, HDS / 4-hydroxy-3-methylbut-2-enyl diphosphate synthase	plastid	16.1.1.6	secondary metabolism.isoprenoids.non-mevalonate pathway.HDS	16.1	232.194					338.477		81.2652		217.312	105.532										#DIV/0!	#DIV/0!	#DIV/0!	#DIV/0!
30	24591	AT1G52410	AT1G52410	TSA1 / TSK-associating protein 1	cytosol,nucleus	30.3	signalling.calcium	30.3	325.347	54.0211							383.482	254.283	143.582										#DIV/0!	#DIV/0!	#DIV/0!	#DIV/0!
30	23537	AT3G13460	AT3G13460	ECT2 / evolutionarily conserved C-terminal region 2	cytosol	30.3	signalling.calcium	30.3	450.837			68.8894				477.528		332.418	186.661										#DIV/0!	#DIV/0!	#DIV/0!	#DIV/0!
23	15238	AT4G22930	AT4G22930	PYR4, DHOASE / pyrimidin 4	plastid	23.1.1.3	nucleotide metabolism.synthesis.pyrimidine.dihydroorotase	23.1	124.891		107.064	149.987				81.8962		115.959	24.885										#DIV/0!	#DIV/0!	#DIV/0!	#DIV/0!
31	19078	AT2G36250	AT2G36250	FTSZ2-1, ATFTSZ2-1 / Tubulin/FtsZ family protein	plastid	31.2	cell.division	31.2	56.2273	89.0429	78.0286	86.7693			116.465	83.7356		85.0448	17.7369										#DIV/0!	#DIV/0!	#DIV/0!	#DIV/0!
26	12897	AT5G67400	AT5G67400	RHS19 / root hair specific 19	extracellular	26.12	misc.peroxidases	26.1	55.4845	121.925						52.8935		76.7675	31.9483										#DIV/0!	#DIV/0!	#DIV/0!	#DIV/0!
29	22138	AT1G13320	AT1G13320	PP2AA3 / protein phosphatase 2A subunit A3	cytosol	29.4	protein.postranslational modification	29.4	174.253	91.475	190.365			239.638				173.933	53.354										#DIV/0!	#DIV/0!	#DIV/0!	#DIV/0!
29	19054	AT5G60160	AT5G60160	Zn-dependent exopeptidases superfamily protein	cytosol	29.5.4	protein.degradation.aspartate protease	29.5	340.227		242.094	265.411						282.577	41.8614										#DIV/0!	#DIV/0!	#DIV/0!	#DIV/0!
13	21984	AT5G10240	AT5G10240	ASN3 / asparagine synthetase 3	cytosol	13.1.3.1.1	amino acid metabolism.synthesis.aspartate family.asparagine.asparagine synthetase	13.1	22.3807	55.7625	34.917	18.9789						33.0098	14.415										#DIV/0!	#DIV/0!	#DIV/0!	#DIV/0!
29	18954	AT2G34250	AT2G34250	SecY protein transport family protein	#N/A	29.3.4.99	protein.targeting.secretory pathway.unspecified	29.3	112.994		244.519			134.45				163.987	57.6139										#DIV/0!	#DIV/0!	#DIV/0!	#DIV/0!
26	20340	AT3G20100	AT3G20100	CYP705A19 / cytochrome P450, family 705, subfamily A, polypeptide 19	#N/A	26.10	misc.cytochrome P450	26.1	72.306	198.661	126.413	84.944		215.27		172.241		144.972	54.4612										#DIV/0!	#DIV/0!	#DIV/0!	#DIV/0!
11	25536	AT4G35790	AT4G35790	ATPLDDELTA, PLDDELTA / phospholipase D delta	cytosol	11.9.3.1	lipid metabolism.lipid degradation.lysophospholipases.phospholipase D	11.9	191.254			237.129			188.633			205.672	22.269										#DIV/0!	#DIV/0!	#DIV/0!	#DIV/0!
21	21689	AT3G54660	AT3G54660	GR, EMB2360, ATGR2 / glutathione reductase	plastid	21.2.2	redox.ascorbate and glutathione.glutathione	21.2	115.761		146.159	156.503				198.249		154.168	29.5288										#DIV/0!	#DIV/0!	#DIV/0!	#DIV/0!
29	11174	AT5G45390	AT5G45390	CLPP4, NCLPP4 / CLP protease P4	plastid	29.5.5	protein.degradation.serine protease	29.5	358.367	277.762	334.074			170.864		207.895		269.792	71.6369										#DIV/0!	#DIV/0!	#DIV/0!	#DIV/0!
4.	21044	AT2G22480	AT2G22480	PFK5 / phosphofructokinase 5	plastid	4.2.4	glycolysis.plastid branch.phosphofructokinase (PFK)	4.2.	72.2101	47.902		260.877						126.996	95.1866										#DIV/0!	#DIV/0!	#DIV/0!	#DIV/0!
13	25797	AT1G31230	AT1G31230	AK-HSDH I, AK-HSDH / aspartate kinase-homoserine dehydrogenase i	plastid	13.1.3.6.1.1	amino acid metabolism.synthesis.aspartate family.misc.homoserine.aspartate kinase	13.1	170.707		113.542					97.1034		127.118	31.5444										#DIV/0!	#DIV/0!	#DIV/0!	#DIV/0!
13	22078	AT3G47340	AT3G47340	ASN1, DIN6, AT-ASN1 / glutamine-dependent asparagine synthase 1	#N/A	13.1.3.1.1	amino acid metabolism.synthesis.aspartate family.asparagine.asparagine synthetase	13.1	66.591	63.6327				31.5327		136.49		74.5616	38.3067										#DIV/0!	#DIV/0!	#DIV/0!	#DIV/0!
2.	25352	AT3G46970	AT3G46970	ATPHS2, PHS2 / alpha-glucan phosphorylase 2	cytosol	2.2.2.2	major CHO metabolism.degradation.starch.starch phosphorylase	2.2.	138.514						388.198	221.338		249.35	103.84										#DIV/0!	#DIV/0!	#DIV/0!	#DIV/0!
13	22985	AT1G74040	AT1G74040	IMS1, MAML-3, IPMS2 / 2-isopropylmalate synthase 1	plastid	13.1.4.4.1	amino acid metabolism.synthesis.branched chain group.leucine specific.2-isopropylmalate synthase	13.1			28.5753			35.2343		31.3019		31.7038	2.73335										#DIV/0!	#DIV/0!	#DIV/0!	#DIV/0!
28	3505	AT3G09480	AT3G09480	Histone superfamily protein	nucleus	28.1.3.2.2	DNA.synthesis/chromatin structure.histone.core.H2B	28.1		1330.68		879.312			880.737			1030.24	212.443										#DIV/0!	#DIV/0!	#DIV/0!	#DIV/0!
30	7268	AT3G16100	AT3G16100	ATRABG3C, ATRAB7D, RABG3c / RAB GTPase homolog G3C	vacuole	30.5	signalling.G-proteins	30.5		82.7098	2382.33		196.482	186.624				712.036	965.373										#DIV/0!	#DIV/0!	#DIV/0!	#DIV/0!
18	13846	AT5G54770	AT5G54770	THI1, TZ, THI4 / thiazole biosynthetic enzyme, chloroplast (ARA6) (THI1) (THI4)	plastid	18.2	Co-factor and vitamine metabolism.thiamine	18.2		210.248	214.638				212.911			212.599	1.80584										#DIV/0!	#DIV/0!	#DIV/0!	#DIV/0!
26	7107	AT5G62350	AT5G62350	Plant invertase/pectin methylesterase inhibitor superfamily protein	#N/A	26.18	misc.invertase/pectin methylesterase inhibitor family protein	26.1		192.912				119.493	404.028	284.861		250.323	106.337										#DIV/0!	#DIV/0!	#DIV/0!	#DIV/0!
26	13633	AT5G16970	AT5G16970	AT-AER, AER / alkenal reductase	cytosol	26.7	misc.oxidases - copper, flavone etc	26.7		149.426	148.957					141.623		146.669	3.57288										#DIV/0!	#DIV/0!	#DIV/0!	#DIV/0!
30	7134	AT1G22740	AT1G22740	RAB7, ATRABG3B, RAB75, RABG3B / RAB GTPase homolog G3B	vacuole	30.5	signalling.G-proteins	30.5		381.183				50.2038	195.334			208.907	135.462										#DIV/0!	#DIV/0!	#DIV/0!	#DIV/0!
35	13308	AT4G36820	AT4G36820	Protein of unknown function (DUF607)	#N/A	35.2	not assigned.unknown	35.2		785.325	663.001			726.494				724.94	49.9508										#DIV/0!	#DIV/0!	#DIV/0!	#DIV/0!
35	11894	AT1G27020	AT1G27020	unknown protein; BEST Arabidopsis thaliana protein match is: unknown protein (TAIR:AT1G27030.1); Has 514 Blast hits to 514 proteins in 175 species: Archae - 0; Bacteria - 311; Metazoa - 0; Fungi - 0; Plants - 65; Viruses - 0; Other Eukaryotes - 138 (source: NCBI BLink).	#N/A	35.2	not assigned.unknown	35.2		241.485	184.384			146.132		252.126		206.032	43.1228										#DIV/0!	#DIV/0!	#DIV/0!	#DIV/0!
14	18774	AT5G43780	AT5G43780	APS4 / Pseudouridine synthase/archaeosine transglycosylase-like family protein	plastid	14.1	S-assimilation.ATPS	14.1		149.621		81.7645		71.0959		21.0462		80.8819	45.831										#DIV/0!	#DIV/0!	#DIV/0!	#DIV/0!
1.	19191	AT1G70580	AT1G70580	AOAT2, GGT2 / alanine-2-oxoglutarate aminotransferase 2	peroxisome	1.2.3	PS.photorespiration.aminotransferases peroxisomal	1.2.				297.638		114.436			383.109	265.061	112.078										#DIV/0!	#DIV/0!	#DIV/0!	#DIV/0!
26	25808	AT1G10290	AT1G10290	ADL6, DRP2A / dynamin-like protein 6	plasma membrane	26.17	misc.dynamin	26.1		128.919	36.2227				285.634	491.088		235.466	172.417										#DIV/0!	#DIV/0!	#DIV/0!	#DIV/0!
4.	21762	AT4G04040	AT4G04040	MEE51 / Phosphofructokinase family protein	cytosol	4.1.5	glycolysis.cytosolic branch.pyrophosphate-fructose-6-P phosphotransferase	4.1.		102.293				80.419		139.549		107.42	24.4103										#DIV/0!	#DIV/0!	#DIV/0!	#DIV/0!
35	6592	AT4G17870	AT4G17870	PYR1, RCAR11 / Polyketide cyclase/dehydrase and lipid transport superfamily protein	#N/A	35.2	not assigned.unknown	35.2		255.523		227.728			281.306	261.709		256.566	19.1784										#DIV/0!	#DIV/0!	#DIV/0!	#DIV/0!
7.	21919	AT5G35790	AT5G35790	G6PD1 / glucose-6-phosphate dehydrogenase 1	plastid	7.1.1	OPP.oxidative PP.G6PD	7.1.		166.373	42.4152					161.932		123.573	57.416										#DIV/0!	#DIV/0!	#DIV/0!	#DIV/0!
13	22476	AT3G06350	AT3G06350	EMB3004, MEE32 / dehydroquinate dehydratase, putative / shikimate dehydrogenase, putative	plastid	13.1.6.1.10	amino acid metabolism.synthesis.aromatic aa.chorismate.dehydroquinate/shikimate dehydrogenase	13.1		197.056	330.456	168.259	366.801	926.644	216.962			367.696	259.944										#DIV/0!	#DIV/0!	#DIV/0!	#DIV/0!
2.	25996	AT2G40840	AT2G40840	DPE2 / disproportionating enzyme 2	cytosol	2.2.2.4	major CHO metabolism.degradation.starch.D enzyme	2.2.		129.026				85.8145	660.32			291.72	261.236										#DIV/0!	#DIV/0!	#DIV/0!	#DIV/0!
28	25918	AT3G18524	AT3G18524	MSH2, ATMSH2 / MUTS homolog 2	nucleus	28.2	DNA.repair	28.2		58.0292			321.377			221.787	365.011	241.551	117.989										#DIV/0!	#DIV/0!	#DIV/0!	#DIV/0!
20	26044	AT2G25140	AT2G25140	HSP98.7, CLPB-M, CLPB4 / casein lytic proteinase B4	plastid	20.2.1	stress.abiotic.heat	20.2		278.258	173.702	161.861				200.88		203.675	45.3245										#DIV/0!	#DIV/0!	#DIV/0!	#DIV/0!
30	27120	AT5G41790	AT5G41790	CIP1 / COP1-interactive protein 1	cytosol,cytoskeleton	30.11.1	signalling.light.COP9 signalosome	30.1		989.278		208.847			690.009			629.378	321.481										#DIV/0!	#DIV/0!	#DIV/0!	#DIV/0!
26	20258	AT1G51470	AT1G51470	BGLU35, TGG5 / beta glucosidase 35	#N/A	26.16	misc.myrosinases-lectin-jacalin	26.1		111.671		148.986		118.276				126.311	16.2587										#DIV/0!	#DIV/0!	#DIV/0!	#DIV/0!
27	27078	AT5G04290	AT5G04290	KTF1, SPT5L / kow domain-containing transcription factor 1	#N/A	27.3.67	RNA.regulation of transcription.putative transcription regulator	27.3			522.736	134.403		603.412				420.184	204.744										#DIV/0!	#DIV/0!	#DIV/0!	#DIV/0!
26	17887	AT5G35950	AT5G35950	Mannose-binding lectin superfamily protein	#N/A	26.16	misc.myrosinases-lectin-jacalin	26.1			60.7566	145.512				330.323		178.864	112.548										#DIV/0!	#DIV/0!	#DIV/0!	#DIV/0!
31	27083	AT1G04160	AT1G04160	XIB, ATXIB, XI-8, XI-B / myosin XI B	cytosol	31.1	cell.organisation	31.1			477.125	603.754			465.472			515.45	62.6212										#DIV/0!	#DIV/0!	#DIV/0!	#DIV/0!
35	17748	AT1G22100	AT1G22100	Inositol-pentakisphosphate 2-kinase family protein	#N/A	35.2	not assigned.unknown	35.2			887.785	106.945					400.87	465.2	322.006										#DIV/0!	#DIV/0!	#DIV/0!	#DIV/0!
29	23132	AT4G26300	AT4G26300	emb1027 / Arginyl-tRNA synthetase, class Ic	plastid	29.1.19	protein.aa activation.arginine-tRNA ligase	29.1			214.078					186.475	592.38	330.978	185.183										#DIV/0!	#DIV/0!	#DIV/0!	#DIV/0!
29	20931	AT3G05060	AT3G05060	NOP56-like pre RNA processing ribonucleoprotein	nucleus	29.2.2.3.1	protein.synthesis.ribosome biogenesis.Pre-rRNA processing and modifications.snoRNPs	29.2			74.8328	414.75			187.523	147.248		206.089	127.057										#DIV/0!	#DIV/0!	#DIV/0!	#DIV/0!
26	20451	AT4G15380	AT4G15380	CYP705A4 / cytochrome P450, family 705, subfamily A, polypeptide 4	#N/A	26.10	misc.cytochrome P450	26.1			261.43			117.561		979.461		452.817	376.997										#DIV/0!	#DIV/0!	#DIV/0!	#DIV/0!
2.	16469	AT2G04650	AT2G04650	ADP-glucose pyrophosphorylase family protein	#N/A	2.1.2.1	major CHO metabolism.synthesis.starch.AGPase	2.1.			113.232	77.898				81.6716		90.9338	15.8421										#DIV/0!	#DIV/0!	#DIV/0!	#DIV/0!
9.	1039	AT1G15120	AT1G15120	Ubiquinol-cytochrome C reductase hinge protein	mitochondrion	9.5	mitochondrial electron transport / ATP synthesis.cytochrome c reductase	9.5				369.864			171.042	215.659		252.188	85.1793										#DIV/0!	#DIV/0!	#DIV/0!	#DIV/0!
26	12483	AT3G01190	AT3G01190	Peroxidase superfamily protein	extracellular	26.12	misc.peroxidases	26.1				99.7817		86.9062	82.2123			89.6334	7.42741										#DIV/0!	#DIV/0!	#DIV/0!	#DIV/0!
16	18686	AT1G74470	AT1G74470	Pyridine nucleotide-disulphide oxidoreductase family protein	plastid	16.1.1	secondary metabolism.isoprenoids.non-mevalonate pathway	16.1				102		232.423		132.073		155.499	55.7623										#DIV/0!	#DIV/0!	#DIV/0!	#DIV/0!
35	15685	AT5G23060	AT5G23060	CaS / calcium sensing receptor	plastid	35.2	not assigned.unknown	35.2				235.205		99.7928	261.883			198.961	70.9629										#DIV/0!	#DIV/0!	#DIV/0!	#DIV/0!
10	20673	AT4G33220	AT4G33220	PME44, ATPME44 / pectin methylesterase 44	extracellular	10.8.1	cell wall.pectin*esterases.PME	10.8				88.359	277.684	110.822		120.748		149.403	74.9864										#DIV/0!	#DIV/0!	#DIV/0!	#DIV/0!
9.	9514	AT4G02580	AT4G02580	NADH-ubiquinone oxidoreductase 24 kDa subunit, putative	mitochondrion	9.1.2	mitochondrial electron transport / ATP synthesis.NADH-DH.localisation not clear	9.1.				222.625		302.879	204.116			243.207	42.8663										#DIV/0!	#DIV/0!	#DIV/0!	#DIV/0!
16	20244	AT1G47600	AT1G47600	BGLU34, TGG4 / beta glucosidase 34	#N/A	16.5.1.3.1	secondary metabolism.sulfur-containing.glucosinolates.degradation.myrosinase	16.5						72.6519	85.0146	110.503		89.3899	15.7594										#DIV/0!	#DIV/0!	#DIV/0!	#DIV/0!
29	21685	AT3G57150	AT3G57150	NAP57, AtNAP57, CBF5, AtCBF5 / homologue of NAP57	nucleus	29.2.2.3.1	protein.synthesis.ribosome biogenesis.Pre-rRNA processing and modifications.snoRNPs	29.2				158.171		163.071		185.78		169.007	12.0274										#DIV/0!	#DIV/0!	#DIV/0!	#DIV/0!
16	24273	AT2G37040	AT2G37040	PAL1, ATPAL1 / PHE ammonia lyase 1	#N/A	16.2.1.1	secondary metabolism.phenylpropanoids.lignin biosynthesis.PAL	16.2					203.744		623.071	38.6488		288.488	245.999										#DIV/0!	#DIV/0!	#DIV/0!	#DIV/0!
28	13471	AT5G20850	AT5G20850	ATRAD51, RAD51 / RAS associated with diabetes protein 51	#N/A	28.2	DNA.repair	28.2						191.68	267.613	108.022		189.105	65.1781										#DIV/0!	#DIV/0!	#DIV/0!	#DIV/0!
29	12393	AT1G65350	AT1G65350	UBQ13 / ubiquitin 13	nucleus	29.5.11	protein.degradation.ubiquitin	29.5										#DIV/0!	#DIV/0!	1534.04				761.086	1358.9				1218.01	330.912	#DIV/0!	#DIV/0!
29	12519	AT5G37640	AT5G37640	UBQ9 / ubiquitin 9	nucleus	29.5.11.1	protein.degradation.ubiquitin.ubiquitin	29.5										#DIV/0!	#DIV/0!			802.94		685.97				2714.61	1401.17	929.965	#DIV/0!	#DIV/0!
29	4786	AT2G35635	AT2G35635	UBQ7, RUB2 / ubiquitin 7	#N/A	29.5.11.1	protein.degradation.ubiquitin.ubiquitin	29.5										#DIV/0!	#DIV/0!					891.98		223.894	312.16		476.011	296.333	#DIV/0!	#DIV/0!
31	15253	AT1G49240	AT1G49240	ACT8 / actin 8	cytosol	31.1	cell.organisation	31.1										#DIV/0!	#DIV/0!		3429.25	3733.09	2138.29	3907.34				2069.74	3055.54	792.142	#DIV/0!	#DIV/0!
#N/A	1295	Crap_UBIQ_HUMAN	Crap_UBIQ_HUMAN	#N/A	#N/A	#N/A	#N/A	#N/A										#DIV/0!	#DIV/0!	1246.12	1758.89	1090.17	1077.97	297.972	1707.59	3687.27			1552.28	980.562	#DIV/0!	#DIV/0!
31	25105	AT5G03340	AT5G03340	ATPase, AAA-type, CDC48 protein	cytosol	31.2	cell.division	31.2										#DIV/0!	#DIV/0!		550.167	144.036	61.3049	56.3651		13.1442	185.406		168.404	180.164	#DIV/0!	#DIV/0!
34	8712	AT1G64200	AT1G64200	VHA-E3 / vacuolar H+-ATPase subunit E isoform 3	vacuole	34.1.1	transport.p- and v-ATPases.H+-transporting two-sector ATPase	34.1										#DIV/0!	#DIV/0!	169.649	446.548			113.136	421.711			59.9371	242.196	160.7	#DIV/0!	#DIV/0!
29	7371	AT4G15165	AT4G15165	N-terminal nucleophile aminohydrolases (Ntn hydrolases) superfamily protein	#N/A	29.5	protein.degradation	29.5										#DIV/0!	#DIV/0!	53.4276	53.2802			88.8199			516.466		177.998	195.95	#DIV/0!	#DIV/0!
29	7338	AT3G11940	AT3G11940	ATRPS5A, AML1, RPS5A / ribosomal protein 5A	cytosol	29.2.1.2.1.5	protein.synthesis.ribosomal protein.eukaryotic.40S subunit.S5	29.2										#DIV/0!	#DIV/0!			1126.32	634.473	2230.77	1755.81				1436.84	606.687	#DIV/0!	#DIV/0!
29	4224	AT5G15520	AT5G15520	Ribosomal protein S19e family protein	cytosol	29.2.1.2.1.19	protein.synthesis.ribosomal protein.eukaryotic.40S subunit.S19	29.2										#DIV/0!	#DIV/0!	129.366			110.414			751.891			330.557	298.029	#DIV/0!	#DIV/0!
29	4756	AT1G78870	AT1G78870	UBC35, UBC13A / ubiquitin-conjugating enzyme 35	#N/A	29.5.11.3	protein.degradation.ubiquitin.E2	29.5										#DIV/0!	#DIV/0!	135.027	123.169		105.6			124.802	111.571		120.033	10.3664	#DIV/0!	#DIV/0!
1.	4457	AT1G10960	AT1G10960	ATFD1, FD1 / ferredoxin 1	plastid	1.1.5.2	PS.lightreaction.other electron carrier (ox/red).ferredoxin	1.1.										#DIV/0!	#DIV/0!	237.217	136.478	122.538	164.26	343.411			77.1388		180.174	87.5604	#DIV/0!	#DIV/0!
30	10127	AT1G26480	AT1G26480	GRF12, GF14 IOTA / general regulatory factor 12	#N/A	30.7	signalling.14-3-3 proteins	30.7										#DIV/0!	#DIV/0!			40.9767				105.664		43.4017	63.3475	29.9388	#DIV/0!	#DIV/0!
26	14096	AT3G49110	AT3G49110	PRX33, PRXCA, ATPRX33, ATPCA / peroxidase CA	extracellular	26.12	misc.peroxidases	26.1										#DIV/0!	#DIV/0!	105.859							177.862	53.1603	112.294	51.1123	#DIV/0!	#DIV/0!
29	2022	AT3G60245	AT3G60245	Zinc-binding ribosomal protein family protein	cytosol	29.2.1.2.2.537	protein.synthesis.ribosomal protein.eukaryotic.60S subunit.L37A	29.2										#DIV/0!	#DIV/0!		693.116		757.939					732.151	727.735	26.6477	#DIV/0!	#DIV/0!
29	4525	AT5G09500	AT5G09500	Ribosomal protein S19 family protein	#N/A	29.2.1.2.1.15	protein.synthesis.ribosomal protein.eukaryotic.40S subunit.S15	29.2										#DIV/0!	#DIV/0!	47.7423	78.3551		213.73	1389.39			54.4911		356.742	519.838	#DIV/0!	#DIV/0!
29	2259	AT5G43970	AT5G43970	TOM22-V, TOM9-2, ATTOM22-V / translocase of outer membrane 22-V	mitochondrion	29.3.2	protein.targeting.mitochondria	29.3										#DIV/0!	#DIV/0!	344.813			168.788	309.03			327.597		287.557	69.7292	#DIV/0!	#DIV/0!
29	6841	AT5G39850	AT5G39850	Ribosomal protein S4	cytosol	29.2.1.2.1.9	protein.synthesis.ribosomal protein.eukaryotic.40S subunit.S9	29.2										#DIV/0!	#DIV/0!	109.491			204.35		129.27	119.575	823.671		277.271	275.243	#DIV/0!	#DIV/0!
34	15561	AT5G13490	AT5G13490	AAC2 / ADP/ATP carrier 2	plastid	34.14	transport.unspecified cations	34.1										#DIV/0!	#DIV/0!		68.6382		143.102			63.5075	69.8172	353.824	139.778	110.995	#DIV/0!	#DIV/0!
4.	15970	AT5G03690	AT5G03690	Aldolase superfamily protein	cytosol	4.1.10	glycolysis.cytosolic branch.aldolase	4.1.										#DIV/0!	#DIV/0!	143.81	284.018			244.952	172.789	190.642		101.471	189.614	60.7256	#DIV/0!	#DIV/0!
20	2229	AT1G54410	AT1G54410	dehydrin family protein	cytosol	20.2.99	stress.abiotic.unspecified	20.2										#DIV/0!	#DIV/0!	1298.48					5552.2	3630.02	5237.94		3929.66	1685.02	#DIV/0!	#DIV/0!
35	2476	AT2G21640	AT2G21640	Encodes a protein of unknown function that is a marker for oxidative stress response.	mitochondrion	35.2	not assigned.unknown	35.2										#DIV/0!	#DIV/0!	145.681		144.947					68.2131	95.4475	113.572	33.1712	#DIV/0!	#DIV/0!
29	8722	AT1G53850	AT1G53850	PAE1, ATPAE1 / 20S proteasome alpha subunit E1	cytosol	29.5.11.20	protein.degradation.ubiquitin.proteasom	29.5										#DIV/0!	#DIV/0!		485.468		185.817	521.659					397.648	150.514	#DIV/0!	#DIV/0!
1.	5746	AT2G46820	AT2G46820	PTAC8, TMP14, PSAP, PSI-P / photosystem I P subunit	plastid	1.1.2.2	PS.lightreaction.photosystem I.PSI polypeptide subunits	1.1.										#DIV/0!	#DIV/0!	308.83	219.067		169.683						232.527	57.5987	#DIV/0!	#DIV/0!
29	2878	AT4G00810	AT4G00810	60S acidic ribosomal protein family	cytosol	29.2.1.2.2.81	protein.synthesis.ribosomal protein.eukaryotic.60S subunit.P1	29.2										#DIV/0!	#DIV/0!	75.5372		95.1084			80.6454				83.7637	8.28854	#DIV/0!	#DIV/0!
20	4651	AT3G26460	AT3G26460	Polyketide cyclase/dehydrase and lipid transport superfamily protein	#N/A	20.2.99	stress.abiotic.unspecified	20.2										#DIV/0!	#DIV/0!			37.6187		53.9021			42.2302		44.5837	6.85282	#DIV/0!	#DIV/0!
26	5496	AT4G12480	AT4G12480	pEARLI 1 / Bifunctional inhibitor/lipid-transfer protein/seed storage 2S albumin superfamily protein	extracellular	26.21	misc.protease inhibitor/seed storage/lipid transfer protein (LTP) family protein	26.2										#DIV/0!	#DIV/0!	1609	751.921	1469.91				937.902			1192.18	356.846	#DIV/0!	#DIV/0!
[truncated: 181 more rows]
