# Supplementary material for: Mild proteasomal stress improves photosynthetic performance in Arabidopsis chloroplasts
Source: Nat Commun. 2020 Apr 3;11:1662. doi: 10.1038/s41467-020-15539-8 (PMC7125294; doi:10.1038/s41467-020-15539-8)
Supplement: Supplementary file 9 — Supplementary Data 6 [file 41467_2020_15539_MOESM9_ESM.xlsx]

## Sheet: Supplementary Table 6
DataS6: Primer used for mutant characterization and real-time PCR analyses
Primer for mutant characterization
ppi2	Toc159_for	GAATAGGGTTTTAATCGGAAG			A, B
	Toc159_rev	TGCCACATCAACATGCACTG			A
	LB5	GATGCAATCGATATCAGCCAATTTTAGAC			B
sp1	sp1-2_RP	ATTACATGGACACGGCTTGTC			A, B
	sp1-2_LP	AGGATCATTCAATTCCAACCC			A
	LBb1.3	ATTTTGCCGATTTCGGAAC			B
rpn8a	rpn8a-2_RP	GGCCTAAGCCTAACGAACTTG			A, B
	rpn8a-2_LP	TTGCTCAGGGATGTGAAAGAC			A
	LBb1.3	ATTTTGCCGATTTCGGAAC			B
pad1	pad1_LP	GGCACAGATACTGTCGTCCTC			A, B
	pad1_RP	AAAGTTTGGCATGTTGCTCAC			A
	LBb1.3	ATTTTGCCGATTTCGGAAC			B
rpn8b	rpn8b_LP	TCTGCAGAGAGAGAAGTTCGG			A, B
	rpn8b_RP	ATCGTTCACCCACTTGTCTTG			A
	LB1.3	ATTTTGCCGATTTCGGAAC			B
		A Amplification of genomic fragment
		B Amplification of T-DNA-specific fragment
Primer for Real-time PCR
AT1G67090	RbcS_qRT_for	TGAATTCGAGTTGGAGCACG			1.94
	RbcS_qRT_rev	TGGGGTACTCCTTCTTGCAC
AT2G03430	Nas6_qRT_for	GTGCTTTTGACCAGAGGTGC			1.8
	Nas6_qRT_rev	GTGCAACCAACCTTGTCTGTG
AT2G05840	PAA2_qRT_for	TGCGTCGTTACGCAGAAGAA			1.97
	PAA2_qRT_rev	AACTCAGCAGCCTCATTCCT
AT3G04870	ZDS_qRT_for	TCTCGTGCTTTGCGGATCTT			2.06
	ZDS_qRT_rev	TCAGTGACCTGCATCGCTAC
AT3G09840	Cdc48A_qRT_for	ATTTCCACACTGCTCTCGGG			1.92
	Cdc48A_qRT_rev	CTTCTCTGGGTGCTCGACTG
AT3G11270	Rpn8B_qRT_for	ATGCGGTTGAGGAGGTGAAAG			1.82
	Rpn8B_qRT_rev	GTTGCCAAGGTACTGATGGTTG
AT4G10340	Lhcb5_qRT_for	AAGCCAGCTCCTGCTAAGTC			1.84
	Lhcb5_qRT_rev	TCTCCAGCAACTTCACCGTT
AT4G29040	Rpt2A_qRT_for	CGACCTGGACGGATTGATAGG			1.82
	Rpt2A_qRT_rev	CAGCTCCTGAGAACTCGTCTT
AT4G38630	Rpn10_qRT_for	AAACTCGAGGCGCTCCTTAC			1.88
	Rpn10_qRT_rev	CAGCTGCCGCAGAAACATAG
AT5G01530	Lhcb4_qRT_for	AGCCGTACAGTGAGGTGTTC			2.14
	Lhcb4_qRT_rev	CTACAAGCTCCACCTTGCCA
AT5G09810	Act7_for	GGAGCACCCAGTTCTACTCA			1.89
	Act7_qRT_rev	TGTACGACCACTGGCATAGAG
AT5G09900	Rpn5A_qRT_for	ACGTGGTCAGCTCAAACAGG			1.94
	Rpn5A_qRT_rev	GACGTGCCCTCTCGATTTCA
ATCG00020	psbA_qRT_for	TTCGGCGGCTCCCTTTTTAG			1.99
	psbA_rev	CGGCCAAAATAACCGTGAGC
ATCG00490	RbcL_qRT_for	CTCAAGATTGGGTCTCACTACCT			1.82
	RbcL_rev	CCCAAGGGTGGCCTAAAGTT
ATCG00630	psaJ_qRT_for	ACATATCTTTCCGTAGCACCG			2.2
	psaJ_qRT_rev	GGGAAATGTTAATGCATCTGGAA
ATCG00700	psbN_qRT_for	AGCAACCCTAGTCGCCATC			1.99
	psbN_qRT_rev	TAGTCCCCGTGTTCCTCGAAT
ATCG01110	ndhF_qRT_for	CTGTTATGGCTCGGCCCTT			1.91
	ndhF_qRT_rev	TCAGCCGCTATTCCTCCAATAC
Primer for transcript analyses
AT5G05780	Rpn8a_For	ATGGATGTGATTAAGACGCAACAGATTT
	Rpn8a_Rev (I)	CATGAACGAAAACTTTCTGGC
	Rpn8a_Rev (II)	GGCCTAAGCCTAACGAACTTG
AT3G11270	Rpn8b_For	CCCAACAATGGATGTTATAAAGACG
	Rpn8b_Rev	GGCTGCATTTAACTCTCAGTGATT
AT3G51260	Pad1_For	AGATGGCGAGATACGATCGAG
	Pad1_Rev	TTTCCTTCGCAGGGCCTTT
