# Supplementary material for: Mild proteasomal stress improves photosynthetic performance in Arabidopsis chloroplasts
Source: Nat Commun. 2020 Apr 3;11:1662. doi: 10.1038/s41467-020-15539-8 (PMC7125294; doi:10.1038/s41467-020-15539-8)
Supplement: Supplementary file 10 — Supplementary Data 7 [file 41467_2020_15539_MOESM10_ESM.xlsx]

## Sheet: PXD014560_DMSO_MG132
sample ID	search/raw	plant line	treatment	biological replicate #	technical replicate #
JGR_20170403_col_DMSO_biorep1_001.zip	search	Wt	DMSO	1	1
JGR_20170403_col_DMSO_biorep1_002.zip	search	Wt	DMSO	1	2
JGR_20170403_col_DMSO_biorep1_003.zip	search	Wt	DMSO	1	3
JGR_20170403_col_DMSO_biorep1_001.raw.zip	raw	Wt	DMSO	1	1
JGR_20170403_col_DMSO_biorep1_002.raw.zip	raw	Wt	DMSO	1	2
JGR_20170403_col_DMSO_biorep1_003.raw.zip	raw	Wt	DMSO	1	3
JGR_20170403_col_DMSO_biorep2_001.zip	search	Wt	DMSO	2	1
JGR_20170403_col_DMSO_biorep2_002.zip	search	Wt	DMSO	2	2
JGR_20170403_col_DMSO_biorep2_003.zip	search	Wt	DMSO	2	3
JGR_20170403_col_DMSO_biorep2_001.raw.zip	raw	Wt	DMSO	2	1
JGR_20170403_col_DMSO_biorep2_002.raw.zip	raw	Wt	DMSO	2	2
JGR_20170403_col_DMSO_biorep2_003.raw.zip	raw	Wt	DMSO	2	3
JGR_20170403_col_DMSO_biorep3b_001.zip	search	Wt	DMSO	3	1
JGR_20170403_col_DMSO_biorep3b_002.zip	search	Wt	DMSO	3	2
JGR_20170403_col_DMSO_biorep3b_003.zip	search	Wt	DMSO	3	3
JGR_20170403_col_DMSO_biorep3b_001.raw.zip	raw	Wt	DMSO	3	1
JGR_20170403_col_DMSO_biorep3b_002.raw.zip	raw	Wt	DMSO	3	2
JGR_20170403_col_DMSO_biorep3b_003.raw.zip	raw	Wt	DMSO	3	3
JGR_20170403_col_MG132_biorep1_001.zip	search	Wt	MG132	1	1
JGR_20170403_col_MG132_biorep1_002.zip	search	Wt	MG132	1	2
JGR_20170403_col_MG132_biorep1_003.zip	search	Wt	MG132	1	3
JGR_20170403_col_MG132_biorep1_001.raw.zip	raw	Wt	MG132	1	1
JGR_20170403_col_MG132_biorep1_002.raw.zip	raw	Wt	MG132	1	2
JGR_20170403_col_MG132_biorep1_003.raw.zip	raw	Wt	MG132	1	3
JGR_20170403_col_MG132_biorep2_001.zip	search	Wt	MG132	2	1
JGR_20170403_col_MG132_biorep2_001.raw.zip	raw	Wt	MG132	2	1
JGR_20170403_col_MG132_biorep2b_002.zip	search	Wt	MG132	2	2
JGR_20170403_col_MG132_biorep2b_003.zip	search	Wt	MG132	2	3
JGR_20170403_col_MG132_biorep2b_002.raw.zip	raw	Wt	MG132	2	2
JGR_20170403_col_MG132_biorep2b_003.raw.zip	raw	Wt	MG132	2	3
JGR_20170403_col_MG132_biorep3b_001.zip	search	Wt	MG132	3	1
JGR_20170403_col_MG132_biorep3b_002.zip	search	Wt	MG132	3	2
JGR_20170403_col_MG132_biorep3b_001.raw.zip	raw	Wt	MG132	3	1
JGR_20170403_col_MG132_biorep3b_002.raw.zip	raw	Wt	MG132	3	2
JGR_20170403_ppi2_DMSO_biorep1_002.zip	search	ppi2	DMSO	1	1
JGR_20170403_ppi2_DMSO_biorep1_003.zip	search	ppi2	DMSO	1	2
JGR_20170403_ppi2_DMSO_biorep1_004.zip	search	ppi2	DMSO	1	3
JGR_20170403_ppi2_DMSO_biorep1_002.raw.zip	raw	ppi2	DMSO	1	1
JGR_20170403_ppi2_DMSO_biorep1_003.raw.zip	raw	ppi2	DMSO	1	2
JGR_20170403_ppi2_DMSO_biorep1_004.raw.zip	raw	ppi2	DMSO	1	3
JGR_20170403_ppi2_DMSO_biorep2_001.zip	search	ppi2	DMSO	2	1
JGR_20170403_ppi2_DMSO_biorep2_003.zip	search	ppi2	DMSO	2	2
JGR_20170403_ppi2_DMSO_biorep2_001.raw.zip	raw	ppi2	DMSO	2	1
JGR_20170403_ppi2_DMSO_biorep2_003.raw.zip	raw	ppi2	DMSO	2	2
JGR_20170403_ppi2_DMSO_biorep2c_001.zip	search	ppi2	DMSO	2	3
JGR_20170403_ppi2_DMSO_biorep2c_001.raw.zip	raw	ppi2	DMSO	2	3
JGR_20170403_ppi2_DMSO_biorep3b_001.zip	search	ppi2	DMSO	3	1
JGR_20170403_ppi2_DMSO_biorep3b_003.zip	search	ppi2	DMSO	3	2
JGR_20170403_ppi2_DMSO_biorep3b_001.raw.zip	raw	ppi2	DMSO	3	1
JGR_20170403_ppi2_DMSO_biorep3b_003.raw.zip	raw	ppi2	DMSO	3	2
JGR_20170403_ppi2_DMSO_biorep3c_004.zip	search	ppi2	DMSO	3	3
JGR_20170403_ppi2_DMSO_biorep3c_004.raw.zip	raw	ppi2	DMSO	3	3
JGR_20170403_ppi2_MG132_biorep1_001.zip	search	ppi2	MG132	1	1
JGR_20170403_ppi2_MG132_biorep1_002.zip	search	ppi2	MG132	1	2
JGR_20170403_ppi2_MG132_biorep1_003.zip	search	ppi2	MG132	1	3
JGR_20170403_ppi2_MG132_biorep1_001.raw.zip	raw	ppi2	MG132	1	1
JGR_20170403_ppi2_MG132_biorep1_002.raw.zip	raw	ppi2	MG132	1	2
JGR_20170403_ppi2_MG132_biorep1_003.raw.zip	raw	ppi2	MG132	1	3
JGR_20170403_ppi2_MG132_biorep2_001.zip	search	ppi2	MG132	2	1
JGR_20170403_ppi2_MG132_biorep2_002.zip	search	ppi2	MG132	2	2
JGR_20170403_ppi2_MG132_biorep2_001.raw.zip	raw	ppi2	MG132	2	1
JGR_20170403_ppi2_MG132_biorep2_002.raw.zip	raw	ppi2	MG132	2	2
JGR_20170403_ppi2_MG132_biorep2c_001.zip	search	ppi2	MG132	2	3
JGR_20170403_ppi2_MG132_biorep2c_001.raw.zip	raw	ppi2	MG132	2	3
JGR_20170403_ppi2_MG132_biorep3b_001.zip	search	ppi2	MG132	3	1
JGR_20170403_ppi2_MG132_biorep3b_003.zip	search	ppi2	MG132	3	2
JGR_20170403_ppi2_MG132_biorep3b_001.raw.zip	raw	ppi2	MG132	3	1
JGR_20170403_ppi2_MG132_biorep3b_003.raw.zip	raw	ppi2	MG132	3	2
JGR_20170403_ppi2_MG132_biorep3c_004.zip	search	ppi2	MG132	3	3
JGR_20170403_ppi2_MG132_biorep3c_004.raw.zip	raw	ppi2	MG132	3	3

## Sheet: PXD014531_DM_SM
sample ID	search/raw	plant line	biological replicate #	technical replicate #
JG_20160628_Rep2_Col0_003.zip	search	Wt	1	3
JG_20160628_Rep2_Col0_001.zip	search	Wt	1	1
JG_20160628_Rep2_Col0_001.raw.zip	raw	Wt	1	1
JG_20160628_Rep2_Col0_002.raw.zip	raw	Wt	1	2
JG_20160628_Rep2_Col0_003.raw.zip	raw	Wt	1	3
JG_20160628_Rep2_Col0_002.zip	search	Wt	1	2
JG_20160701_Rep3_Col0_002.raw.zip	raw	Wt	2	2
JG_20160701_Rep3_Col0_001.raw.zip	raw	Wt	2	1
JG_20160701_Rep3_Col0_003.raw.zip	raw	Wt	2	3
JG_20160701_Rep3_Col0_001.zip	search	Wt	2	1
JG_20160701_Rep3_Col0_002.zip	search	Wt	2	2
JG_20160701_Rep3_Col0_003.zip	search	Wt	2	3
JG_20160701_Rep4_Col0_001.zip	search	Wt	3	1
JG_20160701_Rep4_Col0_001.raw.zip	raw	Wt	3	1
JG_20160701_Rep4_Col0_002.zip	search	Wt	3	2
JG_20160701_Rep4_Col0_003.zip	search	Wt	3	3
JG_20160701_Rep4_Col0_002.raw.zip	raw	Wt	3	2
JG_20160701_Rep4_Col0_003.raw.zip	raw	Wt	3	3
JG_20150922_ppi2_rep1_002.zip	search	ppi2	1	2
JG_20150922_ppi2_rep1_002.raw.zip	raw	ppi2	1	2
JG_20150922_ppi2_rep1_003.raw.zip	raw	ppi2	1	3
JG_20150922_ppi2_rep1_001.raw.zip	raw	ppi2	1	1
JG_20150922_ppi2_rep1_001.zip	search	ppi2	1	1
JG_20150922_ppi2_rep1_003.zip	search	ppi2	1	3
JG_20150928_ppi2_rep2_001.zip	search	ppi2	2	1
JG_20150928_ppi2_rep2_003.raw.zip	raw	ppi2	2	3
JG_20150928_ppi2_rep2_002.zip	search	ppi2	2	2
JG_20150928_ppi2_rep2_001.raw.zip	raw	ppi2	2	1
JG_20150928_ppi2_rep2_002.raw.zip	raw	ppi2	2	2
JG_20150928_ppi2_rep2_003.zip	search	ppi2	2	3
JG_20160212_ppi2_rep3_003.raw.zip	raw	ppi2	3	3
JG_20160212_ppi2_rep3_001.zip	search	ppi2	3	1
JG_20160212_ppi2_rep3_001.raw.zip	raw	ppi2	3	1
JG_20160212_ppi2_rep3_003.zip	search	ppi2	3	3
JG_20160212_ppi2_rep3_002.zip	search	ppi2	3	2
JG_20160212_ppi2_rep3_002.raw.zip	raw	ppi2	3	2
JG_20160628_Rep2_rpn8a_001.raw.zip	raw	rpn8a	1	1
JG_20160628_Rep2_rpn8a_002.zip	search	rpn8a	1	2
JG_20160628_Rep2_rpn8a_001.zip	search	rpn8a	1	1
JG_20160628_Rep2_rpn8a_003.raw.zip	raw	rpn8a	1	3
JG_20160628_Rep2_rpn8a_002.raw.zip	raw	rpn8a	1	2
JG_20160628_Rep2_rpn8a_003.zip	search	rpn8a	1	3
JG_20160701_Rep3_rpn8a_003.raw.zip	raw	rpn8a	2	3
JG_20160701_Rep3_rpn8a_003.zip	search	rpn8a	2	3
JG_20160701_Rep3_rpn8a_001.raw.zip	raw	rpn8a	2	1
JG_20160701_Rep3_rpn8a_002.raw.zip	raw	rpn8a	2	2
JG_20160701_Rep3_rpn8a_002.zip	search	rpn8a	2	2
JG_20160701_Rep3_rpn8a_001.zip	search	rpn8a	2	1
JG_20160701_Rep4_rpn8a_001.zip	search	rpn8a	3	1
JG_20160701_Rep4_rpn8a_003.raw.zip	raw	rpn8a	3	3
JG_20160701_Rep4_rpn8a_002.zip	search	rpn8a	3	2
JG_20160701_Rep4_rpn8a_003.zip	search	rpn8a	3	3
JG_20160701_Rep4_rpn8a_002.raw.zip	raw	rpn8a	3	2
JG_20160701_Rep4_rpn8a_001.raw.zip	raw	rpn8a	3	1
JG_20160628_Rep2_sp1_1_001.raw.zip	raw	sp1	1	1
JG_20160628_Rep2_sp1_1_001.zip	search	sp1	1	1
JG_20160628_Rep2_sp1_1_002.zip	search	sp1	1	2
JG_20160628_Rep2_sp1_1_003.raw.zip	raw	sp1	1	3
JG_20160628_Rep2_sp1_1_002.raw.zip	raw	sp1	1	2
JG_20160628_Rep2_sp1_1_003.zip	search	sp1	1	3
JG_20160701_Rep3_sp1_2_001.zip	search	sp1	2	1
JG_20160701_Rep3_sp1_2_001.raw.zip	raw	sp1	2	1
JG_20160701_Rep3_sp1_2_002.raw.zip	raw	sp1	2	2
JG_20160701_Rep3_sp1_2_003.raw.zip	raw	sp1	2	3
JG_20160701_Rep3_sp1_2_003.zip	search	sp1	2	3
JG_20160701_Rep3_sp1_2_002.zip	search	sp1	2	2
JG_20160701_Rep3_sp1_2_002.zip	search	sp1	2	2
JG_20160701_Rep4_sp1_2_002.raw.zip	raw	sp1	3	2
JG_20160701_Rep4_sp1_2_001.zip	search	sp1	3	1
JG_20160701_Rep4_sp1_2_001.raw.zip	raw	sp1	3	1
JG_20160701_Rep4_sp1_2_002.zip	search	sp1	3	2
JG_20160701_Rep4_sp1_2_003.zip	search	sp1	3	3
JG_20160701_Rep4_sp1_2_003.raw.zip	raw	sp1	3	3
JG_20160701_Rep4_sp1_2_003.raw.zip	raw	sp1	3	3
JG_20160212_xrna8a_rep3_001.zip	search	rpn8a x ppi2	3	1
JG_20160212_xrna8a_rep3_002.zip	search	rpn8a x ppi2	3	2
JG_20160212_xrna8a_rep3_003.raw.zip	raw	rpn8a x ppi2	3	3
JG_20160212_xrna8a_rep3_001.raw.zip	raw	rpn8a x ppi2	3	1
JG_20160212_xrna8a_rep3_002.raw.zip	raw	rpn8a x ppi2	3	2
JG_20160212_xrna8a_rep3_003.zip	search	rpn8a x ppi2	3	3
JG_20150922_xrpn_rep1_003.raw.zip	raw	rpn8a x ppi2	1	3
JG_20150922_xrpn_rep1_001.raw.zip	raw	rpn8a x ppi2	1	1
JG_20150922_xrpn_rep1_003.zip	search	rpn8a x ppi2	1	3
JG_20150922_xrpn_rep1_002.zip	search	rpn8a x ppi2	1	2
JG_20150922_xrpn_rep1_002.raw.zip	raw	rpn8a x ppi2	1	2
JG_20150922_xrpn_rep1_001.zip	search	rpn8a x ppi2	1	1
JG_20150928_xrpn_rep2_002.zip	search	rpn8a x ppi2	2	2
JG_20150928_xrpn_rep2_001.raw.zip	raw	rpn8a x ppi2	2	1
JG_20150928_xrpn_rep2_002.raw.zip	raw	rpn8a x ppi2	2	2
JG_20150928_xrpn_rep2_001.zip	search	rpn8a x ppi2	2	1
JG_20150928_xrpn_rep2_003.zip	search	rpn8a x ppi2	2	3
JG_20150928_xrpn_rep2_003.raw.zip	raw	rpn8a x ppi2	2	3
JG_20150922_xsp1_rep1_003.zip	search	sp1 x ppi2	1	3
JG_20150922_xsp1_rep1_001.zip	search	sp1 x ppi2	1	1
JG_20150922_xsp1_rep1_002.zip	search	sp1 x ppi2	1	2
JG_20150922_xsp1_rep1_001.raw.zip	raw	sp1 x ppi2	1	1
JG_20150922_xsp1_rep1_002.raw.zip	raw	sp1 x ppi2	1	2
JG_20150922_xsp1_rep1_003.raw.zip	raw	sp1 x ppi2	1	3
JG_20150928_xsp1_rep2_003.zip	search	sp1 x ppi2	2	3
JG_20150928_xsp1_rep2_001.zip	search	sp1 x ppi2	2	1
JG_20150928_xsp1_rep2_003.raw.zip	raw	sp1 x ppi2	2	3
JG_20150928_xsp1_rep2_001.raw.zip	raw	sp1 x ppi2	2	1
JG_20150928_xsp1_rep2_002.raw.zip	raw	sp1 x ppi2	2	2
JG_20150928_xsp1_rep2_002.zip	search	sp1 x ppi2	2	2
JG_20160212_xsp1_2_rep3_003.zip	search	sp1 x ppi2	3	3
JG_20160212_xsp1_2_rep3_001.raw.zip	raw	sp1 x ppi2	3	1
JG_20160212_xsp1_2_rep3_002.raw.zip	raw	sp1 x ppi2	3	2
JG_20160212_xsp1_2_rep3_003.raw.zip	raw	sp1 x ppi2	3	3
JG_20160212_xsp1_2_rep3_002.zip	search	sp1 x ppi2	3	2
JG_20160212_xsp1_2_rep3_001.zip	search	sp1 x ppi2	3	1

## Sheet: PXD017126_CHAFRADIC
sample ID	search/raw	plant line	fraction #	technical replicate #
Lumos01052.raw	raw	ppi2xrpn8a, ppi2	1	1
Lumos01053.raw	raw	ppi2xrpn8a, ppi2	2	1
Lumos01054.raw	raw	ppi2xrpn8a, ppi2	3	1
Lumos01055.raw	raw	ppi2xrpn8a, ppi2	4	1
Lumos01056.raw	raw	ppi2xrpn8a, ppi2	1	2
Lumos01057.raw	raw	ppi2xrpn8a, ppi2	2	2
Lumos01058.raw	raw	ppi2xrpn8a, ppi2	3	2
Lumos01059.raw	raw	ppi2xrpn8a, ppi2	4	2
Lumos01060.raw	raw	ppi2xrpn8a, ppi2	global
ISAS_140_01_01 global analysis.msf	search	ppi2xrpn8a, ppi2	global
ISAS_140_01_01 Nterm Acetyl.msf	search	ppi2xrpn8a, ppi2	1-4	´1-2
ISAS_140_01_01 Nterm iTRAQ.msf	search	ppi2xrpn8a, ppi2	1-4	´1-2
